# Supplementary material for: Receptor-interacting protein kinase 2 (RIPK2) stabilizes c-Myc and is a therapeutic target in prostate cancer metastasis
Source: Nat Commun. 2022 Feb 3;13:669. doi: 10.1038/s41467-022-28340-6 (PMC8813925; doi:10.1038/s41467-022-28340-6)
Supplement: Supplementary file 4 — Supplementary Data 1 [file 41467_2022_28340_MOESM4_ESM.xlsx]

## Sheet: Data1
LFQ intensity gRNA1_S1R1	LFQ intensity gRNA1_S1R2	LFQ intensity gRNA1_S2R1	LFQ intensity gRNA1_S2R2	LFQ intensity gRNA1_S3R1	LFQ intensity gRNA1_S3R2	LFQ intensity gRNA10_4_S1R1	LFQ intensity gRNA10_4_S1R2	LFQ intensity gRNA10_4_S2R1	LFQ intensity gRNA10_4_S2R2	LFQ intensity gRNA10_4_S3R1	LFQ intensity gRNA10_4_S3R2	LFQ intensity gRNA10_12_S1R1	LFQ intensity gRNA10_12_S1R2	LFQ intensity gRNA10_12_S2R1	LFQ intensity gRNA10_12_S2R2	LFQ intensity gRNA10_12_S3R1	LFQ intensity gRNA10_12_S3R2	LFQ intensity gRNA10_16_S1R1	LFQ intensity gRNA10_16_S1R2	LFQ intensity gRNA10_16_S2R1	LFQ intensity gRNA10_16_S2R2	LFQ intensity gRNA10_16_S3R1	LFQ intensity gRNA10_16_S3R2	Peptides	Razor + unique peptides	Unique peptides	Sequence coverage [%]	Unique + razor sequence coverage [%]	Unique sequence coverage [%]	Mol. weight [kDa]	Q-value	Score	Intensity	MS/MS count	MS/MS count gRNA1_S1R1	MS/MS count gRNA1_S1R2	MS/MS count gRNA1_S2R1	MS/MS count gRNA1_S2R2	MS/MS count gRNA1_S3R1	MS/MS count gRNA1_S3R2	MS/MS count gRNA10_4_S1R1	MS/MS count gRNA10_4_S1R2	MS/MS count gRNA10_4_S2R1	MS/MS count gRNA10_4_S2R2	MS/MS count gRNA10_4_S3R1	MS/MS count gRNA10_4_S3R2	MS/MS count gRNA10_12_S1R1	MS/MS count gRNA10_12_S1R2	MS/MS count gRNA10_12_S2R1
36.3037	36.6453	36.4225	36.549	36.5971	36.6826	36.7883	36.6837	36.7271	36.7703	37.1351	37.0088	36.6124	36.4004	36.6753	36.663	36.8429	36.8087	36.483	36.4466	36.6153	36.5255	36.591	36.6104	28	28	2	76.3	76.3	4.8	41.792	0	323.31	771140000000	4228	50	187	159	223	185	167	188	202	179	189	181	162	172	190	171
35.4235	35.1336	35.1716	35.0488	35.1496	35.0459	35.8681	35.8662	35.87	35.8288	35.7761	35.7763	35.9107	35.9121	35.8447	35.8201	35.8363	35.7955	36.1481	36.1736	36.1792	36.242	36.1328	36.1853	294	294	286	64.3	64.3	62	531.78	0	323.31	379310000000	6375	208	239	237	239	265	247	254	248	255	259	221	234	285	305	272
35.4978	34.9456	35.0155	35.3506	35.2286	35.3271	35.5113	35.2238	35.67	35.453	35.4954	35.6496	35.1897	34.8863	35.4808	34.909	35.3805	34.8975	35.1905	34.8499	35.1672	34.3549	35.0747	34.9263	23	23	13	70.8	70.8	41.3	50.14	0	251.53	302430000000	1120	29	47	45	49	62	67	43	41	47	39	43	55	43	47	54
35.8584	35.4264	35.7727	35.3298	35.703	35.5833	35.5081	35.4586	35.3369	35.372	35.53	35.4435	34.7716	34.5563	34.8936	34.7017	34.7919	34.7619	34.8264	34.9805	34.9435	35.0599	34.8194	35.2868	55	55	38	66	66	46.6	84.659	0	323.31	299880000000	1938	74	98	103	101	110	100	83	89	93	88	81	66	71	67	81
35.2846	35.0351	35.0308	35.0347	35.0921	35.1277	35.0425	34.8442	35.1317	34.8376	34.6712	34.6304	35.0222	34.8757	35.2123	34.8299	35.1175	34.5121	35.1898	34.8385	34.8714	34.5314	35.3887	34.7696	19	19	19	76.1	76.1	76.1	36.053	0	323.31	294500000000	3449	45	143	139	171	151	157	139	144	129	134	119	111	164	156	134
35.187	34.8064	34.6239	34.6987	34.8013	34.6846	35.5722	35.3285	35.541	35.4056	35.4937	35.479	35.2532	35.1606	35.6195	35.3371	35.51	34.8864	35.6388	35.1438	35.4257	34.861	35.7107	35.0237	46	46	46	76.5	76.5	76.5	57.936	0	323.31	292880000000	2272	48	76	89	88	79	77	97	104	108	94	96	88	100	95	103
35.6621	35.2018	35.2067	35.1282	35.2597	35.229	35.1244	35.0947	35.1546	35.0604	35.363	35.2649	35.4369	35.0348	35.3671	35.1	35.2992	34.984	35.4984	34.8725	35.3675	34.9255	35.3984	34.9812	32	32	32	76.1	76.1	76.1	38.604	0	323.31	283500000000	1186	36	53	47	59	59	51	48	42	52	40	37	43	60	57	55
35.7973	35.0456	35.2543	35.2946	35.3268	35.2455	34.6042	34.6867	34.4681	34.4304	34.5368	34.625	34.9668	34.9281	34.7383	34.9271	35.0225	35.3102	34.626	34.9008	34.6235	34.5512	34.5332	34.7582	46	46	40	76.6	76.6	68.2	53.651	0	323.31	248870000000	2533	63	123	130	122	126	116	104	89	101	102	110	70	106	105	110
35.3096	35.0242	34.9275	35.1815	35.1401	35.2252	34.857	34.9491	34.9873	34.7621	34.8244	34.6076	35.0248	34.8986	35.0652	34.8969	35.0702	34.7971	35.2243	34.8979	34.6137	34.223	35.115	34.5407	28	28	0	80	80	0	50.151	0	323.31	241660000000	1714	25	75	68	91	69	76	71	71	76	67	55	62	78	87	80
35.028	34.9281	35.1561	34.9891	35.0896	34.7246	34.7869	34.8189	34.724	34.5987	34.5445	34.4698	35.1614	35.0153	34.9743	34.8138	34.9911	34.71	35.1264	34.5765	34.6071	34.5179	34.9376	34.8656	26	26	1	73.9	73.9	2.7	49.83	0	323.31	236080000000	1051	38	47	47	49	50	62	32	37	32	44	29	35	59	48	42
34.8195	34.6892	34.5916	34.715	34.7823	34.9134	34.7253	34.724	34.7284	34.5981	34.554	34.5931	34.3518	34.286	34.5958	34.3797	34.7037	34.4395	33.9546	33.8122	33.9242	33.8755	34.0443	33.9835	30	30	27	72.8	72.8	60.1	47.168	0	323.31	215080000000	2513	53	115	110	133	128	127	102	121	124	115	90	92	138	128	101
34.2296	34.1202	34.2569	34.0688	34.2374	34.1906	35.0212	35.0451	35.0755	34.9684	35.1477	35.1496	35.5494	35.4808	35.4374	35.4588	35.4912	35.7156	34.6461	35.0715	34.757	35.0115	34.6324	35.099	127	127	116	69.6	69.6	66.9	280.74	0	323.31	214580000000	3156	84	118	111	117	122	115	131	129	133	136	114	104	171	167	163
34.4955	35.1516	35.0912	35.4257	35.1627	35.28	34.903	34.6231	34.6415	34.5727	34.756	34.4701	34.623	34.3719	34.7799	34.0469	34.9296	33.9929	34.7968	33.9193	34.4173	34.1746	34.1443	34.4205	10	10	10	44.9	44.9	44.9	32.575	0	323.31	206840000000	853	28	56	64	59	50	60	44	28	29	25	28	22	39	28	40
35.3989	34.9097	35.0434	34.7641	35.2488	34.643	34.704	34.4768	34.8519	33.9495	35.6554	35.6092	34.6675	33.9592	34.6056	34.3686	34.4692	34.5287	34.2736	33.812	34.6425	34.5137	34.3289	33.483	8	8	0	44.1	44.1	0	18.552	0	195.35	203190000000	331	9	15	17	16	15	19	13	13	15	13	9	13	15	14	14
34.8109	34.6163	34.6764	34.7186	34.7354	34.7988	34.6159	34.5439	34.5481	34.5069	34.5137	34.4538	34.3814	34.334	34.4244	34.2757	34.4098	34.3031	34.4921	34.349	34.3065	34.1976	34.4239	34.365	40	40	35	69.5	69.5	64.1	70.897	0	323.31	181490000000	1503	38	69	69	70	75	73	66	65	65	76	55	57	68	59	60
35.0927	34.8313	34.9473	35.0509	35.4267	34.8341	34.2486	34.2804	34.0346	34.3388	34.154	34.0882	34.5645	34.3441	34.1127	33.871	33.9475	34.1299	34.3223	34.2719	34.1909	34.6546	34.3138	34.4219	11	11	11	57.3	57.3	57.3	11.367	0	111.63	169090000000	372	17	17	20	19	24	22	12	12	14	16	16	14	15	13	16
34.9807	34.5523	34.864	34.6794	34.8803	34.8231	34.3441	34.197	34.493	34.1309	34.14	34.2225	34.0568	34.1893	34.3372	34.1762	34.0189	33.6875	34.2127	33.7295	33.7681	33.427	34.2621	33.8171	24	24	23	78.9	78.9	75.3	36.688	0	323.31	167710000000	855	30	48	42	43	45	49	31	34	35	34	34	27	38	43	34
33.9331	34.3622	34.6355	34.5047	34.7632	34.2675	34.2451	33.8571	34.006	34.0458	34.218	33.8027	33.964	34.1729	33.8655	34.036	34.0043	34.3943	34.0325	33.9944	33.7352	33.6051	34.3137	34.2395	8	8	2	49.2	49.2	7.9	13.989	0	245.44	150110000000	577	16	31	28	24	35	33	24	26	25	26	17	18	27	22	25
34.7608	34.1731	34.2274	34.0957	34.0977	34.0964	34.235	34.2115	34.1733	34.011	34.2215	34.261	33.8982	33.6877	34.0353	33.807	34.0763	33.7958	34.6691	34.3635	34.6392	34.1176	34.456	34.0886	244	244	244	66.8	66.8	66.8	629.09	0	323.31	146110000000	3512	159	136	156	145	157	143	133	137	137	126	126	131	149	146	138
35.1348	34.4947	34.4432	34.4573	34.3463	34.4277	33.8269	33.6112	33.7441	33.6656	33.9435	33.7074	33.77	33.577	34.1279	33.6368	33.8149	33.6993	33.8299	33.5311	33.882	33.4121	33.8251	33.0955	45	45	45	76.1	76.1	76.1	61.054	0	323.31	144280000000	2261	69	122	102	137	118	125	93	89	78	85	85	82	86	98	93
33.0662	33.7972	33.777	33.7811	33.937	33.9465	34.6055	34.6881	34.4018	34.7947	34.6981	34.6664	34.635	34.568	34.8248	34.853	34.4626	34.5483	33.7729	33.9614	34.2725	34.4206	33.9737	34.2691	22	19	17	66.1	62.9	59.2	27.745	0	323.31	136750000000	711	21	28	25	31	30	26	30	29	29	31	27	29	31	31	39
34.571	34.0037	34.157	34.1424	34.2625	33.9866	34.2283	34.0165	34.0947	33.8873	34.2174	34.107	33.9084	33.697	34.0554	33.6782	34.0692	33.9359	34.0362	33.9088	33.8505	33.7626	33.804	33.5855	49	30	27	63.1	39.6	36	83.263	0	323.31	131380000000	893	26	38	44	42	50	40	35	34	45	39	37	32	40	35	38
33.868	33.9855	33.9465	33.7964	33.8073	33.7899	34.2047	34.0838	34.2905	34.3822	33.9505	33.8078	34.0292	34.0997	34.1588	33.9471	34.1995	34.0499	33.8349	33.8694	33.9157	33.4069	33.99	34.264	17	17	13	73.5	73.5	54.8	18.502	0	323.31	121840000000	683	17	30	27	33	26	28	28	40	26	26	24	22	28	30	32
33.4169	33.2111	33.5578	33.2345	33.34	33.2997	34.1813	34.281	34.0713	34.215	34.2763	34.2675	34.4122	34.5026	34.3505	34.471	34.4013	34.7737	33.7768	34.1636	33.9846	34.4975	33.8195	34.4582	126	126	107	58.9	58.9	51	226.53	0	323.31	117690000000	2703	81	90	96	90	107	98	121	112	121	111	100	105	123	130	139
34.1504	33.7896	33.7298	34.1895	34.1553	34.2308	33.5427	33.7178	33.8201	33.3518	33.0885	33.4895	33.744	33.7889	34.2046	34.0696	33.9725	33.1971	34.0387	33.6653	33.5782	33.4858	33.994	34.0231	23	6	5	69.8	19.6	16.2	49.67	0	323.31	111210000000	403	10	25	17	15	18	20	16	17	15	13	15	10	22	18	20
34.0944	33.7233	33.8839	33.8768	33.8373	33.9198	33.7321	33.8654	33.8514	33.7813	33.6426	33.7367	33.6954	33.6377	33.8363	33.6803	33.6546	33.5559	33.7241	33.7226	33.5754	33.5147	33.8989	33.6828	48	48	47	64.9	64.9	63.8	95.337	0	323.31	107170000000	1527	42	70	84	78	74	78	61	52	70	66	56	49	65	62	72
34.2188	33.7369	33.8602	33.7959	33.7405	33.8005	33.7803	33.6237	33.8008	33.7168	33.5771	33.6403	33.8679	33.6576	33.9464	33.8387	33.8713	33.6814	33.8869	33.6741	33.7243	33.4096	33.9445	33.541	92	92	75	66.9	66.9	57.7	191.61	0	323.31	105990000000	2099	64	87	100	92	95	97	80	84	82	82	77	68	103	89	87
33.8371	33.4939	33.5805	33.8235	33.697	33.652	33.8218	33.5162	33.78	33.5397	33.6949	33.5966	33.0239	32.6983	33.1275	32.5402	33.1795	32.4041	33.624	33.2002	33.3714	32.9069	33.5433	32.7189	13	13	13	71.5	71.5	71.5	18.012	0	323.31	100520000000	720	28	29	35	33	43	36	33	32	37	29	30	26	29	23	30
33.9234	33.7837	33.8444	33.696	33.769	33.6845	33.6843	33.7859	33.7005	33.6457	33.7916	33.8437	33.3299	33.256	33.392	33.2706	33.5779	33.4161	33.2781	33.3666	33.3205	33.2125	33.2315	33.177	122	114	112	64.6	62.1	60.8	278.16	0	323.31	93741000000	2215	78	117	117	109	118	108	78	90	85	96	84	83	92	94	81
33.4835	33.2328	32.9499	33.9416	33.1781	33.6251	33.5602	34.0648	33.9609	33.3128	34.0939	33.9692	33.8847	34.3489	33.802	33.936	34.1715	32.6745	34.3213	34.047	33.6165	32.8656	34.2057	33.0555	10	3	3	28.4	13.1	13.1	49.775	0	69.651	93191000000	138	2	4	4	8	11	3	8	7	3	2	2	4	6	8	6
33.4029	32.2303	33.4832	32.8368	33.8272	33.4038	34.0858	32.5733	33.2635	33.4199	33.5366	33.5818	33.3624	32.0687	33.2177	33.2546	32.2539	33.813	31.9974	32.7954	32.5236	33.2156	34.0421	33.0956	6	6	1	45.6	45.6	23.5	15.388	0	106.84	91929000000	392	7	15	14	26	17	14	21	20	16	20	18	14	20	10	20
33.519	33.282	33.385	33.3521	33.4265	33.3911	33.5088	33.483	33.5525	33.3415	33.4486	33.4323	34.0014	33.9317	33.8986	33.8706	33.9571	34.1175	33.2844	33.5285	33.2546	33.2741	33.2894	33.3134	63	63	63	60.8	60.8	60.8	123.8	0	323.31	90935000000	1271	40	51	59	55	71	77	46	49	49	49	46	47	59	55	61
32.8161	32.4612	33.6404	32.9577	33.4146	33.0614	33.9832	33.1689	34.3586	34.0131	34.6325	33.997	33.5991	33.2901	33.7767	33.9674	33.5114	33.9019	34.1106	32.9672	33.6076	33.6384	34.3322	34.4631	9	9	9	67.8	67.8	67.8	10.18	0	70.648	87599000000	203	5	9	13	11	7	7	7	8	11	7	9	9	8	8	9
33.9742	33.6234	33.713	33.7268	33.7487	33.7762	33.2541	33.4432	33.4402	33.25	32.8843	32.9132	33.7374	33.5364	33.716	33.3197	33.6128	33.3819	33.7518	33.544	33.3932	33.1654	33.7269	33.2906	29	29	25	78.7	78.7	67.4	44.614	0	323.31	86371000000	900	22	39	53	43	47	38	33	32	37	39	33	25	49	43	43
33.2201	33.2973	33.515	33.5985	33.7411	33.3225	33.2358	33.4203	33.1956	33.3275	33.7443	33.3038	33.5176	33.2471	33.5949	33.5281	33.8682	33.9109	33.5006	33.0855	33.746	33.4581	33.4529	33.1626	17	17	17	65.2	65.2	65.2	48.141	0	323.31	85924000000	1087	14	57	58	51	62	64	43	46	35	41	36	38	43	44	44
33.1277	33.0398	32.9202	33.1199	32.9351	33.0464	33.8683	33.8364	33.8974	33.8422	33.6785	33.5672	33.6179	33.4793	33.7225	33.4839	33.5951	33.2336	33.5424	33.3691	33.4512	33.0966	33.682	33.3456	53	53	53	65.1	65.1	65.1	110.42	0	323.31	84493000000	1247	40	46	48	48	58	58	54	53	57	58	49	43	56	56	49
33.5319	33.3947	33.377	33.3387	33.4369	33.3713	33.3335	33.0988	33.3833	33.2389	33.2811	33.2462	33.6932	33.5086	33.818	33.5011	33.7415	33.3465	33.1247	32.8199	33.0656	32.5413	33.1788	32.5197	57	57	38	71.1	71.1	49.1	104.85	0	323.31	81380000000	1275	48	58	66	58	61	57	55	51	53	56	36	45	64	57	58
33.6242	33.5662	33.6368	33.6841	33.8088	33.5496	33.3961	33.1241	33.5062	33.2259	33.2777	33.2272	33.8778	33.5201	33.7998	33.3948	33.648	33.3614	33.559	33.2767	33.3283	32.6285	33.3342	33.3048	16	16	13	80.4	80.4	68.8	22.11	0	93.719	80585000000	363	14	17	16	14	19	17	14	12	16	20	11	13	17	18	14
33.5202	33.9782	33.7795	33.8969	33.9228	33.8652	32.9134	33.0349	32.8796	32.9456	32.8649	33.0739	33.4415	33.2689	33.3131	33.315	33.2615	33.3743	32.9515	33.0121	33.0054	33.1921	33.3591	33.0288	36	36	36	65.5	65.5	65.5	56.782	0	323.31	79765000000	751	29	46	37	35	36	40	31	30	28	29	23	22	32	32	30
33.5137	32.8116	32.9624	32.7964	32.8038	32.9166	33.4754	33.3979	33.3359	33.0734	33.4785	33.3763	33.2593	32.8089	33.5314	33.2813	33.7157	33.4148	33.5396	33.2806	33.8551	33.4742	33.6615	33.3896	26	26	23	79.9	79.9	70.3	39.42	0	323.31	78192000000	1146	23	44	39	42	48	47	50	49	45	47	43	53	45	42	49
33.2898	33.403	33.3252	33.5189	33.2756	33.3781	33.6128	33.5483	33.4994	33.3158	33.5225	33.5827	33.1172	32.9738	33.4671	33.2393	33.5918	32.8983	33.6512	32.9794	33.461	32.996	33.6374	32.9462	18	18	18	76.8	76.8	76.8	25.035	0	323.31	77813000000	421	17	14	21	18	20	21	17	18	14	14	20	16	21	18	17
33.5955	33.5175	33.8269	33.5069	33.7709	33.6371	33.1362	33.2934	33.4404	33.2678	32.5715	33.0063	33.0775	32.9935	32.9335	33.132	33.2844	33.4078	33.1659	33.4995	32.9185	33.2978	33.211	33.5663	11	11	3	73	73	17.1	17.298	0	306.26	76045000000	413	13	22	19	17	19	24	19	14	14	17	16	17	16	13	17
33.498	33.2732	33.0114	33.2566	33.2372	33.322	32.9609	32.9634	33.0474	32.7745	33.0681	33.0558	33.4355	33.3539	33.6536	33.3814	33.5815	33.2923	33.1343	32.8478	32.9882	32.7869	33.103	32.8318	51	51	49	60.5	60.5	58.8	92.468	0	323.31	71189000000	1199	30	59	52	59	59	54	36	49	49	42	37	39	62	64	58
33.9656	33.5735	33.7068	33.7321	33.5577	33.7463	32.489	32.5445	32.5494	32.2544	32.355	32.5557	32.7551	32.8648	32.8	32.7731	32.6724	32.2658	32.8359	32.506	32.601	32.1528	32.7987	32.2554	26	26	26	76.6	76.6	76.6	56.559	0	323.31	70931000000	884	38	50	43	45	53	53	33	35	32	27	33	26	36	31	35
32.8209	33.0611	32.7516	32.844	32.9329	33.111	33.8098	33.2048	33.2113	33.2255	33.7849	33.7016	33.3347	32.8634	33.5308	32.6079	33.4213	33.4754	33.1699	32.9559	33.6481	32.6163	32.9503	31.9992	19	6	6	50.9	27.6	27.6	42.019	0	90.492	70700000000	128	0	4	5	9	5	6	5	3	6	6	6	2	7	8	6
32.5777	31.8673	32.0484	32.027	32.0454	31.9014	33.4801	33.5648	33.4095	33.5588	33.5236	33.878	33.5082	33.3014	33.4696	33.3602	33.4282	33.4399	33.9195	33.8835	33.8228	33.7596	33.8632	33.7886	34	34	30	75.2	75.2	69.7	56.108	0	323.31	69164000000	972	25	30	29	30	33	26	48	42	45	41	43	33	49	41	41
33.3379	33.048	33.0675	33.104	33.089	33.0879	33.2521	33.2626	33.3941	33.2227	33.1276	33.2618	33.1985	33.0872	33.3271	33.1267	33.2891	33.0735	33.1479	32.8326	32.973	32.6904	33.0085	32.8825	192	192	192	52.9	52.9	52.9	532.4	0	323.31	67937000000	2677	96	117	133	121	130	134	115	99	112	131	95	72	122	116	115
32.8387	33.2535	33.2064	33.1861	33.2497	33.3178	32.9902	33.2379	32.9105	33.1694	33.0878	33.1032	32.948	33.1513	33.001	33.2048	32.8866	33.2121	32.7851	32.9306	32.9905	33.4533	32.8623	33.6544	25	25	25	59.2	59.2	59.2	50.976	0	323.31	66874000000	550	17	21	24	30	27	25	22	25	21	22	17	21	23	22	27
33.0818	32.8762	33.0601	32.953	33.1681	32.845	33.1926	33.0757	33.1866	33.0532	32.9274	33.4259	33.3775	33.2971	33.4583	33.0229	33.2478	33.0856	33.0088	32.6725	32.7171	31.9753	33.0853	31.9751	17	17	16	88.9	88.9	81.9	22.391	0	323.31	62644000000	592	13	22	22	21	31	31	20	28	24	33	13	26	24	29	23
33.1282	33.1046	33.4082	32.9913	33.2151	33.1314	32.7838	32.9068	32.7033	32.8243	32.7817	32.6531	33.1168	33.2583	32.7509	33.0115	32.818	33.2162	32.8182	33.4927	33.0106	33.7624	32.8718	33.8294	46	46	45	65.8	65.8	64.6	74.139	0	323.31	62285000000	960	45	40	41	43	46	47	34	38	39	35	33	35	45	39	41
32.0015	31.6724	31.8461	31.7932	31.6871	31.893	33.5269	33.478	33.7175	33.3147	33.5646	33.6104	33.2972	33.2861	33.5736	33.2833	33.5101	33.424	33.5846	33.705	33.513	33.2169	33.603	33.3879	39	39	29	84.7	84.7	63.1	50.663	0	323.31	62006000000	959	19	20	25	31	31	34	40	41	46	44	40	36	39	42	52
32.1145	32.7681	32.8805	32.9285	32.7065	32.9165	32.8887	33.2132	32.9566	33.2171	33.0896	33.104	32.8877	33.0625	33.0769	33.0522	32.8367	33.0877	32.8577	33.0507	32.9476	33.5466	33.0507	33.1553	25	25	22	77.6	77.6	74.5	29.174	0	323.31	59408000000	623	26	23	22	27	23	28	28	32	24	29	24	27	24	25	25
32.9463	32.9796	33.2087	33.1715	33.0997	33.0377	32.87	32.9856	32.8418	32.8946	32.7501	32.6833	33.0025	32.9624	33.0409	33.012	33.0219	32.9566	33.2813	33.4523	32.929	32.9982	33.2323	32.992	14	14	14	61.9	61.9	61.9	30.791	0	323.31	59334000000	479	18	21	23	26	25	25	17	16	18	15	17	17	22	23	17
33.1758	32.9823	32.7481	32.8233	32.9054	32.9461	32.7341	32.7366	32.7661	32.6468	32.6869	32.8249	32.876	32.8683	32.9696	32.8051	33.0572	32.9197	33.1989	33.2301	33.1995	33.0177	33.0207	33.0354	35	34	34	52.9	52.9	52.9	72.332	0	323.31	59181000000	984	32	43	37	44	39	45	32	34	33	37	33	36	45	45	42
32.7955	32.7653	33.0877	32.9153	33.1193	32.7783	33.0043	33.0622	32.8264	32.9954	32.7317	32.8394	32.9413	32.7903	32.537	32.8569	32.3786	33.1703	32.6299	33.2183	32.6242	33.7285	32.6874	33.3984	24	24	24	70.3	70.3	70.3	37.429	0	323.31	58921000000	728	21	37	35	38	43	33	24	34	24	37	29	30	24	36	25
32.7176	32.5239	32.7093	32.7043	32.6663	32.4344	32.8588	32.8504	33.1399	32.7729	32.9127	32.8767	33.3232	33.1276	33.4863	33.0234	33.5411	33.0229	33.2143	33.1239	33.1472	32.7242	33.3771	33.0969	35	33	21	71.5	68	41.5	70.051	0	323.31	58760000000	873	23	29	31	38	34	42	33	38	35	35	31	35	38	45	38
33.6773	33.2067	32.9422	33.0246	33.1408	32.9884	33.0116	32.8994	32.8891	32.7418	32.7553	32.6507	32.6097	32.3591	32.8848	32.3518	32.7094	32.2944	32.6591	32.5565	32.5113	32.3837	32.6183	32.3826	29	29	29	34.6	34.6	34.6	76.613	0	323.31	57615000000	740	22	32	34	46	41	34	22	29	30	34	22	28	32	37	32
33.0997	33.1848	32.9624	33.3247	33.2773	33.09	32.6917	32.3179	32.699	32.5997	32.3573	32.3541	33.2381	32.7308	33.4022	32.8034	33.1667	32.6248	33.0792	32.5206	32.8682	32.3012	32.9989	32.4236	22	22	22	71.9	71.9	71.9	35.936	0	323.31	56470000000	431	15	22	23	24	19	17	19	13	15	16	13	18	18	19	15
32.9622	33.0629	32.9775	32.8923	32.9883	32.9089	32.6846	32.6614	32.6353	32.7614	32.7075	32.6666	32.7248	32.556	32.7159	32.5561	32.7427	32.8335	32.5331	32.7225	32.5981	32.6223	32.5147	32.4403	33	33	33	48.7	48.7	48.7	90.583	0	323.31	54601000000	727	30	43	39	54	44	54	22	32	27	28	27	25	25	22	24
33.0255	33.1145	33.1543	33.0631	33.0632	32.993	32.6133	32.4784	32.6576	32.8319	32.5957	32.6826	32.0658	32.1648	32.0975	32.1141	32.0724	32.449	32.8904	33.3971	33.3123	32.9411	33.0641	33.0052	26	26	26	54.5	54.5	54.5	57.116	0	323.31	54210000000	807	19	42	33	39	39	40	33	32	32	30	27	30	25	28	30
32.9401	32.8184	32.7733	32.8414	32.8593	32.6812	32.6024	32.4802	32.6272	32.5255	32.8257	32.7733	32.5834	32.8258	32.9353	32.394	32.8681	32.5732	33.0926	32.5639	32.7314	32.3934	32.9914	32.83	14	14	14	57.6	57.6	57.6	32.854	0	323.31	51266000000	393	14	15	17	20	19	21	16	13	20	14	16	18	14	14	15
33.2083	32.805	32.841	32.8224	32.8392	32.7657	32.911	32.6984	32.8181	32.7339	32.8408	32.7947	32.8453	32.4867	32.9321	32.6087	32.9201	32.7095	32.2918	32.023	32.3334	31.7572	32.1484	31.6338	55	37	34	76	54.7	53	103.06	0	323.31	51021000000	877	36	39	41	43	47	45	35	35	32	33	35	37	41	41	40
33.0915	32.7657	32.6752	32.9669	32.8712	32.7373	32.6444	32.2772	32.6879	32.6109	32.4572	32.44	32.863	32.5811	32.8159	32.6627	32.9562	32.3942	32.9187	32.5336	32.7468	32.3072	32.9916	32.2698	10	10	10	83.6	83.6	83.6	15.054	0	323.31	49949000000	437	11	17	22	20	23	20	16	18	15	17	17	21	20	20	17
33.6058	32.8608	32.6713	32.7994	32.7778	32.7752	32.8375	32.7567	32.7565	32.6063	32.507	32.5935	32.3651	32.2368	32.7854	32.4368	32.5952	32.1538	32.7109	32.1326	32.3066	31.739	32.653	31.3014	21	21	21	57.3	57.3	57.3	38.746	0	323.31	49884000000	925	20	57	53	57	48	43	31	33	42	36	31	26	41	41	41
32.8453	32.7725	32.6578	32.658	32.5252	32.4304	32.6805	32.6695	32.8156	32.3042	32.9489	33.3855	32.5358	32.3854	32.7551	32.602	32.8656	33.0633	32.5664	33.1944	32.9492	33.0751	32.6504	32.751	10	10	9	95.7	95.7	80.9	11.665	0	323.31	49358000000	255	10	11	12	12	10	13	9	9	12	10	7	9	8	11	10
32.4297	32.3279	32.2833	32.2386	32.3242	32.314	32.8084	32.5659	32.8294	32.5267	32.7609	32.9008	32.8847	32.6921	32.9258	32.6639	32.8602	32.6069	33.1287	32.9469	32.9789	32.8473	33.1765	32.9035	29	29	29	67.4	67.4	67.4	67.877	0	323.31	49284000000	702	17	30	29	30	34	37	30	27	35	26	24	22	31	30	31
33.0456	32.6847	32.964	32.9727	32.8993	32.8431	32.4663	32.4837	32.6284	32.7139	32.3451	32.4083	32.4567	32.5368	32.3897	32.3559	32.2997	32.5704	32.5109	32.6762	32.34	32.4451	32.6233	32.4928	25	25	15	73.6	73.6	49.3	46.153	0	323.31	48841000000	746	27	32	34	40	40	36	28	29	31	30	30	25	28	39	28
32.6758	32.4712	32.3288	32.419	32.2292	32.4281	32.7057	32.8045	32.8599	32.819	32.7728	32.9023	32.6087	32.498	32.6522	32.4511	32.74	32.2817	32.9099	32.782	32.8942	32.6131	33.0047	32.7811	43	43	43	67.5	67.5	67.5	117.85	0	323.31	48093000000	904	24	40	41	36	39	34	34	40	35	43	35	32	42	39	36
32.8114	32.5209	32.4593	32.4458	32.2917	32.2172	32.629	32.535	32.952	32.5502	32.6762	32.7994	32.3327	32.1958	32.7553	32.4206	32.8916	32.2964	33.0023	32.8244	32.9611	32.9779	32.7804	33.0767	8	8	8	83.7	83.7	83.7	14.716	0	288.03	47526000000	381	12	17	16	15	17	13	15	9	15	18	12	12	16	17	13
32.8247	32.6351	32.4471	32.588	32.4862	32.4772	32.6108	32.5232	32.7156	32.6137	32.7258	32.8768	32.6788	32.6147	32.908	32.5672	32.9719	32.7096	32.7813	32.614	32.8837	32.5899	32.7476	32.1658	46	46	46	72.5	72.5	72.5	89.321	0	323.31	46890000000	906	26	41	35	43	46	39	27	31	40	34	28	32	38	43	44
33.4237	33.2618	32.9479	33.1054	32.9674	33.0126	32.0258	31.8064	32.174	32.2007	31.5531	31.3274	32.0588	31.7404	31.9376	31.2369	31.9426	31.1736	33.0675	32.3688	32.5426	31.8573	32.8211	32.2111	17	17	17	63.6	63.6	63.6	35.503	0	323.31	46239000000	356	16	18	17	14	20	21	14	13	14	16	12	10	15	14	14
31.9322	32.3139	31.494	30.7155	31.9673	31.5305	32.1796	32.4581	32.2201	32.6528	32.9733	33.5051	32.0958	31.8391	32.0659	32.1879	32.7212	31.0162	31.9603	32.7111	32.235	33.5598	31.7164	32.795	28	2	2	76.3	4.8	4.8	41.736	0	323.31	42158000000	174	5	11	9	5	9	8	6	6	7	4	7	4	9	8	8
32.8285	32.4307	32.5416	32.4456	32.528	32.4083	32.4011	32.2813	32.46	32.1979	32.4078	32.347	32.0039	31.7559	32.1372	31.7855	32.0484	31.8062	32.8807	32.6821	32.6675	32.4318	32.8216	32.4211	95	95	95	55.6	55.6	55.6	273.42	0	323.31	41589000000	1352	55	67	63	68	68	69	51	51	55	56	40	42	51	55	47
32.9608	32.7613	32.8367	32.7575	32.663	32.6065	32.2156	32.176	32.5313	32.1693	32.1228	32.0171	32.1938	32.1291	32.4332	32.1737	32.2169	31.9259	32.3344	32.0885	32.0602	31.5782	32.3268	32.3446	35	35	35	59.4	59.4	59.4	97.169	0	323.31	41506000000	726	26	38	35	35	42	39	33	30	34	28	21	29	32	26	24
25.2208	25.5562	23.3649	34.3238	23.273	32.9713	23.1703	20.5386	34.8326	33.6024	25.3773	25.2246	34.4247	24.3867	24.8647	33.3833	25.6395	33.0591	32.8237	25.7874	33.3375	25.6578	34.3376	24.8781	6	2	2	23.1	12.2	12.2	42.003	0.00063857	2.7561	41270000000	14	0	0	0	1	0	1	0	0	1	1	0	0	2	0	0
32.5685	32.4124	32.4647	32.4414	32.6145	32.4899	32.2506	32.2216	32.3378	32.0214	32.5712	32.3634	32.2105	31.9331	32.3761	32.1315	32.4063	32.2045	32.4124	32.1655	32.4031	32.2606	32.2822	32.3602	22	22	22	89.9	89.9	89.9	35.076	0	323.31	41182000000	547	22	21	18	27	21	30	24	23	24	26	23	19	21	24	20
33.3374	33.0361	32.7021	32.6466	32.7861	32.9854	31.7338	31.9309	32.0192	31.8155	31.8618	31.9899	31.9104	32.1331	32.1458	31.9339	31.8794	31.7211	32.1162	31.7	32.0378	31.1483	32.1001	31.5243	25	25	25	53.7	53.7	53.7	59.75	0	323.31	40059000000	525	17	32	29	37	29	34	13	14	15	16	15	15	22	20	22
33.1838	32.4103	32.4686	32.5527	32.5146	32.5136	32.2211	32.3154	32.271	32.0604	32.0788	32.0742	32.03	31.9653	32.2928	32.0543	32.0919	31.7953	32.2137	32.0427	32.0724	31.7276	32.1249	32.0733	33	33	33	76.8	76.8	76.8	57.488	0	323.31	39851000000	798	34	40	48	47	40	35	33	37	29	33	29	27	32	35	32
32.3977	32.3298	32.589	32.5888	32.6669	32.5467	32.1546	32.1157	32.4324	32.1387	32.2661	32.3846	32.191	32.1624	32.1799	32.1388	32.0067	32.2222	32.4863	32.2391	32.1486	32.0494	32.4284	32.2476	25	25	25	68.9	68.9	68.9	50.118	0	212.65	39455000000	1424	19	61	68	61	62	69	63	62	61	62	56	50	51	64	60
32.4963	32.2746	32.1012	32.0808	32.0195	32.3152	32.1983	32.3604	32.1728	31.9899	32.1993	31.9772	32.1043	32.2537	32.3866	32.2415	32.4435	32.3672	32.0975	32.2633	32.2602	32.1184	32.0987	32.412	34	34	34	53.8	53.8	53.8	73.68	0	323.31	38667000000	856	37	37	39	38	43	35	36	30	39	34	31	32	38	42	37
32.1298	32.1593	32.1867	32.0343	32.2067	32.1366	32.382	32.3393	32.2583	32.3458	31.9744	32.2159	32.5027	32.7589	32.5414	32.7291	32.6371	32.7932	32.1065	32.3385	32.2491	32.4484	32.0902	32.255	35	35	27	60.8	60.8	47.1	67.819	0	323.31	38108000000	996	29	41	41	43	44	43	40	47	39	34	34	41	44	45	42
32.5443	32.5991	32.5965	32.5018	32.6571	32.5485	32.3655	32.1216	32.5135	32.0753	32.3335	32.4493	32.2971	31.7626	32.1153	32.0594	32.2381	31.7665	31.7613	31.7908	31.8189	31.1059	31.6532	31.2364	11	11	11	53.7	53.7	53.7	24.423	0	106.69	37405000000	247	10	13	22	30	24	18	5	16	7	11	3	4	11	11	5
32.2631	32.1544	32.2478	32.1639	32.1287	32.0746	32.2317	32.3159	32.3067	32.2894	32.3041	32.2965	32.2447	32.2336	32.2632	32.3037	32.3408	32.2182	32.5465	32.4708	32.6404	32.5673	32.5863	32.5625	135	135	135	67.3	67.3	67.3	284.54	0	323.31	36822000000	1688	67	68	67	71	59	66	69	65	74	59	52	57	73	74	69
32.9101	32.3115	32.5173	32.6144	32.4159	32.4523	32.1974	32.0394	32.3076	32.1148	32.1348	31.8422	31.987	31.9217	32.3469	32.0975	32.2869	31.937	32.0586	31.8869	32.0409	31.8272	32.2075	31.4898	19	18	18	65.6	62	62	36.638	0	323.31	36705000000	458	17	21	21	23	19	23	19	21	18	21	14	19	14	19	18
32.5704	32.5387	32.5822	32.6195	32.5327	32.6391	32.4522	32.3999	32.3975	32.2601	32.0625	32.1954	32.106	32.0118	32.369	32.0834	32.1614	32.0262	32.0244	31.6743	31.9212	31.3808	32.0289	31.56	43	43	42	61.3	61.3	61.3	123.63	0	323.31	35923000000	911	36	39	44	41	48	50	36	42	40	37	30	31	33	42	46
32.4798	32.4832	32.5165	32.4818	32.4489	32.414	32.2267	32.1163	32.0723	31.9699	31.943	32.061	32.0126	31.9603	31.9004	31.7686	32.0682	31.875	32.1362	31.9167	31.9266	31.887	31.831	31.9668	35	35	35	69.7	69.7	69.7	59.62	0	323.31	35751000000	742	27	33	37	33	40	37	28	38	33	28	21	27	28	35	23
32.1073	32.1166	32.2121	32.0667	32.087	32.2005	32.1544	32.2764	32.1054	32.1666	32.3547	32.5277	32.1379	31.9071	31.9209	32.0689	32.1446	32.099	32.0468	32.4147	32.0419	32.1792	31.6401	32.4793	18	18	16	64.1	64.1	64.1	31.121	0	323.31	35320000000	346	10	13	20	12	19	14	14	11	14	17	18	12	16	12	14
32.5166	32.3227	32.5375	32.1681	32.4023	32.3007	32.2496	32.1758	32.0429	32.1579	32.1787	32.0821	32.1453	32.3287	32.0887	32.111	32.0004	32.1284	31.9416	32.1352	32.0079	31.985	32.0113	32.1834	48	48	48	52.8	52.8	52.8	113.08	0	323.31	35124000000	870	29	35	47	42	44	38	30	37	29	39	29	22	38	34	39
31.4652	32.2461	31.8823	32.1338	32.4009	31.9576	32.3544	32.186	31.9715	32.2781	31.8169	31.9291	32.2469	32.0751	32.2053	32.1641	31.7851	32.1434	32.1291	32.093	31.9631	32.2916	32.3014	32.1849	14	14	14	67.5	67.5	67.5	22.127	0	143.18	35070000000	155	4	8	8	7	8	9	8	6	4	4	8	6	7	5	4
31.6847	31.8724	31.7714	31.6692	31.6687	31.8883	31.8466	32.0277	31.9514	31.9428	31.7238	31.6732	32.564	32.5095	32.4762	32.4931	32.4906	32.3773	32.5865	32.623	32.4607	32.4503	32.8239	32.9019	31	29	22	77	73.3	61.2	48.057	0	323.31	34938000000	546	20	22	21	21	19	23	16	21	17	22	16	16	24	26	28
31.3252	32.1467	32.2985	32.3332	32.3121	32.3655	32.1653	32.7306	32.0922	32.521	32.7343	32.6507	32.0826	32.6042	31.5717	32.4996	31.8111	32.8221	31.4839	32.6101	32.246	33.1609	31.8035	33.2038	18	18	11	52.8	52.8	43.8	35.924	0	323.31	34801000000	774	16	30	32	35	36	35	23	38	34	36	33	30	29	29	27
32.7042	32.0785	32.344	32.3008	32.3029	32.0649	32.1472	31.9726	32.2882	32.1112	31.9232	31.9725	32.0216	31.8793	32.0989	31.8202	32.1164	31.8557	32.0728	32.1433	31.9293	31.3786	32.0076	31.6239	37	37	37	78.2	78.2	78.2	59.67	0	323.31	34649000000	571	23	27	31	29	32	32	16	24	23	25	22	16	18	30	21
32.6033	32.074	32.1269	31.9639	32.1666	32.1272	32.0748	31.4166	32.0107	31.5888	32.0485	32.2598	32.035	31.7425	32.0669	31.6772	32.1557	31.628	31.9993	31.8616	32.2736	31.5283	31.9657	31.6739	19	19	19	44	44	44	47.697	0	199.84	34504000000	451	17	19	19	20	19	23	18	15	22	18	12	14	20	19	16
31.9544	31.7907	31.8893	31.8727	31.8845	31.8429	32.488	32.4864	32.4013	32.4262	32.2975	32.4527	32.3204	32.3874	32.4376	32.4468	32.3785	32.5382	32.1767	32.1562	31.9227	31.8503	32.0531	31.9928	45	43	41	64.5	61.9	59.4	96.864	0	323.31	33600000000	853	26	36	31	38	34	34	37	37	41	44	34	26	38	36	44
32.5643	32.2059	32.2354	32.3358	32.3491	32.3281	32.0917	32.2161	32.0551	32.0909	32.2097	32.3755	32.0308	31.7149	31.9838	31.6735	31.87	31.8964	32.0473	31.7848	32.039	31.5588	32.0375	31.5087	32	32	32	65.9	65.9	65.9	60.533	0	269.79	33423000000	487	20	18	28	20	31	28	20	20	17	22	14	22	19	18	17
31.3101	32.0709	32.1258	32.0799	32.2028	32.1095	32.2718	32.1277	32.3486	32.08	32.2402	32.7798	32.2735	31.8615	32.2446	32.1337	32.4094	32.3559	32.1154	32.3413	32.1266	32.5761	32.2833	32.3884	19	14	12	69.9	63	56.5	28.082	0	323.31	33290000000	448	12	26	23	21	22	22	20	19	18	15	13	20	17	21	15
31.9392	32.3813	32.3118	32.383	32.4734	32.2765	31.3845	31.5639	31.9896	31.8133	31.6067	31.7312	32.3388	32.2775	31.7146	31.9885	31.9466	32.4077	32.0367	32.4061	32.033	32.6725	32.0631	32.446	15	15	15	49.2	49.2	49.2	29.225	0	152.47	33031000000	240	8	11	11	14	13	12	7	12	9	8	6	8	11	9	13
32.599	32.1632	31.8733	32.0435	31.945	31.8109	31.8925	32.2115	32.1548	31.9294	32.109	32.1327	31.8477	31.4083	32.037	31.8826	31.8126	31.4695	31.9643	31.5998	31.9239	31.5459	31.6974	31.3299	23	23	21	68.7	68.7	65.3	57.221	0	323.31	32473000000	539	15	32	26	24	35	26	26	24	21	27	18	17	26	16	20
32.6589	32.2004	32.3506	32.6367	32.6148	32.1024	32.2762	32.2378	32.062	32.1871	32.1416	32.0726	31.8585	31.5803	31.8601	31.9089	32.2465	31.4875	31.4423	31.2242	31.3274	31.3176	31.5605	31.1882	15	15	13	52.4	52.4	49.9	45.374	0	323.31	32220000000	301	13	13	20	18	21	13	12	14	9	11	8	12	10	11	12
32.7033	32.354	32.3347	32.3371	32.2182	32.2212	31.8817	31.8893	31.9671	31.881	31.8339	31.8881	31.7053	31.6926	31.6903	31.708	31.6568	31.5229	31.9492	31.8119	31.7701	31.4437	31.9815	31.6849	77	77	77	69.9	69.9	69.9	157.9	0	323.31	31995000000	1067	53	73	60	62	55	64	35	40	34	38	29	39	44	45	41
31.9968	32.0641	32.3009	31.9662	32.2021	32.0807	32.0801	32.0133	32.1396	31.9329	32.1212	32.1763	31.9816	32.245	32.1458	31.9749	32.0136	32.0467	32.0351	32.1341	32.0658	31.8725	32.0992	32.3831	30	30	22	64	64	45.7	65.308	0	323.31	31705000000	537	21	28	27	24	20	29	18	20	21	24	13	14	25	20	20
32.2687	32.0373	32.0606	32.051	32.1852	32.0071	32.1186	31.9436	32.1661	32.0385	32.0277	31.9238	31.7108	31.7171	31.9545	31.5632	31.8275	31.5495	32.1865	31.8595	32.043	31.6919	32.1664	31.6853	42	42	42	61	61	61	106.87	0	323.31	31447000000	736	30	38	35	35	40	36	26	32	26	28	22	23	30	29	29
32.5562	32.2707	32.178	32.2314	32.1694	32.3147	32.1558	31.9865	32.1406	31.7193	32.0803	32.1122	31.8394	31.3813	31.8532	31.4586	31.8924	31.3292	31.8749	31.6227	31.9104	31.1992	31.8802	31.4013	22	22	22	62.1	62.1	62.1	47.079	0	323.31	31392000000	569	19	26	25	29	29	32	26	17	21	27	22	23	25	29	19
32.2163	31.9288	31.9587	31.8837	32.0204	31.9538	32.1592	32.0352	32.2078	31.9412	32.0927	32.0486	32.526	32.4132	32.6652	32.2979	32.7199	32.1569	31.3386	31.221	31.41	30.7709	31.3016	31.2015	38	38	30	66.2	66.2	55.4	70.81	0	323.31	31201000000	784	26	36	35	38	40	38	31	30	27	31	31	25	43	41	37
31.639	31.2644	31.2745	31.2602	31.3074	31.3876	31.994	31.9577	32.2105	31.9821	31.9043	31.9106	31.9934	31.7396	32.0331	31.7194	31.97	31.5455	33.2076	32.8088	33.0082	32.395	33.118	32.655	41	41	34	57.3	57.3	46.5	96.695	0	323.31	30718000000	742	23	21	26	22	21	23	29	31	31	28	30	21	30	30	29
31.945	32.0762	32.3311	31.9983	32.1182	32.2373	32.0685	32.2001	32.0613	32.0878	32.1812	31.7722	31.8972	31.7967	31.7153	31.9043	31.8395	31.8809	31.9292	32.1166	32.1549	32.3787	32.1318	32.3825	33	33	33	55.4	55.4	55.4	62.639	0	323.31	30677000000	564	20	23	24	25	33	29	28	22	27	22	20	21	24	25	19
32.5952	32.1292	32.1276	32.1178	32.3147	32.3051	31.4929	31.4498	31.6177	31.2601	31.6061	31.3612	32.3376	31.6167	32.0433	31.9953	32.2147	31.3306	31.836	31.4274	31.5907	31.4438	31.9266	31.2234	19	19	19	56.1	56.1	56.1	48.121	0	323.31	29884000000	317	14	15	16	14	13	19	14	10	16	11	8	10	16	14	16
32.2059	32.0103	31.8542	31.9128	31.7851	31.9207	32.0012	31.955	31.9481	31.9255	31.7879	31.9972	32.0446	31.9773	32.1361	32.015	32.094	31.9875	32.0236	31.8178	31.8943	31.3643	31.9409	31.9216	138	138	138	42.5	42.5	42.5	469.08	0	323.31	29582000000	1575	61	84	69	64	77	62	60	56	62	64	55	52	75	72	70
31.9291	31.7747	31.493	31.8808	31.6309	31.621	31.882	31.926	32.0566	32.0949	32.1115	31.7738	31.6912	31.353	31.686	31.3193	31.9506	31.3705	32.4992	32.0129	32.1432	31.8391	32.3421	31.9336	11	11	11	58.1	58.1	58.1	23.356	0	323.31	29521000000	499	10	21	24	20	20	21	17	22	23	19	15	17	17	21	14
32.017	32.1315	31.7965	31.9487	31.9328	32.0541	31.9452	31.8049	31.9911	32.0075	32.0125	31.957	32.1836	32.5911	32.2032	32.2238	32.1743	31.9797	31.9969	32.0774	31.9475	31.8711	32.0605	32.2598	14	14	14	70.1	70.1	70.1	26.922	0	323.31	29419000000	323	10	13	16	17	17	13	12	10	14	12	11	11	13	14	19
32.3335	31.9979	31.7279	31.8226	32.0045	32.0378	31.8204	31.9963	31.8779	31.7478	31.924	31.4844	31.7628	31.8332	31.9112	31.4361	31.6941	31.4785	31.9492	32.0327	31.87	30.9714	31.9036	31.9775	16	16	16	59	59	59	34.273	0	225.79	29145000000	312	10	16	12	14	13	17	10	12	13	13	10	10	14	16	15
32.107	31.8272	31.7822	31.7802	31.7586	31.712	31.829	31.9008	31.8299	31.7433	31.8579	31.9929	31.7588	31.828	31.8018	31.7153	31.8707	31.7901	32.1554	32.2629	32.1597	32.1752	32.0753	32.0999	111	111	104	64.2	64.2	61	274.61	0	323.31	28828000000	1543	62	70	65	69	66	68	56	62	62	61	49	47	70	54	62
32.1628	32.1587	31.9934	31.9157	32.0105	31.9424	31.7947	31.801	31.7174	31.767	31.5891	31.7814	31.786	31.5537	31.6265	31.7019	31.7807	31.6123	31.9917	31.9783	31.7517	31.7343	31.9292	31.8882	19	19	19	51.4	51.4	51.4	54.636	0	323.31	28625000000	408	16	18	17	22	24	23	15	16	13	19	13	13	13	18	17
32.5499	31.9564	31.9645	32.158	32.0046	31.9067	31.7302	31.8966	31.9307	31.8216	31.681	32.0122	31.6337	31.2939	31.9659	31.4557	31.9077	31.811	31.7222	31.5615	31.5648	31.3114	31.7425	31.3674	25	25	25	61.2	61.2	61.2	57.924	0	323.31	28599000000	575	21	27	34	22	30	30	21	25	26	19	21	25	28	22	24
31.6532	31.803	31.7105	31.7987	31.6485	31.8465	32.0551	32.1604	31.8643	31.9802	31.8204	32.0848	31.999	31.9782	31.9966	31.9279	32.0186	31.9718	32.0244	32.0859	31.9883	32.0655	32.0193	32.2293	70	70	70	58.5	58.5	58.5	170.59	0	323.31	28423000000	1064	24	41	47	47	55	43	46	47	39	43	35	34	48	44	51
32.431	32.0195	31.9276	31.8358	31.9032	31.9785	31.8438	31.662	31.9715	31.8964	31.7678	31.8907	31.6311	31.4624	32.1942	31.756	31.6513	31.4798	32.2044	31.5819	32.0777	31.4399	32.2837	31.7705	14	14	3	84.5	84.5	20.4	20.697	0	297.72	28297000000	412	7	15	20	17	19	17	19	16	26	12	15	10	21	14	20
32.6951	32.1336	32.1804	32.0294	32.4513	32.0357	31.2003	30.4862	31.1001	30.938	31.2448	31.1193	31.6784	31.6601	31.6308	31.3847	31.6608	31.3311	31.6368	31.5302	31.5423	30.8236	31.4859	31.2029	17	17	17	60.9	60.9	60.9	31.566	0	323.31	28271000000	542	19	33	26	30	31	29	17	17	19	17	20	14	30	24	25
32.3478	32.344	32.1479	32.2413	32.1196	32.3874	31.7933	31.6945	31.7146	31.4027	31.4457	31.4918	31.7613	31.603	31.7025	31.3652	31.6847	31.336	31.835	31.5212	31.5297	31.2339	31.724	31.1595	30	30	29	51.8	51.8	50.7	84.87	0	323.31	28207000000	643	25	39	26	32	34	39	28	20	27	30	22	23	26	28	27
31.8671	31.9077	31.9254	31.9552	31.97	31.8243	31.9039	32.0992	31.9711	31.8909	31.9548	32.0308	31.5139	31.3168	31.6012	31.5062	31.7121	31.3103	31.8564	31.7492	31.9963	31.5799	31.9251	31.7509	38	38	38	62.5	62.5	62.5	72.932	0	323.31	28139000000	716	24	39	30	26	46	40	33	27	29	30	24	29	29	21	26
30.0692	31.409	31.213	31.2656	31.0876	30.8003	31.9782	31.6427	32.4814	31.6098	32.3865	32.7974	31.4422	33.1145	30.9461	32.4373	32.8378	30.9452	31.3993	32.5917	31.7533	31.0738	31.61	29.8444	6	1	1	45.6	23.5	23.5	15.328	0	9.8401	28079000000	98	0	1	3	5	4	5	8	5	7	7	3	1	5	8	3
32.0305	31.7135	32.4679	31.7014	31.9561	31.7033	31.8754	31.977	31.5295	31.797	31.5485	31.7759	31.8462	31.9444	31.4099	31.6609	31.4174	31.9065	31.5223	31.8161	31.4279	31.941	31.6013	32.2731	14	14	14	40.9	40.9	40.9	46.108	0	252.83	28053000000	329	12	17	15	18	15	16	14	15	14	13	13	12	13	15	17
32.3723	32.2634	32.0664	32.0732	32.192	31.9285	31.9647	31.7819	32.0051	31.8199	31.8801	31.7476	31.5977	31.2409	31.7868	31.2295	31.7404	31.2539	31.5832	31.3579	31.7505	31.0333	31.587	31.007	30	29	23	56.5	54.7	44.1	69.147	0	323.31	28022000000	492	12	28	22	24	25	19	21	21	22	19	18	16	16	22	26
32.1736	31.9169	31.9006	31.8781	32.0886	31.7678	32.113	31.9124	31.949	31.7117	31.9194	31.5365	31.6233	31.2558	31.8397	31.3361	31.8621	31.5222	31.8693	31.6601	31.8265	31.3162	31.9429	31.4508	21	21	21	73.7	73.7	73.7	32.66	0	323.31	27997000000	437	14	20	21	19	21	22	19	24	19	21	17	16	18	15	16
32.1182	31.8441	32.1219	31.8509	32.1016	31.8951	31.8764	31.7869	31.9139	31.8172	31.7478	31.3939	31.9677	31.7047	31.9352	31.3748	31.7478	31.706	31.8213	31.9371	31.822	31.4985	31.8196	31.9765	29	29	19	46.7	46.7	30.5	70.67	0	323.31	27945000000	576	25	27	32	27	28	31	18	21	17	21	15	19	24	29	19
32.1933	32.6252	32.515	32.0765	32.1519	32.4802	32.2161	31.3562	31.7089	31.6759	31.5465	31.0649	31.7215	31.9378	31.9871	31.5508	31.7071	31.6757	31.5433	31.8855	31.8964	31.6015	32.2113	31.9443	9	9	9	37	37	37	28.024	0	244.29	27035000000	175	6	10	13	10	8	10	6	8	7	9	8	7	4	7	3
31.6835	31.7029	31.6079	31.7407	31.8923	31.8246	31.7927	31.6631	31.9778	31.7896	31.9148	32.1417	31.7096	31.5652	32.0737	31.5937	31.9844	31.5956	31.8611	31.5139	31.8741	31.3153	31.8	31.1595	16	16	16	79.9	79.9	79.9	28.804	0	323.31	27015000000	516	14	25	22	25	20	28	17	22	21	19	20	20	23	28	20
32.199	32.1021	31.7728	32.1703	31.8174	31.3009	31.8838	32.0388	31.9372	31.3789	31.938	31.4928	31.5468	31.4379	31.5884	31.4939	31.561	31.3253	32.1495	31.8156	31.7639	30.8199	31.9459	31.3352	20	10	10	68.9	39.5	39.5	50.47	0	55.8	26855000000	135	4	6	7	6	7	7	5	3	8	3	3	6	7	6	6
31.024	31.733	31.8094	31.845	31.7745	31.8729	32.0267	31.9718	32.0759	32.1111	31.9761	32.1519	31.9844	32.1972	31.9976	32.0286	31.8369	31.854	31.806	31.7143	32.0443	31.9206	31.8966	31.9913	19	14	14	53.5	46.5	46.5	27.764	0	323.31	26723000000	459	10	22	18	24	20	23	19	20	21	17	15	18	20	20	22
31.2909	31.9971	31.7253	31.9729	31.6471	31.8842	32.1916	32.2815	31.9594	32.0244	31.9005	32.0113	31.6868	31.7395	31.7172	31.6492	31.6841	31.3704	31.6824	31.2533	31.8516	31.7006	31.699	31.6062	15	15	10	49.4	49.4	33.2	49.229	0	323.31	26653000000	500	15	19	20	28	17	24	22	29	23	25	25	16	20	19	22
32.1743	31.744	31.7718	31.8551	31.7289	31.8051	31.7304	31.8565	31.5439	31.7378	31.7197	31.6646	31.4595	31.6948	31.5081	31.5189	31.3478	31.4751	31.5403	31.7412	31.4863	31.3831	31.7597	31.323	33	33	33	79.3	79.3	79.3	60.343	0	323.31	26557000000	633	25	24	33	33	33	35	28	29	23	29	21	21	28	26	22
31.6895	31.7652	31.2576	31.6073	32.1263	31.6374	32.0069	31.8551	31.9469	31.5245	31.4152	31.4643	32.1858	31.8838	32.0812	31.6651	31.8774	31.9635	32.0749	31.5381	31.8843	31.7001	32.2625	31.0296	11	10	10	62.6	57.1	57.1	21.892	0	266.79	26502000000	206	9	8	9	8	12	8	7	7	7	8	7	6	8	9	9
32.3134	31.9102	31.9684	31.9262	31.9021	31.8286	31.7131	31.6673	31.8384	31.6337	31.6175	31.7271	31.4923	31.3532	31.7934	31.2813	31.5102	31.578	31.611	31.5281	31.5117	31.3577	31.5273	31.1147	34	34	34	52.2	52.2	52.2	69.842	0	323.31	26454000000	600	26	36	33	32	24	30	22	23	21	30	21	20	23	24	24
32.2594	31.925	31.8907	31.8983	31.9303	31.7738	31.6448	31.4769	31.5498	31.3171	31.7509	31.7388	31.7191	31.7342	31.9895	31.8038	32.1212	31.6981	31.6922	31.6771	31.9322	31.3792	31.6549	31.3668	29	29	29	61.9	61.9	61.9	88.549	0	323.31	26428000000	606	13	29	27	26	31	23	23	25	25	28	17	23	28	26	27
32.7927	32.4582	31.9356	31.9169	31.9951	32.1473	31.0979	31.0258	31.164	31.0987	30.9557	31.3642	31.3259	31.1379	31.3866	31.0535	31.2098	30.5145	31.9035	30.8858	31.5534	30.6476	31.6537	30.9212	14	14	14	46.9	46.9	46.9	34.93	0	323.31	26021000000	269	10	13	11	14	15	13	10	9	13	12	7	12	10	11	11
32.0595	31.9338	32.0297	31.8543	31.9068	31.8295	31.9226	31.9389	32.0081	31.9136	32.163	32.1232	31.8735	31.7911	31.9429	31.8149	32.1336	32.0477	30.3358	30.7341	30.5651	30.4846	30.4118	30.3434	87	76	76	47.5	42.9	42.9	291.02	0	323.31	26011000000	989	40	48	47	55	57	53	41	37	49	42	36	37	47	53	57
31.2268	31.306	31.2812	31.4171	31.4499	31.3015	31.7776	31.7138	31.8997	31.8128	31.7269	31.5945	31.6203	31.3609	31.6391	31.4824	31.9557	31.763	31.9838	31.9874	32.2009	31.9777	32.0914	31.6644	11	11	11	80.5	80.5	80.5	16.837	0	323.31	25908000000	330	10	14	13	12	13	12	15	14	11	16	14	14	15	16	13
31.9353	31.7535	31.7196	32.133	31.8696	31.8564	31.8642	31.7336	31.8014	31.6043	31.7187	31.5675	31.5549	31.503	31.8537	31.9649	31.8105	31.1492	31.794	31.4339	31.5561	31.4322	31.7736	31.129	15	15	13	77.8	77.8	69.1	37.497	0	323.31	25880000000	367	9	18	16	22	20	13	17	13	18	15	11	14	15	15	13
32.3395	32.0639	31.8612	31.8912	31.7244	31.7683	31.9535	31.6628	31.6328	31.468	31.6793	31.4068	31.6189	31.6293	31.6399	31.8066	31.7654	31.6754	31.4595	31.1048	31.5629	31.1672	31.3625	30.8734	21	21	21	50	50	50	39.594	0	323.31	25840000000	438	13	21	17	19	24	21	18	19	21	16	19	16	15	18	21
31.9541	31.6495	31.717	31.5672	31.6932	31.5521	32.1364	32.1529	32.2469	31.9704	32.1065	32.0596	31.398	31.2267	31.5973	31.3447	31.5576	31.2147	31.8028	31.7532	31.8487	31.5361	31.8882	31.603	34	34	23	78.8	78.8	55.4	60.626	0	323.31	25791000000	523	18	25	23	22	26	24	23	26	27	25	19	17	21	28	21
31.208	31.6575	31.6964	31.6271	31.4707	31.6367	31.775	32.0705	31.5135	31.8623	31.7925	31.9234	31.581	31.9281	31.5918	32.1007	31.6609	32.3192	31.5398	31.9765	31.5536	32.4818	31.5238	32.2075	10	10	10	55.8	55.8	55.8	17.965	0	266.49	25737000000	390	8	15	20	19	15	15	15	13	16	15	17	15	22	19	20
31.9071	31.778	31.7899	31.9245	32.1394	31.802	31.7982	31.852	32.0337	31.8207	31.9257	32.072	31.6219	31.4839	31.8731	31.6818	31.6788	31.6566	31.7669	31.4874	31.3701	30.934	31.677	31.2968	35	35	35	66	66	66	82.704	0	323.31	25550000000	510	19	27	24	28	27	33	24	18	20	19	20	17	23	20	23
32.179	31.9955	31.8004	31.9832	31.8274	32.0214	31.7404	31.8892	31.6752	31.7623	31.6547	31.8045	31.205	31.4802	31.386	31.2721	31.3241	31.1236	31.2208	31.2847	31.2863	31.1815	31.1272	31.193	40	40	38	52.5	52.5	49	87.343	0	323.31	25250000000	673	31	30	32	26	30	34	30	31	31	30	34	24	24	29	28
32.4394	32.5056	32.2337	32.2644	32.3942	32.3203	31.1816	31.058	31.2654	31.0802	31.1205	31.2389	31.2354	30.9	31.1369	30.7208	31.0889	30.5444	31.4815	30.5148	31.38	30.8996	31.1484	30.7228	17	17	6	50	50	13.1	32.866	0	179.39	25070000000	172	13	15	14	12	9	14	4	8	5	7	3	6	7	4	5
31.4202	31.4173	31.5241	31.5652	31.5349	31.5009	31.9658	31.9846	31.9914	31.7801	31.8564	31.7101	31.9651	31.8251	31.9603	31.9358	32.0144	31.8704	31.7481	31.7771	31.7064	31.6789	31.761	31.8054	46	46	43	64.8	64.8	60.2	94.33	0	323.31	24956000000	926	30	37	47	35	47	38	37	34	42	36	38	33	40	38	42
31.9085	31.4331	31.3397	31.3549	31.2485	31.4306	31.2582	31.0729	31.4041	31.2364	31.1702	31.0208	31.8095	32.031	32.2141	31.936	32.0528	31.5784	32.3331	32.2232	32.2307	31.7149	32.4481	32.0972	28	28	27	57.2	57.2	54.9	70.905	0	323.31	24735000000	533	19	17	26	22	22	17	19	16	19	14	16	17	26	25	22
31.9267	31.7007	31.83	31.908	31.9315	31.5485	31.9639	31.5298	31.9345	31.7307	31.7417	31.8337	31.4778	31.1123	31.646	31.3192	31.6371	31.4081	31.7705	31.4789	31.5098	31.1537	31.7003	31.0057	27	27	27	62.8	62.8	62.8	59.366	0	323.31	24728000000	509	17	24	25	21	24	22	27	23	22	20	14	17	18	22	17
31.8902	31.8386	31.8304	31.7238	31.7203	31.6833	31.6893	31.689	31.6346	31.5844	31.8403	31.6882	31.6645	31.7564	31.7367	31.5408	31.8649	31.7656	31.533	31.4861	31.649	31.5742	31.544	31.6229	59	59	59	48.3	48.3	48.3	177.44	0	323.31	24500000000	968	35	44	46	43	46	44	44	32	43	34	32	32	44	46	50
32.3262	31.7888	31.9562	31.7553	31.7915	31.8461	31.5443	31.3338	31.734	31.6128	31.5904	31.5955	31.4866	31.3258	31.7367	31.5844	31.4229	31.2442	31.2338	31.2817	31.2206	30.9675	31.3726	31.4282	44	44	44	70.7	70.7	70.7	100.2	0	323.31	24447000000	741	31	33	42	39	37	42	27	27	32	28	20	13	34	35	40
31.9957	31.711	32.0902	31.7628	31.7945	31.795	31.5908	31.4712	31.4666	31.3124	31.3629	31.4395	31.4722	31.428	31.5244	31.229	31.3722	31.3171	31.2255	31.5466	31.3836	31.0092	31.219	31.5671	35	35	35	59.2	59.2	59.2	77.515	0	323.31	24291000000	710	25	40	40	36	48	43	22	26	22	31	27	23	27	31	32
31.7722	31.5901	31.7277	31.4521	31.6495	31.6268	31.8206	31.6538	32.13	31.6474	31.5496	31.4217	32.2027	32.0261	32.1529	31.6496	32.2452	31.7855	31.5825	31.1802	31.4604	30.6273	31.5215	31.1176	12	12	12	75.4	75.4	75.4	21.057	0	323.31	24194000000	310	12	12	14	11	16	16	11	13	14	12	10	11	9	13	18
32.1388	31.7223	31.7848	31.7337	31.7244	31.6962	31.8325	31.8385	31.6176	31.5662	31.7549	31.8685	31.5387	31.3991	31.4195	31.2852	31.6325	31.5456	31.4867	31.2812	31.7615	31.1174	31.7323	31.1565	16	16	16	70	70	70	26.688	0	149.21	23865000000	307	10	14	14	13	13	12	12	15	12	14	10	12	14	11	12
31.704	31.4559	31.4516	31.5215	31.4165	31.5158	31.7007	31.6394	31.8741	31.7462	31.6907	31.7128	31.8475	31.7281	32.0262	31.875	32.0002	31.9169	31.4831	31.539	31.4298	31.1907	31.6583	31.5475	94	94	94	49	49	49	292.75	0	323.31	23140000000	1179	50	45	62	50	54	47	46	50	53	50	48	40	63	52	57
31.4644	31.9834	32.2014	31.9484	32.079	32.031	31.2751	31.6503	31.1399	31.8635	31.6806	31.5255	31.5571	32.1164	31.4265	31.6173	31.3597	31.636	31.0762	31.6393	31.5455	32.0809	31.4617	31.733	15	15	15	42.7	42.7	42.7	32.728	0	196.94	23005000000	309	11	16	15	12	15	11	10	15	12	14	13	10	15	16	10
31.9682	31.6129	31.7146	31.6735	31.5624	31.5455	31.6719	31.5739	31.597	31.3544	31.7497	31.7803	31.2186	31.0943	31.3838	31.2029	31.3151	31.2351	31.5003	31.7243	31.5691	31.6465	31.6382	31.5868	48	48	48	66.8	66.8	66.8	102	0	323.31	22770000000	774	27	44	34	40	38	41	32	29	34	29	28	28	31	27	28
32.1024	31.5673	31.7875	31.7209	31.3636	31.6269	31.3834	31.3034	31.3978	31.3242	31.5765	31.5235	31.5202	31.4824	31.849	31.5314	31.75	31.3955	31.7301	31.4979	31.0807	30.9679	31.5764	31.2839	23	23	23	56.7	56.7	56.7	69.283	0	323.31	22756000000	432	16	20	22	17	19	19	18	19	15	17	12	16	16	20	20
31.9229	31.4664	31.6211	31.6711	31.4185	31.6174	31.4982	31.84	31.5755	31.4902	31.8207	32.3085	31.1755	31.1775	31.4924	31.3222	31.5387	31.4635	31.4058	31.1344	31.5788	31.9165	31.1715	31.1771	15	15	15	77.9	77.9	77.9	16.832	0	259.79	22476000000	367	10	16	19	19	16	18	17	14	17	17	15	13	16	18	14
31.7084	31.8413	31.9836	31.9979	32.1648	31.8516	31.4334	31.6253	31.1138	31.1961	31.3434	31.6736	31.281	31.2951	31.2941	31.3482	31.0679	31.465	31.4062	31.9355	31.2939	31.8872	31.393	32.0856	22	22	22	56	56	56	47.716	0	323.31	22438000000	340	16	12	21	18	20	19	13	13	16	13	14	11	13	11	12
30.431	31.4815	31.4314	31.4496	31.7364	31.2943	31.4981	32.2144	31.435	32.0699	31.9041	32.1917	31.5469	32.0913	31.3814	31.9376	31.2368	32.3045	31.1024	32.0301	31.6835	32.5772	31.7176	32.3936	12	2	2	21	5.9	5.9	71.027	0	10.758	22384000000	30	1	2	2	1	0	1	3	1	1	2	1	1	2	1	2
31.018	31.0705	31.3921	31.165	31.2971	31.1385	31.7876	31.4772	31.5312	31.5045	31.6765	31.7588	31.7108	31.5678	31.6419	31.222	31.6817	31.6147	31.6615	31.6898	31.7249	32.2491	31.5771	32.0232	12	12	12	48.1	48.1	48.1	23.742	0	116.79	22050000000	351	10	14	16	15	12	15	16	10	16	16	16	10	19	11	18
31.6109	31.3951	31.3367	31.3023	31.2767	31.2852	31.4345	31.5735	31.5187	31.4797	31.3411	31.6378	31.7989	31.6474	31.809	31.811	31.8727	31.7246	31.6825	31.5743	31.4892	31.5896	31.6045	31.5015	92	92	82	56.9	56.9	53	269.76	0	323.31	22025000000	1332	35	65	59	59	54	52	57	55	57	57	43	40	59	61	57
31.537	31.0622	31.3067	31.1565	31.1392	31.1228	31.528	31.5385	31.5733	31.4177	31.51	31.394	31.9999	32.0286	32.1031	31.9508	32.1182	31.921	31.5953	31.3385	31.5119	31.1352	31.6004	31.217	37	37	37	64.3	64.3	64.3	75.872	0	323.31	21764000000	699	26	25	29	27	29	25	28	28	32	33	27	28	32	29	40
32.149	31.6708	31.5336	31.5788	31.565	31.5219	31.5881	31.4914	31.6672	31.3492	31.5825	31.5593	31.3372	31.034	31.4329	30.974	31.4363	31.2038	31.3876	31.2257	31.2353	30.8513	31.2569	30.6737	43	43	43	47.5	47.5	47.5	140.96	0	323.31	21672000000	723	37	35	34	36	35	29	30	35	26	35	24	22	32	33	26
31.5706	31.4615	31.5005	31.6576	31.5144	31.6372	31.0022	31.3423	31.2913	31.4625	30.9328	31.0623	31.4022	31.114	31.3993	31.2239	31.1161	31.1301	31.6685	31.768	31.3478	31.0441	31.7969	31.6881	21	21	13	49.8	49.8	29.7	63.146	0	323.31	21527000000	470	16	23	19	21	23	22	15	15	11	18	11	13	27	20	14
32.0191	31.3315	31.5462	31.1858	31.4077	31.4485	31.4604	31.298	31.7182	31.2138	31.4872	31.4141	31.3023	31.0706	31.2779	31.1577	31.2614	31.0434	31.317	31.3343	31.3722	30.4153	31.343	30.9134	27	27	20	56.3	56.3	43.5	58.024	0	323.31	21480000000	551	22	24	33	26	29	30	18	20	22	23	18	20	19	20	24
31.5494	31.6055	31.0515	31.6022	31.7472	31.84	31.0644	31.2733	31.3995	30.7646	31.2835	31.5786	31.569	31.1222	31.4086	31.3644	31.3959	31.7793	31.4633	31.3269	31.014	31.1586	31.5417	30.5391	5	5	5	51.6	51.6	51.6	14.787	0	140.7	20828000000	234	7	9	13	7	11	12	12	10	9	8	8	7	12	11	11
31.4744	31.4082	31.26	31.2356	31.2993	31.2477	31.4508	31.3026	31.3795	31.2459	31.3683	31.4375	31.3303	31.1645	31.4376	31.2458	31.4466	31.0537	32.0499	31.8398	31.9808	31.669	31.9312	31.7007	89	89	88	54.5	54.5	53.8	234.71	0	323.31	20744000000	1203	38	61	58	51	53	52	42	41	48	47	45	36	66	48	54
31.4765	30.9852	31.1793	31.039	31.128	30.9899	31.414	31.4981	31.3677	31.5939	31.4707	31.3561	31.9494	32.0409	31.7458	31.9345	31.8932	31.8425	31.2498	31.4202	31.3313	31.4583	31.0106	31.3293	30	30	30	55.6	55.6	55.6	66.022	0	323.31	20299000000	612	24	23	24	21	26	25	26	24	29	23	20	18	35	29	26
31.4588	31.363	31.6713	31.6449	31.2981	31.5433	31.3713	31.0007	31.3844	31.2579	31.5614	31.1253	31.0795	31.2925	31.3651	31.1957	31.3601	31.15	31.3469	31.1627	31.53	31.6302	31.3352	31.3816	18	18	18	55.1	55.1	55.1	29.597	0	192.6	20264000000	279	9	17	16	11	12	15	8	14	9	12	7	12	10	13	11
31.2381	31.3632	31.4833	31.6764	31.549	31.2171	31.6719	31.6659	31.4551	31.4627	31.2734	31.0617	31.4974	31.6002	31.4446	31.4153	31.5701	31.1011	31.4054	30.5202	31.1801	30.7462	31.1419	30.7534	21	21	10	61.4	61.4	32.9	48.991	0	196.13	20212000000	359	14	18	16	19	19	17	13	13	13	16	12	15	14	18	15
31.2851	31.1117	31.1117	30.9811	31.172	30.8465	31.4652	31.466	31.6278	31.6866	31.4837	31.7456	31.8096	31.2838	31.9861	31.4409	31.7209	31.2795	31.5115	31.1511	31.2452	30.9588	31.2493	31.0253	23	23	23	64.4	64.4	64.4	53.139	0	323.31	20128000000	467	11	19	23	22	19	20	24	18	24	15	18	18	23	22	21
31.4728	31.1963	31.4783	31.1979	31.2425	31.2392	31.3231	31.4306	31.344	31.1308	31.1034	31.0138	31.5906	31.5488	31.6917	31.3961	31.5023	31.4939	31.563	31.7772	31.3155	31.4758	31.5449	31.587	19	19	19	41.2	41.2	41.2	52.739	0	323.31	20080000000	420	12	17	18	16	17	23	13	17	16	18	17	15	18	17	18
31.2424	30.9665	30.929	31.0447	30.9567	30.8641	31.5924	31.5177	31.6424	31.4897	31.5895	31.8539	31.7188	31.5284	31.9303	31.5731	31.8788	31.6777	31.5644	31.4568	31.4977	31.1676	31.5094	31.3015	32	32	32	61.9	61.9	61.9	79.994	0	323.31	20041000000	621	23	19	23	27	24	23	28	22	24	26	21	24	29	30	27
31.3402	31.4455	31.3722	31.5593	31.2456	31.4953	31.4114	31.5719	31.2151	31.5495	31.4175	31.4446	31.3024	31.445	31.0461	31.5071	31.012	31.6309	30.9152	31.3369	31.1928	31.8614	31.0932	31.7204	24	24	23	40.9	40.9	39.7	76.149	0	264.94	19963000000	461	15	19	18	24	25	24	18	18	24	20	20	14	18	14	21
32.0788	31.6208	31.9829	31.8152	31.7797	31.8394	31.2666	31.3894	31.4834	31.3205	30.9458	31.2908	31.3022	31.4519	31.1822	31.1028	31.2125	31.4181	31.5937	31.1797	31.1564	31.3524	31.4642	30.9908	13	13	13	47.1	47.1	47.1	31.324	0	217.3	19934000000	264	15	14	12	13	15	12	9	11	11	13	7	6	11	13	12
30.9386	31.3719	31.6814	31.5312	31.4897	31.3742	31.2877	31.3712	31.3536	31.2321	31.2394	31.1399	31.1913	31.0035	31.2416	31.2993	31.3307	30.888	30.9185	31.1636	31.4154	31.3999	31.0632	31.3903	23	23	15	60.1	60.1	41.9	64.132	0	323.31	19803000000	636	19	29	29	29	30	32	32	27	32	25	24	17	27	28	26
30.2355	31.0591	31.0065	31.0698	31.1344	31.243	31.6271	31.6105	31.4873	31.8702	31.5066	31.7437	31.2605	31.3512	31.0047	31.763	31.1464	31.515	31.6736	31.8038	31.326	31.8371	31.788	31.6982	18	15	15	76.2	70.2	70.2	27.774	0	323.31	19708000000	255	8	10	14	9	12	8	14	10	11	12	8	8	10	9	12
31.383	31.2431	31.1405	31.1338	31.125	31.135	31.5893	31.3282	31.4795	31.2523	31.4976	31.6444	31.6765	31.6881	31.8785	31.6792	31.894	31.843	31.4765	31.4299	31.7176	31.3845	31.2968	31.369	40	40	40	47.2	47.2	47.2	121	0	240.94	19687000000	573	16	25	22	29	25	20	25	24	21	26	21	21	25	24	25
31.7293	31.4161	31.2789	31.4935	31.2601	31.5811	31.4933	31.3976	31.5587	31.6036	31.7683	31.4001	31.0155	31.137	31.1999	31.2696	31.2186	31.0468	31.5618	31.3394	31.6857	31.3173	31.7585	31.6784	22	22	22	60.6	60.6	60.6	54.529	0	323.31	19682000000	467	15	22	17	23	18	14	20	23	18	21	13	15	19	16	20
31.8088	31.6699	31.3349	31.3807	31.5984	31.479	31.2233	31.1224	31.3498	30.8798	31.2132	31.1607	31.1897	31.2106	31.436	30.9875	31.3687	30.9751	31.3673	31.1475	31.2473	30.5941	31.1728	30.3884	10	10	10	54.8	54.8	54.8	24.205	0	323.31	19669000000	237	10	9	13	10	10	8	11	9	8	11	8	7	11	11	9
31.2245	31.1148	31.8475	31.0083	32.4447	32.018	30.6639	30.9736	30.9121	31.0119	31.3336	31.3155	30.9244	31.2919	30.6059	31.2203	30.6407	30.9102	30.6229	31.4627	31.2325	32.0634	30.7312	31.7146	12	12	3	31.1	31.1	9.6	21.865	0	76.022	19653000000	177	10	9	9	8	12	10	7	4	7	4	7	3	10	5	9
29.7293	30.4243	31.4833	30.8845	31.1648	31.2903	31.9126	32.0692	31.5758	32.0154	31.9122	32.0444	32.1043	31.9038	30.5666	31.51	30.7031	32.3443	30.7266	31.7751	31.219	32.4278	30.8193	32.1922	13	13	11	40.5	40.5	30.7	24.893	0	180.7	19598000000	283	9	10	11	7	13	14	17	14	13	14	12	11	14	11	12
31.3008	31.2759	31.0748	31.2911	31.087	31.2721	31.2764	31.477	31.2958	31.4848	31.5109	31.3594	31.2535	31.4932	31.5668	31.4526	31.4616	31.6648	31.3003	31.4389	31.3576	31.3373	31.3418	31.6746	25	25	25	63.7	63.7	63.7	49.541	0	323.31	19494000000	460	14	24	19	19	26	21	19	15	15	15	23	17	17	18	24
31.2715	31.1585	31.1979	30.8935	31.1396	30.9507	31.0135	30.7938	31.2435	31.1955	30.9174	31.0501	31.1621	30.984	31.2723	31.1517	31.6645	31.4503	32.1892	32.3053	32.3214	31.9852	31.8901	31.4594	13	13	13	76.3	76.3	76.3	15.164	0	212.58	19296000000	347	10	13	16	15	17	13	15	9	13	15	14	10	14	14	15
30.9921	30.7331	30.573	30.8539	30.6586	30.621	31.6812	31.7622	31.7637	31.6367	31.6516	31.8126	31.4373	31.4712	31.6702	31.5267	31.6941	31.3732	31.844	31.6696	31.9007	31.246	31.777	31.3221	72	72	70	56.2	56.2	55.2	189.25	0	323.31	19181000000	961	27	33	37	38	28	29	45	36	37	45	34	34	46	54	35
31.1224	31.4182	31.193	31.4199	31.3298	31.4358	31.388	31.4047	31.2624	31.3776	31.2802	31.3729	31.2337	31.3928	31.2112	31.2909	31.1424	31.2505	31.0965	31.0915	31.1569	31.5973	31.0443	31.5552	34	34	30	50.9	50.9	47.1	95.337	0	297.21	19155000000	670	17	35	33	33	29	42	21	27	25	29	21	31	36	32	18
31.8826	31.5288	31.4963	31.5407	31.587	31.5477	30.8554	30.7926	31.1152	30.8121	30.8406	30.8653	31.4233	31.1013	31.542	31.1528	31.5608	31.0208	31.3724	30.809	30.9527	30.4492	31.2449	30.6533	37	37	37	54.3	54.3	54.3	103.28	0	323.31	19013000000	525	19	26	27	24	29	27	16	17	18	21	11	16	20	23	23
32.1251	30.7664	30.5065	28.4052	30.9577	30.9282	30.2907	31.1117	31.5619	30.8073	31.6465	31.8584	27.7033	29.9993	28.7913	31.4265	29.8458	30.043	30.4836	29.8115	29.3223	29.2578	30.8356	30.2633	6	1	1	45.6	23.5	23.5	15.404	0	17.268	18942000000	215	4	16	7	18	12	13	11	10	14	8	10	7	8	8	5
31.4012	31.3562	31.4244	31.221	31.457	31.3488	31.4016	31.2387	31.344	31.2556	31.2778	31.0326	31.1693	31.2036	31.4488	31.2006	31.2971	31.2278	31.3592	31.3765	31.4631	31.5069	31.3617	31.5261	44	44	39	35.6	35.6	32.4	175.49	0	323.31	18873000000	645	17	29	30	25	29	31	28	27	25	28	26	27	25	25	29
31.2594	31.5756	30.9319	31.3129	30.8916	31.1713	31.1455	31.2127	31.4532	31.099	30.9636	31.3381	31.4948	31.2743	31.4665	31.6526	31.3131	30.8153	31.3822	31.4963	31.0819	30.9048	31.4796	31.5333	5	5	5	49.3	49.3	49.3	14.865	0	106.12	18726000000	317	4	21	12	19	18	19	12	26	8	20	6	7	9	11	6
31.4844	31.2086	31.3495	31.3416	31.1658	31.0299	31.2313	31.1479	31.0255	30.9156	31.0426	31.144	31.4305	31.4057	31.5877	31.4616	31.4994	31.7317	31.4796	31.5997	31.115	31.4116	31.4467	31.5687	32	32	32	58.6	58.6	58.6	82.999	0	323.31	18712000000	448	18	19	19	25	21	21	16	18	17	15	13	16	22	21	17
31.383	31.2225	31.095	31.2828	31.0673	31.0419	31.413	31.4445	31.3801	31.3772	31.4467	31.6756	31.3587	31.3506	31.5618	31.3611	31.4463	31.3113	31.5262	31.2579	31.5182	31.3952	31.5804	31.3043	43	43	24	56	56	39.2	104.55	0	323.31	18696000000	583	24	19	23	27	28	21	30	23	31	19	23	23	21	23	23
31.4297	31.4987	32.0019	31.9027	31.7285	31.6441	31.1374	31.1955	30.8522	31.239	31.1874	31.1393	31.0429	30.9773	30.6855	31.0813	30.4863	31.121	30.6674	31.1285	30.6048	31.5046	30.609	31.2821	23	23	23	71.7	71.7	71.7	36.112	0	323.31	18573000000	408	14	21	23	20	23	25	20	18	14	14	17	16	12	20	16
31.8612	31.3669	31.4166	31.4636	31.2699	31.2779	31.4798	31.3144	31.4022	31.0899	31.466	31.6498	31.1592	30.6586	31.3414	31.1858	31.1702	31.0061	31.3311	31.2323	31.4872	30.7469	31.0535	30.6137	6	6	6	54.5	54.5	54.5	17.818	0	323.31	18533000000	254	10	10	11	11	13	10	12	10	11	10	12	13	9	11	12
31.9962	31.6686	31.7366	31.6161	31.713	31.55	30.8409	30.8686	30.7939	30.7455	30.8833	30.7889	30.4376	30.4042	30.5027	30.3577	30.5028	30.3133	30.651	30.5177	30.6616	30.746	30.677	30.4113	43	43	42	62.2	62.2	61.5	101.56	0	323.31	18501000000	508	30	28	32	26	33	30	24	19	17	20	19	13	18	19	19
29.7831	30.1785	30.4516	30.4094	30.2742	30.178	31.374	31.1673	31.0495	31.1386	31.2575	31.4593	30.8637	31.3713	31.1938	31.2901	30.9431	31.2713	32.3183	32.6994	32.6153	32.8617	32.3218	32.723	21	21	21	56.6	56.6	56.6	61.277	0	230.92	18369000000	486	12	16	22	16	20	13	21	14	17	15	18	19	18	24	19
32.0154	31.4335	31.1917	31.286	31.4307	31.4151	31.6318	31.5473	31.5722	31.5581	31.4813	31.5965	30.6991	30.6683	31.0048	30.6911	30.9705	30.5768	30.9802	30.6058	30.8256	30.1938	30.8463	30.1589	26	26	25	65.4	65.4	63.8	55.804	0	323.31	18302000000	526	22	20	28	31	22	27	22	25	19	27	17	25	16	25	17
31.6125	31.4962	31.4234	31.3499	31.3709	31.4132	31.2773	31.1366	31.4057	31.4102	31.2032	31.5638	31.248	31.036	31.4068	30.8984	31.4227	30.9443	31.2906	31.1276	31.2653	30.9266	31.493	30.8834	20	20	7	70.9	70.9	26.1	37.512	0	323.31	18293000000	403	15	18	17	17	15	21	12	14	17	14	14	15	18	19	21
31.4083	31.1454	30.849	31.0678	31.2342	31.0526	31.3028	31.3402	31.1097	31.0714	31.3117	31.2275	30.9589	30.9804	31.1037	31.514	31.0527	31.0845	30.7424	30.6138	31.1009	30.852	30.9837	30.8582	17	17	9	55.2	55.2	40.2	33.67	0	323.31	18053000000	311	9	15	16	15	24	14	10	15	13	13	9	7	12	14	18
31.9032	31.5858	31.7234	31.7315	31.7839	31.664	31.0119	31.3332	30.7793	31.0284	31.0046	31.1895	30.7029	30.8143	30.5584	30.7684	30.5294	31.0121	30.4308	31.0913	30.5736	30.89	30.5352	30.9414	20	20	20	50.8	50.8	50.8	51.109	0	323.31	18050000000	316	16	19	23	18	17	21	12	12	8	16	10	11	9	14	11
30.4404	30.8828	31.0368	30.9141	30.9321	30.9025	31.3611	31.3474	31.1859	31.2061	31.6015	31.6472	31.4561	31.2304	31.4082	31.567	31.6352	31.7074	31.1163	31.2066	31.498	31.7412	31.1809	31.1928	28	28	28	51.4	51.4	51.4	67.567	0	323.31	18047000000	564	14	24	23	17	24	18	27	25	24	24	22	23	34	23	30
31.7351	31.5	31.2297	31.3127	31.3976	31.2186	31.2063	30.8153	31.1696	30.9357	30.7992	30.9679	31.3823	31.0444	31.3916	31.1093	31.4322	30.9246	31.408	30.7793	31.033	29.8174	31.2294	30.3122	26	26	26	55.5	55.5	55.5	68.569	0	323.31	17852000000	380	17	14	16	18	21	22	9	14	17	14	8	8	18	14	22
30.9175	31.0737	31.2799	31.0166	30.978	31.07	31.0682	31.203	31.0097	31.1314	31.0704	31.0133	31.4175	31.4518	31.3334	31.6705	31.3442	31.4791	30.9217	31.0607	30.9831	31.6885	30.9868	31.2287	28	28	28	43.6	43.6	43.6	88.414	0	323.31	17509000000	507	18	26	30	20	25	28	17	17	18	18	12	19	25	26	20
31.6146	31.378	31.0326	31.495	31.2641	31.3572	31.0452	31.1982	31.2352	31.4895	30.7671	30.9693	31.0744	31.0781	31.1727	31.2075	31.0818	30.8453	31.2833	30.7429	30.9647	30.3463	31.5477	31.1611	15	13	12	69.9	61.4	57.5	38.58	0	69.477	17465000000	191	5	6	11	9	9	8	7	9	7	7	7	10	10	5	12
21.9744	23.4358	19.6445	21.3602	NaN	22.8988	25.9288	26.0884	25.9636	25.9703	25.6389	25.8838	30.9006	31.0817	30.2212	30.4066	30.3526	31.1941	33.1301	33.8374	33.2245	33.8933	33.0536	34.2466	12	12	11	78.8	78.8	73.7	15.565	0	119.82	17375000000	293	0	0	0	0	0	0	1	0	1	0	1	0	8	8	6
31.5646	31.4482	31.5353	31.2557	31.3356	31.3759	31	30.8471	31.076	30.6771	31.0148	30.9778	30.7211	30.7241	30.7212	30.8494	30.8634	30.8854	31.3043	31.3911	31.2149	31.3483	31.3449	31.7708	38	38	37	51.5	51.5	50.8	111.33	0	323.31	17372000000	628	26	35	37	34	30	29	30	23	27	24	19	13	25	18	24
32.0609	31.2371	31.2011	31.3864	31.1718	31.1825	31.2894	31.2959	31.2739	31.1136	31.2332	31.3798	30.9478	31.0212	31.083	30.9894	31.1803	30.9725	31.0716	30.7759	30.8175	30.5303	31.0541	30.525	18	18	18	75.6	75.6	75.6	43.062	0	208.45	17351000000	346	12	15	11	14	17	18	14	13	14	16	12	11	15	17	22
31.2066	30.8813	31.3183	30.995	31.1151	30.8739	31.4472	31.1354	31.3447	31.1483	31.2484	31.2598	31.488	31.3529	31.6295	31.0583	31.669	31.3068	31.4441	30.9677	31.126	31.3281	31.1953	31.0467	20	20	17	67	67	62.2	47.371	0	321.04	17213000000	348	12	12	20	15	16	15	14	13	16	15	9	19	21	14	16
31.51	31.0947	31.0935	31.2112	31.0793	31.0085	31.1964	31.1781	31.1747	31.1178	31.2369	31.1267	31.1958	30.8931	31.0751	30.8631	31.1062	30.7175	31.1157	31.1673	31.1339	31.1571	31.0139	31.2351	27	27	27	39	39	39	94.622	0	323.31	17204000000	502	21	26	23	26	23	27	19	23	16	22	15	17	23	24	17
31.3055	31.0273	31.1633	31.1476	30.9948	31.0982	30.9594	31.2118	31.0084	31.2361	30.9616	31.1376	31.1441	30.9291	31.2935	30.8907	31.1969	30.9908	31.6883	31.6094	31.4505	31.252	31.7288	31.3521	39	39	36	59.5	59.5	54.7	97.717	0	323.31	17179000000	727	22	34	39	31	36	30	28	26	24	20	18	14	35	32	30
30.9766	31.0675	31.2437	31.0613	31.2693	31.2158	31.3406	31.4276	31.1881	31.31	31.3877	31.3724	31.1496	31.1242	31.1927	31.0866	31.1568	30.7283	31.0921	30.6054	30.9393	30.8818	31.0887	31.2865	16	16	16	59.7	59.7	59.7	35.554	0	323.31	17107000000	325	13	10	15	14	17	17	18	14	14	14	12	11	17	11	14
31.5286	30.9784	31.0645	31.0033	31.0402	30.893	31.1184	31.007	31.0652	30.8315	30.9114	31.0941	31.1792	30.955	31.2649	30.8799	31.2001	30.9167	31.6783	31.1628	31.3396	31.2326	31.5693	31.2616	48	48	48	58.3	58.3	58.3	138.34	0	323.31	16926000000	640	33	25	34	26	29	23	20	20	20	25	18	18	33	29	28
31.0226	30.7014	30.5221	30.8746	30.6855	30.6573	31.0354	31.0447	31.1994	30.984	31.0262	30.9425	31.5995	31.872	31.9472	31.8046	31.8312	31.2503	31.439	31.076	31.3749	30.9856	31.5384	31.0117	17	17	17	63.8	63.8	63.8	47.074	0	323.31	16550000000	349	15	14	13	12	14	14	8	10	16	15	14	11	20	17	17
30.3262	30.4702	30.6827	30.569	30.6348	30.4459	31.4909	31.636	31.4776	31.6118	31.7262	31.5918	31.3648	31.3541	31.1493	31.3724	31.2639	31.6896	31.2063	31.7102	31.3469	31.8263	31.2515	31.8196	41	41	41	57.4	57.4	57.4	96.022	0	323.31	16461000000	699	23	29	26	30	25	26	30	29	29	32	21	27	29	33	28
31.2583	31.1733	31.3129	31.0923	31.2275	31.0539	31.2264	31.249	31.3042	30.7393	31.2363	30.9537	30.775	30.754	31.3215	30.442	31.0384	30.0802	31.2026	30.7131	30.8486	31.1301	30.7604	30.2166	8	8	8	42.2	42.2	42.2	22.876	0	323.31	16401000000	163	5	8	11	8	5	7	5	4	6	7	6	5	8	8	7
31.4142	31.1761	31.3451	31.1726	30.7362	31.2575	31.1193	31.2728	31.255	30.8836	30.9555	30.517	30.3402	30.4342	30.8869	30.6735	31.0835	30.3552	31.5244	30.9314	30.867	29.9058	31.3024	30.3553	9	7	7	62.7	62.2	62.2	24.763	0	323.31	16344000000	186	5	7	6	9	7	9	8	10	6	5	7	8	6	10	8
31.6867	31.2413	31.2042	31.3578	31.3299	31.2456	30.8214	30.3585	30.8379	30.4895	30.6429	30.6136	30.8472	30.5791	31.0663	30.5874	31.021	30.5824	30.9244	30.4428	30.6979	30.1901	30.6356	30.2676	21	21	21	65.8	65.8	65.8	47.517	0	323.31	16321000000	279	17	14	16	16	21	17	8	10	10	8	10	5	12	13	12
31.2405	31.0394	31.2723	31.0251	31.0555	31.0208	30.9447	30.9614	31.1466	30.8198	31.1523	30.913	31.3144	31.3463	31.301	30.8419	31.3205	31.5678	31.1907	31.4685	31.1336	31.5214	31.0005	31.6028	12	12	12	39.8	39.8	39.8	36.426	0	282.15	16314000000	266	6	14	14	11	16	15	10	9	12	9	8	9	9	12	17
30.9322	31.4356	31.2022	31.2827	31.2901	30.9939	30.9669	30.9275	31.0576	31.0806	30.7775	30.9134	30.9607	30.9926	30.9693	31.0635	31.0401	31.1325	30.9424	31.1221	30.9529	31.1432	30.8963	30.9977	30	30	28	59.8	59.8	56.7	73.114	0	323.31	16099000000	589	15	39	30	26	31	31	22	23	22	25	19	18	23	25	22
31.0301	30.7996	30.7674	30.6952	30.7925	30.6356	31.4404	31.2963	31.611	31.3193	31.2961	31.245	31.394	31.2129	31.4951	31.0253	31.6603	31.0614	31.3331	30.7737	31.2408	30.6189	31.3577	30.5457	32	32	32	50.6	50.6	50.6	83.434	0	323.31	16061000000	478	11	22	18	19	18	19	20	19	22	18	21	16	23	18	20
31.6955	31.4258	31.3017	31.4466	31.4226	31.2471	31.1496	30.9076	31.3715	30.9371	31.2315	31.1584	30.4775	30.442	30.7239	30.4374	30.5622	30.045	29.9859	29.3883	29.86	29.029	29.9902	29.278	14	14	14	85.9	85.9	85.9	22.782	0	74.358	16048000000	206	4	9	9	8	13	11	10	9	10	11	13	8	10	9	8
30.4262	30.1954	30.3646	30.2899	30.2705	30.421	31.3666	31.3831	31.4759	31.5772	31.0303	30.9803	31.5062	31.5819	31.2614	31.3427	31.2418	31.0693	31.9992	31.6946	31.5511	31.3707	31.8857	31.9753	29	29	29	63.5	63.5	63.5	59.256	0	323.31	15954000000	464	15	17	14	19	20	15	15	16	18	26	14	19	25	21	19
31.6805	31.0436	31.1422	30.9458	31.2523	30.8187	30.944	30.5121	31.2035	30.8783	30.7922	30.97	30.5315	30.465	30.6941	30.3047	30.8869	30.5824	30.9905	30.7304	30.94	30.6428	30.9755	30.3917	16	16	16	75	75	75	29.804	0	323.31	15929000000	260	12	13	10	11	16	14	11	10	13	13	7	9	8	7	11
31.537	31.1478	31.1003	31.062	31.085	31.0563	31.0458	31.1029	31.2266	31.0521	31.0757	31.1174	30.9212	30.929	31.0305	30.913	30.9818	30.8304	31.0588	30.7075	30.8262	30.0714	31.1572	30.6478	40	40	40	54.2	54.2	54.2	123.38	0	323.31	15894000000	608	28	30	24	35	26	31	21	25	28	27	23	22	29	25	25
31.4844	31.1358	31.5863	31.4944	31.3822	31.3176	30.7862	30.2796	31.1604	30.6598	30.909	30.154	30.3183	30.9228	30.7767	30.4121	30.6743	30.7652	30.911	30.6504	30.5514	30.3118	31.2132	30.621	11	6	6	86.2	55.3	55.3	17.149	0	94.242	15885000000	131	6	4	7	9	7	10	5	4	6	5	4	5	7	3	4
31.6113	30.9507	30.9799	31.0702	31.0528	31.0198	30.9501	31.0986	31.2464	30.9708	31.1223	31.5666	30.8205	30.9348	31.0237	30.915	31.2066	30.8746	31.3454	31.031	31.1842	30.3877	31.0809	30.7761	24	24	24	83.3	83.3	83.3	49.973	0	323.31	15795000000	446	12	19	18	18	22	23	15	18	18	20	13	13	18	24	15
30.7789	31.1624	31.0977	30.8831	31.1613	30.9498	31.734	31.0028	31.4446	31.5148	31.0776	30.9267	30.9642	30.8678	31.2622	30.7123	31.1604	30.6295	31.1776	30.1523	31.3502	31.0192	31.2685	30.6265	8	8	8	33.6	33.6	33.6	24.604	0	112.16	15776000000	177	6	8	7	9	10	11	8	6	7	9	6	9	7	6	7
30.8218	30.6087	31.1249	30.8792	30.8565	30.5256	30.6486	29.364	31.5474	30.5732	30.2475	30.6987	30.9822	30.8099	30.7163	30.7572	30.6394	30.8133	30.7313	30.6386	30.6131	30.3696	30.803	30.5823	6	5	5	95.6	80.7	80.7	11.514	0	75.848	15719000000	120	2	6	4	5	5	5	4	2	6	5	6	4	7	9	3
30.9256	31.3698	31.3506	31.0435	31.2932	31.04	30.4953	30.9358	30.748	30.691	30.5969	30.7911	31.1418	30.9931	30.9568	30.7224	30.6065	31.3775	30.9198	30.9924	30.8747	31.3125	30.8199	31.4639	16	16	16	41.4	41.4	41.4	29.995	0	297.47	15699000000	270	6	17	21	16	17	11	7	11	11	9	6	8	11	12	10
31.2288	31.1453	31.0919	31.373	31.182	31.3682	31.0353	30.9025	30.9575	30.8763	30.8553	30.9105	30.8416	30.6506	30.8958	30.6081	30.9387	30.1907	30.7543	30.6939	30.8596	30.5743	30.837	30.421	31	31	31	70.8	70.8	70.8	64.615	0	323.31	15632000000	585	18	29	31	26	38	33	24	27	23	25	20	21	25	26	24
30.8925	30.8422	31.1014	30.8648	30.9371	30.7178	31.1085	31.0599	31.0253	31.2409	31.2596	31.2243	31.1626	30.9518	31.2644	31.0532	31.1836	30.6444	31.0531	31.0642	30.9396	30.7372	31.1244	30.9403	30	30	29	53	53	51.4	73.243	0	323.31	15388000000	509	21	23	22	23	24	19	24	20	23	22	19	19	23	24	21
31.8756	31.4212	31.5525	31.4931	31.6391	31.413	30.511	30.5192	30.6108	30.1607	30.5633	30.8631	30.8263	30.5026	30.9514	30.7614	31.0419	30.5951	29.798	30.1458	29.7273	29.8027	29.5932	29.9662	24	24	24	72.5	72.5	72.5	38.714	0	323.31	15270000000	340	19	20	16	18	18	23	13	14	13	15	12	12	17	14	16
31.0947	30.9485	31.1105	31.4276	31.3592	31.7634	31.1958	30.8778	30.8755	30.4141	30.8075	30.4622	31.0691	30.6243	30.7934	30.5986	30.8226	30.3403	30.7419	30.7558	30.7416	30.5556	31.0456	30.3904	10	10	10	53	53	53	17.222	0	124.97	15260000000	93	3	2	5	5	10	5	4	3	4	3	2	2	3	4	4
30.7798	30.6964	30.8438	30.83	31.0191	30.9873	31.2286	31.3472	31.1801	31.2809	31.1224	31.2164	31.4477	31.5009	31.4313	31.6965	31.4311	31.4117	30.2975	30.5075	30.4744	30.6769	30.3904	30.3795	21	21	20	52	52	50.3	51.901	0	323.31	15257000000	418	15	14	18	18	22	19	22	17	21	23	16	18	20	18	16
31.5287	30.7457	31.1893	30.9207	30.9985	31.1531	30.5386	30.6251	31.2949	31.1674	30.8211	30.9318	31.0632	30.4639	31.3494	31.9222	30.9211	30.9165	30.198	30.3267	30.1522	30.5189	30.8442	30.3894	6	6	6	68.6	68.6	68.6	11.74	0	323.31	15168000000	258	4	12	18	17	15	12	8	10	7	12	7	10	13	10	13
30.3885	30.8903	30.8378	30.9171	30.8994	31.0792	31.0486	31.4162	31.0129	31.074	31.3305	31.7453	30.9974	30.8461	30.8318	31.3503	30.9395	31.6437	30.3431	30.7418	30.9773	31.2239	30.6147	31.3367	9	9	9	42.4	42.4	42.4	33.488	0	323.31	15160000000	245	8	9	8	9	8	14	10	9	11	14	11	12	12	8	11
31.2242	31.1149	31.2781	31.3924	31.1518	31.4015	30.3909	30.661	31.0099	30.7822	30.8445	30.302	30.9849	30.6015	30.9946	30.7724	30.878	30.6516	30.8033	30.2575	30.8927	30.0242	30.9693	30.5109	8	8	8	72.2	72.2	72.2	12.784	0	201.45	15112000000	250	8	12	9	13	14	11	8	11	11	11	6	9	12	9	11
31.42	31.079	31.1024	31.1622	31.0636	31.0244	31.0236	30.8449	31.0572	30.9276	31.0716	30.8911	30.674	30.5241	30.8536	30.5731	30.9132	30.4903	31.1547	30.5642	30.9713	30.003	30.9627	30.4124	35	35	34	45.1	45.1	44.1	119.52	0	323.31	15087000000	513	20	25	32	27	24	29	18	20	21	20	17	15	23	21	24
30.0695	30.6624	31.2261	30.5967	30.9668	30.7873	31.0755	31.0644	31.0768	31.4072	31.4017	30.9242	31.1879	31.7838	31.0392	31.5023	30.887	31.967	30.4921	31.48	31.2195	31.8971	30.691	31.498	7	7	7	48.6	48.6	48.6	11.676	0	37.939	14900000000	144	3	5	6	6	9	4	7	6	5	5	6	7	5	4	7
30.8382	30.7809	30.8956	30.9491	30.8163	30.7843	30.9005	30.8561	30.9123	30.8842	30.8146	30.5151	30.9864	31.2369	30.9309	31.3079	31.3184	31.0814	31.2441	31.5026	31.3664	31.159	31.2442	32.2006	17	17	16	34.3	34.3	32.5	54.389	0	323.31	14888000000	316	15	12	15	11	16	12	11	10	12	11	9	9	16	14	14
30.4556	30.9346	30.5157	30.7841	30.8621	30.6653	31.1386	31.1119	30.9882	30.8692	31.2831	31.1488	31.2749	31.275	31.3792	31.3583	31.3755	31.1205	30.9904	30.7973	31.2686	31.5525	30.9921	31.0823	18	18	18	40	40	40	59.425	0	274.99	14855000000	391	9	15	17	18	13	19	11	16	16	11	20	18	17	18	15
31.5502	30.999	30.8852	30.9502	31.2587	31.1531	31.0417	30.6716	30.872	30.4799	30.8593	31.071	30.5735	30.5342	30.7086	30.6264	30.8447	30.5308	30.865	30.73	30.7693	30.3717	30.9878	30.2638	15	15	14	44.4	44.4	42.5	51.712	0	107.95	14789000000	175	8	11	11	11	10	9	5	6	9	5	5	5	6	5	8
31.3936	31.1622	30.8333	31.2607	30.6116	31.0249	30.7091	30.584	30.5544	30.398	30.4936	30.3878	30.5466	30.4746	30.7364	30.3411	30.6599	30.1284	31.0124	30.9858	31.3556	30.9845	31.2082	31.0548	10	10	4	66.2	66.2	31.3	22.171	0	323.31	14727000000	366	12	18	15	11	15	16	14	14	15	15	12	10	14	19	12
31.0914	30.6392	30.2481	30.4909	30.5771	30.4629	31.1844	31.1263	31.1456	30.9727	31.8698	31.6244	30.5459	30.4984	30.5957	30.1653	30.7725	30.6559	30.4111	30.4947	31.1299	31.3365	30.37	30.6197	6	6	6	37.8	37.8	37.8	12.203	0	323.31	14721000000	379	3	15	15	19	18	18	19	22	21	20	17	15	17	14	15
31.1712	31.0279	30.9413	31.0487	30.9179	31.0291	30.9796	31.0485	31.0534	30.938	31.0296	31.113	30.9047	30.6244	30.9171	30.6805	30.9717	30.6834	30.8963	30.5434	30.7093	30.3047	30.7894	30.6266	72	72	72	43.5	43.5	43.5	273.6	0	323.31	14532000000	818	32	40	43	44	39	45	34	32	31	31	32	28	40	35	33
31.5919	31.1428	30.8495	30.6603	30.7591	30.7382	31.1547	30.4829	30.9285	30.421	30.7597	30.5929	30.4154	31.3448	31.0576	31.0725	30.9202	30.3171	31.1453	30.7403	30.5127	29.7625	30.9686	30.2842	11	11	11	63	63	63	21.863	0	323.31	14404000000	209	11	10	12	9	12	12	8	8	10	12	5	6	7	8	8
30.7952	30.7581	30.9822	30.9655	30.7282	30.9078	30.9281	31.2035	31.1464	31.0262	30.8807	30.9904	31.0138	31.0908	31.1791	31.1148	31.1661	30.856	31.0821	31.1239	30.968	30.9183	31.0545	31.062	36	36	36	55.5	55.5	55.5	106.81	0	323.31	14382000000	685	17	27	28	27	29	25	28	31	30	24	26	26	33	30	31
31.6801	31.2847	31.2149	31.2456	31.1535	31.3296	30.5741	30.6522	30.7233	30.5815	30.464	30.4747	30.766	30.6223	30.7843	30.6745	30.78	30.4562	30.4526	29.9969	30.0906	30.0418	30.3292	30.0691	38	38	38	52.6	52.6	52.6	107.77	0	278.02	14370000000	377	20	21	24	22	19	29	8	12	16	10	7	10	16	22	14
30.2534	30.9975	31.1369	30.8227	30.9657	30.7995	30.8775	30.4323	30.6336	30.9563	30.8016	30.2575	30.6175	30.6317	30.5555	30.9478	30.7237	31.2368	30.5145	31.3685	30.8968	31.669	30.7012	31.9616	8	8	8	43.4	43.4	43.4	17.718	0	155.5	14344000000	208	10	9	9	10	12	10	10	8	10	8	6	8	8	9	9
29.7498	30.895	31.1574	31.1705	30.9241	30.7646	31.1647	31.1903	30.8966	30.8484	30.8848	30.8198	30.8901	30.9514	30.767	30.9422	30.9983	31.151	30.718	31.1479	31.0244	31.364	30.861	31.4988	12	12	12	38.4	38.4	38.4	34.362	0	167.07	14148000000	292	7	9	15	13	14	17	10	12	10	12	12	11	12	12	11
30.4515	30.8302	30.6853	31.1136	30.8208	30.9555	30.9193	31.0412	30.7913	31.017	31.1105	30.4822	30.6951	30.9615	30.8977	31.381	31.0252	30.8218	30.858	30.2908	31.083	30.7046	30.7283	30.3628	10	10	10	72.5	72.5	72.5	15.945	0	127.62	14014000000	187	3	8	9	11	9	12	10	7	11	8	7	6	9	7	7
31.5919	30.5219	30.5686	30.5929	30.6778	30.8059	31.0705	31.2418	30.9088	30.8989	30.9246	31.0308	30.529	30.6304	30.6538	30.4758	30.7821	30.8664	30.6571	30.9436	30.9032	31.4243	30.8072	31.4637	18	18	9	45.3	45.3	24.9	32.95	0	323.31	13999000000	312	10	15	15	15	14	17	15	16	15	15	14	10	14	11	10
30.087	30.5765	30.6171	30.4105	30.5096	30.2818	30.9854	31.0077	31.5555	30.8802	31.2112	31.1489	31.3069	31.3078	31.5521	30.9183	31.474	31.5832	31.2637	30.7322	31.1294	30.5802	30.8685	30.6897	8	8	6	55.6	55.6	39.7	16.93	0	323.31	13970000000	205	8	9	6	11	11	7	5	7	9	10	8	6	12	9	8
30.5315	30.5831	30.7168	31.0083	30.8269	30.7279	30.898	30.8658	30.8489	30.3687	30.7354	30.1494	30.9395	30.9568	31.1781	31.3776	30.9809	30.7298	30.3245	30.3801	30.369	30.3021	30.4138	30.3965	12	12	12	73.5	73.5	73.5	19.891	0	323.31	13907000000	404	12	24	13	25	25	24	19	17	15	20	10	9	14	20	21
30.2311	30.9015	31.057	30.5703	30.9231	30.6265	31.208	31.0412	31.3323	31.0572	31.6285	30.8558	30.724	30.653	30.8278	30.5431	31.1484	30.8698	30.7926	30.6773	30.9871	31.1006	30.5929	30.242	10	10	10	66.9	66.9	66.9	16.273	0	77.589	13872000000	228	8	9	12	10	10	10	11	9	10	11	7	8	8	11	10
30.8098	30.6467	30.4582	30.4058	30.605	30.5812	31.4253	31.4942	31.3869	31.5099	31.5073	31.5715	30.3731	30.0766	30.4824	30.3364	30.766	30.4458	30.8419	30.5254	31.0486	30.9363	30.8688	30.476	12	12	12	63.2	63.2	63.2	28.768	0	323.31	13817000000	229	9	11	11	6	8	8	7	13	14	11	9	13	8	6	10
31.6225	31.2973	30.9877	31.3473	31.0015	30.9162	30.8341	30.5969	30.8444	30.7482	30.6814	30.4797	30.3292	30.1553	30.8435	30.5112	30.5218	30.0919	30.3377	30.0751	30.4196	30.3437	30.7657	30.6817	9	9	9	53.2	53.2	53.2	31.362	0	210.8	13788000000	225	10	12	11	12	12	16	8	10	7	9	8	7	9	6	10
30.2935	30.2527	29.9393	29.9512	29.7669	29.6896	31.5222	31.3742	31.3016	31.2991	31.2731	31.2313	31.1768	31.1014	31.3561	31.0365	31.5162	31.1419	31.3997	31.2438	31.3068	30.9063	31.2525	30.8844	22	22	20	38.4	38.4	34.8	85.595	0	323.31	13676000000	378	9	10	14	8	11	12	17	22	17	20	10	14	19	22	20
31.3955	30.8564	31.6534	30.9212	30.6356	31.2948	29.7915	29.9821	30.2115	30.68	29.9858	29.6341	30.9196	30.8586	30.6528	30.7394	30.5569	30.7403	30.5775	31.1994	30.4532	30.6161	30.6728	31.7291	7	7	7	35.1	35.1	35.1	21.634	0	142.23	13627000000	99	5	4	4	4	4	5	3	3	3	4	4	4	4	3	5
31.6814	30.8036	31.0392	30.7471	30.7853	30.6838	30.8429	30.9761	30.9319	30.5765	30.6402	30.9871	30.7458	30.5206	30.5977	30.4216	30.5712	30.8802	30.7785	30.8518	30.7069	31.0806	30.4001	30.8364	11	11	11	46.1	46.1	46.1	24.831	0	179.34	13623000000	196	9	8	10	9	8	6	7	7	9	7	6	9	7	6	11
31.6896	31.3157	31.2281	31.203	31.2041	31.1402	30.2857	30.3301	30.3526	30.2372	30.3416	30.258	29.9534	29.9492	29.9791	29.8542	29.9712	30.1173	30.4485	30.5381	30.3495	30.4351	30.1652	30.2484	18	18	18	58.8	58.8	58.8	45.199	0	323.31	13622000000	397	14	23	23	24	23	24	14	13	11	18	10	15	20	16	17
29.8647	29.6363	30.3738	30.4038	30.1205	29.5658	29.6524	29.2221	29.938	30.1435	30.4345	29.8792	30.0279	30.3178	30.7253	29.7918	30.627	29.9564	30.659	30.8684	30.2468	30.5865	30.578	31.0999	23	6	1	66.1	22.2	2.7	49.906	0	33.144	13568000000	74	1	2	6	3	4	3	3	1	2	1	1	1	2	3	6
31.6684	30.9898	30.7213	30.7436	30.71	30.4695	30.4104	30.6931	30.3224	30.2838	30.1066	29.9898	30.7579	30.6819	30.9206	30.5438	30.8448	30.3412	30.8388	30.3274	30.463	30.523	30.7279	30.4915	15	15	15	65.7	65.7	65.7	30.772	0	323.31	13517000000	478	18	19	20	22	20	20	16	18	14	19	19	15	21	23	21
31.1681	30.716	30.8681	30.8644	30.6135	30.7947	30.8742	31.1782	31.088	31.0967	31.0239	31.0866	30.8351	30.6532	30.8173	30.6404	30.6357	30.389	30.895	30.7066	30.712	29.9956	31.0194	30.5775	31	31	25	54.2	54.2	46.8	102.35	0	323.31	13492000000	412	14	20	17	21	19	20	16	18	15	18	12	18	24	16	15
30.8784	30.9207	30.7329	30.7838	30.7136	30.7208	30.8621	31.0016	30.8576	30.7225	30.8776	30.7987	30.8342	30.8058	31.051	30.9683	30.8839	31.1347	31.1274	30.9331	31.0391	30.6206	31.1545	31.0733	31	31	30	43.6	43.6	42.3	118.32	0	323.31	13389000000	510	14	35	16	25	26	28	22	19	22	23	16	13	30	21	20
31.3676	30.8481	30.8159	31.0205	30.9277	30.7641	30.7837	30.6917	30.8979	30.7026	30.6972	31.0141	30.612	30.4328	30.8593	30.6139	30.8002	30.5805	30.7055	30.2657	30.4578	30.0331	30.6256	30.2469	58	58	58	39.6	39.6	39.6	244.5	0	323.31	13274000000	776	34	36	44	36	35	34	32	30	34	37	32	32	31	31	29
30.3057	30.2	30.5535	30.023	30.2649	29.7274	30.5107	30.0119	30.5758	30.3255	30.1852	30.4622	31.4731	31.2122	31.0785	31.0325	31.1664	30.192	31.9104	30.973	31.1119	30.2955	31.7945	31.016	21	10	8	64.2	38.9	34.2	50.432	0	323.31	13260000000	249	7	10	8	11	12	12	8	6	10	8	8	8	15	8	12
30.59	30.2132	30.804	30.1268	30.4909	30.4804	30.8131	30.6782	30.9688	30.618	30.5833	30.9129	31.067	30.9146	30.8576	31.0735	31.0313	31.2501	31.0858	31.1076	30.7596	31.3576	31.0628	30.844	12	12	10	77.6	77.6	72.4	28.315	0	323.31	13213000000	293	11	11	9	10	13	14	10	12	12	11	12	10	12	9	14
31.1795	30.9887	31.0555	30.7667	31.0989	30.746	30.8992	30.8681	30.8455	30.9239	30.6271	30.7257	30.8053	30.4858	30.7698	30.1766	30.8524	30.4502	30.4335	30.44	30.3799	29.8403	30.268	30.4866	24	24	19	45.8	45.8	38.1	70.942	0	323.31	13187000000	317	14	15	17	17	21	15	14	14	12	14	12	12	13	12	14
31.6044	30.885	31.0569	30.7909	30.9578	30.7338	30.6501	30.6426	30.6622	30.5512	30.5421	30.5482	30.5062	30.4765	30.4629	30.1558	30.5146	30.4191	30.4859	30.5549	30.4877	29.8082	30.3092	30.1624	21	21	21	57.1	57.1	57.1	41.515	0	323.31	13026000000	436	21	22	26	27	25	17	15	20	14	18	17	15	21	16	16
31.3822	30.9171	30.9883	30.9257	31.05	31.001	30.2645	30.3502	30.2239	30.3269	30.0691	30.2541	30.7337	30.8021	30.7789	30.687	30.5074	30.6621	30.6823	30.7521	30.4526	30.5951	30.8102	30.674	37	37	32	47.2	47.2	42.1	102.48	0	323.31	13017000000	523	24	23	25	32	25	28	22	22	18	15	12	11	25	23	26
31.4923	31.1904	30.929	31.1624	30.9593	31.0935	30.4295	30.4493	30.5031	30.4938	30.4114	30.5055	30.3038	30.188	30.4778	30.2218	30.378	30.1106	30.2836	30.1851	30.1908	29.9341	30.2535	29.9867	40	39	39	59.1	58	58	109.43	0	323.31	12994000000	612	22	28	36	33	35	32	22	22	25	23	18	25	23	20	23
31.0986	30.508	30.6642	30.5403	30.5678	30.6255	30.9171	30.5884	30.9602	30.5535	31.0276	30.9533	30.4265	30.5129	31.0448	30.5812	30.9663	30.6305	30.8799	30.0961	30.7793	29.9185	30.5533	30.2232	20	15	15	39.5	31.6	31.6	69.602	0	323.31	12970000000	285	15	13	13	11	11	10	15	7	10	11	16	8	14	12	13
30.2565	30.4996	30.7459	30.7087	30.8474	30.5253	30.967	31.0184	30.8957	31.0467	31.224	31.0746	30.1221	30.2606	30.2739	30.3239	30.2933	30.6375	30.9618	31.3235	31.3142	31.6033	31.0547	31.6201	29	29	29	59.2	59.2	59.2	65.401	0	302.1	12954000000	401	14	16	20	17	24	16	21	23	17	19	13	12	10	9	13
30.341	30.833	30.8858	30.8153	30.7579	30.9194	30.9058	31.0319	30.7818	31.0107	30.6786	30.8573	30.8596	31.1814	30.733	30.8296	30.7919	30.7337	30.4612	30.4172	30.4951	30.8272	30.4566	30.8305	36	35	35	58	56.7	56.7	66.408	0	323.31	12923000000	534	17	27	32	30	20	26	25	23	25	21	16	19	23	26	19
26.4681	25.5201	26.5922	26.4643	25.9121	25.9585	30.1473	30.2772	30.2416	30.2125	30.4136	30.1826	31.8277	31.7932	31.8432	31.88	31.8885	31.6703	32.1012	31.6409	31.7927	31.9462	32.038	31.9503	23	23	10	53.6	53.6	24.6	44.564	0	323.31	12821000000	412	1	1	2	1	0	2	10	15	13	13	9	15	24	27	23
30.9892	31.0148	30.9163	31.1861	30.7381	30.5919	30.7256	30.8766	30.4647	30.7852	30.3833	31.0681	30.6456	30.2602	30.2889	30.4416	30.7253	30.2227	30.3868	30.8785	30.7838	30.2132	30.3547	29.9163	7	7	7	69.7	69.7	69.7	14.515	0	163.22	12776000000	201	9	7	9	11	10	11	8	10	5	9	6	7	8	8	9
31.6303	30.13	30.5972	30.7307	30.6549	30.3426	30.9707	30.8956	30.7064	31.0385	30.7744	30.6845	30.9287	31.2409	30.6546	31.1683	30.5002	30.5545	30.2875	30.837	30.7565	30.8442	30.1005	30.1041	5	5	5	54.6	54.6	54.6	13.281	0	78.97	12623000000	106	6	4	6	5	7	4	3	4	1	4	5	5	5	4	5
31.3145	31.0021	30.7626	30.8522	30.978	30.9497	30.5443	30.6638	30.6982	30.5377	30.5233	30.6508	30.5354	30.2913	30.8785	30.5738	30.9528	30.5601	30.7024	30.2194	30.6168	30.1507	30.7741	29.837	13	13	13	46.7	46.7	46.7	50.8	0	138.04	12534000000	233	7	12	15	8	13	14	8	11	10	10	8	5	10	12	9
31.0282	30.6552	30.4723	30.6623	30.6704	30.4701	30.5941	30.5148	30.3429	30.443	30.3375	30.633	30.3827	29.9683	30.2894	29.9661	30.505	29.7122	30.3412	30.0747	30.6513	30.378	30.4439	30.1443	14	14	13	37.5	37.5	35.2	38.434	0	171.89	12491000000	240	8	12	14	12	14	11	10	5	8	7	8	9	10	9	11
30.9934	30.8268	30.4481	30.6508	30.579	30.5829	30.642	30.4551	30.7925	30.5176	30.6073	30.7375	30.5858	30.3264	30.7552	30.2906	30.6498	30.2901	31.1559	30.9473	31.0543	30.1801	31.053	30.5541	33	33	33	45.2	45.2	45.2	107.14	0	323.31	12491000000	419	18	15	21	25	22	18	14	17	19	12	12	13	16	20	19
31.4441	30.8734	31.0558	30.7134	30.9222	30.8136	30.187	30.4243	30.1603	30.4341	30.1533	30.5247	30.6013	30.4307	30.2978	30.2528	30.4213	30.6042	30.4614	30.7509	30.6114	30.6864	30.4072	30.8715	14	14	14	51.1	51.1	51.1	29.945	0	219.08	12436000000	327	13	16	16	18	18	13	11	14	10	13	12	11	14	13	16
30.6487	31.0572	31.0861	31.0521	30.9413	30.9509	30.5531	30.5478	30.2481	30.5925	30.4483	30.4719	30.4968	30.4402	30.3853	30.6509	30.2565	30.5836	30.7494	30.6183	30.5158	30.8836	30.3532	30.7776	21	21	21	65.7	65.7	65.7	43.786	0	202.06	12402000000	378	15	22	21	20	22	24	14	11	17	16	10	13	18	14	16
31.1033	30.725	30.8387	30.6872	30.6399	30.8293	30.5431	30.6261	30.4515	30.3925	30.7494	31.0991	30.3414	29.9704	30.4739	30.2543	30.3545	30.69	30.2373	30.2922	30.6303	30.714	30.4215	30.2799	14	12	12	55.2	48.7	48.7	45.671	0	230.85	12351000000	307	12	17	14	13	14	14	9	12	9	12	8	11	14	14	13
31.0316	30.5474	30.4443	30.5818	30.7096	30.5593	30.6684	30.5472	30.736	30.5417	30.6591	30.5039	30.7671	30.6332	30.8933	30.7283	30.8656	30.6433	30.8202	30.5572	30.6796	30.5624	30.8237	30.8531	42	42	39	43.5	43.5	41.6	136.37	0	323.31	12345000000	567	18	28	21	28	26	27	22	18	21	25	21	13	29	24	21
30.9869	30.5911	30.6308	30.7815	30.4513	30.4925	30.796	31.0919	30.8897	30.7142	30.8203	30.9751	30.4317	30.4675	30.8199	30.611	30.741	30.4296	31.0378	30.8192	30.8949	30.6115	31.1489	30.285	11	11	11	55.6	55.6	55.6	22.086	0	143.9	12297000000	206	8	10	11	7	8	12	6	5	11	6	7	5	11	10	4
30.7459	30.6544	30.6061	30.7782	30.5292	30.5374	30.8588	30.9451	30.7682	31.0375	30.5458	30.7764	30.3725	30.2729	30.4156	30.5396	30.2488	30.2534	30.94	31.0711	30.7519	30.8695	31.2466	31.154	14	14	14	57.1	57.1	57.1	41.487	0	323.31	12285000000	290	8	14	12	13	10	17	16	13	14	9	13	9	11	11	13
31.303	30.6369	30.9643	31.2821	30.3291	30.7116	29.9596	30.9169	30.9326	31.5351	29.6783	29.4253	30.6279	30.6778	30.2944	29.9306	30.7232	29.9275	30.652	29.9161	29.9743	29.5831	31.1148	28.8231	11	1	1	21	3.9	3.9	44.348	0	71.926	12282000000	53	1	3	2	3	2	2	2	3	3	3	2	2	2	2	2
30.9276	30.2843	31.3549	30.6925	30.4538	31.11	30.2509	30.5794	30.1155	29.8876	30.8636	30.3083	30.5499	30.5	29.9699	30.4389	30.113	30.6026	30.6222	30.3411	30.3154	30.5488	30.1151	30.996	7	7	7	40.5	40.5	40.5	18.431	0	99.974	12223000000	150	6	6	8	5	5	7	5	5	8	5	4	6	8	4	8
30.8417	30.6205	30.3953	30.3395	30.5131	30.4097	29.7773	29.8669	30.0177	29.6531	29.9864	30.1864	29.9027	29.5971	30.0693	29.4456	29.8989	29.8799	29.911	29.664	29.8076	29.7523	29.3973	29.831	8	8	7	54.1	54.1	50.7	22.04	0	48.53	12188000000	234	3	13	14	14	15	13	7	10	11	7	7	9	8	10	11
30.5952	30.5171	30.5872	30.523	30.4589	30.3797	30.515	31.0016	30.7326	30.2683	29.928	30.6146	30.8997	30.7618	31.0546	30.9856	31.0196	30.8955	31.2476	31.2163	30.9443	30.7683	30.9062	31.525	11	11	11	53.8	53.8	53.8	31.387	0	323.31	12174000000	232	7	8	8	11	14	10	7	8	8	13	5	8	9	8	9
30.9133	30.5131	30.5844	30.5813	30.394	30.2763	31.0689	30.9056	31.3628	30.7818	30.8821	30.6909	30.7248	30.2832	31.0811	30.5957	31.0771	30.4309	30.904	29.7786	30.6356	29.4202	30.5799	29.0877	19	19	19	80.1	80.1	80.1	33.824	0	67.797	12122000000	190	6	10	8	4	8	12	9	7	7	12	8	9	8	5	9
30.5428	30.6237	30.5101	30.4663	30.5146	30.6316	30.7121	30.6325	30.7351	30.6763	30.5482	30.8056	30.7145	30.6132	31.022	30.5369	30.7825	30.8206	30.9551	30.4718	30.7304	30.0217	30.7694	30.2919	29	29	29	46.9	46.9	46.9	82.431	0	323.31	12086000000	488	17	17	18	26	16	23	16	21	24	24	12	22	26	23	26
31.3726	30.6655	30.7879	30.7867	30.5717	30.3715	30.6018	30.3891	30.6873	30.4558	30.5985	30.5114	30.4876	29.9119	30.7079	30.5455	30.7548	30.2989	30.7821	30.1082	30.4486	29.6945	30.5279	29.672	15	15	15	50.3	50.3	50.3	53.5	0	161.74	11863000000	317	7	14	12	20	16	18	13	15	12	13	10	11	13	12	15
31.1388	30.7941	30.7629	30.668	30.7712	30.7202	30.5534	30.4313	30.5836	30.3262	30.3864	30.1741	30.3717	30.0686	30.5645	30.0219	30.3657	30.0367	30.6394	30.4708	30.4634	30.2818	30.636	30.1266	42	42	42	46.1	46.1	46.1	126.97	0	316.46	11752000000	454	21	21	20	25	28	20	16	19	14	18	12	17	18	19	22
30.3961	30.6304	31.0243	30.3965	30.9597	30.9253	30.8966	30.9705	30.5358	30.7022	30.6974	30.8302	30.5447	30.5106	30.2993	30.3976	30.5973	30.8586	30.483	30.6092	30.5277	31.1549	30.4113	30.8899	11	11	9	16.9	16.9	16.9	53.425	0	115.27	11734000000	282	10	15	11	13	15	15	10	11	15	12	10	10	16	11	14
31.3518	31.2196	31.5252	31.4101	31.2869	31.1939	29.6147	29.8208	29.7796	29.465	30.0888	29.6681	29.8363	29.5827	29.7889	29.7658	29.9078	29.5661	29.7047	29.4767	29.6127	29.5771	29.8316	29.5817	12	10	10	59	54.6	54.6	30.54	0	139.9	11651000000	206	9	11	15	11	11	14	9	10	4	9	6	6	8	7	9
29.7771	30.0552	30.2711	29.9495	30.0615	30.1714	31.0817	31.3575	31.0074	30.628	30.511	30.766	30.9981	30.857	31.4561	30.7512	31.3698	30.7813	30.7824	30.7761	30.4617	30.1546	30.8591	30.9259	9	9	9	62.6	62.6	62.6	19.794	0	223.09	11609000000	164	8	7	6	3	6	8	8	9	6	7	4	6	7	7	7
31.2349	30.9367	30.779	30.8698	30.9788	31.0847	30.3192	30.2997	30.423	30.0387	30.3382	30.0975	30.061	30.1801	30.2893	29.8561	30.4599	30.1803	30.6411	30.4152	30.4762	29.9607	30.3354	30.1809	12	12	12	52.8	52.8	52.8	33.296	0	126.65	11572000000	200	9	12	12	14	13	10	6	2	11	6	7	6	7	10	8
31.2731	30.8344	30.7689	30.5038	30.3065	30.2662	29.9232	29.7094	30.2488	30.3244	30.2144	29.9796	30.8574	30.5841	30.9349	30.4518	31.2907	30.618	30.1251	29.3125	30.5191	29.6682	29.8386	28.939	7	7	7	69.5	69.5	69.5	15.936	0	111.37	11545000000	89	3	2	5	7	7	4	2	3	6	2	3	2	3	2	3
30.6934	30.5016	30.6953	30.5746	30.558	30.6659	30.655	30.6582	30.5933	30.589	30.5954	30.7819	30.8715	30.9511	30.7425	30.8152	30.8382	30.8076	30.1293	30.2911	30.1587	30.4315	29.982	30.4114	34	34	23	41	41	28.4	114.76	0	323.31	11539000000	455	16	23	25	20	21	19	17	15	19	16	18	22	22	22	26
30.6534	30.7474	30.6697	30.7018	30.7417	30.8372	30.6498	30.642	30.6574	30.7119	30.4874	30.5754	30.2978	30.5546	30.3694	30.4296	30.2535	30.2964	30.3223	30.3781	30.1842	30.2426	30.4417	30.3634	50	50	50	52.5	52.5	52.5	145.83	0	323.31	11516000000	547	25	24	28	31	27	26	24	19	21	20	19	18	31	20	24
31.249	30.9968	31.0251	31.1279	31.0588	31.1213	30.1045	30.361	30.0231	30.3255	30.0454	30.2319	30.6338	30.7279	30.8219	30.7804	30.901	30.853	27.9252	27.9237	27.8477	28.266	27.7053	28.0122	28	28	28	50.8	50.8	50.8	77.328	0	323.31	11493000000	423	21	30	27	22	27	30	20	20	19	22	20	15	19	15	23
30.9775	30.8232	30.8382	30.6497	30.7701	30.7766	30.8731	30.7257	30.8745	30.7086	30.8361	31.0038	29.4609	29.264	29.7463	29.4279	29.7407	29.5328	30.7245	30.8331	30.9139	30.8671	30.7922	30.5765	29	29	29	74.1	74.1	74.1	51.804	0	323.31	11486000000	398	17	22	18	19	24	22	19	18	20	16	19	18	14	11	12
30.7021	30.7599	30.6919	31.0701	30.6023	30.7682	30.6849	30.5002	30.4735	30.5431	30.7997	30.8539	30.5178	30.1195	30.5256	30.2866	30.5843	30.4495	30.4418	30.2929	30.3497	30.1813	30.4301	29.6763	15	9	9	35.9	20.1	20.1	32.852	0	232.12	11417000000	194	7	6	14	4	13	8	9	6	7	6	9	9	10	7	12
30.6392	30.7253	30.7416	30.7112	31.1798	30.7191	30.1372	30.6236	30.0738	30.4792	30.1199	30.2955	30.8114	31.3721	29.9581	31.0384	29.8439	31.259	29.905	31.1862	30.1917	30.9662	30.1874	31.6051	9	9	9	13.7	13.7	13.7	129.93	0	99.248	11412000000	187	9	7	9	9	7	10	8	11	5	8	7	6	8	9	6
29.9114	30.3448	30.561	30.3698	30.467	30.5344	30.6821	30.7682	30.5633	30.9682	31.1319	30.9111	30.466	30.6753	30.5843	30.5334	30.5747	30.8591	30.4821	30.5995	30.7555	31.145	30.6959	31.1731	23	23	22	76.7	76.7	73.3	26.788	0	323.31	11383000000	470	12	20	19	26	19	21	17	22	20	19	16	18	20	19	25
28.6192	28.8246	28.7794	28.7986	28.7964	28.5861	30.8251	30.9655	30.7999	30.8833	30.9199	31.1171	31.0453	30.9682	31.1621	31.0116	31.2581	31.1454	31.4311	31.5008	31.6025	31.6372	31.4407	31.476	66	66	65	44.7	44.7	44.3	270.63	0	323.31	11348000000	949	4	12	9	15	13	13	38	43	44	43	40	41	51	59	51
30.7891	30.5918	30.5948	30.8051	30.4116	30.6869	30.4281	30.5056	30.412	30.4086	30.2295	30.6159	30.339	30.5978	30.4145	30.5178	30.4083	30.4113	30.5478	30.5823	30.2537	30.0813	30.4543	30.3544	33	33	33	48.4	48.4	48.4	105.84	0	323.31	11348000000	379	15	17	24	26	20	19	15	15	11	18	9	14	15	15	16
30.6133	30.8282	30.7087	30.7621	30.6129	30.4629	30.3628	30.2771	30.4266	30.2312	30.26	30.3467	30.6413	30.6284	30.3547	30.4446	30.3496	30.2805	30.232	30.0131	30.0377	30.1503	30.1746	30.4812	21	20	19	47.3	45.6	43.5	54.231	0	240.21	11335000000	332	10	21	16	15	23	19	13	9	16	12	10	8	18	12	16
28.8975	30.4921	29.9643	29.886	29.8797	30.1287	31.1939	31.0659	30.6091	31.0348	31.3108	31.1837	30.5782	31.3666	30.7942	31.2733	31.1672	31.5164	29.7782	30.4492	30.8353	31.6632	29.9559	30.8704	13	13	13	80.6	80.6	80.6	22.693	0	175.51	11145000000	324	7	13	13	8	13	10	14	16	16	20	20	14	16	13	18
30.6956	30.4063	30.6315	30.5077	30.3761	30.7152	30.85	30.5937	30.5711	30.4208	30.6819	30.4865	30.2801	30.1142	30.6309	30.1314	30.7516	30.1309	30.7611	30.1603	30.5797	30.1473	30.4311	30.2674	26	26	25	62.3	62.3	59.4	45.626	0	323.31	11140000000	330	18	11	17	14	10	20	13	13	10	8	13	13	16	15	18
30.1532	30.4363	30.6902	30.7099	30.6117	30.7466	30.5093	30.8408	30.6489	30.8296	30.4196	30.724	30.9297	30.9242	30.4287	31.0612	30.28	31.17	29.8839	30.275	30.1658	30.4441	30.1071	30.6486	20	20	20	58.2	58.2	58.2	64.505	0	323.31	11119000000	422	8	24	17	20	19	17	18	14	20	18	15	17	23	23	19
30.6315	30.7828	30.3165	30.9017	30.6935	31.1664	30.0574	30.805	30.2897	30.4804	30.5926	30.9841	30.2526	29.8622	29.7571	30.1001	29.9786	30.3497	30.5289	30.8205	30.7685	30.8325	30.5844	31.1733	10	10	10	28.5	28.5	28.5	54.177	0	323.31	11115000000	161	7	8	8	8	12	10	5	5	7	5	5	4	5	8	6
29.612	31.0293	30.701	30.5178	30.4768	30.9663	30.7219	30.3755	29.9464	30.4353	30.4059	30.0974	30.3893	30.7017	30.2595	30.8367	30.4464	31.0365	29.8529	30.1975	30.5874	31.4647	30.2569	31.0731	5	5	5	34.6	34.6	34.6	14.57	0	323.31	11089000000	95	3	3	6	5	6	2	2	4	3	3	3	3	6	5	4
30.8511	30.7195	30.6416	30.8974	30.6372	30.6504	30.6549	30.3711	30.5345	30.288	30.6041	30.5001	30.3406	30.2133	30.3305	30.1461	30.7087	30.1476	30.6429	30.2348	30.2132	29.816	30.6731	30.3594	22	22	22	64.9	64.9	64.9	49.203	0	323.31	11039000000	376	14	19	17	14	19	20	19	16	14	17	11	17	17	16	17
30.5628	30.2758	30.3545	30.2827	30.1904	30.3581	30.9098	31.0883	30.4392	30.8509	30.8979	31.0217	30.3696	30.5934	30.7541	30.5414	30.4568	31.3126	30.7112	31.0955	30.4925	30.7941	30.523	31.0668	9	9	7	43	43	43	28.585	0	312.59	11008000000	186	6	7	6	5	8	8	6	7	6	6	9	6	8	9	9
30.5832	30.731	30.7157	30.7365	30.88	30.3645	30.7909	30.5909	30.6012	30.4828	30.6524	30.3965	30.5274	30.1167	30.6827	30.1541	30.5035	30.0776	30.7246	30.4147	30.5652	29.7025	30.3218	30.2143	7	7	7	34.1	34.1	34.1	28.68	0	104.3	10987000000	146	5	6	7	5	10	10	5	7	4	3	5	3	6	6	8
30.9109	30.8184	30.9596	30.8082	30.5825	30.6564	30.3928	30.3422	30.235	30.1081	30.2283	30.1315	30.5356	30.5315	30.1371	30.3857	29.9886	30.5695	30.1582	30.4925	30.0845	30.5896	30.2202	30.929	22	22	22	57.8	57.8	57.8	72.691	0	323.31	10942000000	406	15	21	18	26	24	24	15	14	13	18	11	12	19	20	17
30.894	30.5243	30.3542	30.4933	30.5375	30.5833	30.6275	30.4592	30.7033	30.4605	30.45	30.7134	30.2078	30.0687	30.5273	30.0247	30.2754	30.4976	30.5362	30.9738	30.6002	30.672	30.3213	30.6847	11	11	11	85.6	85.6	85.6	19.608	0	323.31	10909000000	222	11	14	8	11	13	12	6	9	11	10	10	8	10	10	7
30.6252	30.0655	29.8645	30.0527	30.0734	29.8816	30.8561	30.5136	30.7787	30.6801	30.6827	30.5988	30.6063	30.1887	30.9845	30.2988	30.8432	30.3986	30.8811	30.5088	31.1681	30.4136	30.877	30.0172	22	22	20	64	64	57.7	62.293	0	323.31	10862000000	378	10	13	17	15	14	16	17	17	17	18	11	12	15	16	17
30.6341	30.7138	30.7992	30.6522	30.7287	30.5319	30.561	30.2899	30.2427	30.641	30.5247	30.4507	30.2636	30.2376	30.273	30.5146	30.474	30.3764	30.2711	30.2642	30.4591	30.5249	30.3637	30.4908	23	23	23	54.9	54.9	54.9	46.836	0	323.31	10829000000	389	17	12	19	20	20	21	16	18	13	19	13	9	16	19	18
30.5657	30.1105	30.5362	30.2557	30.5009	30.4692	30.5717	30.3825	30.3345	30.5497	30.3458	30.2122	30.4768	30.4884	30.4478	30.3155	29.7239	30.5008	30.046	30.5597	30.0869	30.74	30.2753	31.0121	19	19	19	67.4	67.4	67.4	40.545	0	154.25	10803000000	324	9	18	21	10	19	14	14	8	12	15	13	11	14	13	7
29.831	30.3746	30.3148	30.6496	30.0757	30.4534	30.2807	30.777	30.3282	30.5145	30.5477	30.1439	30.2071	30.1783	30.6317	30.7847	30.1245	30.5597	30.3061	30.6837	30.4306	30.2847	30.5965	30.3055	5	5	5	55.9	55.9	55.9	17.04	0	205.04	10777000000	224	7	7	11	8	16	10	7	10	7	13	7	12	6	9	10
30.7413	30.2093	30.1385	30.2578	30.1333	30.2456	30.5152	30.4251	30.4382	30.3762	30.3774	30.2856	30.5777	30.4951	30.8279	30.4436	30.4733	30.5391	31.0503	30.6043	30.8914	30.6078	31.0016	30.8093	31	31	31	44.3	44.3	44.3	122.85	0	323.31	10732000000	522	12	22	20	19	19	19	19	25	17	20	19	16	26	25	23
30.3724	30.2751	30.5298	30.1346	30.4143	30.4841	30.4962	30.6771	30.537	30.6897	30.4397	30.5143	30.5201	30.679	30.5773	30.6375	30.5653	30.8484	30.6487	30.8277	30.5877	30.7988	30.4218	30.6743	20	20	20	64.4	64.4	64.4	44.743	0	241.2	10703000000	314	11	14	16	11	16	15	12	13	14	11	12	13	14	18	14
30.6923	30.6424	30.537	30.5425	30.651	30.521	30.543	30.5545	30.7264	30.2529	30.6115	30.2945	30.3573	30.1082	30.4513	30.2226	30.5419	29.9045	30.5092	30.1835	30.4283	29.81	30.3764	29.94	14	14	14	47.4	47.4	47.4	55.18	0	131.71	10688000000	262	6	11	17	16	13	10	12	11	12	11	9	8	11	14	9
30.8986	30.8141	30.7123	30.645	30.704	30.7423	30.5129	30.5284	30.5091	30.457	30.4352	30.6161	29.7182	29.5403	29.8333	29.6453	29.9757	29.4471	30.2892	30.047	30.2071	29.8764	30.1985	29.9912	53	53	53	38.6	38.6	38.6	242.98	0	323.31	10672000000	400	22	29	28	33	27	31	16	19	16	19	11	11	12	8	10
30.7686	30.6123	30.3523	30.4468	30.4064	30.27	30.3564	30.2126	30.367	30.1389	30.2204	30.2432	30.6957	30.3725	30.7254	30.4302	30.7053	30.2459	30.7728	30.3271	30.6446	29.8585	30.5949	30.1024	36	36	31	52.4	52.4	44.8	107.54	0	200.26	10665000000	457	16	17	20	22	16	15	16	19	17	19	15	14	16	20	25
30.9477	30.472	30.5288	30.5256	30.6236	30.3525	30.6252	30.1879	30.6959	30.3292	30.3411	30.3145	30.317	30.1575	30.6283	30.0513	30.5594	30.0885	30.2268	30.2794	29.8907	29.7666	30.2933	29.9967	18	18	17	54.1	54.1	51.5	52.164	0	191.73	10617000000	312	12	15	18	19	18	14	16	13	10	15	13	9	11	13	17
30.7738	30.5984	30.7074	30.6127	30.6857	30.7086	30.5793	30.4818	30.6593	30.5383	30.8146	30.7599	30.2801	30.0394	30.296	30.0117	30.4481	30.3614	30.3451	30.1917	30.5978	30.5935	30.2754	30.4227	27	27	27	55.9	55.9	55.9	68.047	0	247.19	10584000000	391	18	19	19	18	20	21	21	16	20	12	19	15	15	12	16
30.6296	30.6064	30.5504	30.8295	30.5098	30.4859	30.4718	30.7169	30.5195	30.6526	30.4757	30.661	30.2194	29.8738	30.204	30.1788	30.2261	29.9904	30.4005	30.2253	30.2751	30.2019	30.4813	30.0625	37	37	37	52.8	52.8	52.8	92.48	0	323.31	10566000000	493	18	25	25	23	29	29	17	21	23	18	21	14	19	20	23
31.2338	30.5951	30.5499	30.6038	30.4263	30.5514	30.0503	29.9772	30.1211	30.0518	29.9906	30.3195	29.9973	30.0657	30.2563	30.1867	29.9002	29.968	30.4033	29.8339	30.499	30.1577	30.2184	29.8062	15	15	15	79.7	79.7	79.7	26.923	0	323.31	10546000000	391	17	23	20	17	24	22	13	16	19	13	10	9	15	20	12
28.8135	28.6348	28.9973	28.661	29.1309	28.6496	30.9038	30.5386	30.9795	30.5083	31.0133	30.7476	31.2069	31.0664	31.2795	31.2506	31.4653	31.2468	30.1126	29.6639	30.048	30.2416	29.9174	29.7061	19	19	19	73.5	73.5	73.5	28.772	0	260.23	10543000000	298	4	7	2	9	9	9	13	16	14	15	15	13	15	14	17
31.0504	30.3231	30.2397	30.1538	30.2262	29.9537	30.5482	30.2888	30.5706	30.3332	30.2497	30.4433	30.7348	30.431	30.7999	30.5607	30.9482	30.7274	30.4401	30.1016	30.4495	29.952	30.3181	29.9255	23	23	23	57.6	57.6	57.6	66.193	0	170.88	10521000000	413	9	20	13	14	13	20	12	16	16	17	13	16	27	21	17
30.2854	30.4597	30.4433	30.5773	30.4155	30.3732	30.749	30.6152	30.3622	30.5692	30.4872	30.6932	30.5768	30.3722	30.5492	30.4974	30.5099	30.3945	30.4203	30.5115	30.5681	30.6726	30.385	30.5866	38	38	38	32.2	32.2	32.2	166.57	0	323.31	10511000000	547	15	23	23	15	28	27	25	25	25	22	19	20	19	24	23
30.7853	30.4851	30.2823	30.597	30.5021	30.3306	30.5458	30.5783	30.5127	30.7298	30.5178	30.6894	30.3884	30.223	30.5228	30.694	30.492	29.7274	30.2483	30.044	30.5726	29.5665	30.339	30.0748	7	7	7	42.1	42.1	42.1	20.252	0	160.98	10488000000	103	8	4	5	5	7	3	5	3	5	4	3	3	3	5	6
29.777	29.7069	29.7956	29.4606	29.636	29.6497	30.9487	30.8711	31.0889	30.8131	30.7471	30.7837	30.9387	30.7073	31.0139	30.6107	30.9606	30.8121	31.0314	30.7568	30.9649	30.9864	30.8775	30.6258	24	24	23	52.7	52.7	51.5	63.182	0	257.75	10463000000	326	9	8	8	7	9	8	13	17	14	16	15	8	16	15	15
30.6132	30.3296	30.5348	30.4067	30.6404	30.4572	30.4565	30.1328	30.3577	30.1641	30.5643	30.7196	30.1801	30.1776	30.0571	29.8623	30.486	30.4541	30.2557	30.1346	30.3011	30.2638	30.1923	30.3589	8	8	8	49.3	49.3	49.3	16.445	0	29.562	10419000000	211	7	10	9	10	8	13	8	8	8	5	8	6	8	10	9
30.326	30.5141	30.4466	30.5077	30.7165	30.5098	30.7591	30.7837	30.6388	30.5315	30.7584	30.7464	30.3727	30.3779	30.5961	30.3526	30.5043	30.5306	30.3298	29.8176	30.5677	30.1772	30.3715	29.8032	12	12	12	34.4	34.4	34.4	44.468	0	241.22	10419000000	269	7	16	10	13	13	13	10	13	11	13	13	9	10	14	8
31.005	30.8376	30.7409	31.0168	30.8533	30.837	29.2167	29.8479	29.2518	29.2656	29.3754	29.5788	30.6836	30.9025	30.7199	30.8668	30.7611	30.7802	28.3884	28.3552	28.2737	28.7145	28.1782	28.5323	29	23	23	62.2	53.4	53.4	70.288	0	323.31	10415000000	367	16	30	23	19	28	25	12	9	12	10	10	9	24	22	19
30.9401	31.0055	30.9428	31.0769	31.0292	31.0134	30.2008	30.3103	30.3629	30.3226	30.3502	30.2021	29.5636	29.5445	29.9158	29.6472	29.7428	29.8239	30.0963	29.8945	29.8007	29.5247	29.8608	29.5516	22	22	22	66.4	66.4	66.4	57.861	0	323.31	10393000000	322	18	15	21	21	20	21	13	13	11	7	10	14	10	14	9
30.5426	30.4678	30.4595	30.6413	30.6568	31.0316	30.6669	30.511	30.491	31.0051	30.5813	30.4218	30.536	30.691	30.3693	30.6826	30.2425	30.7045	30.644	31.2113	30.573	30.7145	30.171	30.6669	6	6	6	29.7	29.7	29.7	16.06	0	13.579	10349000000	89	2	4	2	5	4	3	6	5	5	3	2	4	2	4	3
30.5961	30.4994	30.5263	30.7002	30.5249	30.6271	30.5058	30.7334	30.5484	30.6476	30.4035	30.4731	30.1834	30.2224	30.3194	30.2333	30.4034	30.1933	30.6688	30.6203	30.5214	30.4355	30.4814	30.1107	28	28	28	67.2	67.2	67.2	48.633	0	323.31	10261000000	359	11	21	18	16	18	22	13	11	12	11	14	15	16	16	13
30.244	29.3868	29.3484	29.2582	29.8188	29.3728	30.6375	30.6783	30.9894	30.9198	30.7575	31.0469	30.86	30.9151	30.9527	30.6444	30.7716	30.9904	30.5187	30.504	30.3483	30.0532	30.1553	30.3677	14	14	13	51.1	51.1	46.5	39.617	0	281.01	10258000000	178	9	3	7	5	8	4	2	10	10	5	11	9	10	9	9
29.7585	30.3078	30.5467	30.37	30.4763	30.3831	30.5937	30.8319	30.3923	30.6997	30.8163	30.9789	30.2091	30.6597	29.9183	30.2885	30.1875	30.3094	29.8381	30.6594	30.375	31.0186	29.9932	31.1011	23	23	23	59.6	59.6	59.6	44.965	0	323.31	10229000000	270	7	9	19	13	16	10	8	17	10	13	14	14	11	11	10
29.9091	29.8631	29.6945	29.7195	29.7457	29.7755	30.559	30.5487	30.6192	30.3574	30.7212	30.6692	30.7308	30.6459	30.8757	30.6341	30.8421	30.4538	31.0958	30.7251	31.0154	30.3654	31.0055	30.4521	20	20	20	63.5	63.5	63.5	52.948	0	85.597	10191000000	287	8	7	17	8	9	9	10	13	13	11	11	12	15	15	13
30.1564	30.5208	30.396	30.1969	30.3787	30.2467	30.7073	30.6629	30.7486	30.5197	30.7621	30.6049	30.0259	29.7404	30.1914	29.6749	30.2564	29.6623	30.9212	30.5284	30.7889	30.3247	30.6726	30.4779	20	20	20	72.4	72.4	72.4	37.106	0	276	10169000000	332	6	14	17	15	18	14	15	10	14	14	16	15	14	11	12
30.6548	30.5533	30.3491	30.5095	30.3568	30.5403	30.4828	30.3157	30.405	30.6172	30.2606	30.2071	30.5383	30.262	30.6829	30.271	30.3888	30.1408	30.733	30.1676	30.5147	30.0728	30.6946	30.6355	13	13	9	58.8	58.8	40.3	37.377	0	323.31	10122000000	264	8	13	9	12	9	13	11	14	13	10	9	8	12	14	11
24.1605	23.1571	24.0786	22.5853	23.1964	21.4053	31.7707	31.6309	31.9069	31.4986	31.4123	31.6605	30.9071	30.521	31.2931	30.6195	31.1552	30.4866	30.6331	29.6193	30.5107	29.5146	30.5576	29.8817	17	17	17	62.7	62.7	62.7	42.644	0	323.31	10089000000	254	0	0	0	1	0	0	15	19	18	25	16	14	14	10	13
30.0219	30.75	30.695	30.4039	30.7319	30.6573	30.5385	30.4422	30.4816	30.6073	30.0166	30.5548	30.1087	30.5311	30.2204	30.0898	30.038	29.8992	30.2349	30.0283	30.3415	30.52	30.3971	30.7346	7	7	7	27.5	27.5	27.5	24.146	0	112.97	10085000000	172	6	6	8	7	7	11	5	8	8	6	5	5	7	8	5
31.4233	30.523	30.5401	30.5922	30.5705	30.7039	29.487	29.0332	29.6199	29.2716	29.0457	29.1965	30.2637	29.7568	30.171	29.5867	29.9832	29.3938	30.3748	29.4013	29.9319	28.928	30.1147	29.5501	20	20	19	56.3	56.3	53.6	55.992	0	323.31	9993800000	258	12	14	16	13	19	12	9	7	9	8	4	5	9	12	12
30.2068	30.1977	30.2307	30.2393	30.073	30.2743	30.2955	30.4273	30.3188	30.4812	30.4769	30.7059	30.1365	30.3825	30.1125	30.3172	30.2438	30.6043	30.4049	30.7014	30.3214	30.8518	30.2728	30.7047	31	31	31	39.8	39.8	39.8	112.89	0	323.31	9955400000	476	13	17	24	20	21	21	18	21	18	19	16	17	22	20	24
30.5865	30.5315	30.1264	30.3077	30.2356	30.3295	30.6592	30.7836	30.5525	30.3574	30.4612	30.1728	30.2599	29.9394	30.2855	29.8748	30.2443	30.1941	30.4287	30.5464	30.2458	30.2237	30.4218	29.7975	8	8	8	56.3	56.3	56.3	22.168	0	129.21	9927600000	171	5	8	9	10	6	5	11	7	10	7	5	5	9	11	7
30.8188	31.0904	30.5743	30.5216	30.6129	30.6662	29.9943	30.3509	29.8685	29.9044	29.5433	30.4096	30.2369	30.1042	29.5547	29.788	30.5766	30.0744	30.0793	28.9922	30.0169	29.6248	30.2606	29.4842	7	3	3	57.8	28.4	28.4	10.932	0	9.0771	9910800000	58	1	2	3	4	3	3	3	2	3	2	1	2	3	2	2
30.1591	30.114	29.9862	30.1252	29.9502	29.9929	30.7006	30.7637	30.7931	30.4809	30.711	30.7689	30.7782	30.5645	30.8464	30.6716	30.8374	30.4109	30.3255	30.1421	30.2557	29.9736	30.1654	29.6658	23	23	23	48.7	48.7	48.7	62.942	0	323.31	9876800000	360	10	13	12	17	14	17	18	15	16	20	16	11	19	20	15
30.8335	30.2721	30.4933	30.3277	30.2507	30.0901	30.4525	30.4243	30.4633	30.3492	30.5531	30.2417	30.411	30.3491	30.4871	30.1886	30.5636	29.8536	30.4911	30.2421	30.3187	29.6666	30.2982	29.9994	25	25	25	47.9	47.9	47.9	80.109	0	260.47	9876500000	391	16	17	20	17	19	18	15	10	13	14	12	16	18	22	20
30.0743	30.2468	30.1615	30.3448	30.2535	30.4299	29.7031	30.4347	29.7748	30.1552	29.8364	29.8327	30.313	30.3441	30.0104	30.5313	30.3865	30.8214	30.9739	30.8202	30.9644	31.1229	30.8327	30.9232	13	13	13	44.9	44.9	44.9	47.628	0	323.31	9812300000	241	9	9	12	10	10	12	10	7	11	11	6	7	14	11	10
29.9885	30.2098	30.1123	30.0897	30.0148	30.2414	30.4884	30.7312	30.5948	30.6458	30.6382	30.6535	30.3001	30.3104	30.3825	30.1414	30.273	30.381	30.3996	30.4957	30.2667	30.3618	30.3554	30.4305	31	31	31	49.6	49.6	49.6	101.11	0	323.31	9735000000	488	16	24	21	23	22	27	21	20	23	21	17	19	26	21	15
30.0415	29.883	29.9531	29.9025	30.05	29.8036	30.739	30.4709	30.6963	30.4361	30.7494	30.895	30.6324	30.509	30.7422	30.4007	30.7238	30.4808	30.674	30.4949	30.6486	30.1831	30.5051	30.2524	36	36	36	64.5	64.5	64.5	86.47	0	303.92	9711400000	446	10	18	18	24	22	18	20	19	20	12	13	14	19	25	19
30.8781	30.6539	30.2401	30.7266	30.4599	30.4566	30.3959	30.4389	30.4935	30.2711	30.0345	29.9123	30.3829	30.3062	30.5234	30.3492	30.2382	29.6746	30.37	30.1157	30.2414	29.4307	30.4049	29.6246	22	22	22	72.6	72.6	72.6	42.945	0	323.31	9708300000	336	16	18	15	15	16	18	12	10	14	15	12	13	14	13	14
30.6398	30.4991	30.2118	30.5563	30.3909	30.3197	30.2591	30.3135	30.439	30.3639	30.1365	30.2261	30.3673	30.339	30.4481	30.112	30.5304	30.105	30.3031	29.9833	30.0088	29.6354	30.3401	29.7635	42	42	42	44.9	44.9	44.9	134.46	0	323.31	9667200000	419	18	19	27	22	22	25	14	16	17	15	16	11	18	18	20
29.7286	30.1153	30.4973	30.1269	29.9651	30.241	30.8736	31.2854	30.7522	31.492	30.6676	30.8539	31.0737	31.4582	30.1539	31.1952	30.6468	31.6398	28.7151	29.7639	29.2989	30.2568	28.6375	30.4013	7	7	7	71.3	71.3	71.3	11.951	0	257.89	9622600000	174	3	8	5	5	5	8	5	5	11	9	9	9	9	9	10
30.9039	30.4152	30.2348	30.3405	30.1892	30.2572	30.623	30.684	30.6101	30.583	30.5272	30.5399	30.0535	30.1049	30.0518	29.9252	30.3384	29.895	30.4306	29.9442	30.4484	30.0879	30.3468	30.3845	21	21	21	59.8	59.8	59.8	49.184	0	323.31	9586000000	293	8	16	15	11	15	14	8	15	15	16	10	13	9	13	8
31.0389	30.7978	30.4162	30.9171	30.6352	30.7343	29.8748	30.0664	29.8136	29.7379	29.5048	29.8371	30.5086	30.6948	30.2621	30.3232	30.0231	29.9053	30.5307	30.3988	29.8412	30.2482	30.6369	30.6133	8	8	8	23.8	23.8	23.8	40.094	0	267.02	9584600000	179	9	8	11	13	13	13	6	6	7	7	4	3	5	7	8
30.524	30.1766	30.1993	30.2844	30.1055	30.2813	30.4379	30.2382	30.2439	30.2591	30.4732	30.3595	30.2026	30.2462	30.3736	30.1977	30.3565	30.2022	30.6242	30.5892	30.7222	30.3875	30.5398	30.6622	41	41	40	39.6	39.6	39.5	141.45	0	323.31	9552800000	491	18	16	18	20	21	23	20	18	22	20	9	11	29	22	16
30.1022	30.3013	30.3635	30.3134	30.387	30.3572	30.6298	30.4318	30.3922	30.1672	30.4942	30.7643	30.5134	30.4795	30.5332	30.5166	30.7087	30.6295	30.1987	30.1035	30.0948	30.075	30.1789	30.2645	25	25	25	36.3	36.3	36.3	90.725	0	323.31	9519400000	373	12	22	17	18	14	19	20	15	12	16	17	20	13	13	14
30.6329	30.2838	30.4887	30.3258	30.3611	30.2188	30.2456	30.1305	29.9434	29.9047	30.0264	29.9473	30.4048	29.8765	30.4449	30.0668	30.5054	30.1453	30.1334	29.8176	30.0381	30.1589	29.9586	29.3302	8	8	8	52	52	52	27.692	0	323.31	9400100000	198	9	8	6	8	9	7	7	9	7	8	5	6	8	7	12
30.432	30.4846	30.351	30.5551	30.4015	30.3373	30.3052	30.2455	30.353	30.0351	30.3147	30.2816	30.1714	30.0541	30.387	30.1205	30.3929	29.9421	30.2377	30.3935	30.4922	30.2804	30.2097	29.8282	25	25	25	64.1	64.1	64.1	67.454	0	323.31	9384500000	483	16	23	24	25	24	27	21	18	15	21	13	14	27	19	15
29.8121	30.3822	30.7248	30.4283	30.2889	30.3597	30.3658	30.389	30.0006	30.2891	30.3575	30.3306	29.8271	30.295	29.5167	30.0288	29.6745	30.4446	29.5487	30.5011	30.0518	31.2131	29.7495	30.5179	24	21	21	67.9	62	62	46.871	0	323.31	9322000000	264	16	12	15	15	18	16	11	8	12	12	10	11	10	9	7
30.6064	29.728	30.3743	29.7982	30.0093	29.9577	30.7967	30.325	30.6631	30.7133	30.6946	30.6678	30.3126	30.1298	30.495	30.0368	30.4017	30.1272	30.007	29.8649	29.7972	29.528	29.9624	29.9011	18	18	16	75.8	75.8	69.4	34.095	0	218.26	9318900000	356	15	13	12	13	15	16	16	18	14	15	13	16	12	19	20
30.249	30.0064	30.1925	30.2653	30.0333	30.2875	30.2486	30.4838	30.0909	30.4599	30.3695	30.3823	30.3118	30.4529	30.3749	30.4723	30.2013	30.3467	30.7064	30.7547	30.432	30.2271	30.5665	30.7838	32	32	32	39.5	39.5	39.5	120.84	0	323.31	9305800000	406	15	13	18	17	20	21	14	16	17	15	12	14	19	12	15
30.7039	30.5222	30.6502	30.4678	30.5529	30.7869	29.5534	29.7537	29.5914	29.9552	29.3197	29.3769	30.6148	30.6514	29.7842	30.1242	30.1264	30.2501	29.802	30.5735	30.0123	30.3072	30.2826	31.0343	5	5	5	27	27	27	23.432	0	124.66	9283300000	95	4	3	5	5	4	6	4	3	3	3	4	3	6	6	4
30.3853	30.4498	30.2692	30.4341	30.3956	30.2171	30.1131	30.075	30.4369	30.1178	29.9376	30.303	30.468	30.5202	30.55	30.4111	30.7158	30.0109	30.6689	30.2331	30.2858	29.51	30.7992	29.4154	9	9	8	71.6	71.6	65.3	22.826	0	219.82	9183800000	192	3	7	10	8	10	5	9	9	6	8	8	9	14	4	10
30.4594	30.0914	30.2472	30.1768	30.3061	30.325	30.0148	29.9758	30.1391	30.0388	30.0128	30.209	30.6593	30.4709	30.5657	30.3405	30.6835	30.4447	30.2363	30.1184	30.078	29.9636	30.2295	30.0275	16	16	14	63.3	63.3	56.5	36.748	0	323.31	9147800000	333	10	13	20	18	13	17	9	10	13	11	13	14	18	16	14
31.02	30.3846	30.5229	30.5371	30.538	30.4289	30.4574	30.2882	30.248	29.9985	30.2774	30.3105	29.6214	29.2397	29.6347	29.086	29.6852	29.1814	29.7626	29.3625	29.7972	29.1485	29.703	29.3726	18	18	18	43.6	43.6	43.6	49.222	0	174.24	9138300000	252	11	11	14	18	18	8	10	8	14	7	12	9	8	7	9
30.5779	30.4932	30.4525	30.1951	30.4125	30.345	30.1762	29.9743	30.2681	29.3353	29.9787	30.0428	30.4413	29.7914	30.2626	30.1369	30.3559	29.7836	30.1242	30.3983	30.0009	29.5405	30.7603	29.6867	12	12	8	73.7	73.7	58.6	22.367	0	153.31	9069300000	128	4	5	8	5	6	8	6	7	6	5	5	4	7	4	3
30.436	30.1359	30.0223	30.0366	30.1128	30.2933	30.5395	30.3045	30.648	30.3927	30.21	30.501	29.9662	29.9005	30.2002	30.4108	30.1469	29.9517	31.0643	30.8331	30.6028	30.0562	31.0867	30.7444	23	23	23	69.4	69.4	69.4	55.023	0	323.31	9066900000	343	14	15	15	14	13	20	12	12	10	12	6	11	20	14	18
30.8101	30.3256	30.704	30.5533	30.444	30.193	30.1559	29.8237	30.0208	29.7144	29.9245	30.3195	30.246	29.8981	30.2721	30.1207	29.9389	30.0014	30.1463	30.5015	29.8861	29.9385	30.0837	30.2465	14	14	14	48.6	48.6	48.6	44.172	0	241.18	9048600000	262	15	12	17	15	11	14	8	7	9	11	5	9	13	7	13
30.2262	29.5097	30.3378	29.7992	30.337	30.0466	30.2508	30.5012	30.2609	30.348	30.8747	30.9571	29.7763	30.1006	30.2242	29.9521	30.3395	30.1828	30.2507	30.1006	30.3157	30.2529	30.1693	30.2875	9	9	9	60	60	60	15.55	0	26.607	9030000000	132	5	6	5	4	6	8	6	5	4	6	5	6	5	8	7
30.304	30.1833	30.072	30.3036	30.0437	30.1425	30.142	30.1846	30.1512	30.3093	30.3032	30.4291	30.2429	30.3017	30.395	30.2358	30.4094	30.256	30.2344	30.1616	30.2229	30.0254	30.2814	30.0875	77	77	77	30.6	30.6	30.6	481.89	0	323.31	8981100000	644	21	24	28	26	32	24	28	22	30	29	28	19	38	25	25
30.0381	29.7786	29.5737	29.9127	29.5802	29.8502	30.27	30.2014	30.4619	30.3552	30.1473	30.1235	30.3187	30.5133	30.1855	30.2375	30.3763	29.9435	30.9682	30.97	30.9753	30.9858	31.1583	30.9024	13	13	13	55.3	55.3	55.3	35.079	0	323.31	8897100000	267	10	11	7	12	13	11	11	10	8	11	11	7	16	13	12
30.4238	30.15	29.855	30.1205	29.8772	29.9495	30.3891	30.4638	30.3991	30.4276	30.4746	30.3569	30.2632	30.1498	30.4283	30.3318	30.4279	29.9937	30.5015	30.1426	30.4071	30.0715	30.3505	30.2697	38	38	38	63.5	63.5	63.5	75.378	0	323.31	8863300000	484	13	24	15	19	23	18	21	17	21	18	17	24	19	22	20
30.3913	30.1815	30.0227	30.2233	29.901	30.0597	29.7316	29.5559	29.9743	29.5331	29.8369	29.8473	30.652	30.2308	30.6143	30.6171	30.7093	30.1449	30.8513	29.5619	30.4669	29.8231	30.753	30.0639	12	12	12	70.1	70.1	70.1	34.234	0	323.31	8847100000	213	9	8	13	10	8	8	9	5	7	5	6	5	7	12	11
31.3014	30.9236	30.9234	30.8134	30.658	30.7025	29.3908	29.0531	29.2174	29.2302	29.3487	29.4277	29.7497	29.7294	29.7062	29.9033	29.6247	29.74	29.3641	28.9307	29.081	28.7416	29.103	28.9363	26	26	26	41.3	41.3	41.3	108.53	0	323.31	8830200000	312	19	24	20	21	24	19	8	8	7	13	10	9	14	10	12
29.0567	29.6133	29.5012	29.4092	29.5357	29.6013	30.1057	30.3955	29.9054	30.3342	30.2591	30.4207	30.2764	30.7761	30.4105	30.8187	30.4918	31.0195	30.406	30.9544	30.9743	31.6492	30.5397	31.3313	40	40	39	35.7	35.7	35.1	152.47	0	323.31	8753100000	781	21	21	25	24	35	22	30	34	30	34	32	32	37	34	38
29.4128	30.1513	30.1746	30.1996	30.0898	30.1364	30.5631	30.3621	30.3653	30.4206	30.6135	30.6905	30.275	30.3245	30.3653	30.3103	30.5513	30.961	30.0447	30.0477	30.2648	30.0902	30.0989	29.7672	15	15	15	56.3	56.3	56.3	31.35	0	196.33	8737800000	288	6	14	15	15	16	19	11	11	12	12	10	11	14	13	11
30.8114	30.2495	30.4599	30.4328	30.4093	30.346	29.978	29.953	30.0833	29.9977	30.0737	30.0623	30.2293	30.0016	30.1484	30.2297	29.9897	30.0325	30.0751	30.1143	29.7759	29.7921	30.0139	29.8712	34	34	34	62.2	62.2	62.2	87.798	0	270.12	8727200000	408	22	20	16	22	20	23	15	21	18	19	11	10	18	19	21
30.1247	29.9973	30.2636	30.2211	30.0406	29.9814	30.5287	30.6402	30.3144	30.4779	30.583	30.6264	30.1402	29.9066	30.0797	30.1284	30.3351	29.9337	30.2638	30.1724	30.3398	30.5831	30.1403	30.6283	27	27	27	31.5	31.5	31.5	105.34	0	323.31	8721800000	385	16	14	16	12	17	17	21	20	13	15	15	17	19	18	14
30.9213	30.4804	30.4617	30.4363	30.3484	30.2787	29.6944	29.8388	29.6633	29.5249	29.7369	29.819	30.2981	30.2823	30.1841	30.1601	30.1547	30.2421	30.0276	29.8158	29.7791	29.7556	30.0085	29.6771	30	30	30	47	47	47	106.49	0	323.31	8718900000	420	17	20	25	29	17	23	12	16	12	17	11	12	21	21	25
30.7253	30.2518	30.1561	30.2	30.1604	30.0423	30.3707	30.5167	30.2914	29.9723	30.2103	30.204	30.1471	30.0742	30.1973	30.2301	30.0904	29.9076	30.08	29.9177	29.8976	29.4288	29.8891	29.7287	19	19	19	44.2	44.2	44.2	59.875	0	323.31	8709900000	323	12	21	17	12	17	19	16	15	16	10	13	10	13	14	12
30.9279	30.7312	30.2096	30.6031	30.763	31.0652	29.2153	29.152	28.9708	29.4131	29.1404	29.0061	29.3854	29.9841	29.3589	29.493	29.6476	29.4784	29.6493	29.9684	29.5428	29.2819	29.6936	29.3035	8	8	8	54.5	54.5	54.5	23.277	0	191.41	8665700000	164	10	11	9	11	11	9	5	3	5	4	4	4	8	9	7
30.2818	30.4358	30.902	30.5208	30.883	30.6688	29.4123	29.7808	29.7371	29.9537	29.8027	30.4415	30.2841	30.6369	29.7784	30.1036	29.7109	30.0415	29.9389	30.3465	29.6228	30.2643	29.7981	30.2299	8	8	8	43.6	43.6	43.6	17.695	0	19.723	8641000000	113	7	6	7	6	6	7	2	4	5	3	4	3	5	5	6
30.6653	30.2098	30.2827	30.2834	30.1245	30.1822	30.2144	30.216	30.0705	30.0305	30.1849	30.2523	29.966	29.6942	30.012	29.9058	30.0112	29.7336	30.0878	30.0958	29.9341	29.4432	30.0899	30.1999	35	35	35	35.4	35.4	35.4	135.58	0	323.31	8615100000	511	17	24	25	27	24	27	23	22	19	19	18	18	20	18	22
30.0539	30.4386	30.7296	30.1431	30.8904	30.5472	29.9463	29.4531	29.83	29.8475	29.3691	29.3328	30.0397	30.0268	29.9877	29.5482	30.1202	30.2076	29.5524	30.4477	30.0629	30.5675	30.0453	30.4385	11	11	11	45	45	45	24.261	0	117.43	8603500000	113	6	6	7	7	9	6	4	3	4	3	3	4	7	4	6
30.5664	30.2245	30.3921	30.046	30.2593	30.0029	30.3594	30.1966	30.4389	30.2871	30.2341	29.9119	30.5055	30.3798	30.3554	30.0314	30.4485	30.1625	30.141	29.7451	29.6022	29.5398	29.9393	29.5578	18	18	17	43	43	41.3	60.13	0	98.674	8595700000	233	7	10	11	14	11	9	11	9	11	12	8	8	14	12	9
29.888	30.0981	30.0856	29.968	30.209	30.2038	30.4602	30.4517	30.4166	30.1348	29.922	30.0751	30.2884	30.1629	30.357	30.2241	30.2713	30.234	30.3129	29.8228	29.9035	30.1489	30.0018	29.8849	14	14	14	51.9	51.9	51.9	44.868	0	323.31	8572800000	374	11	14	17	12	18	17	13	13	21	17	16	15	16	15	13
29.9843	30.2359	30.1472	30.369	30.1865	30.2246	30.3023	30.5439	30.2286	30.1734	30.4015	30.4409	30.0052	29.9951	30.0634	30.0296	29.8822	30.1386	30.0919	29.842	29.9321	30.0958	29.8867	29.8826	48	48	38	37.1	37.1	29.9	218	0	323.31	8498000000	440	15	18	23	22	22	19	24	18	18	20	14	18	20	14	21
30.0871	29.8594	29.9215	29.6062	29.609	29.66	30.7342	30.3395	30.6914	30.4029	30.3813	30.2435	30.4741	30.0495	30.4999	30.369	30.534	30.0237	30.4491	30.1308	30.3345	29.8032	30.6152	30.2273	20	20	10	46.7	46.7	24	55.755	0	140.82	8496900000	264	15	8	6	9	7	9	9	13	9	9	10	8	15	12	11
30.2848	30.2144	29.3452	30.6135	29.7211	30.8695	30.2415	30.7381	29.8364	30.6738	29.8284	30.7592	29.8104	30.253	30.0259	30.196	30.1661	29.5999	30.2875	29.9906	30.2104	30.3598	30.0612	30.972	2	2	2	1.1	1.1	1.1	343.9	0.0054496	1.6306	8486000000	1	0	0	0	0	0	0	0	0	0	0	0	0	0	0	0
30.4209	30.1317	30.3672	30.3946	30.3033	30.4371	29.9337	30.2262	30.3697	29.875	29.9917	30.0989	29.644	29.7407	30.2834	29.6587	30.0178	29.7438	30.1353	30.2655	30.1503	29.7132	30.0515	29.8619	20	20	20	64.2	64.2	64.2	55.52	0	323.31	8469200000	246	10	18	11	7	18	13	9	9	8	8	8	10	7	6	12
30.7899	30.7061	30.7948	30.7582	30.8264	30.6465	29.3855	29.3546	29.1902	29.098	29.2506	29.1268	29.1166	28.7214	29.0765	28.6231	29.1688	28.5232	30.2127	29.973	29.9482	29.482	30.2572	29.2786	40	35	34	55.8	48.1	46.8	97.147	0	323.31	8446600000	368	18	33	31	30	31	33	15	7	13	6	6	7	8	6	8
30.0743	30.3426	30.2311	30.1432	30.2729	30.1045	30.2415	30.3658	30.1847	30.1576	30.2393	30.3993	29.7995	30.1586	29.9629	30.1059	29.8865	30.1211	29.7277	30.2277	30.1117	30.6489	29.9739	30.3018	25	25	25	54.5	54.5	54.5	66.049	0	323.31	8415800000	329	14	13	18	17	20	18	18	14	17	14	17	9	11	12	13
29.8786	30.3096	30.2157	30.436	30.3825	30.203	30.4627	30.3008	30.5609	30.0837	30.0022	30.0125	29.9675	30.0655	30.1211	29.6878	30.3192	29.4712	30.2302	30.2275	30.303	30.2497	30.044	29.5266	4	4	4	17.9	17.9	17.9	23.466	0	174.94	8375900000	175	5	8	7	8	8	9	7	10	6	5	7	5	7	6	8
30.4519	30.1868	30.5	30.0758	30.5478	30.0868	30.3502	29.8705	30.2514	29.864	30.2202	30.0407	30.0307	29.9586	29.6561	29.6647	30.1699	29.9239	30.2094	29.7764	30.0799	30.0788	30.2101	29.6601	16	16	14	55.1	55.1	50.7	57.886	0	323.31	8357500000	263	9	14	11	12	14	13	12	10	12	13	7	11	9	12	11
30.6297	30.0845	30.4591	30.0826	30.4129	30.1301	29.815	29.5519	29.9856	29.6816	29.9991	29.7692	30.1408	29.7538	30.2437	29.697	30.2432	29.1295	30.1625	29.7958	30.033	29.2348	30.0289	29.4818	11	11	11	66.3	66.3	66.3	20.777	0	118.78	8352700000	215	9	11	14	11	13	7	7	10	7	6	6	4	9	13	9
29.8824	29.6393	29.7161	30.0578	29.5003	29.6959	30.2077	30.4266	30.2538	30.3182	30.1486	30.1107	30.5198	30.7133	30.4177	30.6978	30.5533	30.4904	30.1314	30.5072	30.1943	30.2958	30.2664	30.541	28	28	26	56.5	56.5	52.5	80.419	0	323.31	8335100000	377	9	14	10	15	13	12	15	13	14	17	9	14	17	21	13
30.5287	30.2967	30.0926	30.4788	30.2735	30.3564	30.0087	29.9905	29.96	29.7309	29.6418	29.6842	30.124	30.2015	30.2701	29.9604	30.346	30.0359	29.8619	30.1701	30.1654	30.1517	30.0209	30.0668	19	19	19	79	79	79	36.071	0	195.99	8248200000	301	14	10	15	13	18	12	10	11	13	11	10	10	14	13	13
30.0435	30.3303	30.0958	30.1273	30.1907	29.9867	30.175	30.1214	30.3988	30.1682	30.554	30.7713	30.1666	29.8276	30.194	29.8622	30.3242	30.2097	30.0976	30.1745	30.2918	30.0235	29.7512	30.3405	13	13	13	44.4	44.4	44.4	27.744	0	46.287	8208300000	250	9	14	12	11	13	13	10	11	11	10	10	7	11	14	12
30.2426	29.8831	29.7873	30.4228	30.0541	30.2456	30.004	30.2859	30.0105	30.611	30.3522	30.9283	29.9024	29.9091	29.9436	30.1034	30.1859	29.9382	29.8509	30.1332	29.8898	29.9673	30.2216	29.1097	7	7	7	25.1	25.1	25.1	48.227	0	176.24	8201100000	148	4	7	7	8	6	7	5	8	8	8	3	5	5	7	8
30.3165	29.9279	30.2188	29.9002	30.0363	29.8279	29.891	29.7133	30.263	30.417	30.3732	30.226	29.6293	29.4007	29.8689	29.9439	29.463	30.0174	30.1022	30.8719	30.2614	30.6769	30.513	31.1833	17	12	12	70.4	60.7	60.7	28.302	0	323.31	8187900000	244	7	10	15	11	14	13	12	9	11	14	10	7	9	8	5
30.3584	29.674	29.9073	29.4928	29.6524	29.6552	30.0328	29.8976	29.9754	29.9083	30.2026	30.5433	30.0427	29.9712	30.2882	29.8147	30.2038	29.9994	29.7398	29.9333	30.0792	29.588	29.7609	29.3305	14	14	14	34.1	34.1	34.1	57.548	0	107.57	8181600000	261	7	10	9	10	12	11	10	10	6	17	8	7	14	12	12
30.8302	30.2086	30.0935	30.0113	30.12	30.3628	30.4154	30.115	30.4813	29.9765	30.0817	29.5484	29.3858	28.992	29.5329	29.2027	29.3178	28.3989	29.9887	29.1846	29.8952	28.9103	29.9449	29.0891	9	9	9	46.7	46.7	46.7	26.888	0	233.88	8168700000	181	6	9	13	7	13	7	9	8	9	6	7	6	6	3	10
30.7297	30.5778	30.711	30.8214	30.5586	30.4281	30.058	29.9769	30.0522	30.0654	30.0116	29.5561	29.4902	29.1664	29.6008	29.6105	29.8513	29.3517	29.9811	29.6721	29.807	29.4182	29.9161	29.7824	12	12	12	51.5	51.5	51.5	38.274	0	54.992	8156800000	210	4	12	12	12	15	13	11	10	8	10	8	8	8	6	10
30.3069	30.3644	30.2565	30.3019	30.1846	30.0869	29.8494	29.8013	29.812	29.5505	29.6211	29.7202	29.9287	29.7464	29.9506	29.7574	29.8496	29.5954	30.2497	30.0766	30.1972	29.6977	30.0497	30.2956	24	24	24	48.5	48.5	48.5	85.424	0	323.31	8149800000	436	16	23	20	24	19	22	18	18	9	18	12	14	17	22	21
29.9066	29.6016	29.7689	29.7664	29.7431	29.5932	30.0041	29.7258	30.1484	29.9058	30.2824	30.2704	30.033	30.1363	30.2372	30.0141	30.1269	30.1503	30.4113	30.4124	30.5442	30.4068	30.2014	30.6267	17	17	17	65.5	65.5	65.5	28.723	0	155.22	8117400000	310	7	13	13	11	14	14	11	12	11	12	10	12	15	11	15
30.4705	30.3339	30.1911	30.2575	30.1219	30.4054	30.158	30.079	30.0797	30.1207	30.0421	30.1783	29.8967	30.0937	30.0831	30.041	29.8933	29.681	29.8615	29.6115	29.9136	29.6669	29.8874	29.6469	28	28	28	63	63	63	63.541	0	323.31	8110200000	316	15	13	18	18	18	16	9	17	9	9	12	15	13	17	15
30.1988	30.3973	30.388	30.2334	30.249	30.3383	30.1557	30.1366	30.1536	30.2645	30.3277	29.8556	30.1589	30.2173	30.5161	30.2058	30.1875	29.978	28.7505	28.511	28.7695	28.316	28.9032	28.906	17	17	17	44.7	44.7	44.7	53.248	0	110.84	8108600000	273	5	12	12	15	14	14	14	10	12	11	9	10	18	13	16
29.0177	29.8738	30.0565	30.0229	29.7414	30.0579	30.4027	30.7188	30.3008	30.5432	30.4434	30.6005	30.3973	30.6498	30.0821	30.3268	30.3284	30.3986	29.8384	30.291	30.257	30.9061	30.0178	30.392	15	15	15	56.7	56.7	56.7	32.251	0	271.86	8101100000	263	3	8	9	15	12	10	8	12	11	16	9	13	9	14	11
30.7295	30.3232	30.4335	30.4204	30.3739	30.5077	29.611	29.5857	29.709	29.5458	29.8683	29.6676	29.771	29.5949	29.9468	29.616	29.8454	29.5357	30.0301	29.6468	29.8887	29.4377	30.0707	29.7169	38	38	38	46.8	46.8	46.8	140.47	0	256.26	8068000000	507	23	30	26	24	24	32	16	21	20	22	18	16	21	18	22
30.7843	29.984	29.8347	29.7726	29.858	29.8246	29.9898	29.922	29.9512	30.1044	29.9978	30.3016	29.8102	29.9743	30.032	29.8848	30.2353	29.7105	30.322	30.3301	30.2166	29.8398	30.3702	29.7248	16	16	16	48.3	48.3	48.3	52.645	0	284.61	8005800000	259	9	10	12	14	9	11	13	10	13	7	9	7	11	10	12
29.9246	30.1829	29.8139	29.9959	29.7432	29.7899	30.2823	30.115	30.279	30.0779	30.2582	30.8288	29.7116	29.7944	30.0029	30.0837	29.7717	30.0092	30.7295	30.7346	30.5009	30.6309	30.5588	30.481	31	31	31	39.6	39.6	39.6	135.62	0	323.31	7946400000	441	9	13	21	16	18	18	24	16	18	17	15	17	19	17	15
30.1511	29.3683	29.5896	29.1758	29.5867	29.232	30.1583	29.7995	30.133	30.1363	30.2772	30.1512	30.1899	30.0527	30.5437	30.0948	30.6514	29.8215	30.3575	30.1821	30.5188	29.636	30.1611	29.3945	18	18	18	67	67	67	39.548	0	323.31	7917500000	290	10	13	12	11	14	11	12	10	14	13	14	12	12	12	12
30.2347	30.1501	30.3058	30.2454	30.5352	30.346	30.1203	30.0692	29.8025	30.4814	29.8541	30.3327	30.0779	30.0189	29.6154	29.6643	29.8771	29.9188	29.509	29.7637	29.3926	29.5282	29.9807	30.4067	5	5	4	28.7	28.7	28.7	19.329	0	63.386	7898500000	109	1	8	8	8	10	8	5	2	1	2	2	3	5	6	6
30.7379	30.0741	29.9713	30.0693	30.0565	29.9154	30.2863	30.0554	29.9829	29.7249	30.0314	30.0325	29.6097	29.4228	30.0528	29.7559	29.9627	29.7275	29.8263	29.1509	29.6778	28.9223	29.7475	28.9183	16	16	16	71.9	71.9	71.9	26.21	0	323.31	7892400000	276	11	13	13	13	15	12	14	15	7	10	13	11	10	13	10
29.9919	30.1958	30.8332	30.5433	30.475	30.8954	29.9544	29.9295	29.8007	29.8683	29.1973	28.9421	29.8126	30.3459	29.2859	29.4511	29.3161	29.5958	29.3764	30.692	29.4279	29.0555	29.8601	30.2952	8	2	0	49.2	7.9	0	13.92	0.00047461	4.4586	7886100000	31	2	2	2	3	2	2	1	1	1	1	0	0	1	2	0
29.8082	30.2648	29.9635	30.3403	30.0985	29.8988	30.3421	30.0762	30.2325	29.9544	30.1546	29.7747	29.7959	29.6932	30.1448	29.9176	30.4681	30.2983	29.7575	29.9708	30.3982	30.6324	30.0193	30.3803	14	14	3	36.6	36.6	6.1	42.331	0	247.72	7881400000	311	5	18	11	15	11	15	12	13	15	16	14	9	13	14	13
30.1654	30.1648	30.0769	30.1399	29.9887	30.1142	30.3032	30.1143	30.1703	30.066	30.3017	30.4257	29.7292	29.8626	29.9473	29.8799	29.9964	29.7973	29.985	29.7768	29.9995	29.9038	29.8703	29.721	32	32	32	35.1	35.1	35.1	119.91	0	323.31	7851600000	342	15	13	19	21	16	19	14	14	14	20	16	16	14	12	10
28.8574	29.0991	28.8785	28.6827	28.7509	28.9191	30.2641	30.3639	30.2141	30.0931	30.1475	30.267	30.288	30.1595	30.6121	30.3166	30.7699	30.2796	31.0114	30.721	30.8564	30.3347	30.8857	30.5442	28	18	18	68.7	47.2	47.2	50.582	0	289.63	7834100000	312	7	8	11	9	8	8	13	15	15	10	9	15	13	15	14
30.4816	30.1615	30.4029	30.1783	30.3452	30.2224	29.7898	29.9453	29.6992	29.8777	29.9111	30.0254	29.5647	29.5556	29.6312	29.3469	29.5317	29.6699	29.7799	29.994	29.9238	29.8071	29.8188	29.9651	27	27	27	51	51	51	74.605	0	323.31	7802700000	328	16	19	17	14	16	18	12	6	18	15	11	13	14	10	11
30.5658	30.2307	29.9606	29.9878	29.8504	29.9732	30.2936	30.2646	30.1946	30.2963	30.3453	30.3394	29.5106	29.4113	29.8645	29.6664	29.879	29.338	30.266	29.7905	30.0817	29.5868	30.0687	30.0797	19	19	19	42.5	42.5	42.5	68.996	0	323.31	7781400000	205	6	11	9	10	5	13	9	8	11	9	7	8	6	8	6
30.498	30.1009	30.2446	30.0737	30.2523	29.9686	29.7969	29.4509	29.837	29.6381	29.7035	29.5657	30.2721	30.0698	30.2904	29.8797	30.5974	29.6214	30.3635	29.6375	30.3551	29.6804	30.3636	29.5024	13	13	11	66.4	66.4	56	30.375	0	323.31	7748200000	257	7	13	9	10	9	16	8	10	10	13	8	9	10	11	14
30.3658	30.3269	30.2569	30.2591	30.018	30.1784	29.9705	29.7558	29.8985	29.7806	29.1913	29.6666	30.018	29.8146	29.8315	29.6837	30.1016	29.4151	30.1055	29.5191	29.6994	29.1392	29.9646	30.0753	21	21	21	56.6	56.6	56.6	50.227	0	193.23	7747900000	244	10	16	11	15	11	16	7	11	9	8	5	10	8	14	7
30.4629	30.214	30.2593	30.1782	30.7852	30.0907	29.6795	29.818	29.695	29.3275	29.5491	29.6844	30.0504	29.9272	29.8502	29.5402	29.6594	29.2784	29.6968	30.3848	29.8127	29.5226	29.9133	29.3376	11	11	11	52.1	52.1	52.1	22.591	0	150.56	7735500000	157	6	8	10	5	9	7	6	6	8	6	5	5	7	8	5
30.552	29.9824	30.2184	30.0779	29.9829	30.0484	29.9492	29.8879	29.9361	30.2068	29.9228	30.3231	30.0234	30.1361	29.9896	29.8688	29.9266	29.9103	29.5375	29.7136	29.4239	29.0092	29.5159	29.7068	22	22	22	48.1	48.1	48.1	67.314	0	323.31	7717300000	274	11	16	19	13	12	13	14	12	8	9	13	13	14	10	8
29.7248	29.6694	29.9937	29.788	29.9772	29.6436	29.9738	29.862	29.8071	29.7345	29.8047	29.9081	29.8261	29.7696	29.9228	29.7795	29.8335	30.0581	30.1637	30.3664	30.3	30.3014	30.1193	30.5494	31	31	31	51.1	51.1	51.1	102.49	0	323.31	7682800000	408	13	15	16	16	22	21	18	15	17	18	13	12	18	18	19
30.8763	30.0042	30.143	30.0659	30.102	29.9093	30.1625	29.7969	29.8817	29.8669	30.0076	29.7883	29.7857	29.9054	30.0734	29.8134	29.8595	29.8933	30.0208	29.4714	29.9295	29.622	29.9502	29.421	25	18	16	44.4	33.3	31.9	69.412	0	266.23	7682600000	222	10	9	14	11	11	8	13	6	12	10	4	6	11	10	11
30.5956	30.136	30.6071	30.0219	30.3694	30.256	30.0283	29.8347	29.888	29.8267	30.1372	30.1741	29.3923	28.9905	29.4869	28.9825	29.576	29.5108	29.5006	29.4331	29.643	29.5909	29.1572	29.3767	14	14	14	53	53	53	37.489	0	323.31	7666100000	260	8	16	14	17	13	15	13	8	15	8	13	9	11	9	8
30.2706	30.1171	30.0917	30.2498	30.1371	29.9771	30.1759	30.1576	30.2553	29.9352	30.2959	30.3636	29.8005	29.6223	29.9567	29.7176	29.9585	29.7484	29.8434	29.5584	29.9198	29.3583	29.6943	29.2372	34	34	34	49.2	49.2	49.2	102.36	0	270.46	7655400000	433	12	21	22	21	21	21	28	19	19	16	18	17	19	18	19
30.78	29.8842	30.348	29.7173	30.0477	30.0393	29.6995	29.9249	29.8417	29.8045	29.7477	29.6968	29.9033	29.7131	29.9028	29.9647	29.969	30.1803	29.7205	30.0541	29.7371	29.6761	29.8537	29.8846	24	24	24	63.5	63.5	63.5	47.463	0	323.31	7651000000	290	18	11	14	12	16	11	13	6	16	12	11	8	16	11	17
29.8373	30.6093	29.5754	30.5522	30.0714	30.5581	29.2357	29.4596	29.2656	29.7715	29.1343	29.0134	29.304	29.751	28.8263	29.7655	29.3964	29.666	29.854	30.2452	29.6354	30.4477	30.0864	30.3507	6	6	6	55.4	55.4	55.4	17.17	0	111.57	7635300000	135	6	10	5	5	5	7	4	4	5	4	3	5	4	4	6
29.7271	29.6544	29.5564	29.765	29.5752	29.7618	30.101	30.4058	30.3935	30.4031	29.8674	30.3545	30.0953	30.181	30.2595	30.063	30.1743	30.0471	30.5596	30.4401	30.3379	30.3608	30.4606	30.3812	31	31	29	57.9	57.9	56.3	86.478	0	323.31	7626500000	361	6	17	13	16	15	17	15	13	16	10	9	11	17	15	15
29.8908	30.1815	30.1006	29.9321	29.9278	29.9212	30.1207	30.1609	29.9956	30.1262	30.1766	30.1577	29.6297	29.8643	29.5693	29.8581	29.7744	29.866	30.0001	30.3216	30.2536	30.5989	30.0789	30.5284	63	63	63	40	40	40	238.26	0	323.31	7595100000	700	27	31	31	33	35	26	27	33	26	31	27	23	27	24	27
30.1938	30.0392	29.8695	30.0136	30.1821	29.8252	30.1025	30.0305	30.392	30.0903	30.3964	30.3493	30.2834	29.9539	30.2715	29.965	30.1633	30.1163	30.3639	29.8269	30.3806	30.2211	30.3445	29.8091	11	11	11	72.1	72.1	72.1	27.547	0	43.894	7588000000	138	4	7	6	6	3	9	3	4	5	5	4	3	4	6	7
30.5207	30.03	29.9589	30.0728	30.0259	29.8207	29.8598	30.0356	30.0565	29.8246	29.6965	29.7381	29.8725	29.9191	30.1428	29.8788	30.2381	29.9237	30.2658	29.5334	29.7628	28.9827	29.9803	29.1126	12	12	12	54	54	54	38.792	0	248.8	7568400000	229	9	11	8	7	8	11	11	10	9	12	7	11	13	9	11
29.4952	29.7539	29.9636	29.8726	29.8262	29.8139	30.3398	30.2841	30.1346	30.3815	30.32	30.3446	29.9762	30.1719	29.7606	30.0161	29.8095	30.2187	30.0504	30.435	30.1194	30.5639	30.0553	30.3405	43	43	34	53	53	43	109.68	0	323.31	7539300000	530	13	20	22	25	25	23	16	31	25	24	23	21	18	21	21
29.6746	29.5104	29.3763	29.4725	29.3687	29.5505	29.8985	30.0381	29.9058	29.807	29.9038	30.1178	30.3658	30.3172	30.3295	30.3692	30.2449	29.9407	30.4222	30.483	30.3513	29.9193	30.4516	30.0441	28	28	28	41.9	41.9	41.9	117.41	0	323.31	7535900000	403	14	11	14	11	11	16	15	14	15	16	11	20	23	20	23
29.9885	30.1622	30.0572	30.504	30.1204	30.3286	29.9056	29.8813	30.189	30.0048	29.8004	29.6107	29.8121	29.8805	30.0237	29.9662	29.6911	29.5214	30.1437	29.544	29.3568	29.5727	30.0285	30.0906	12	12	12	65.4	65.4	65.4	25.898	0	323.31	7532800000	160	4	9	4	11	7	11	9	4	9	6	3	3	11	7	6
29.7627	29.6403	29.9379	29.2921	30.2784	29.4801	30.1783	29.8961	29.9859	30.5102	30.0135	29.5499	29.9735	30.3515	29.668	29.8168	29.8154	30.2451	29.9617	30.7416	29.4581	30.6925	29.4685	30.3082	3	3	3	46.4	46.4	46.4	7.8409	0	74.229	7524400000	56	2	3	3	2	3	3	2	2	3	2	1	2	2	2	2
29.9093	30.325	30.4765	30.1545	30.2223	30.0705	30.1651	29.8997	29.9709	30.2458	29.9434	29.6983	30.2115	29.972	29.9038	29.8701	29.7528	29.81	29.8485	30.0262	29.7332	29.8928	30.0772	30.2002	11	11	11	53.6	53.6	53.6	29.483	0	105.26	7522700000	173	7	11	6	10	6	7	5	6	9	8	6	4	6	8	9
29.8235	30.1641	30.3029	29.9943	30.0618	30.1885	29.9134	29.7785	30.0142	29.7897	30.0095	29.9021	29.9979	29.8125	30.2068	29.883	30.1591	30.1272	29.2405	29.3912	29.4989	29.3851	29.3264	29.4263	18	18	18	67.6	67.6	67.6	34.559	0	323.31	7516400000	344	12	16	14	20	18	19	15	15	11	13	12	16	14	16	16
29.9818	29.9766	30.2662	30.058	30.0473	29.7721	30.1426	29.916	29.9434	30.1198	30.2104	30.1597	29.5274	29.5279	29.788	29.6339	29.7577	29.8811	29.6739	30.1056	29.9765	30.3845	29.5049	29.798	9	9	7	58.5	58.5	43.2	20.811	0	152.91	7501400000	208	7	7	7	9	13	12	9	8	8	6	10	7	8	6	10
28.8898	29.4175	29.7795	29.4727	29.3179	29.0418	30.1403	30.3355	29.9385	30.2217	30.0097	30.2618	30.2993	30.9818	30.1146	30.6762	29.9771	30.8782	30.0436	30.7086	30.4825	31.0503	30.4235	30.7286	12	12	12	37.4	37.4	37.4	27.991	0	171.71	7475000000	198	8	7	8	5	8	6	8	8	8	8	8	7	11	10	10
30.0333	29.9002	29.881	29.8956	29.6779	29.6336	29.9919	29.8925	30.0464	29.8571	29.8449	30.0996	29.8089	29.7573	30.0558	29.9418	30.0686	29.8286	30.1311	30.0352	30.0405	29.7898	30.181	29.4106	20	20	20	50.3	50.3	50.3	53.165	0	286.67	7445800000	289	7	12	14	14	13	10	16	11	15	15	9	7	11	11	12
30.3759	29.8035	29.6375	30.0487	29.8948	29.7831	30.1546	30.4849	30.2543	30.157	30.2432	30.4285	29.8077	29.3243	29.9905	29.6115	29.8864	29.485	29.6099	29.7014	29.8528	29.4576	29.8012	29.7672	15	15	15	55.4	55.4	55.4	29.909	0	316.37	7443700000	288	9	14	11	10	15	13	13	12	15	15	13	13	10	12	15
30.3076	29.9278	30.2664	30.0844	30.0525	30.0338	30.0087	29.9054	29.8275	29.8104	29.9093	30.1484	29.665	29.5596	29.6569	29.5677	29.6458	30.203	29.7855	30.1442	29.8705	30.4433	29.5157	30.2944	26	26	26	39.6	39.6	39.6	100.23	0	266.66	7426100000	263	13	17	15	10	10	15	12	12	8	15	10	13	9	10	7
30.0356	29.3444	29.4917	29.4259	29.5687	29.3395	30.6644	30.4468	30.6359	30.1223	30.499	30.6128	28.9878	28.509	28.9277	28.7801	29.1914	28.7308	31.059	30.6767	31.0428	30.66	30.9521	30.2377	19	19	19	69.6	69.6	69.6	42.1	0	323.31	7378300000	303	8	13	13	11	13	11	17	14	14	12	13	11	8	10	8
30.3027	29.9816	29.9473	29.9464	29.9893	29.791	29.4757	29.5591	29.6715	29.5036	29.4895	29.3358	29.8216	29.7022	29.8964	29.6862	29.7696	29.8343	30.143	29.7561	29.8771	29.6324	30.0077	29.4144	29	29	29	49.2	49.2	49.2	82.593	0	323.31	7343100000	383	19	23	17	19	17	18	12	11	14	14	10	9	19	19	15
30.5754	30.3315	30.2604	30.2686	30.2718	30.3631	29.4905	29.7632	29.7797	29.5997	29.6652	29.7335	29.3093	29.6075	29.5507	29.659	29.6108	29.6642	29.5088	29.3586	29.3686	29.3393	29.4413	29.187	29	29	29	55.8	55.8	55.8	76.715	0	294.45	7328600000	303	14	22	16	19	19	15	11	11	15	13	8	13	10	10	16
29.6173	30.0892	30.2525	30.0212	30.201	29.9463	30.102	30.0404	30.0334	29.9136	30.1635	30.324	29.9756	30.0571	30.1355	30.0201	30.286	30.1054	29.4573	29.576	29.8525	29.882	29.2984	29.1561	19	19	19	61.3	61.3	61.3	38.242	0	151.27	7315900000	215	7	12	12	16	13	15	7	8	6	10	5	6	10	11	12
29.8438	29.6917	29.4797	29.6758	29.4967	29.6982	30.0095	30.03	30.4153	29.8836	30.1919	30.6422	30.4309	30.1389	30.5475	30.6959	30.4612	29.8317	30.0852	29.6075	30.1641	29.8189	30.0623	29.3344	14	14	14	52.9	52.9	52.9	35.102	0	323.31	7283500000	161	6	5	7	6	8	8	9	8	4	6	5	6	8	8	10
30.4008	29.995	30.0654	29.9826	30.0728	30.0709	29.9107	29.7516	29.9905	29.7195	30.0072	29.8192	29.9591	29.5783	30.3073	29.3983	30.2226	29.1922	30.174	29.2043	30.108	28.3096	29.9973	28.3658	6	6	6	4	4	4	205.42	0	323.31	7278500000	120	2	5	5	5	7	7	3	4	5	6	4	5	6	6	6
30.3254	30.2416	30.0483	30.2445	30.0908	30.0409	29.9799	30.0246	30.0029	29.6033	29.8619	29.8914	29.1978	29.1591	29.3259	28.9654	29.3661	29.2114	29.3483	29.6627	29.3286	29.7963	29.3805	29.6765	34	34	34	56.3	56.3	56.3	81.307	0	323.31	7199000000	390	19	20	22	28	26	24	17	20	14	17	13	17	11	14	11
29.0767	29.9537	30.2553	30.0942	30.2765	29.6692	29.919	30.3414	29.293	30.1944	29.9261	30.0861	30.3421	30.1004	28.4488	30.1908	28.7839	30.5199	29.1966	30.1187	29.7545	30.5976	29.7298	30.1859	5	5	5	29.4	29.4	29.4	13.373	0	15.506	7189900000	157	7	8	8	8	6	9	8	7	7	5	6	4	7	7	5
30.3775	29.8774	30.1136	30.2555	30.0084	29.9877	29.7732	29.6468	30.1213	29.4433	29.3587	29.3865	29.6938	29.3893	30.0252	29.5603	29.9825	29.3393	30.015	29.4348	29.8964	28.9507	30.0957	29.4514	16	16	16	56.4	56.4	56.4	42.502	0	323.31	7187900000	205	7	10	13	9	16	10	7	7	7	7	3	10	9	11	8
29.404	29.1746	29.0675	28.9699	28.9199	28.7606	29.7978	29.823	29.5547	29.5713	29.5507	29.4308	30.7037	30.5077	30.8288	30.4541	30.9399	30.4903	30.6754	30.3452	30.4329	30.1054	30.6111	29.8222	12	12	12	42.7	42.7	42.7	44.552	0	145.73	7162100000	186	3	6	8	7	8	7	6	6	9	7	5	4	10	9	13
30.2506	29.2095	30.8182	29.908	29.7392	29.4948	28.8873	28.1811	29.1008	27.8813	28.6431	28.6788	29.6721	29.6316	29.6134	29.0974	29.5095	29.8433	29.6965	30.5963	29.4357	29.8593	29.6275	30.2967	5	5	5	33.1	33.1	33.1	18.565	0	33.257	7152500000	146	5	7	7	4	7	8	4	5	6	6	5	2	5	5	7
30.1326	29.8703	29.9259	29.8373	29.7485	29.6947	29.6081	29.4277	29.5097	29.5157	29.5756	29.5511	29.7911	29.6666	30.101	29.9999	29.9654	29.9239	29.911	29.8465	29.9278	29.8172	30.002	29.9161	24	24	24	51.7	51.7	51.7	66.9	0	220.55	7130300000	327	13	15	21	16	16	13	12	10	12	13	9	13	14	12	12
29.9955	30.2959	30.2472	30.3253	30.305	30.1965	29.3942	29.3851	29.7724	29.4819	29.5877	29.7079	30.0235	29.7432	30.1866	29.601	29.6634	29.4075	30.178	29.7451	29.2889	29.64	29.8792	29.8954	6	6	6	29.7	29.7	29.7	16.561	0	54.191	7122900000	89	3	3	4	4	3	5	3	4	4	3	2	2	3	5	3
30.4993	29.9647	30.1927	29.9833	30.095	29.8338	29.9964	29.8708	30.0428	29.9683	30.1781	30.1651	29.5595	29.1306	29.7991	29.2451	29.6437	29.8988	29.513	29.4455	29.7766	29.763	29.7975	29.6881	19	19	19	75.1	75.1	75.1	36.501	0	105.64	7120000000	246	10	10	12	13	17	11	13	10	13	13	9	7	7	7	9
29.5698	29.4417	30.2439	29.4319	29.9098	29.8394	30.1755	29.9758	30.1398	30.0504	30.0933	30.1664	28.804	28.6582	28.8939	28.7515	28.9562	29.0686	29.8917	30.1146	29.8764	30.4188	29.9753	30.5507	7	7	7	46.1	46.1	46.1	23.207	0	227.35	7115200000	148	4	8	9	6	10	5	7	8	4	8	5	8	2	5	5
28.4766	29.7145	28.9208	29.8127	29.6734	29.8419	29.8975	29.904	29.2588	29.8549	30.3369	30.569	29.4303	30.1774	29.6104	30.3566	29.9731	30.7615	29.5279	30.182	30.2829	30.9147	29.7125	30.537	10	10	10	46.1	46.1	46.1	31.554	0	323.31	7107200000	366	10	16	13	13	18	18	18	16	13	15	16	16	15	13	12
29.8842	29.2802	29.2748	29.2887	29.1966	29.2345	29.975	29.9364	30.0521	30.1917	30.0534	30.2066	30.5027	30.4435	30.5876	30.4981	30.7481	30.7566	30.2132	29.9866	30.1613	30.4111	29.9111	29.9028	16	16	16	41.4	41.4	41.4	71.428	0	323.31	7097300000	374	7	13	12	12	12	12	15	17	13	18	17	12	18	19	19
30.4734	30.076	30.1523	30.0376	30.037	30.1327	29.9564	29.6983	29.9326	29.971	29.7127	29.906	29.4376	29.447	29.6485	29.4213	29.3876	29.2712	29.7497	29.5657	29.5629	29.5332	29.7782	29.7363	41	41	41	39.2	39.2	39.2	148.85	0	323.31	7096800000	490	25	25	26	31	26	31	24	15	25	23	19	17	19	15	18
30.089	30.0413	30.1398	30.0289	30.2943	29.8011	29.3002	29.603	29.43	29.2942	29.3628	29.3028	30.0706	29.975	29.9268	29.9936	30.1472	30.1352	30.1542	30.0519	29.9963	29.8016	29.982	29.7435	19	19	19	41.4	41.4	41.4	61.049	0	323.31	7096600000	310	10	14	12	19	10	14	10	10	12	10	8	9	14	17	16
30.2723	30.3352	30.1753	30.2866	30.1011	30.1403	30.1575	30.0018	30.2843	30.0742	29.9682	30.1189	29.7694	29.7514	30.1072	29.8361	30.0552	29.6036	30.0239	29.5312	29.8419	29.3302	30.1682	29.4486	29	29	29	30.6	30.6	30.6	152.78	0	126.31	7076600000	180	7	10	14	13	13	11	8	7	9	8	5	5	4	6	7
30.1701	30.3168	29.9835	30.0721	30.0473	30.0376	29.5111	29.58	29.6621	29.553	29.722	30.1914	29.6979	29.6489	29.7805	29.6641	29.9665	29.6592	29.373	29.2594	29.7272	29.5735	29.3472	29.0976	13	13	13	76.2	76.2	76.2	22.237	0	323.31	7072700000	219	5	9	11	14	12	9	5	8	3	8	11	11	7	11	8
30.5469	30.0928	29.8331	29.9889	30.0477	30.0781	29.5252	29.2941	29.6051	29.2352	29.56	29.0569	29.9241	29.6333	30.0971	29.6397	30.0975	29.4564	30.073	28.8724	29.3208	29.0615	29.8891	28.6885	14	14	14	72.5	72.5	72.5	23.489	0	251.35	7048900000	259	12	13	14	13	15	12	9	9	8	10	8	8	15	10	11
30.5522	30.1998	30.2627	30.2572	30.2144	29.8633	29.9266	29.7973	30.0237	29.807	29.7758	29.5934	29.5209	29.4209	29.667	29.4817	29.5474	29.116	29.8043	29.5001	29.7423	29.4642	29.8604	29.043	9	9	9	44.8	44.8	44.8	27.385	0	69.445	7048600000	194	5	9	12	9	10	14	10	9	6	9	4	7	9	6	7
30.5012	29.7129	30.0937	29.8625	29.743	29.8046	29.7702	29.805	29.8746	29.6708	29.8962	29.67	29.6359	29.5622	29.7332	29.0035	29.8108	29.23	29.6709	30.3379	29.5114	29.8892	29.9057	29.4909	14	14	14	64.1	64.1	64.1	27.887	0	323.31	7037900000	191	10	8	9	9	5	7	7	6	8	3	7	7	9	10	11
29.5115	29.7603	29.7337	29.8841	29.9686	29.7763	30.3317	30.1392	30.1882	30.4311	30.2096	30.439	29.7266	29.9228	29.867	29.9758	29.4925	29.5386	29.9327	29.8721	30.0305	29.9677	30.2382	30.2696	8	8	7	62.8	62.8	57.1	21.258	0	105.65	7037000000	181	8	10	6	8	6	6	7	9	10	8	9	7	8	9	10
30.2498	29.9393	30.171	29.8911	30.0484	29.9212	29.6862	29.9488	29.3311	29.9354	29.4999	29.7048	29.7754	30.1806	29.5354	30.1323	29.6036	30.2302	29.6606	30.4185	29.5324	30.3759	29.5971	30.4953	26	26	26	44.2	44.2	44.2	83.677	0	131.09	7033000000	329	10	14	21	15	14	15	8	15	11	16	7	11	14	16	10
30.0501	29.7917	29.6213	29.9779	29.6611	29.9453	30.119	30.0707	30.1943	30.2595	29.9639	30.0045	29.836	29.4495	29.8979	29.6049	29.3628	29.332	30.2309	29.8425	30.0291	29.3707	30.2527	29.8677	24	24	24	46.7	46.7	46.7	83.165	0	168.72	7020900000	329	11	15	12	20	19	14	16	14	18	13	10	12	16	10	15
30.4124	30.6807	30.2952	31.3229	29.9443	30.498	29.2543	28.8466	29.3123	29.5046	28.8959	28.9306	29.0671	29.0313	29.752	29.1051	28.7249	28.7467	29.9999	29.5451	29.4549	29.6529	29.9064	29.8521	6	6	6	49.5	49.5	49.5	11.749	0	323.31	6998500000	155	5	7	7	6	9	8	4	6	5	6	5	4	6	6	8
29.8032	29.9555	30.0462	30.1494	29.7721	30.0589	30.0923	29.8422	29.9191	30.3447	29.9286	29.8422	29.9348	30.1601	29.8908	29.7082	29.9443	29.7438	29.8956	29.6856	29.7932	29.7228	29.6737	29.9509	9	9	9	61.9	61.9	61.9	13.527	0	208.56	6996600000	192	9	8	9	8	8	7	7	9	7	9	8	6	7	10	9
29.4141	29.8933	29.7362	29.8946	29.7765	29.7101	30.184	29.8784	29.9531	29.829	30.2013	30.403	29.1631	29.6684	29.7069	29.1702	29.7093	29.1369	29.7347	29.6166	29.9195	29.7948	29.5852	29.7385	13	8	8	52	43.3	43.3	47.655	0	27.91	6991800000	166	7	6	6	7	9	9	8	4	8	6	10	6	8	6	8
30.0263	29.9338	29.864	30.0723	29.7784	29.8296	29.3903	29.5899	29.7474	29.6578	29.4711	29.4998	29.8674	29.8746	29.8305	29.8969	29.7141	29.9369	30.1448	30.1272	29.8701	29.6927	30.1226	30.5573	18	18	12	63.1	63.1	43.9	40.45	0	323.31	6985700000	288	9	14	16	14	16	13	12	13	10	11	10	9	11	10	13
29.9742	29.9279	29.8126	29.8811	29.813	29.7893	29.8972	29.952	29.7983	29.822	29.9237	29.997	29.5857	29.7267	29.6944	29.6169	29.5173	29.6037	29.4941	29.5201	29.4107	29.4309	29.4459	29.7279	22	22	22	42.2	42.2	42.2	54.972	0	224.78	6983000000	311	11	13	15	13	15	12	13	12	15	15	13	10	13	14	11
29.7945	29.7162	29.6828	29.6387	29.9314	29.8083	30.401	30.5186	30.0803	30.0743	30.2147	30.3902	29.1863	29.2954	29.5108	29.338	29.5768	29.3845	30.0918	30.0636	30.1377	29.7909	29.9282	30.2125	13	13	13	47.9	47.9	47.9	42.592	0	323.31	6926200000	206	7	10	10	7	9	10	11	8	10	9	8	8	8	8	7
30.0961	29.7948	30.0033	29.93	29.8594	29.8435	29.588	29.7549	29.3807	29.8975	29.4834	29.1555	29.4261	29.7846	29.6372	29.8236	29.565	29.6691	30.1459	30.2462	29.8488	30.2992	30.1945	30.7352	23	23	23	47.6	47.6	47.6	57.21	0	248.62	6882200000	291	9	16	16	13	14	14	8	9	10	10	7	9	10	10	11
30.2486	29.7699	29.8909	30.0396	29.8074	29.8432	29.7826	29.7737	30.1002	30.1181	29.7108	29.5997	29.9087	29.5456	30.0345	29.4048	30.1061	29.1622	30.2266	29.6914	29.9728	29.0671	30.1066	29.1535	8	8	8	66.4	66.4	66.4	17.138	0	63.092	6874400000	151	6	4	9	7	9	8	5	5	5	5	6	5	7	5	7
29.6131	29.4302	30.3615	29.6733	29.8026	29.7138	29.64	29.4811	29.4818	29.3697	29.4462	29.6434	30.6044	29.9464	29.7756	29.8876	29.5121	30.6037	29.7427	30.3409	29.5621	29.8343	29.6086	30.2159	14	14	14	40.1	40.1	40.1	37.54	0	72.861	6872700000	183	8	6	11	10	11	8	6	6	5	8	6	4	10	7	7
29.7721	29.5679	29.5385	29.5181	29.4326	29.3751	29.5949	29.6232	29.6759	29.3066	29.4817	29.9887	29.6157	29.5586	29.6251	29.4705	29.5288	29.2602	30.9002	30.5444	30.4941	30.2423	30.7963	30.5172	35	35	32	40.3	40.3	37	131.98	0	323.31	6862200000	293	17	14	12	6	13	13	8	5	11	11	9	3	14	4	9
30.2355	29.6614	29.8394	29.6043	29.6138	29.4386	29.8461	30.062	29.5741	29.904	29.8159	29.8874	29.9126	30.1115	29.9638	29.715	29.9356	30.3451	29.8812	30.148	29.939	30.1054	29.9188	30.1065	11	11	11	47.3	47.3	47.3	20.7	0	187.4	6844300000	197	7	9	13	9	10	5	7	8	6	10	6	7	7	10	10
28.9693	29.7481	29.5925	29.5197	29.4697	29.7142	29.8915	30.2508	29.9758	30.0034	30.1296	30.1382	29.2266	29.3798	29.1021	29.4578	29.2532	29.5419	29.8681	29.6051	29.8757	30.1271	30.173	29.9256	20	20	20	60	60	60	50.679	0	156.72	6791500000	222	12	11	13	12	7	9	12	6	8	10	6	8	7	9	7
29.3325	29.8132	29.8176	29.7982	29.7384	29.8647	29.8765	29.9067	29.9788	30.1388	29.9629	29.9602	30.0376	29.9239	30.0898	30.0148	30.0996	29.7263	29.9788	30.0363	30.0593	30.1828	30.0116	30.2811	25	25	24	47.7	47.7	46.5	95.785	0	323.31	6781500000	286	10	9	19	11	15	11	12	12	13	16	9	9	12	10	16
30.8208	29.3982	30.1326	29.6672	29.4963	29.5587	29.9564	28.9402	29.5635	29.4096	29.4289	29.2903	29.4759	28.5178	29.5661	28.8231	29.6752	28.4845	29.4779	28.6982	29.846	28.4103	29.4911	28.8365	7	7	7	54.4	54.4	54.4	18.697	0	188.47	6761100000	209	4	18	9	10	10	17	13	7	11	9	8	7	7	8	7
30.0201	29.8981	29.8209	30.085	29.9386	29.908	29.9828	29.8628	30.0209	29.7739	29.8613	29.8671	29.61	29.4139	29.7846	29.5041	29.8087	29.4854	29.8236	29.3958	29.7007	29.0206	29.6042	29.0679	26	26	25	39	39	37.9	90.932	0	323.31	6722000000	346	10	17	19	17	17	17	11	14	15	14	9	13	17	12	15
30.3056	29.9011	29.7323	29.8064	29.8454	29.7451	29.7248	29.7297	29.755	29.6548	29.5413	29.7293	29.6731	29.7119	29.94	29.5449	29.8148	29.2751	29.918	29.2716	29.5471	28.9382	29.5952	29.3487	38	38	38	42.3	42.3	42.3	144.5	0	323.31	6696600000	486	18	23	31	22	27	21	16	19	16	20	17	11	23	24	25
29.79	29.7231	30.007	29.8715	29.6864	29.9342	29.7929	30.2223	29.8744	30.1374	29.5345	30.0593	30.0906	29.9321	29.8562	30.2323	29.6577	29.781	29.7252	30.0661	29.523	29.6449	29.7628	30.1261	18	18	18	46.7	46.7	46.7	55.21	0	323.31	6675300000	296	11	18	15	17	14	17	8	11	9	14	12	9	10	17	13
29.6566	29.602	29.6799	29.7554	29.7649	29.6728	29.8091	29.7759	29.7434	29.8719	29.4535	29.3823	29.7514	29.9966	29.7823	29.6406	29.7983	29.4513	30.0458	29.9289	29.7718	29.2996	30.2288	29.6333	10	10	8	48.9	48.9	40.1	35.594	0	239.78	6675100000	228	7	14	10	12	7	13	8	7	11	6	7	9	11	12	11
29.9441	29.8033	29.9081	29.832	29.8109	29.7977	29.7565	29.7761	29.6949	29.8735	29.8138	29.7708	29.6331	29.4921	29.6575	29.5594	29.6525	29.5985	29.9017	29.868	29.9147	30.0093	29.8031	29.9514	27	27	27	42.4	42.4	42.4	85.104	0	323.31	6649700000	333	11	17	19	14	17	16	13	12	10	16	7	9	13	11	12
29.684	30.1772	29.466	29.6814	29.7925	29.6019	29.4253	29.3103	29.4803	29.2521	29.4385	29.0053	29.8144	29.12	29.7432	29.4057	29.7115	29.1536	30.6566	29.9809	30.5107	30.0053	30.9696	30.1147	15	15	15	36.8	36.8	36.8	74.423	0	189.35	6645400000	184	3	6	5	8	7	7	5	9	6	5	5	7	8	9	8
30.1968	29.9791	30.2237	29.9393	29.8608	29.9154	29.4674	29.4592	29.3939	29.2152	29.5255	29.4902	29.5299	29.6075	29.4297	29.6017	29.4576	29.6756	29.383	29.8337	29.5311	30.172	29.3869	30.0392	47	47	47	42.9	42.9	42.9	156.27	0	323.31	6642400000	413	17	25	26	21	24	26	15	13	15	11	14	11	18	17	20
30.4996	29.8191	30.5761	29.695	29.7595	29.6169	29.0198	29.2514	29.3094	28.5967	28.9416	29.3078	29.3133	29.0292	29.498	28.6928	29.2741	30.3655	29.4125	30.1556	29.2404	30.1084	28.8084	30.0738	8	8	8	56.7	56.7	56.7	26.599	0	70.811	6596600000	131	4	8	8	8	7	9	6	4	5	3	4	4	3	5	4
29.6221	29.04	29.128	28.8575	29.2121	29.0714	30.023	29.667	30.0036	29.9071	29.9567	29.9584	30.5927	30.2835	30.4188	30.0841	30.289	30.2479	30.2942	30.1964	30.1568	30.053	30.1465	29.603	23	23	23	56.7	56.7	56.7	49.96	0	323.31	6581400000	338	7	11	12	9	14	12	13	15	14	14	8	7	19	21	11
29.5568	29.9548	29.9033	29.9643	29.8535	29.876	30.0379	29.7415	29.8891	29.6114	29.8567	29.9852	29.6977	29.8624	29.7948	29.7219	29.6016	29.5431	29.2421	29.4828	29.5862	29.5896	29.4529	29.3128	32	32	30	49.3	49.3	47.3	108.27	0	323.31	6575600000	396	18	12	21	18	18	18	21	24	17	16	14	15	17	13	20
29.8591	29.895	29.952	29.7957	29.9387	29.9499	29.8633	29.922	29.7335	29.8281	29.7441	29.7723	29.2916	29.5179	29.276	29.5361	29.3175	29.5954	29.7583	29.8421	29.6664	30.4884	29.7494	30.2972	30	30	30	61.2	61.2	61.2	70.729	0	323.31	6569500000	416	13	20	22	21	22	18	13	15	19	20	12	15	12	19	16
30.4057	30.1414	30.0379	30.1903	29.9644	29.7862	29.717	29.7072	29.6855	29.755	29.9783	29.8391	29.2473	29.4445	29.7001	29.4906	29.5301	29.1861	29.5612	29.3217	29.3901	28.9665	29.258	29.1907	40	40	40	51.3	51.3	51.3	115.73	0	323.31	6546600000	408	16	24	26	21	23	28	14	17	18	16	15	14	20	17	13
29.9824	30.0397	29.5653	29.8232	29.5663	29.8736	29.4763	29.7463	29.5089	29.879	29.1902	29.7163	29.5831	29.5583	29.8998	29.8333	29.6812	29.8381	29.641	30.1138	29.6676	29.2524	29.7872	29.6704	19	19	19	72	72	72	47.366	0	323.31	6537300000	226	9	10	13	10	11	15	8	6	6	5	8	9	12	9	12
29.5407	29.2262	29.8071	29.3812	29.6402	29.6979	29.9429	30.2249	29.5106	30.0045	29.8569	29.896	29.5796	30.0127	29.0864	29.8856	29.1526	30.2043	29.4663	30.6978	29.5558	31.0103	29.1736	31.1125	8	8	8	31.4	31.4	31.4	42.2	0	323.31	6531200000	259	10	10	13	14	10	13	10	10	12	9	9	10	9	10	11
29.728	29.4539	29.6381	29.3548	29.6091	29.3168	29.7593	29.9521	29.7248	29.9482	30.0981	29.972	29.7596	29.7664	29.8688	29.9519	29.827	30.3562	29.4061	29.6713	29.6696	29.9434	29.4452	29.6483	14	14	12	71.3	71.3	61.9	32.922	0	323.31	6491400000	294	13	12	15	11	13	12	10	14	17	11	11	11	17	15	13
30.2397	29.8948	30.0688	30.0439	29.9761	30.1112	29.6521	29.496	29.7213	29.8128	29.4567	29.1142	29.8686	29.915	29.9348	29.8414	29.5654	29.5222	29.725	29.8257	29.2499	29.3505	29.5698	30.0762	12	12	12	76.1	76.1	76.1	24.579	0	139.31	6474700000	217	7	9	10	10	12	12	9	9	12	9	8	10	8	9	9
29.4027	29.8031	29.8912	29.7763	29.7836	29.8332	29.6411	29.8592	29.6797	29.7071	29.558	29.3956	29.8557	29.904	29.6484	29.8366	29.663	30.1848	29.5856	29.742	29.4797	29.9014	29.9035	30.1755	22	22	22	48.7	48.7	48.7	60.977	0	323.31	6465900000	240	8	12	10	17	11	14	6	7	8	9	8	6	11	8	6
28.7093	29.4547	29.2737	29.2176	29.171	29.4004	30.3511	30.6446	30.4658	30.6615	30.5419	30.6469	29.8687	30.0002	29.7792	29.9018	29.764	29.8648	29.1884	29.6727	29.7013	30.3741	29.2672	29.8325	14	14	14	47.6	47.6	47.6	40.572	0	323.31	6455000000	334	8	14	16	14	12	12	15	14	18	16	14	13	17	14	17
29.9936	29.5467	29.6902	29.5372	29.5412	29.3373	29.8989	29.8041	29.913	29.7654	29.7285	30.0161	30.1117	29.9445	30.3138	29.914	30.0831	29.8427	29.5508	29.6702	29.5452	29.4433	29.3902	29.359	28	28	28	45.2	45.2	45.2	91.706	0	323.31	6433000000	337	15	9	15	16	9	15	17	10	18	14	12	15	16	16	20
29.9829	29.9438	29.8272	29.7993	29.775	29.4194	29.7674	29.3795	29.8479	29.5178	29.7463	29.8283	29.9403	29.9548	29.721	29.4388	29.9254	29.3666	29.6333	29.441	29.5504	28.8028	29.6026	28.9118	10	10	10	46.8	46.8	46.8	35.422	0	155.67	6427300000	201	5	12	13	10	7	8	9	6	7	9	9	6	12	9	4
30.4963	29.8232	29.8721	30.0334	29.8914	29.4195	29.8953	29.7986	29.7773	29.7028	29.9414	29.8711	29.4529	29.2405	29.8579	29.1999	29.6441	29.6657	29.4972	29.0482	29.4174	28.7712	29.33	27.9932	8	8	8	52.9	52.9	52.9	19.595	0	129.19	6422600000	147	5	5	7	6	12	7	8	6	6	7	6	3	8	6	9
30.3798	29.962	29.9024	30.1036	30.0239	30.0097	29.4825	29.6072	29.6882	29.9121	29.4566	29.5667	29.2638	29.334	29.8129	29.4728	29.3805	29.242	29.5616	29.6859	29.1012	28.9948	29.8337	29.0893	24	24	24	35.7	35.7	35.7	118.71	0	323.31	6405800000	349	14	24	22	14	18	20	19	12	19	11	11	9	14	17	12
29.8592	29.7632	29.6129	30.0014	29.5495	29.4702	29.8477	29.8287	29.7701	29.6607	29.7651	29.9712	29.2904	29.2913	29.6912	29.7043	29.5879	29.4969	29.6423	29.6638	29.4795	29.3254	29.5536	29.6983	22	22	19	44.9	44.9	41.5	85.496	0	323.31	6397600000	315	11	16	17	18	19	14	11	14	15	13	10	12	8	11	12
30.1431	30.1116	29.9913	29.9567	29.9138	29.9004	29.8136	29.6651	30.0927	29.611	29.583	29.2317	29.5195	29.2545	29.4013	29.6242	29.5195	29.2158	29.4168	29.2734	29.2853	28.7449	29.4954	28.8867	23	23	23	45.3	45.3	45.3	66.115	0	213.06	6373800000	243	11	13	15	13	14	11	11	7	10	9	7	8	12	10	14
29.8304	29.9012	30.0541	29.7654	30.0259	29.8589	30.0594	29.5792	29.9237	29.6175	29.7545	29.8512	29.6802	29.3685	29.822	29.4365	29.5941	29.4312	29.9113	29.2372	29.5421	29.1952	29.8032	28.7996	19	19	6	32.5	32.5	11.2	71.368	0	296.54	6367500000	273	10	17	15	14	16	9	8	12	9	11	8	10	12	10	11
29.7234	29.7702	29.9024	29.8496	29.9705	29.7784	29.7513	29.7861	29.6298	29.5979	29.8001	29.7183	29.6564	29.5648	29.3061	29.3085	29.269	29.6918	29.4917	30.041	29.6604	29.917	29.6228	29.4952	21	21	21	51.9	51.9	51.9	57.136	0	197.61	6367400000	277	14	14	12	15	13	16	13	15	13	10	6	7	14	10	8
29.9548	29.5576	29.9014	29.6882	29.6885	29.6291	29.6503	29.6569	29.6969	29.6404	29.8246	29.9276	30.0616	29.8821	30.1199	29.6593	30.0376	30.1722	30.0116	29.7162	29.9467	29.6404	29.659	29.6136	20	20	20	51.3	51.3	51.3	51.294	0	120.45	6347100000	238	8	11	9	11	13	9	11	5	9	7	5	7	13	11	15
29.9517	30.043	29.8333	29.8645	29.6613	30.0209	29.7612	29.9434	29.6468	29.8715	29.6294	29.7251	29.8051	29.4356	29.3394	29.6862	29.8414	28.6386	29.5504	30.1691	29.7084	30.6008	29.32	30.0488	5	5	5	53.2	53.2	53.2	13.916	0	96.162	6328500000	88	4	3	3	4	5	4	5	2	4	3	3	3	3	6	5
29.722	29.8006	29.8297	29.9545	29.9877	30.0454	29.4352	29.7694	29.5562	29.478	29.5006	29.4654	29.7228	29.9127	29.7622	29.6931	29.5134	29.4339	29.6689	29.5666	29.4065	29.6391	29.3547	29.7473	11	11	11	54.9	54.9	54.9	36.926	0	323.31	6325000000	207	8	10	12	9	12	10	4	5	8	8	6	6	12	6	9
29.449	29.5589	30.1195	29.5012	30.0333	29.3775	30.0723	30.1377	29.8427	29.7812	30.2961	30.3298	29.6994	29.6282	29.6237	29.7882	29.558	30.3004	29.3981	29.505	29.6879	30.1616	29.2996	30.5189	6	6	6	27.6	27.6	27.6	23.577	0	37.099	6295800000	82	5	3	3	4	6	3	3	4	4	4	1	2	3	2	3
28.8783	29.82	29.8264	29.7136	29.7178	29.8073	29.8404	29.9624	29.6172	29.8229	30.093	29.8876	29.5396	29.9056	29.6219	29.7287	29.6535	29.717	29.3722	29.5786	29.9091	30.3266	29.5217	30.0379	47	47	46	23.5	23.5	23.1	316.91	0	231.76	6277900000	556	16	30	24	19	23	27	19	25	29	31	24	16	24	20	24
30.1943	29.8581	29.7275	29.9004	29.7584	29.8425	29.4077	29.804	29.5887	29.4258	29.3987	29.4558	29.7564	29.5956	29.7407	29.6766	29.6231	29.5884	29.5412	29.3403	29.5012	28.7591	29.5467	29.1367	24	24	24	48.7	48.7	48.7	70.973	0	323.31	6277200000	227	14	12	16	12	12	11	8	4	6	9	5	6	15	10	12
30.3929	30.0831	30.0466	30.0326	29.8914	30.0215	29.6604	29.6788	29.6302	29.6451	29.623	29.3702	29.0926	28.998	29.2016	29.1108	29.379	28.7814	29.4181	28.9693	29.4002	28.5041	29.5542	28.9845	26	26	26	40.7	40.7	40.7	96.557	0	323.31	6269200000	291	9	19	17	13	16	18	13	11	12	13	15	9	10	11	8
29.8964	29.5699	30.1015	29.5067	29.515	29.343	29.2275	29.5442	29.2576	29.4384	29.8175	29.405	29.8801	29.5909	29.3737	29.5319	29.5694	30.2529	29.4462	29.8154	29.3825	30.5372	29.3544	29.7563	8	8	4	41	41	29.5	29.736	0	109.84	6261000000	67	2	5	1	5	4	4	2	3	1	3	2	2	4	4	5
29.7396	29.6855	29.6421	29.934	29.5574	30.0076	29.8318	29.5373	29.9293	29.7623	29.6502	29.9119	29.6062	29.7872	29.6531	29.7961	29.4922	29.5886	29.826	29.8598	29.5445	29.6607	29.7339	29.5708	18	18	18	46.7	46.7	46.7	52.22	0	323.31	6222600000	336	13	17	19	15	20	15	13	12	11	13	10	10	17	14	13
30.1579	29.9839	29.8442	29.7772	29.7825	29.7166	29.9714	29.6038	29.8361	29.3266	29.7918	30.0146	29.5131	28.7772	29.2945	29.0516	29.6679	29.2795	29.6456	28.8513	29.2657	28.7571	29.4529	29.0525	13	13	8	53.2	53.2	44.5	47.82	0	100.28	6209800000	199	10	10	7	12	12	13	9	9	6	5	9	7	7	12	7
29.54	29.7151	29.7809	29.6459	29.6859	29.7584	29.7046	29.7543	29.6833	29.6528	29.7084	30.0185	29.3279	29.5899	29.4936	29.4457	29.7323	29.7887	29.6793	29.5097	29.9088	29.7913	29.5582	29.9007	14	14	13	76.1	76.1	76.1	29.999	0	286.73	6198500000	274	6	11	11	10	10	14	7	14	13	14	10	14	12	12	16
29.6116	29.3756	29.3958	29.4164	29.3599	29.1472	29.6562	29.6884	29.7479	29.5415	29.6427	29.6384	29.8012	29.705	29.8767	29.6756	29.7307	29.5119	30.2418	30.0847	30.1218	29.8181	30.3423	30.097	24	24	24	53.5	53.5	53.5	69.284	0	323.31	6142600000	341	14	10	8	15	10	14	11	11	13	10	8	10	14	12	13
28.4711	29.115	29.0439	29.2069	29.0846	29.1215	29.2602	29.5593	29.0902	29.6817	29.4998	29.6235	30.3717	30.6824	30.3445	30.6614	30.1802	30.9259	29.4987	30.3279	29.8861	30.6268	29.6179	30.4406	48	48	48	42.3	42.3	42.3	191.48	0	323.31	6117900000	650	15	25	21	24	22	22	21	25	19	33	19	21	36	29	44
29.6327	29.2085	29.0396	29.6384	28.8878	29.1543	29.4696	29.8525	30.3619	29.4	29.8779	30.727	29.8218	29.8025	30.0606	29.909	30.0119	30.3319	29.8881	30.3121	29.8373	30.1009	29.7571	29.9745	7	7	7	55.2	55.2	55.2	17.328	0	323.31	6109900000	172	6	8	6	5	7	8	6	9	7	9	6	9	9	9	5
30.2544	29.6531	29.4334	29.6254	29.8037	29.4578	29.1945	29.0507	29.3055	29.4581	28.7552	29.2907	29.8926	29.9824	29.8359	29.9824	29.8694	29.3213	29.5731	28.546	29.1794	28.4126	29.3282	28.6972	11	11	11	48.7	48.7	48.7	36.067	0	323.31	6108000000	158	7	9	4	8	7	5	7	5	6	6	5	4	10	7	9
30.1458	29.6388	29.7503	29.562	29.7588	29.5692	29.4539	29.1257	29.5502	29.1287	29.3978	29.3346	29.6293	29.2842	29.6585	29.0611	29.5031	29.6084	29.6228	29.334	29.527	29.0906	29.4624	29.1357	15	15	14	56.7	56.7	54	36.091	0	135.89	6107700000	242	12	9	14	9	17	12	9	8	7	7	9	5	15	11	11
29.9333	29.817	29.6175	29.6732	29.7687	29.7526	29.5176	29.4559	29.5909	29.4335	29.547	29.4153	29.5504	29.3842	29.7065	29.4851	29.6279	29.3253	29.6024	29.4636	29.5724	29.2057	29.6142	29.349	38	38	38	46.9	46.9	46.9	124.34	0	323.31	6070700000	491	15	19	29	29	29	28	23	19	20	16	15	13	23	22	21
30.0775	29.642	29.8147	29.8854	30.0065	29.7137	29.2551	29.5353	29.6526	29.3083	29.1522	29.428	29.5377	29.5664	29.5317	29.4637	29.7277	29.5989	29.4941	29.9133	29.3782	29.7263	29.4109	29.3965	12	12	12	69.7	69.7	69.7	26.489	0	323.31	6059700000	233	9	12	10	10	13	10	10	6	11	8	9	9	9	8	14
29.6817	29.3881	29.8417	29.4435	29.8143	29.5854	29.7621	29.9485	29.5057	30.0335	29.7269	29.9494	29.4984	30.0756	29.4576	29.8263	29.4919	29.7154	29.2266	29.2956	29.5387	29.9514	29.9051	29.8103	8	8	8	42.9	42.9	42.9	24.976	0	268.54	6056200000	97	4	2	7	1	3	7	4	4	2	6	5	6	5	4	3
29.384	29.3847	29.3684	29.3249	29.7291	29.3419	29.7185	29.2948	29.9603	29.3902	29.8692	29.4119	29.9607	29.4447	29.7962	29.2368	29.729	29.6041	29.5231	29.7362	29.7328	29.5793	29.5367	29.5733	17	17	13	47.2	47.2	37.7	60.029	0	323.31	6035900000	215	7	10	5	9	10	11	10	11	8	11	7	8	9	8	11
30.079	29.4585	29.4655	29.3552	29.5314	29.4385	29.7392	29.5922	29.6613	29.9287	29.8672	30.0034	29.6082	29.6186	29.914	29.864	29.7395	29.8485	29.4946	29.6661	29.656	28.9012	29.6443	29.4494	16	16	16	51.4	51.4	51.4	46.44	0	137.05	6012100000	213	5	11	10	10	9	8	10	12	8	7	7	7	10	12	9
29.2314	30.0807	29.7936	29.8333	29.747	29.8481	29.8722	29.9157	29.8071	29.6228	29.8013	29.789	29.5976	29.7472	29.6635	29.1596	29.7564	29.6655	29.5433	29.6881	29.5878	29.5594	29.7582	29.667	11	11	11	25.8	25.8	25.8	78.365	0	171.3	5999800000	203	5	11	10	10	14	10	5	6	8	9	6	4	10	11	9
29.4442	29.5627	29.7051	29.5484	29.5723	29.7259	29.872	29.727	29.7296	29.7463	29.3827	29.4982	29.7565	29.7703	29.6963	29.6449	29.7404	29.7018	29.4072	29.5222	29.5901	30.1065	29.5934	30.436	17	17	15	32.4	32.4	29.8	74.324	0	71.38	5990100000	159	7	7	5	8	8	5	6	7	8	4	9	7	9	5	8
29.3841	29.519	29.5514	29.7198	29.5865	29.5735	29.6686	29.4234	29.7518	29.5489	29.2501	29.5015	30.019	29.5198	29.9297	29.7456	29.9532	29.7633	29.8875	29.7939	29.6865	29.3349	29.8712	29.1242	15	15	15	52.8	52.8	52.8	44.76	0	221.88	5988900000	272	10	10	13	13	10	16	11	11	13	9	5	5	14	15	10
29.4249	29.7183	29.6338	29.6861	29.5835	29.6335	29.764	29.9893	29.7707	29.7264	29.647	29.5067	29.7364	29.7171	29.7093	29.8569	29.6757	29.4048	29.8474	29.2427	29.8595	29.5547	29.847	29.8398	11	11	11	64.3	64.3	64.3	35.54	0	69.485	5969300000	165	2	7	9	6	6	10	6	10	6	7	6	5	6	7	5
29.8902	29.3233	29.4961	29.2828	29.4166	29.4276	29.9562	29.7071	29.9679	29.7041	30.0296	30.1778	29.6407	29.5034	29.8937	29.4703	29.7505	29.5038	29.6913	29.3716	29.9088	29.4539	29.5932	29.7878	21	21	21	52.8	52.8	52.8	63.472	0	165.69	5956300000	220	5	10	7	6	10	8	10	8	11	7	8	11	13	9	10
30.7299	29.4263	29.7943	29.5174	29.6157	29.9207	29.4021	28.8294	29.5844	29.2837	28.9949	29.0195	29.2452	28.8022	29.5088	28.9958	29.4473	28.6711	29.3833	28.3438	28.9841	27.9307	29.3307	28.3296	6	6	6	50	50	50	8.2178	0	38.483	5939100000	99	5	5	4	5	5	4	4	4	5	2	4	5	4	5	3
30.8876	30.0222	29.7254	29.8076	29.6338	29.7066	29.4336	29.2329	29.3822	29.6115	29.7157	29.6158	29.5662	29.6231	29.7208	29.2395	29.5788	29.3895	29.3188	29.1328	29.0999	28.9102	29.6073	28.3286	12	12	12	49.3	49.3	49.3	37.563	0	323.31	5901200000	179	10	11	8	10	9	13	6	7	8	6	4	7	10	7	8
29.661	29.8887	29.2628	29.9403	29.3486	29.724	29.2917	29.0899	29.2537	29.4522	29.3522	29.5058	29.7734	29.7095	29.739	29.1291	30.0343	29.3258	29.9643	29.3111	29.5201	29.4209	30.0242	30.0478	4	4	4	30.6	30.6	30.6	18.998	0	164.58	5890900000	124	3	5	6	6	8	5	7	5	5	3	3	4	5	6	5
28.3411	29.2412	29.3975	29.2521	29.2461	29.3685	29.6598	29.9723	29.7311	29.9885	29.8433	29.6652	30.3653	30.7333	30.1827	30.5649	30.386	30.633	28.9154	29.1428	29.2738	29.8879	29.0182	29.8044	28	28	28	55.6	55.6	55.6	73.525	0	297.99	5890500000	454	14	19	17	16	18	14	18	21	22	20	18	16	24	23	23
30.1486	29.7941	30.3196	29.6076	29.8019	30.1416	29.167	28.9398	28.8088	29.4895	28.4705	28.8141	29.4347	29.4055	29.0212	29.4724	28.5191	28.8465	29.2613	29.7065	28.6058	28.6691	29.5547	29.8063	8	8	2	46.1	46.1	9.1	18.898	0	323.31	5888200000	170	7	11	10	6	11	12	7	5	8	4	5	5	9	9	9
29.7404	29.5314	29.5279	29.6066	29.3847	29.5147	29.7063	29.2922	29.7636	29.5179	29.3789	29.6445	29.8319	29.4791	29.9538	29.5217	29.8574	29.4025	29.8466	29.4554	29.7924	29.401	29.8792	29.6044	35	35	35	48.4	48.4	48.4	117.97	0	323.31	5878700000	369	12	18	12	22	17	22	17	12	13	18	8	11	10	21	17
30.5147	29.9573	29.9218	29.7768	29.7784	29.9418	29.6671	29.7211	29.6679	29.5543	29.6758	29.7012	29.2938	29.4505	29.6822	29.5885	29.465	29.2242	29.1995	29.0424	29.3956	29.0456	29.5154	28.9513	16	16	16	60	60	60	37.432	0	112.36	5849500000	188	8	8	14	11	10	6	7	6	9	9	5	10	7	7	8
29.6694	30.0646	29.9418	29.9603	29.9058	30.2916	29.4323	28.4331	29.1281	29.4055	29.5871	29.5033	29.7051	30.1494	29.1655	29.6819	29.2532	29.5697	29.1153	30.2014	29.5133	30.3149	29.5397	30.4887	3	3	3	31.3	31.3	31.3	13.015	0	65.902	5841200000	72	3	2	3	4	4	4	2	2	2	1	2	2	3	5	4
28.6176	29.3433	29.5645	29.7047	29.4842	29.5253	29.7037	29.9758	29.4214	29.9822	29.7965	29.5895	29.749	29.9488	29.1395	29.7991	29.0186	30.2169	29.365	30.2651	29.7033	30.7217	29.6582	30.6416	16	13	13	54.5	51.6	51.6	28.218	0	323.31	5840000000	148	6	9	6	8	4	6	7	6	8	5	8	2	3	5	8
29.1223	29.5155	29.8506	29.529	29.8618	29.6065	29.672	29.7516	29.7956	29.7534	29.8293	29.8313	29.2131	29.2621	28.9643	29.0349	29.0718	29.7923	29.3492	29.7022	29.3558	29.8978	29.4336	30.0789	18	18	16	49.9	49.9	47.5	42.981	0	83.021	5815700000	246	10	12	18	12	12	11	8	10	12	8	9	16	6	9	8
29.7866	29.2885	29.4164	29.3499	29.4457	29.0871	29.9299	29.8225	29.8097	29.6265	29.8217	29.6768	29.8052	29.5125	29.8108	29.4653	29.8171	29.5968	29.7334	29.6723	29.6621	29.2969	29.485	29.5453	29	29	29	42.2	42.2	42.2	113.79	0	237.39	5812200000	348	16	15	15	12	14	12	14	16	10	14	13	14	13	17	14
30.2401	29.5953	29.779	29.7181	29.8205	29.7985	29.7399	29.5776	29.5474	29.5907	29.428	29.3643	29.6628	29.3828	29.5813	29.4155	29.584	29.5217	29.4892	29.3715	29.1228	29.1757	29.2316	29.3083	35	35	35	41	41	41	155.2	0	323.31	5804400000	324	18	16	22	22	16	18	18	10	8	14	11	8	16	9	13
29.5412	29.394	29.2952	29.1571	29.2039	29.327	30.1064	29.8568	30.0087	29.7233	30.0897	30.1246	29.8307	29.4866	30.0103	29.5007	29.9158	29.4633	29.5992	29.1352	29.6342	29.0575	29.5208	29.2026	15	15	15	44.3	44.3	44.3	50.097	0	256.72	5797400000	264	5	12	6	9	12	14	12	10	14	14	5	10	15	15	13
29.3106	29.7536	29.6135	29.6528	29.6129	29.7797	29.8988	30.1661	29.8115	29.9057	30.0505	30.3048	29.02	29.1014	28.8368	29.1031	29.0006	29.0991	29.6139	29.804	29.7449	29.5026	29.6665	29.3693	32	32	32	43.8	43.8	43.8	112.42	0	143.8	5795600000	291	11	23	19	14	15	17	13	17	13	12	14	15	6	7	6
29.6568	29.4038	29.6091	29.3514	29.8013	29.5846	29.9595	29.3813	29.8992	29.6864	29.5855	29.4995	29.6551	29.2123	29.4989	29.3901	29.6944	29.1535	29.9245	29.8618	29.6395	29.576	29.9071	29.7022	12	12	12	62.7	62.7	62.7	31.284	0	266.5	5791600000	234	8	10	8	11	9	12	12	8	10	12	9	8	9	8	10
29.184	29.9505	29.8939	29.8243	30.0866	29.7637	29.3854	29.683	29.6849	29.3976	29.568	29.8121	29.7234	29.2728	29.6334	29.4448	29.7974	30.253	29.2911	29.3369	29.8978	29.8789	29.5477	29.892	4	4	4	41.3	41.3	41.3	12.259	0	193.26	5774500000	143	4	9	7	7	5	8	4	6	5	9	7	7	5	5	5
29.6816	29.843	29.5761	29.4237	29.7981	29.3113	30.0308	29.5487	29.981	29.4751	30.1182	29.9799	29.4318	29.1726	29.3882	28.9079	29.3838	29.0165	29.4108	28.6512	29.3947	28.8185	29.258	29.3099	14	14	14	42.9	42.9	42.9	57.563	0	171.33	5773500000	168	10	6	11	6	13	9	7	4	7	3	12	8	10	6	6
29.853	30.1171	30.221	30.2425	30.6557	30.5734	28.4769	28.6499	28.4665	28.5419	28.0728	28.2715	30.278	30.257	29.4721	29.3349	29.4107	29.1754	29.8179	29.6865	28.9453	28.7299	29.6853	29.4564	7	7	7	31.8	31.8	31.8	17.779	0	62.296	5755800000	110	3	5	7	6	8	8	2	3	2	5	2	3	5	4	5
29.3708	29.3343	29.1553	29.4857	29.3726	29.401	29.4196	29.5687	29.6883	29.3916	29.3822	29.5209	29.513	29.0681	29.6361	29.3354	29.7142	29.4615	29.6845	29.8056	29.8191	29.5938	29.8493	29.8616	7	7	4	37.5	37.5	21.2	23.593	0	43.675	5740700000	105	5	6	5	6	5	4	5	5	4	4	3	4	5	4	3
29.903	29.4996	29.3553	29.217	29.3893	29.2882	29.2718	29.0733	29.1166	29.1433	29.1715	29.1034	29.7841	29.7771	29.9428	29.4758	29.9198	29.359	30.3158	29.4039	29.7279	29.1472	29.9606	29.4518	22	22	22	48.1	48.1	48.1	70.389	0	323.31	5740500000	206	8	10	10	7	11	7	3	7	8	6	4	7	11	12	10
29.8076	29.8044	29.6629	29.8042	29.6303	29.7476	29.4942	29.6364	29.5944	29.3162	29.5056	29.8069	29.3935	29.1978	29.3545	29.1546	29.472	29.0289	29.2833	29.5657	29.4025	29.6527	29.1952	29.2112	22	22	22	49.4	49.4	49.4	75.491	0	121.16	5709600000	228	10	12	10	18	10	10	6	11	9	7	6	9	9	9	9
29.2326	29.6707	29.8147	29.8439	29.8924	29.6285	29.6157	29.3921	29.6075	29.3074	29.5067	29.3847	29.577	29.7093	29.4916	29.8003	29.7534	29.7464	29.4913	29.5508	29.7073	29.7876	29.4965	29.795	15	15	15	74.5	74.5	74.5	29.555	0	94.769	5707000000	204	8	10	10	9	10	15	8	10	7	11	9	9	7	9	9
29.5987	29.6518	29.7382	29.7937	29.6443	29.5035	29.4719	29.2815	29.3615	29.0229	29.1761	29.2738	29.7997	29.4295	29.9727	29.8136	29.7582	29.2666	29.754	29.8092	29.4108	29.0286	29.4627	29.4013	13	13	13	60.9	60.9	60.9	32.118	0	126.49	5704600000	286	10	12	14	14	12	13	12	9	15	11	8	5	16	9	11
29.9464	29.4565	29.6535	29.486	29.4503	29.3091	29.6456	29.4373	29.5125	29.378	29.7934	29.695	29.5886	29.3815	29.6874	29.527	29.5172	29.6072	29.1833	29.529	29.4687	29.6097	29.4417	29.5161	26	26	24	52.8	52.8	50.2	69.72	0	165.2	5699600000	375	9	15	18	16	19	15	14	16	17	14	14	13	15	20	19
29.4021	29.6981	29.8142	29.7422	29.5541	29.7769	29.4027	30.0371	29.4348	29.7657	29.5847	29.659	29.243	29.6462	29.2822	29.5369	29.3447	29.6907	29.3483	29.5073	29.3735	29.9376	29.2021	29.6207	20	20	20	43.7	43.7	43.7	59.578	0	323.31	5697400000	333	16	16	16	13	13	17	15	13	16	14	9	18	13	13	14
29.3262	28.7584	29.5026	29.085	29.2993	29.1152	29.4465	29.6985	29.1469	29.6329	29.5266	29.3872	29.872	30.1726	29.4499	29.7582	29.2169	29.9742	29.1844	30.0058	29.3732	30.269	29.3644	30.5455	12	12	11	47	47	40.9	40.949	0	323.31	5690400000	259	9	13	10	9	12	11	11	12	12	11	9	10	9	12	12
27.6757	27.4682	28.1982	27.9416	28.0262	27.5373	29.9746	30.202	30.1512	29.3192	30.2256	30.1521	30.4191	29.6244	30.2194	29.5173	30.2938	29.7536	30.1657	30.6098	30.7677	30.8397	30.5292	30.0441	4	4	4	32.2	32.2	32.2	22.492	0	68.535	5679900000	111	3	3	3	3	2	4	5	5	6	4	6	4	6	6	7
29.3111	29.202	29.7689	29.2919	29.6564	29.4441	29.7587	29.4532	29.73	29.7311	29.688	29.7305	29.7151	29.7648	29.6601	29.3928	29.2258	29.7092	29.6032	29.2265	29.6726	29.4708	29.7005	30.3197	12	12	12	64.9	64.9	64.9	27.401	0	323.31	5674600000	176	6	6	11	7	5	10	5	6	7	5	5	7	7	8	10
30.4448	29.4272	29.7012	29.5267	29.7056	29.1866	29.0813	29.5488	29.4919	29.4751	29.1421	29.1002	28.9722	29.1394	29.3189	29.1012	29.171	29.2424	29.3438	29.2058	29.4645	28.7962	29.5347	29.0546	5	5	5	35.3	35.3	35.3	15.423	0	51.576	5674300000	95	7	6	4	4	3	3	3	4	6	3	1	4	5	5	3
29.3595	29.206	29.402	29.2261	29.1495	29.2573	29.6589	29.4777	29.3468	29.5109	29.6752	29.7525	29.9687	29.8565	29.6087	29.8193	29.772	30.1037	29.8834	30.1409	29.9666	30.1673	29.9448	29.9638	25	25	25	54.8	54.8	54.8	59.755	0	261.66	5651200000	373	8	16	12	15	10	16	12	16	15	14	8	11	16	16	16
29.9669	29.0289	30.2587	29.3583	29.4151	29.2449	29.5403	29.2132	29.815	29.2027	29.7735	29.603	29.5193	28.9955	29.4153	29.2127	29.5836	29.4943	29.5981	29.8641	29.3921	28.5527	29.0606	28.8899	6	6	6	37.1	37.1	37.1	12.254	0	56.79	5649400000	99	5	3	5	2	4	5	6	5	6	5	4	3	6	3	5
29.7498	29.5599	29.461	29.597	29.5096	29.2911	29.9731	29.6574	29.978	29.353	29.77	30.0624	29.7496	29.4465	29.8231	29.6188	29.9399	29.6971	29.6127	29.2416	29.6458	29.212	29.4867	29.178	10	10	10	53.4	53.4	53.4	31.236	0	175.26	5637400000	104	3	3	6	6	2	3	3	2	5	3	5	7	7	3	5
29.7633	29.0153	29.4533	29.3468	29.3552	29.5037	29.5171	29.6918	29.5048	29.6927	29.4607	29.8547	29.8446	29.7332	29.7152	29.9905	29.4379	30.1675	29.1652	29.7811	29.4467	29.7455	29.2509	30.2106	17	17	17	65	65	65	34.333	0	288.24	5626600000	296	9	14	15	15	15	14	9	12	10	13	11	12	11	13	9
30.1082	29.7027	29.61	29.6721	29.4435	29.336	29.635	29.6564	29.7166	29.607	29.4284	29.5807	29.0873	29.1425	29.1414	28.9032	29.1537	28.6625	29.7901	29.5684	29.6731	29.1981	29.6874	29.4342	27	27	27	36.5	36.5	36.5	109.54	0	292.12	5623000000	265	13	7	10	13	12	9	13	15	10	11	8	7	11	11	9
29.9442	30.0761	29.9719	29.9624	29.865	30.0449	29.2697	29.582	29.43	29.4725	29.3114	29.4042	29.2936	29.0955	29.0882	29.2457	29.2705	29.0162	29.2124	29.2487	29.3546	29.1572	29.3001	28.8415	36	36	36	48.8	48.8	48.8	111.63	0	301.29	5621800000	286	11	15	22	22	13	17	15	14	9	12	9	11	13	10	12
29.2287	29.6821	29.7017	29.5395	29.6902	29.6564	29.4291	29.3755	29.4822	29.6416	29.7221	29.6803	29.5119	29.7296	29.2864	29.412	29.3249	29.392	29.057	29.458	29.1853	30.2346	29.2421	29.8286	12	12	12	39.4	39.4	39.4	44.739	0	177.78	5616900000	159	4	8	10	10	6	6	6	7	7	5	5	5	9	8	7
29.8515	29.8498	29.5723	29.4341	29.3396	29.1065	29.7277	29.1277	30.4467	29.6545	29.6578	28.7309	29.6116	29.757	30.195	30.0813	29.9694	28.6501	29.0114	28.7114	28.822	28.4501	29.6632	27.6946	5	5	5	70.9	70.9	70.9	14.478	0	101.84	5598900000	61	2	5	3	1	4	3	1	1	4	2	3	2	2	3	2
29.6666	29.9599	29.8571	29.7766	29.7904	29.8713	29.548	29.1897	29.3206	29.1985	29.7588	29.5982	29.4212	29.3041	29.3091	28.9237	29.4407	29.0583	29.3282	29.4377	29.4015	28.9831	28.9598	28.99	15	15	15	44.4	44.4	44.4	38.388	0	147.24	5575600000	169	9	10	11	11	8	8	5	6	8	7	4	5	6	10	6
29.9946	29.568	29.5893	29.3774	29.6284	29.6911	29.6615	29.6362	29.7704	29.4003	29.0884	29.221	29.3855	29.3371	29.5147	29.3374	29.4313	29.1459	29.6975	29.3388	29.4634	28.7065	29.4635	29.1359	13	13	13	74.1	74.1	74.1	26.477	0	143.37	5557000000	190	8	7	10	9	8	11	8	8	8	9	5	6	6	9	11
29.3662	29.1799	29.183	29.2065	29.3129	29.3171	29.5234	29.6538	29.583	29.447	29.6017	29.5714	29.4442	29.5024	29.531	29.5222	29.4794	29.6244	29.8244	30.1025	29.9241	29.8107	30.02	29.7162	21	21	21	54.8	54.8	54.8	61.448	0	323.31	5542400000	327	12	12	16	14	12	14	13	12	15	12	11	10	18	12	16
30.1538	29.9355	29.7815	29.6722	29.5093	29.7504	29.5061	29.6274	29.5545	29.5016	29.631	29.4867	28.9427	28.9929	29.1027	28.9392	29.1903	29.1088	29.2024	29.2086	29.1095	28.894	28.986	28.854	28	28	28	44.4	44.4	44.4	90.98	0	323.31	5504300000	338	18	18	22	26	22	18	15	13	13	11	12	11	13	13	13
29.1963	29.036	29.1219	29.2481	29.1821	29.1892	30.0402	29.9712	29.876	29.7451	30.1413	30.1589	29.5861	29.5474	29.6929	29.5155	29.7309	29.6372	29.6502	29.7416	29.6189	29.4669	29.6922	29.2081	30	30	30	30.2	30.2	30.2	138.83	0	118.76	5500400000	300	7	12	8	11	9	12	10	22	15	14	7	14	8	14	12
29.0528	29.5197	29.3276	29.4931	29.3339	29.447	29.4305	29.5939	29.279	29.7146	29.5846	29.693	29.7828	30.1301	29.908	30.2035	29.9133	30.0526	29.0876	29.4122	29.5806	29.9429	29.2429	29.7008	26	26	26	45.4	45.4	45.4	63.836	0	323.31	5497400000	422	13	18	17	21	19	21	15	15	19	15	16	15	21	20	24
30.3078	29.5855	29.6888	30.1386	29.7564	29.6885	29.1658	29.5722	29.8415	29.0939	29.0935	29.0894	29.3137	28.9129	29.5372	29.0479	29.4743	28.802	29.3551	28.8866	28.8353	28.2751	29.2931	28.3677	12	12	12	56.1	56.1	56.1	28.068	0	323.31	5491900000	154	10	9	11	13	10	6	4	5	6	4	2	6	4	3	5
30.0017	29.4211	29.5669	29.6448	29.5408	29.5009	29.8536	29.8211	29.7986	29.5625	29.1663	29.4214	29.183	28.8807	29.2498	29.1433	29.6716	28.6642	29.7545	28.6879	29.4254	28.6066	29.1172	28.915	6	6	6	54.2	54.2	54.2	23.31	0	85.278	5486800000	124	2	6	5	6	5	6	6	6	8	3	4	6	5	6	5
29.4416	29.177	29.3732	29.3226	29.2698	29.285	29.5056	29.7784	29.6081	29.4192	29.6141	29.68	29.4934	29.5467	29.497	29.6332	29.5699	29.4445	29.4595	29.7975	29.5057	29.4674	29.4908	29.5497	23	23	23	36.8	36.8	36.8	86.982	0	207.84	5485400000	289	8	11	12	15	12	9	11	13	15	8	8	8	15	13	15
30.3421	29.8228	29.8443	29.7482	29.8172	29.7088	29.434	29.3618	29.4934	29.286	29.0763	29.2187	28.9249	28.6531	28.922	28.8298	29.0716	28.7731	29.1314	28.6964	29.0752	28.4733	29.057	28.4249	24	24	24	35.7	35.7	35.7	101.89	0	297.99	5475600000	363	17	23	20	22	20	23	16	18	20	17	9	11	11	12	9
27.841	29.0027	29.9351	28.8538	29.8246	29.6332	29.2958	29.7182	29.1489	29.0533	30.0652	29.9066	28.5501	28.4173	28.0201	28.5997	28.5065	29.7082	28.0132	29.2125	28.9094	30.5089	28.4072	29.7525	12	3	3	31.9	9.9	9.9	21.364	0	30.299	5467800000	62	2	4	3	3	3	3	4	3	2	2	2	3	2	2	2
30.2501	29.5207	29.5521	29.6225	29.5651	29.7544	29.3771	29.4904	29.5262	29.0839	29.1769	29.2162	29.0072	29.0736	29.0769	29.2845	29.2433	28.8992	29.5449	29.0993	29.1496	28.3572	29.6038	28.6061	7	7	3	59.2	59.2	30	14.839	0	72.891	5462700000	161	6	6	8	7	8	8	7	7	6	5	7	5	9	6	7
29.9607	29.1316	29.1445	29.3082	29.2465	29.0798	29.6369	29.3514	29.6804	29.433	29.7466	29.8266	29.5328	29.4534	29.8499	29.6031	29.5677	29.2181	29.5869	29.3725	29.6269	29.2475	29.663	29.6525	21	21	21	58.2	58.2	58.2	44.875	0	52.092	5460700000	192	3	7	7	6	10	9	10	8	8	7	4	8	7	12	6
30.1743	30.3091	30.2551	30.1795	30.2063	30.0899	28.8387	28.7265	28.7845	28.8362	28.7171	29.2099	29.0194	28.8087	28.9289	29.0121	29.0569	28.5497	28.9293	28.5483	28.9642	28.9663	28.8454	28.4709	19	19	19	59.8	59.8	59.8	54.392	0	145.07	5434200000	215	10	12	19	17	14	14	6	7	3	4	5	6	8	10	9
30.1128	28.6681	28.864	29.4259	28.4738	28.7589	29.0781	29.1236	30.085	29.8624	29.1286	28.9475	29.3737	29.2627	30.0239	29.9168	30.2662	29.5654	29.725	28.5701	30.039	28.8875	29.592	28.6346	6	6	6	72	72	72	10.438	0	81.781	5403800000	67	0	1	2	4	2	1	2	3	3	5	3	3	1	1	2
29.93	29.6701	29.5305	29.5043	29.723	29.4086	29.5784	29.4286	29.7151	29.3656	29.4388	29.6859	29.3724	29.0474	29.4338	28.8297	29.4035	29.2012	29.4431	29.3216	29.4695	29.0124	29.3166	29.1779	18	18	18	30.7	30.7	30.7	81.074	0	248.74	5401700000	237	10	10	14	15	13	14	15	9	7	10	8	9	8	12	5
29.7032	29.6744	29.3534	29.694	29.5437	29.1041	29.6494	29.4698	29.6888	29.3655	29.2074	29.5523	29.094	29.4127	29.8326	29.2692	29.6999	29.3034	29.6133	28.9196	29.789	29.1009	29.2881	28.8258	7	7	7	43.6	43.6	43.6	26.411	0	124.94	5401700000	147	5	7	7	8	4	6	4	6	5	5	8	6	6	7	7
30.3007	29.8747	29.2989	29.5648	29.1843	29.1903	29.0631	29.5711	29.4968	29.4068	29.7028	28.9083	29.7107	29.7763	29.9121	29.6784	29.7523	29.745	29.871	29.4349	29.6757	29.5215	29.9654	29.7983	11	11	2	54.1	54.1	13.3	24.488	0	162.12	5401100000	189	7	7	7	9	7	9	6	8	7	7	5	4	10	9	7
30.1978	29.4432	29.3138	29.7989	29.3464	29.4793	29.6734	29.7653	29.6734	29.3362	29.5208	29.6683	29.1864	29.1034	29.4657	29.5384	29.5726	29.4468	29.2643	29.7349	29.4749	29.4033	29.6163	29.4267	8	8	8	24.7	24.7	24.7	36.224	0	297.33	5393900000	144	4	8	9	5	5	5	6	5	4	4	6	3	7	5	11
29.3015	29.4874	29.4285	29.5018	29.3945	29.5956	29.5029	29.7436	29.6946	29.4489	29.4719	29.7674	29.3755	29.4919	29.4845	29.5782	29.2959	29.4407	29.5363	30.0084	29.4696	29.7423	29.6028	30.0997	25	25	25	40	40	40	108.17	0	314.47	5393500000	398	14	18	20	22	19	12	15	11	14	17	16	16	19	17	19
29.3366	29.3079	29.2435	29.3635	29.1759	29.255	29.5511	29.834	29.6015	29.8634	29.7359	29.9434	29.6183	29.7508	29.5697	29.2827	29.3172	29.6419	29.7427	29.8225	29.7503	29.5555	29.9358	29.6739	17	17	17	38.9	38.9	38.9	58.777	0	235.43	5378700000	335	6	13	12	14	14	12	15	16	11	13	10	16	15	17	13
29.1683	28.7419	28.6358	28.8589	28.7096	28.5829	30.0325	29.8416	29.8297	29.7243	29.9814	29.9768	30.0687	30.0205	30.3252	30.2586	30.2182	30.089	29.4522	29.3021	29.2956	28.9135	29.4643	28.9663	22	22	22	61.7	61.7	61.7	56.068	0	257.09	5356600000	369	9	9	14	14	12	15	18	16	15	20	17	13	20	16	17
30.3076	29.3692	30.2262	29.7634	29.4634	29.4912	29.1114	28.9723	29.0608	28.9493	28.4722	28.8321	29.6545	30.1801	28.8912	29.5456	29.9982	28.9311	29.6012	29.1653	29.1922	29.2728	29.1233	29.6474	3	3	3	18.7	18.7	18.7	14.551	0	64.732	5346600000	54	4	3	2	4	3	2	2	1	2	1	2	2	1	3	1
29.3308	29.5692	29.6928	29.6786	29.4504	29.5716	29.4082	29.2846	29.1849	29.0916	29.2761	29.3306	29.636	29.2863	29.6951	29.3907	29.7933	29.354	29.7037	29.45	29.4791	29.3276	29.4468	29.7225	15	15	15	58.2	58.2	58.2	39.233	0	178.26	5345100000	236	9	10	12	15	11	9	12	7	12	9	9	7	10	11	11
29.9373	29.5327	29.1271	30.1231	29.3244	29.9979	29.3541	27.8085	29.4646	28.3285	29.5094	29.0433	28.8805	29.3098	29.2182	29.3744	29.3187	28.8479	29.3176	29.4598	28.0477	29.6727	28.9219	30.242	6	6	6	43.1	43.1	43.1	25.357	0	20.013	5335700000	45	3	4	5	3	3	2	1	0	2	1	0	2	3	1	2
29.7003	29.3456	29.7172	29.5151	29.4917	29.3039	29.4152	29.303	29.3033	29.3736	29.3455	29.1023	29.789	29.7238	29.428	29.7092	29.6009	29.5339	29.222	29.4865	29.0519	29.2944	29.061	29.0415	8	8	8	25.5	25.5	25.5	41.331	0	249.82	5324600000	133	5	6	8	6	7	6	5	3	6	6	6	5	6	5	7
29.5998	29.3346	29.2779	29.2765	29.1761	29.1988	29.5653	29.5455	29.447	29.2831	29.6893	29.7705	29.22	29.3446	29.4745	29.0108	29.4441	29.4869	29.3967	29.3455	29.4294	29.1306	29.1373	29.4135	18	18	18	45.6	45.6	45.6	58.042	0	300.94	5302700000	289	11	12	13	15	12	19	8	7	10	7	9	9	13	17	11
29.9268	29.6269	29.6505	29.5921	29.6558	29.3987	29.6828	29.1669	29.8659	29.2533	29.4409	29.2174	29.2825	28.9251	29.5448	29.3461	29.3249	28.991	29.3961	28.8403	29.243	28.2536	29.4201	28.5822	17	17	17	54.3	54.3	54.3	47.46	0	165.26	5286000000	254	9	13	9	16	12	14	11	9	12	11	6	12	12	10	12
29.1748	29.2214	29.079	29.1257	29.0685	29.0094	29.3726	29.3103	29.4614	29.2954	29.3537	29.1994	29.8166	29.8546	29.8048	29.597	29.8677	29.5318	29.9265	30.1282	29.6978	29.4936	30.0764	29.5137	17	17	17	36.7	36.7	36.7	79.685	0	146.96	5284300000	196	6	5	10	7	11	8	4	4	9	5	5	8	13	11	11
29.9566	29.906	29.5836	29.7447	29.4646	29.6705	29.6486	29.5408	29.4039	29.6149	29.2045	29.7474	29.2425	29.0283	29.5394	28.9427	29.4385	29.1098	29.4398	28.7212	29.1342	28.8993	29.3102	28.7846	21	21	21	38.3	38.3	38.3	84.137	0	120.2	5268700000	227	8	13	10	15	12	14	11	13	8	10	7	10	11	9	7
29.2466	29.4485	29.9728	29.2601	29.9056	29.4606	29.5438	29.4984	29.1972	29.3634	29.4551	29.2051	29.3258	29.7216	29.0661	29.2976	29.269	29.2598	29.2971	29.4282	29.4633	30.0054	29.2113	29.9492	9	9	9	38.2	38.2	38.2	26.372	0	323.31	5256100000	164	5	7	8	6	5	6	7	5	4	8	7	4	9	7	7
29.2487	29.1609	29.1326	29.1264	29.1393	29.1011	29.646	29.1191	29.7348	29.4067	29.6342	29.3269	29.3113	28.9185	29.5714	29.1283	29.5823	28.854	30.1749	29.7728	30.1358	29.594	30.2398	30.1552	28	28	28	44.3	44.3	44.3	81.889	0	239.83	5255500000	353	7	12	15	17	11	20	15	15	14	14	8	12	12	19	16
29.6056	29.4531	29.3685	29.3222	29.344	28.7151	28.7894	28.0956	29.4977	28.6663	28.4877	27.8724	30.5898	29.1946	30.1253	29.8312	29.8053	29.3407	29.9218	28.6003	29.4644	28.4895	29.7821	29.2145	28	3	1	80	6.2	3.1	50.135	0	38.417	5239300000	32	1	1	1	2	3	2	1	0	1	0	0	1	3	2	2
29.6475	29.7224	29.4494	29.7737	29.5745	29.5769	29.7214	29.6995	29.5962	29.2676	29.5807	29.64	29.2002	29.3231	29.4139	29.0527	29.4839	28.8874	29.2486	29.3129	29.3866	29.1963	29.3407	28.9338	24	24	24	43.4	43.4	43.4	92.25	0	323.31	5226900000	260	6	13	14	20	15	19	10	12	12	11	9	6	10	8	12
29.6624	29.6718	30.0142	29.5599	29.5763	29.9653	29.1509	29.5234	29.239	29.3896	29.0576	29.444	29.6552	29.8524	29.3324	29.7321	28.9688	29.3756	29.3879	29.2734	29.0041	29.4151	29.1237	29.0784	9	9	9	46.9	46.9	46.9	33.331	0	125.96	5221600000	110	4	5	4	5	6	9	4	6	6	2	2	3	8	4	4
29.7059	29.357	29.6921	29.728	29.5697	29.4396	29.491	29.3058	29.5812	29.4557	29.1697	29.2213	29.4909	29.4093	29.5404	29.253	29.2725	29.287	29.5095	29.1796	29.231	28.7547	29.3645	29.3973	19	19	19	55.1	55.1	55.1	63.972	0	323.31	5218700000	225	6	13	14	11	17	10	8	4	15	7	7	6	9	6	11
30.0128	29.4963	29.4169	29.3386	29.447	29.2742	29.4074	29.4206	29.4877	29.3732	29.4349	29.4857	29.3353	29.5284	29.4283	29.0631	29.3186	29.1059	29.8461	29.7474	29.5348	29.2227	29.6222	29.182	14	14	14	44.8	44.8	44.8	48.442	0	252.7	5210400000	195	8	10	8	9	7	12	5	6	11	6	11	5	9	10	9
29.753	29.4262	29.9369	29.5194	29.6902	29.3951	29.2348	29.4764	29.5252	29.5904	29.6303	29.6279	29.2718	29.3183	29.5232	29.1449	29.4652	29.5115	29.5477	29.4739	29.3705	29.8701	29.5733	28.7948	8	8	8	53.8	53.8	53.8	29.965	0	64.072	5204200000	144	2	6	8	7	6	8	8	8	7	6	3	7	4	7	7
28.5062	29.5089	29.426	29.6008	29.4779	29.7436	29.5441	29.5578	28.9683	29.4976	29.5628	29.2991	29.0469	29.6246	28.7401	29.6946	28.8858	29.5368	28.6521	30.0767	29.7301	30.5726	28.574	30.4146	5	5	3	40.5	40.5	15.5	9.461	0	13.788	5196500000	102	1	4	5	4	6	6	4	4	5	5	5	3	6	3	6
30.3031	29.1121	30.2937	29.3677	29.4607	29.2031	29.6059	28.6121	29.9393	29.1927	30.0475	29.8325	29.7901	28.9174	29.3365	28.5161	28.7401	28.7969	28.7227	28.3182	28.1484	28.199	28.7504	27.7869	5	3	3	53.9	41.4	41.4	13.509	0	67.196	5192100000	59	3	4	3	2	4	3	2	2	3	2	2	2	4	4	3
30.1918	29.3332	29.6241	29.3555	29.615	29.2758	29.0506	28.8435	29.0146	28.9699	28.9079	29.012	29.2367	29.0564	29.3192	29.1927	29.2062	29.1006	29.5592	29.4877	29.5624	29.4055	29.6357	29.457	31	31	31	47.7	47.7	47.7	87.301	0	179.26	5191200000	239	16	10	13	9	21	11	9	8	9	5	4	4	15	10	10
29.6481	29.5108	29.4981	29.7704	29.4686	29.4008	29.6867	29.6513	29.4728	29.5575	29.3837	29.5431	29.3465	29.2298	29.3909	29.4239	29.3628	29.543	29.6193	29.2066	29.4592	29.5916	29.3132	29.2908	18	18	18	47.6	47.6	47.6	52.904	0	323.31	5179300000	219	8	10	13	12	10	12	9	10	8	8	8	5	11	12	12
29.4183	29.3581	29.3212	29.2628	29.4806	29.2911	29.2533	29.2912	29.6438	29.3599	29.0603	29.2728	29.8206	29.6027	29.9379	29.4677	29.812	29.8125	29.2065	29.4423	29.2769	29.3158	29.3946	29.2912	16	16	15	47.3	47.3	45.6	48.043	0	56.523	5178800000	170	5	7	8	8	8	5	6	7	7	6	3	5	8	8	9
30.0965	29.525	29.4292	29.8489	29.3667	29.4555	29.7721	29.3844	29.7068	29.1285	28.7157	28.9775	29.7796	29.2929	30.0436	29.6252	29.4114	29.2315	30.0032	29.9452	29.7275	28.9545	30.0963	29.5116	10	6	6	76.1	47.2	47.2	20.511	0	102.33	5176800000	115	4	4	6	4	5	7	5	6	4	4	4	4	7	5	5
29.8039	29.4226	29.8176	29.4588	29.4468	29.4138	29.398	29.2359	29.259	29.2878	29.1049	29.0073	29.5801	29.2831	29.5169	29.3063	29.4696	29.5161	29.5893	29.3918	29.5252	29.0657	29.3016	29.2509	11	11	11	55.3	55.3	55.3	27.399	0	241.9	5169000000	204	7	9	11	8	11	10	6	8	7	7	7	6	10	9	10
29.5066	29.5976	29.3206	29.4387	29.3721	29.3213	29.5362	29.3669	29.7194	29.5616	29.5982	29.7927	29.3351	29.3714	29.559	29.4515	29.7424	29.2736	29.5314	29.5433	29.5704	28.8613	29.4532	28.6628	10	10	10	34.2	34.2	34.2	43.66	0	123.91	5152300000	135	4	7	4	7	5	6	5	6	7	6	5	8	5	6	5
29.6067	29.6456	29.9456	29.5569	29.8159	29.3695	29.0112	28.6718	29.4075	29.1491	28.76	28.6106	29.7026	29.0994	29.3239	29.1402	29.5075	28.966	29.8636	29.5502	29.5763	29.8541	29.6293	29.7017	9	9	2	65.3	65.3	18.7	22.006	0	66.86	5131600000	142	7	7	6	8	9	8	5	5	6	6	7	4	6	6	5
29.4348	29.3223	29.1389	29.2603	29.282	28.9346	29.1063	29.0415	29.1855	29.0174	29.2419	29.429	29.3264	28.9409	29.5008	28.8062	29.6558	28.8309	29.608	28.7107	29.4857	28.6688	29.2733	28.4802	15	15	15	52.6	52.6	52.6	43.295	0	67.012	5114700000	230	6	8	16	11	11	10	11	10	8	9	7	5	11	12	8
29.3752	29.4406	29.1509	29.4933	29.1914	29.5009	29.3557	29.5829	29.2862	29.2843	29.6227	29.6877	29.7944	29.5719	29.9342	29.6053	29.9203	29.709	29.3412	29.4435	29.5874	29.1484	29.2148	28.9779	19	19	19	35.6	35.6	35.6	85.862	0	284.33	5085000000	263	5	11	10	13	9	14	8	10	11	12	10	11	21	14	14
29.7105	29.5378	29.6327	29.5407	29.7358	29.3387	29.2263	28.902	29.2841	29.0082	29.0089	29.3101	29.7187	30.0406	29.5946	29.3643	30.0133	29.5906	28.5771	28.5135	28.0869	28.2934	28.3289	28.4435	10	10	10	43.7	43.7	43.7	28.993	0	78.954	5083300000	152	6	9	6	11	10	9	4	7	7	5	3	4	7	5	6
29.3103	29.3826	29.4005	29.5846	29.4756	29.3668	29.1235	29.3755	29.1477	29.826	29.4737	29.1877	28.9944	29.602	29.6302	29.7012	29.495	29.6296	29.0868	29.3792	29.5959	30.1247	29.5555	29.6925	12	12	11	44.7	44.7	42.5	43.171	0	323.31	5050900000	207	5	11	9	13	6	8	9	6	4	10	9	7	9	14	8
29.8816	29.6834	29.6795	29.5116	29.6137	29.6329	29.5808	29.4207	29.4455	29.5797	29.4786	29.4072	29.1963	28.9082	29.3059	29.0005	29.4527	29.0881	28.8489	28.7112	28.848	28.3144	28.708	28.1767	22	22	20	51.1	51.1	46.7	66.69	0	273.81	5039100000	258	13	13	9	13	12	10	13	12	10	12	11	8	10	11	12
29.2305	29.4046	29.2344	29.4202	29.4409	29.2688	29.7824	29.5532	29.6956	29.8637	29.7772	29.6814	29.5894	29.6371	29.5689	29.4263	29.7955	29.7192	29.4334	29.2294	29.1789	29.6522	29.3714	28.7705	26	19	19	43.9	33.5	33.5	80.272	0	105.32	5034600000	241	5	8	12	11	14	12	11	10	13	10	8	10	14	9	11
29.3537	29.7961	29.7803	29.592	29.5164	29.5261	29.7786	28.6332	29.6816	29.0933	29.2028	28.9557	29.4765	29.4431	29.0822	29.2148	28.7999	29.0806	29.2305	29.2669	28.7464	29.3496	29.2268	29.5614	9	9	9	27.5	27.5	27.5	52.264	0	42.215	5019400000	110	6	7	9	6	6	7	3	4	3	4	5	1	6	4	3
29.4925	29.083	29.3201	29.2752	29.2543	29.3294	29.4506	29.6007	29.4729	29.4947	29.5738	29.2997	29.3793	29.509	29.4754	29.3366	29.3016	29.1747	29.3734	29.417	29.4163	29.4768	29.4345	29.7037	22	22	22	51.7	51.7	51.7	59.143	0	73.148	5001800000	188	12	5	8	7	8	5	10	7	9	8	8	7	8	10	10
29.5465	29.893	30.2255	29.8905	30.0469	30.2325	28.0264	28.0408	28.3578	28.6084	27.6838	27.7962	29.5793	29.91	29.1243	28.9891	28.7515	28.7223	29.3135	28.4862	27.9047	29.0125	29.558	29.0107	5	5	5	34.8	34.8	34.8	15.86	0	199.17	4987200000	85	3	3	2	5	3	4	3	4	4	3	2	3	4	4	3
29.205	28.535	28.9447	28.9273	28.8882	28.9192	29.3694	29.4128	29.6672	29.4233	29.3859	29.2333	30.0324	30.1112	29.8976	29.9994	29.8407	30.0162	29.8335	30.041	29.4373	29.6526	29.6122	30.1264	18	18	18	45.8	45.8	45.8	56.65	0	225.35	4966600000	221	4	8	12	11	10	6	6	8	6	10	5	8	12	10	8
29.5922	29.8513	29.6397	29.7043	29.7755	29.9969	29.3745	29.5523	29.4209	29.3541	29.5786	29.6588	29.3575	29.1825	29.4309	29.2329	29.3281	29.266	29.2098	29.2807	29.2858	29.1424	29.2039	29.0679	28	28	28	51.2	51.2	51.2	93.487	0	221.86	4965700000	263	13	15	11	15	12	15	12	13	13	12	8	7	12	9	10
29.3769	29.1646	29.5894	29.2308	29.315	29.3534	29.4533	29.59	29.6483	29.3928	29.8777	29.7745	29.4338	29.226	29.2403	29.3547	29.358	29.5501	29.4497	29.334	29.3189	29.486	29.2685	29.2206	20	20	20	47.1	47.1	47.1	72.683	0	91.935	4928900000	248	9	8	11	15	11	13	8	12	10	8	8	11	12	9	12
28.9572	28.8406	28.8517	28.9183	28.8778	28.962	29.1699	29.3378	29.2182	29.171	29.2492	29.3371	29.9848	30.1443	30.1974	30.0487	30.2317	30.1472	29.8927	29.7329	29.629	29.3402	29.7388	29.416	17	17	17	47.5	47.5	47.5	58.486	0	180.62	4914000000	180	3	6	5	6	9	6	7	5	5	7	6	6	11	16	11
30.2185	29.5695	29.4714	29.6503	29.5843	29.4532	29.2817	29.2956	29.1816	29.2416	29.297	29.1776	28.594	28.7196	28.6586	28.757	28.9725	28.4278	29.0285	28.5423	29.0081	28.6878	28.955	28.4116	26	26	26	39.2	39.2	39.2	92.888	0	284.54	4909300000	276	15	19	20	18	16	13	14	9	13	11	8	9	13	5	7
28.73	29.3158	29.8549	29.4792	29.5989	29.3888	29.4039	29.7392	29.0685	29.6052	29.3244	29.0177	29.0246	29.4685	28.9432	29.2204	28.9419	29.2548	29.1794	29.5456	29.3302	30.0221	29.2089	30.0352	9	9	9	52.1	52.1	52.1	19.576	0	19.202	4906600000	132	4	6	5	6	6	6	5	5	7	5	4	3	6	7	5
29.109	29.484	28.8002	29.4599	29.1762	29.6853	29.0898	29.4617	29.333	29.3038	28.1682	28.9766	29.3546	29.4263	29.6445	29.2655	28.9063	29.7088	29.8148	29.9262	28.8315	29.1293	30.0679	29.7159	6	6	6	32.2	32.2	32.2	25.565	0	323.31	4902300000	121	4	6	6	5	6	6	6	4	4	4	2	4	5	6	7
29.5633	29.6618	29.4814	29.406	29.5512	29.5119	29.6012	29.4327	29.5558	29.1689	29.6334	29.6327	28.8095	28.8566	28.9641	28.6918	28.9822	29.0593	29.0201	28.8195	28.9929	28.9474	28.9046	28.9802	22	22	22	47.1	47.1	47.1	83.629	0	96.6	4899900000	247	8	9	12	15	13	14	9	14	10	15	11	8	8	12	9
29.6216	28.9191	29.153	28.9596	29.1156	28.8663	29.6346	29.2717	29.5218	29.3415	29.1805	28.8699	29.7023	29.4236	29.8816	29.5293	29.7188	29.5043	29.7859	29.3666	29.4995	29.553	29.6369	29.239	17	17	16	65.7	65.7	63.6	42.621	0	323.31	4899500000	354	8	11	16	16	15	15	15	7	19	13	9	13	22	14	17
29.8507	29.4972	29.6142	29.3918	29.4471	29.5163	29.3241	29.3667	29.2547	29.3128	29.2501	29.3083	29.2649	29.0975	29.1507	29.0047	29.2572	29.3774	29.1306	29.3192	29.1968	29.3015	29.0483	29.3253	22	22	22	56.6	56.6	56.6	51.156	0	158.07	4888100000	281	13	12	15	14	18	12	12	9	11	12	11	11	14	10	12
29.5372	30.1962	29.7058	30.0136	29.7978	30.061	29.5488	29.891	29.405	29.7246	29.8067	29.8502	29.5229	29.5065	29.3928	29.6014	29.5407	29.7304	29.1565	29.3408	29.3663	29.7967	29.2355	29.3387	24	24	24	27.9	27.9	27.9	153.94	0	216.45	4885800000	215	15	18	14	18	14	13	6	6	7	13	3	4	9	8	8
29.1117	29.162	28.8904	29.0273	28.8967	29.0445	29.3915	29.4476	29.4323	29.4599	29.5195	29.5465	29.3355	29.4694	29.1698	29.3885	29.365	29.6045	29.5225	29.7584	29.3859	29.9544	29.4668	29.94	53	53	53	26.5	26.5	26.5	331.77	0	323.31	4884700000	358	14	14	12	14	5	13	15	15	13	18	10	16	14	19	17
28.9103	29.2008	29.4502	29.352	29.2751	29.4309	29.4	29.5352	29.397	29.3913	29.4658	29.662	29.2869	29.3212	28.9991	29.6198	29.0847	29.9775	29.1551	30.0844	29.2339	30.6196	29.0087	30.0841	13	13	13	40.5	40.5	40.5	51.556	0	213.2	4884000000	237	8	8	10	13	14	10	9	14	10	11	7	9	12	8	12
29.1608	27.6849	30.6917	28.662	28.2748	28.3871	27.504	27.1294	30.59	28.3622	30.5919	31.0856	29.0141	27.9959	27.6492	27.5319	27.5975	26.5743	26.597	25.7845	27.9853	27.2628	28.0909	28.4552	8	1	1	58.1	22.5	22.5	13.988	0	60.959	4871600000	78	2	3	3	3	4	4	3	3	5	4	4	4	3	3	2
29.8564	29.6259	29.3584	29.6308	29.708	29.6339	28.5622	28.8726	28.8728	28.8158	28.2911	28.7244	29.5584	29.4705	29.7422	29.4416	29.743	29.3791	29.3172	28.9517	29.2003	28.3284	29.4957	28.6852	17	15	15	33.2	29.6	29.6	85.018	0	188.8	4858200000	193	10	8	8	8	11	12	7	7	5	8	4	7	10	13	10
29.7788	29.3676	29.497	29.4877	29.4664	29.6605	29.1997	28.902	29.0569	29.039	28.8951	28.5079	29.0594	29.1876	29.3018	29.1998	29.3749	29.0104	29.2241	28.8367	28.9154	28.7398	29.1752	28.5403	10	10	10	46.7	46.7	46.7	27.872	0	79.954	4852700000	201	8	10	9	11	13	8	10	9	10	8	8	5	10	5	13
29.1204	29.6422	29.3963	29.5233	29.4016	29.3729	29.3521	29.4824	29.4424	29.4175	29.4234	29.3452	29.1642	29.1818	29.3061	29.1713	29.4552	29.2854	29.2244	29.2836	29.4956	29.3173	29.2953	29.4289	56	56	38	27.3	27.3	20	358.2	0	323.31	4847400000	450	16	22	29	24	21	20	23	16	19	21	11	16	21	11	16
29.1693	28.5797	28.6375	29.1202	28.7117	28.7399	29.5634	29.7098	29.7418	29.3745	29.7059	29.5773	29.5965	29.6212	30.0405	29.6803	29.7621	29.5828	29.9113	29.4468	29.6237	28.4847	29.6032	28.4485	9	9	9	43.1	43.1	43.1	22.658	0	111.86	4822800000	126	0	7	6	5	7	5	4	5	6	5	4	6	6	5	4
29.4949	29.1426	29.2542	29.3304	29.4068	29.2799	29.7244	29.665	29.6497	29.693	29.63	29.7282	29.6176	29.23	29.5342	29.5307	29.4535	29.4271	28.3362	28.2848	28.2418	27.5076	28.3482	27.2417	15	15	15	50.8	50.8	50.8	36.375	0	163.47	4810700000	168	12	10	12	9	13	9	10	5	9	7	5	7	7	9	8
30.105	28.847	28.8643	28.9723	28.9234	28.8316	29.609	29.2873	29.5405	29.492	29.5886	29.9592	29.1528	28.8331	29.494	29.2413	29.5386	28.9046	29.1261	28.9068	29.2976	28.6575	29.0388	28.767	8	8	8	33.6	33.6	33.6	30.692	0	323.31	4794300000	146	8	5	6	8	4	7	7	7	5	7	6	4	6	7	4
29.1175	29.2757	29.3874	29.3618	29.4318	29.2269	29.5106	29.2901	29.4274	29.2817	29.3387	29.3692	29.2139	29.1155	29.0324	29.1437	28.8615	29	29.1901	28.8869	29.0957	29.4403	29.1974	29.0758	25	25	22	41.2	41.2	38	101.27	0	85.093	4784700000	263	8	17	8	14	11	15	14	13	14	12	9	4	9	12	8
29.148	29.4323	29.249	29.341	29.3137	29.379	29.2384	29.7024	29.6696	29.4191	29.7515	30.3103	29.5508	29.0049	29.318	29.3425	29.4134	29.3513	29.5581	29.3549	29.4279	29.3481	29.3901	29.5018	13	11	11	52.8	49.9	49.9	42.823	0	323.31	4778200000	215	7	10	9	9	11	11	8	8	9	7	10	6	11	9	9
28.3983	30.066	29.9475	29.9474	30.1158	30.2415	28.2324	28.5689	28.3617	29.1272	28.2295	28.2344	29.2714	29.9424	28.6477	29.5607	28.5039	29.1772	28.5678	28.3343	29.3946	29.6938	29.3581	30.7115	1	1	1	9.4	9.4	9.4	17.752	0	20.2	4777400000	25	1	1	1	1	1	1	1	1	1	1	1	1	1	1	1
28.9824	29.8313	29.6833	29.9622	29.7536	29.8053	28.9687	29.3021	28.9757	29.2714	29.1518	28.692	28.5444	29.1254	29.394	29.2303	29.1063	29.2445	28.9545	28.682	28.7155	29.5081	29.1124	29.4868	21	10	10	58.3	32.6	32.6	49.129	0	148.33	4771500000	151	7	7	7	8	9	8	6	6	4	8	4	5	6	6	7
29.5517	29.3827	29.1228	29.4135	29.2424	29.0236	29.586	29.2196	29.4806	29.5016	29.2398	29.4528	29.3697	29.0422	29.6866	29.2611	29.4091	29.2911	29.4855	29.0226	29.1013	28.938	29.168	29.2364	22	22	22	32.1	32.1	32.1	111.76	0	209.94	4736000000	215	7	16	12	11	6	11	3	10	7	6	6	7	10	13	11
28.982	29.1525	29.0675	29.3072	29.1511	29.238	29.6128	29.6395	29.4715	29.5424	29.5528	29.6513	29.3401	29.6335	29.3472	29.5403	29.3931	29.4903	29.2865	29.3636	29.2346	29.349	29.278	29.6277	60	60	60	20.4	20.4	20.4	573.83	0	281.17	4733600000	503	13	14	26	22	18	21	26	24	23	23	21	13	22	27	27
29.7788	29.2869	29.2373	29.4393	29.1407	29.2649	29.126	29.1987	29.2603	29.5203	29.1247	28.8054	29.4023	29.5751	29.6101	29.4016	29.6228	29.515	29.5962	29.1165	29.415	29.513	29.7784	29.8725	10	10	10	65.6	65.6	65.6	24.636	0	96.121	4729200000	116	2	5	7	5	4	7	2	4	4	3	3	2	4	9	4
29.6817	28.9783	29.3554	29.2025	29.38	29.0487	29.6661	29.3207	29.5382	29.5175	29.5028	29.5099	28.962	28.8254	29.2432	29.0178	29.2303	29.1589	29.5379	29.0428	29.3529	28.5341	28.9845	28.3592	15	15	15	46.8	46.8	46.8	45.143	0	207.57	4726500000	160	4	7	9	8	6	9	7	9	6	10	6	6	7	4	5
30.014	29.3941	29.6159	29.5873	29.6297	29.5959	28.8458	28.8597	28.7028	29.0277	28.4872	28.9033	28.994	28.5425	28.6582	28.8163	28.5315	28.5197	29.154	29.3686	29.1466	28.7993	28.791	29.1811	14	14	14	49.7	49.7	49.7	48.534	0	155.17	4718200000	124	10	8	8	9	11	4	1	3	4	4	5	1	6	4	3
28.5234	29.108	29.0914	29.3586	29.1726	28.9302	29.5816	29.6073	29.9121	29.7196	29.336	29.5214	29.2589	29.5655	28.8727	29.617	29.1021	29.7653	28.9631	29.6044	28.965	29.781	29.4457	29.8474	11	11	11	64.2	64.2	64.2	18.506	0	166.1	4694200000	181	3	6	6	5	9	5	6	6	10	10	9	6	10	6	7
29.8643	29.7006	29.3327	29.5443	29.1082	29.3759	29.2326	29.6387	29.334	29.3056	29.3148	29.2367	28.8029	28.8692	29.2424	28.958	29.1149	28.7374	29.2469	28.581	29.2033	28.4754	29.0357	28.6313	15	15	15	37	37	37	59.379	0	201.36	4665000000	170	7	9	12	8	4	9	7	10	8	4	8	6	5	6	5
29.0624	29.2792	28.8821	29.4619	28.908	29.2253	29.2677	29.2617	29.1924	29.295	29.4185	29.2375	29.4177	29.492	29.5525	29.7316	29.7894	29.5554	29.5811	29.5879	29.547	29.0273	29.5975	29.1201	15	15	10	40.3	40.3	30.3	62.608	0	296.1	4657500000	203	5	10	9	8	6	10	4	9	10	10	8	8	12	10	11
29.172	28.8726	29.1721	28.5979	28.8797	28.7769	28.8856	28.6601	28.7197	28.9237	28.7472	28.3482	29.774	29.6869	29.8394	29.2315	29.9198	29.8685	29.5229	29.6495	29.8514	29.8647	29.356	29.4056	10	10	10	59	59	59	24.722	0	170.58	4643900000	149	8	6	10	5	5	6	6	6	8	4	5	4	7	6	6
29.1607	29.2679	28.8285	29.2212	29.089	29.1873	29.5101	29.5306	29.7755	29.4552	29.4897	29.6926	29.3001	29.2458	29.504	29.2718	29.4664	29.2589	29.5381	29.2837	29.403	29.0212	29.5337	28.9974	25	25	18	38.2	38.2	30.1	98.063	0	182.58	4608700000	281	19	10	10	12	11	13	12	11	11	11	11	12	11	11	11
29.2724	29.8224	29.9971	29.3095	30.1966	29.7761	28.683	28.0866	28.1398	28.2838	27.2854	27.2024	29.3668	29.7058	28.5321	28.8416	28.6845	29.1615	28.7608	29.8992	28.8582	29.4044	28.9793	29.9215	6	6	6	37.2	37.2	37.2	15.747	0	19.584	4586100000	66	3	2	2	2	5	4	1	2	2	3	2	2	3	3	2
29.1944	29.1207	29.2247	28.8539	29.1225	29.0471	29.2866	29.4337	29.2699	29.4496	29.4712	29.3249	29.3046	29.1316	29.1792	29.3393	29.4841	29.4231	29.5801	29.581	29.4565	29.6724	29.4022	29.9235	13	13	13	52	52	52	40.228	0	176.98	4585400000	158	7	7	8	7	11	7	5	4	4	5	6	7	8	7	6
29.4594	29.169	29.3229	28.997	29.3736	28.9942	29.2689	29.4114	29.295	29.1767	29.3311	29.4119	29.2106	29.0945	29.1642	29.0927	29.1899	29.5319	29.1535	29.4201	29.2095	29.5185	28.9795	29.43	13	13	13	48	48	48	38.438	0	216.35	4569500000	216	9	9	8	9	11	11	7	10	10	8	10	11	7	10	10
28.8334	29.0974	28.9366	28.9553	28.7956	29.1776	29.672	29.5552	29.5365	29.1172	29.4254	29.9643	28.8579	28.9376	29.1606	29.4217	29.3123	29.1144	29.5459	29.365	29.1633	28.8505	29.8612	29.1624	9	9	9	69.9	69.9	69.9	25.569	0	312.02	4549200000	124	4	4	5	5	1	5	2	7	7	7	2	6	3	5	7
29.5895	29.5099	29.4156	29.4061	29.2767	29.3613	29.065	29.0026	29.0422	29.3888	29.073	28.9022	28.4194	28.9109	29.0166	29.0456	28.549	28.3203	29.5109	29.9302	29.6604	29.5696	29.6796	29.9574	11	8	6	48.5	39.1	31.2	37.331	0	126.76	4548000000	163	7	8	9	9	8	8	5	5	9	5	4	7	7	7	3
29.9275	29.231	29.9492	29.7557	29.5586	29.7801	29.0444	28.6052	29.0038	28.5544	28.7801	28.1276	29.0312	28.9933	29.2618	29.0059	29.18	29.0226	28.7286	28.7493	28.6517	27.6573	28.6747	27.5275	10	10	10	28.7	28.7	28.7	59.058	0	81.44	4541000000	122	7	11	5	8	6	7	3	4	6	3	5	2	6	4	2
29.6664	28.9413	29.4068	29.4218	29.3739	29.3834	29.217	29.2381	29.2765	28.9604	28.9952	29.1076	29.0698	29.0754	29.1925	29.0794	29.2683	29.1358	29.2233	29.3484	29.0999	29.0238	29.1017	29.2734	7	7	7	45.5	45.5	45.5	29.204	0	106.42	4536800000	86	3	3	5	3	5	6	5	2	3	2	3	3	6	4	4
28.6857	28.7612	28.8172	28.8213	28.8935	28.8263	29.4829	29.3981	29.3694	29.1958	29.345	29.3127	29.3392	29.3414	29.44	29.3561	29.1671	29.2207	29.855	30.0688	29.9589	29.8681	30.0421	29.9215	25	25	20	47.4	47.4	36.9	78.806	0	323.31	4528100000	253	10	8	7	8	9	3	11	10	13	9	13	13	9	9	7
29.2827	29.1065	28.9303	29.3612	29.1633	29.3178	29.1547	29.2974	29.2994	29.2737	29.4706	29.4554	28.7061	29.0706	29.0127	29.3187	28.8713	29.7063	29.4076	29.4954	29.2518	29.4892	28.9149	29.225	7	7	3	76.1	76.1	40.7	12.732	0	150.88	4527200000	117	5	2	6	6	6	5	5	5	3	9	6	5	3	3	6
29.4009	29.2413	29.0236	29.2917	29.1077	28.7194	28.3927	28.4279	28.8524	28.7415	28.3289	28.5212	29.1575	29.1214	29.218	29.6984	29.4258	28.8056	29.25	28.8592	28.6874	28.1246	29.55	28.5773	27	3	3	80	13.4	13.4	49.895	0	117.66	4513300000	149	3	9	6	6	8	7	4	5	4	6	3	4	7	10	8
29.0182	29.1992	28.9054	28.979	28.8733	28.8153	29.3776	29.2551	29.5527	29.6828	29.408	29.6032	29.2792	29.2759	29.4645	28.9089	29.5843	29.2738	29.4621	29.028	29.0742	29.0249	29.4574	29.1492	33	33	31	32.8	32.8	31.4	174.88	0	142.23	4487500000	220	8	12	9	5	9	9	7	7	14	5	9	6	17	13	10
28.9768	29.1602	29.1355	29.0763	29.0101	29.1566	29.3583	29.3668	29.1402	29.2427	29.3396	29.2328	29.2767	29.2606	29.2712	29.1504	29.3197	29.4391	29.2997	29.7972	29.3915	29.5035	29.2434	29.4989	30	30	30	16	16	16	299.61	0	287.57	4476400000	397	12	18	16	18	16	13	15	15	12	13	12	17	21	18	15
29.0863	29.1872	29.0402	28.8414	29.0304	28.8046	29.4487	28.9568	29.4376	29.4839	29.9097	29.3254	29.4168	29.3021	29.8091	28.9961	29.5348	29.0541	29.4947	29.1864	29.6356	29.5539	29.3567	28.8957	11	11	8	80.4	80.4	52.1	18.658	0	192.71	4473700000	224	8	7	12	7	10	7	10	9	12	17	8	8	12	9	10
29.8123	29.5222	29.2981	29.3184	29.1488	29.0806	29.1579	29.1341	29.1189	29.1772	29.1359	29.3159	28.5979	28.5358	28.8485	28.725	28.7482	28.8949	29.5495	29.3133	29.6374	29.5062	29.5535	29.3846	32	32	32	40.7	40.7	40.7	115.93	0	175.05	4465900000	269	9	11	15	17	15	10	11	8	10	12	11	7	6	8	8
29.3172	29.3765	29.2468	29.1592	29.1659	28.9428	29.4608	29.163	29.4685	29.43	29.2785	29.353	29.2994	29.0023	29.23	29.0836	29.3987	29.1674	29.2868	29.1709	29.1947	29.028	29.2353	29.2167	19	19	19	42	42	42	66.726	0	323.31	4460600000	300	9	11	15	11	16	13	15	13	18	10	12	13	13	12	10
29.4081	29.4139	29.4518	29.4714	29.2587	29.2633	28.7078	29.0337	28.808	28.8312	28.8662	28.9954	29.1808	29.2726	29.3268	29.4455	29.2778	29.288	29.094	29.576	29.3706	29.5901	29.3345	30.0331	18	18	18	40.4	40.4	40.4	58.993	0	323.31	4455800000	260	7	16	9	15	14	14	8	7	5	7	8	6	15	12	13
29.1802	29.2079	28.721	28.9067	29.21	29.5253	29.4947	29.5025	29.6161	29.3748	28.7377	29.4388	29.582	29.3628	30.0001	29.5648	29.8374	28.7914	29.7072	29.0023	29.4051	27.8321	29.324	28.1165	11	11	0	42.8	42.8	0	31.17	0	323.31	4445900000	131	6	6	4	7	5	5	7	5	4	5	6	5	7	5	6
29.305	29.1897	29.2089	29.1026	29.1741	29.3478	29.5539	29.3804	29.5231	29.3529	29.3139	29.5457	29.3409	29.0932	29.4387	29.2548	29.4075	29.2188	29.5681	29.0581	29.1688	28.9596	29.3512	28.8594	27	27	27	48	48	48	80.852	0	323.31	4445300000	209	11	14	12	7	13	9	11	3	8	9	5	6	9	7	10
29.6932	29.5965	29.4997	29.5142	29.4659	29.426	29.1306	28.9935	29.3495	29.3604	29.2021	29.4368	28.858	28.7949	28.8596	28.757	28.9708	28.7528	28.793	28.7114	28.71	28.373	29.0663	28.6498	14	14	14	43.4	43.4	43.4	60.541	0	149.28	4419200000	189	13	10	11	13	10	12	7	6	7	8	6	6	4	6	8
29.5228	28.8633	29.1574	28.8152	29.2977	28.7203	29.3501	29.1795	29.5224	29.3606	29.3036	29.0808	29.5602	28.7594	29.3866	29.3305	29.3567	29.7751	29.4761	28.8586	29.0177	29.1188	29.025	29.771	7	7	6	30.2	30.2	23	27.277	0	323.31	4415100000	120	3	6	7	6	5	5	4	4	4	7	3	4	4	7	5
28.3115	28.2142	28.6442	28.2917	28.5368	28.6398	29.2837	29.3923	29.4528	29.0003	29.053	29.2079	29.1614	29.3537	29.4187	29.4088	29.3365	29.6535	29.5104	29.4469	29.3654	29.7811	29.1929	30.1022	12	12	3	41.1	41.1	10	42.208	0	66.053	4406600000	226	3	8	6	6	8	10	9	9	10	11	6	10	9	9	10
29.6841	29.0619	28.8079	29.0165	28.8947	29.0927	29.2254	28.8382	29.2952	28.965	28.9791	29.0524	29.1609	29.1595	29.7861	29.2282	29.5487	28.9521	29.2726	28.531	29.1778	28.4261	29.373	28.6583	7	7	7	54.2	54.2	54.2	19.667	0	99.09	4388000000	113	4	5	6	6	6	4	3	3	5	6	6	4	3	3	4
29.336	29.5454	29.3214	29.4127	29.4748	29.0612	28.9375	28.9777	29.1563	28.6552	29.1363	29.0134	29.0604	28.974	29.2972	28.9402	29.1486	28.8055	29.0369	28.6346	29.346	28.6184	29.1041	28.7455	14	14	14	44.4	44.4	44.4	53.126	0	139.77	4385400000	138	4	7	9	8	10	7	6	7	4	6	6	6	4	3	6
29.5992	29.1364	28.973	29.074	29.0586	29.199	29.1614	29.2461	28.9234	29.1071	29.3068	29.381	29.2811	29.5666	28.6809	29.2898	28.4768	29.0474	28.728	29.1773	28.7663	29.5465	28.9705	28.9738	12	12	12	70.9	70.9	70.9	26.227	0	64.859	4373500000	170	6	7	10	11	13	10	5	6	9	6	5	6	10	5	7
29.3208	29.4692	29.4769	29.4217	29.5283	29.5323	29.2139	29.3934	29.2135	29.3178	29.3595	29.422	28.9032	28.803	28.7743	28.7295	28.781	28.9843	28.5034	28.7748	28.5142	28.6124	28.4879	28.8493	41	41	41	32.8	32.8	32.8	183.16	0	323.31	4373000000	284	14	20	14	20	18	18	9	12	14	16	10	10	9	11	8
29.2573	29.3612	29.3272	29.2799	29.1527	29.1465	29.3835	29.3581	29.1222	29.2532	29.0279	29.1077	29.7746	29.462	29.4533	29.5259	29.4236	29.3465	28.6255	28.8603	28.454	28.9513	28.8296	28.4437	15	15	15	32.2	32.2	32.2	61.206	0	72.937	4369400000	176	6	10	9	9	5	12	6	5	7	10	5	7	14	7	9
30.2911	29.4828	29.1117	29.3833	29.5281	29.243	28.7919	28.2189	28.7613	28.3074	29.0052	28.5257	29.2261	28.3036	29.0249	27.9842	29.2831	28.1245	29.1261	27.6455	28.9929	26.9028	28.8968	26.985	5	5	5	35.2	35.2	35.2	13.742	0	20.505	4368600000	68	5	3	2	3	4	4	1	1	3	3	3	2	4	3	3
27.4048	28.1576	28.572	28.2374	28.759	28.3864	28.5721	29.4535	28.3865	29.3815	28.9609	29.3393	29.5711	30.2065	28.2557	29.86	28.6227	30.0026	29.3575	30.7493	29.8377	31.3189	29.6246	30.8742	3	3	3	18.8	18.8	18.8	14.177	0	44.145	4359800000	111	5	4	5	5	5	4	4	5	6	4	3	4	5	5	4
29.6758	29.3864	29.1028	29.3181	29.2499	29.3832	29.2238	29.2778	29.2652	29.1839	29.1405	29.249	28.8094	28.841	28.8365	28.5406	28.9425	28.7129	29.2696	29.3317	29.0995	28.6382	29.3628	29.2759	15	15	15	53.5	53.5	53.5	46.247	0	153.8	4333100000	250	7	17	16	14	12	13	10	9	7	8	11	10	14	12	9
28.2608	28.8911	28.7674	28.6996	28.7393	28.7384	29.4413	29.6724	29.3721	29.5179	29.4329	29.6458	29.4567	29.3411	29.3882	29.6285	29.5547	29.6496	29.706	29.9602	29.6883	30.558	29.6309	29.7921	11	11	11	59.8	59.8	59.8	28.994	0	185.66	4330100000	207	4	10	7	8	6	9	9	9	8	7	4	10	10	10	9
28.8025	29.1847	29.3117	29.2469	29.3087	29.341	29.1573	29.5622	29.0633	29.5733	29.1933	29.6025	28.735	29.0821	28.6554	29.2427	28.6016	28.765	28.6617	29.009	29.1051	29.2271	29.0346	29.4815	12	12	12	25.5	25.5	25.5	68.329	0	65.39	4324500000	169	4	10	7	7	9	6	13	7	7	9	8	5	9	5	8
29.3137	29.2771	29.2412	29.3143	29.2509	29.0573	29.5266	29.4971	29.074	29.1031	29.0857	29.2226	28.878	28.9534	28.8059	28.6113	28.7352	28.9179	29.0626	28.9047	29.0042	29.1339	28.7987	28.9767	14	14	14	58.4	58.4	58.4	44.969	0	323.31	4319300000	216	9	8	8	10	8	11	8	12	9	12	7	8	13	12	6
29.3586	28.8106	28.7884	28.664	28.7038	28.7453	29.5909	29.3234	29.6255	29.3086	29.5026	29.3845	29.2332	29.165	29.6559	29.0363	29.3688	28.6934	29.6979	29.3792	29.4821	28.921	29.8112	29.2838	20	20	14	51.7	51.7	39.7	57.41	0	323.31	4313700000	198	6	10	6	9	9	8	4	7	9	7	6	4	7	12	8
28.5204	29.2238	29.0897	29.0977	29.0788	29.0598	29.3434	29.3365	29.1918	29.4413	29.4353	29.7418	29.203	29.3097	28.9522	29.0098	29.1931	29.1338	29.3371	29.3281	29.7178	30.0279	29.3274	29.6595	19	19	19	37.8	37.8	37.8	61.585	0	323.31	4302600000	290	11	11	14	15	12	15	14	12	16	12	7	10	11	11	9
29.2288	29.1414	28.8874	29.0794	28.8795	28.7872	29.3992	29.6947	29.4298	29.2994	29.4205	29.4952	29.1833	29.3747	29.4722	29.67	29.1782	29.0632	29.0906	29.5594	29.221	28.9205	29.5028	28.8203	14	14	14	60.7	60.7	60.7	38.534	0	323.31	4293500000	223	8	10	10	13	9	7	9	8	13	11	10	6	11	9	13
29.5542	29.2095	29.1603	29.1181	29.2277	29.3258	29.3075	29.0401	29.3411	28.9769	29.4355	29.3143	29.0578	28.9112	29.3395	29.2519	29.225	28.8759	29.2961	28.9771	29.2536	28.5735	29.1135	28.5124	24	24	24	38.6	38.6	38.6	98.398	0	144.95	4273200000	257	13	15	15	12	16	13	8	9	11	10	8	7	7	11	12
29.4587	29.5016	29.1792	29.3933	29.1757	29.3884	29.2738	29.0965	29.2724	29.1902	29.3474	29.3767	28.7552	28.9675	29.0772	29.0825	28.8798	28.8071	28.7931	28.6073	28.4265	28.4981	28.8841	28.7626	47	47	47	30.6	30.6	30.6	242.37	0	323.31	4269200000	337	17	19	17	24	24	24	17	11	15	18	10	8	11	18	12
29.0803	29.6457	29.8213	29.7248	29.5567	29.5717	28.9275	29.2171	28.7485	29.101	28.4896	28.7664	28.9827	29.0341	28.6173	29.1336	28.4726	29.3818	28.7101	29.0895	28.6468	29.4704	28.8404	29.5918	11	11	11	68.1	68.1	68.1	31.462	0	68.794	4263400000	164	6	8	8	9	10	11	7	4	5	7	2	3	8	7	4
29.392	29.3269	29.0947	28.9791	29.0148	29.3448	29.2275	29.2347	29.2591	29.4274	29.3283	29.4301	29.2095	29.1501	29.4432	29.3222	29.439	29.0789	29.2618	29.1776	29.2474	29.0314	29.2041	29.2191	36	36	36	38.6	38.6	38.6	177.19	0	159.32	4260800000	274	6	11	14	11	10	19	12	11	2	13	8	6	14	9	6
29.5893	28.7603	28.98	29.0137	28.9674	28.5332	29.0997	28.8059	29.2334	28.7751	29.2501	28.7438	29.1074	28.4523	29.4226	28.5484	29.347	28.6345	29.6121	28.6589	29.2958	28.4891	29.5964	28.3539	14	14	14	72.4	72.4	72.4	34.482	0	182.37	4251400000	195	3	14	6	7	5	7	11	11	10	7	7	4	7	7	11
29.5331	29.4983	29.4989	29.5239	29.3303	29.5504	29.094	29.0678	29.0237	28.9492	29.3567	29.2023	28.4063	28.3452	28.5837	28.3355	28.6093	28.0476	28.8892	28.3	28.7745	28.3972	28.4694	28.3014	21	21	21	40.5	40.5	40.5	96.557	0	224.81	4246400000	201	12	15	18	12	15	10	6	8	8	9	6	9	4	4	7
29.3915	29.0193	29.5476	29.274	29.3522	28.9997	29.3859	29.3279	29.2175	29.2981	29.319	29.6017	29.2108	29.2723	29.4324	29.0793	29.2213	29.6521	28.2849	28.8642	28.352	28.8968	28.3335	28.3192	18	18	18	39.7	39.7	39.7	85.237	0	273.4	4245500000	206	5	9	8	6	10	13	11	11	13	13	8	9	8	11	13
28.7236	29.1351	28.9878	29.0164	29.0282	29.1843	29.2409	29.4613	28.9903	29.3506	29.474	29.7303	28.8697	29.493	28.6517	29.1405	28.9644	29.3259	28.6787	28.9906	28.9902	29.6922	28.929	29.0936	21	21	21	33.2	33.2	33.2	100.18	0	184.67	4234100000	254	10	12	12	13	11	19	13	9	11	8	12	5	15	10	8
29.3336	29.3187	29.3697	29.0744	29.7129	29.0706	29.1391	28.7516	29.0305	28.3381	28.9383	29.6275	29.0332	28.8441	28.8804	28.5108	28.8319	28.9402	28.8673	29.5977	28.8687	29.2305	28.4091	29.0759	6	6	6	45.6	45.6	45.6	15.798	0	16.251	4233200000	68	4	5	4	5	4	5	2	1	1	1	1	1	3	3	4
29.8125	29.8561	29.8747	30.1027	29.9956	29.8359	28.3543	28.1088	28.5142	28.2399	28.2374	27.8344	28.4747	28.6812	28.3802	28.4856	28.3291	28.0515	28.463	28.3554	28.0045	27.5408	28.0999	28.0097	8	8	8	79.3	79.3	79.3	20.749	0	66.261	4223900000	74	3	5	7	4	5	5	1	2	2	2	1	1	3	3	3
29.1296	28.5978	29.2046	28.7491	28.6682	28.3918	29.0732	28.8411	28.9402	28.7911	28.9088	29.0571	29.7742	29.2491	29.216	29.5031	29.1268	29.9424	29.2563	29.5414	28.5362	29.1923	28.6467	29.7081	8	8	8	78.6	78.6	78.6	13.802	0	64.181	4222600000	75	4	1	2	2	2	4	1	2	1	3	1	2	6	2	5
29.5949	29.5309	29.2443	29.4393	29.2473	29.3479	29.2953	29.2268	29.3675	29.4004	29.3574	29.1825	28.7862	28.754	29.177	28.9081	28.945	28.8183	28.4028	28.3644	28.6468	28.5266	28.5153	28.477	41	41	31	34.2	34.2	28	174.38	0	323.31	4209700000	328	11	24	19	22	17	24	14	15	12	10	11	11	14	15	15
28.6433	29.3155	29.1096	29.2639	29.1006	29.2736	29.2384	29.3093	29.0801	29.3392	29.5552	29.5651	29.0346	29.2412	28.8614	29.21	28.9328	29.0955	28.763	29.4686	29.1823	29.9197	29.0242	29.1637	17	17	17	50.9	50.9	50.9	59.271	0	206.1	4206700000	324	10	16	16	16	15	15	15	14	14	14	13	14	16	12	12
29.4754	29.4009	29.6504	29.2736	29.4549	29.4159	28.6094	28.5997	29.048	28.7645	29.1711	28.3885	29.2578	28.9437	28.8949	28.896	29.2258	28.3186	28.7695	29.3223	29.021	29.1309	29.0657	29.2962	6	6	6	30.7	30.7	30.7	20.762	0	74.474	4177600000	131	7	10	8	5	6	9	4	2	4	3	3	2	9	6	5
29.7392	29.1753	29.5321	29.2527	29.4808	29.4443	29.0272	28.8102	29.2569	28.6549	28.9486	29.035	28.5239	28.2028	28.7858	28.2873	28.9203	28.3374	28.9209	28.3323	28.7868	27.8751	28.5871	28.5479	23	23	23	37.3	37.3	37.3	82.285	0	32.387	4169100000	169	8	11	11	10	14	9	11	4	7	5	7	4	8	6	5
29.7155	29.7818	29.8525	29.6165	29.7139	29.6716	28.6594	28.9078	28.6807	28.8438	28.9783	28.4297	28.6123	28.9113	28.2457	28.9205	28.4425	27.9346	28.5133	28.7858	28.5476	29.1603	28.5283	28.5337	11	11	11	32.1	32.1	32.1	31.791	0	57.619	4167900000	116	9	6	7	6	8	9	4	3	4	5	3	6	5	5	3
28.4265	28.2985	28.1595	28.0053	27.9238	28.21	28.606	28.6923	28.5143	28.5452	28.7106	28.7877	30.0308	29.9195	30.0509	30.0937	30.1343	29.8282	29.9893	30.0924	29.6213	29.5955	29.6818	29.8667	21	19	19	44.7	40.6	40.6	79.187	0	277.53	4166600000	249	7	10	8	8	3	5	2	11	6	8	1	6	17	16	9
29.5299	29.2295	29.8617	29.3994	29.6887	29.5433	28.499	28.4946	28.7838	28.4544	28.3345	28.525	28.8536	28.8647	28.4719	28.9032	28.4394	29.2483	28.6167	29.2863	28.6908	29.1919	28.6105	29.445	12	12	12	48.4	48.4	48.4	28.908	0	122.27	4162300000	167	6	13	10	10	9	11	5	4	7	5	4	5	11	4	8
28.6143	29.3038	29.0416	29.1346	29.1035	29.1406	29.2365	29.2507	29.0537	29.3523	29.1297	29.0251	28.812	29.3366	28.6646	29.1596	29.0713	29.3028	28.9	29.1757	29.1815	29.491	29.0579	29.3343	18	18	18	45.3	45.3	45.3	57.673	0	238.82	4161900000	183	6	8	6	10	11	8	9	11	9	8	8	7	10	4	9
28.8228	29.3699	29.114	28.9938	29	29.1445	29.3147	29.586	29.3723	29.3633	29.326	29.4965	29.2097	29.3422	29.0302	28.9848	29.0912	28.7513	29.1412	29.3721	29.602	29.4637	29.2907	29.3701	14	14	14	44	44	44	46.48	0	51.418	4149300000	148	5	6	6	6	7	7	7	5	7	6	6	3	6	10	5
29.304	28.9555	28.7854	28.8206	28.8435	28.9204	28.8143	28.8034	28.7909	28.6727	28.9214	28.9702	29.2765	29.132	29.5449	29.2851	29.5609	29.2391	29.604	29.3726	29.5701	28.9608	29.611	29.2231	33	33	32	38.1	38.1	37.4	121.68	0	291.63	4135800000	309	14	16	15	12	11	13	10	10	11	7	8	8	15	13	17
28.9418	29.0499	29.0876	29.0488	28.8502	29.0499	28.9273	28.985	28.8483	28.893	28.8023	29.0122	29.1448	29.1822	29.3137	29.0435	29.2196	28.9874	29.6164	29.4657	29.503	29.657	29.5429	29.6048	27	27	27	43.3	43.3	43.3	107.89	0	323.31	4133200000	317	12	10	14	12	11	15	13	12	14	14	9	6	11	12	14
28.7603	29.4678	29.5168	29.3202	29.4157	29.4674	28.4935	28.8949	28.3962	28.8833	29.0049	28.5399	28.8763	29.3219	29.0092	29.3697	29.0832	29.2027	28.715	29.11	29.1542	29.7045	28.8718	29.3388	30	30	30	35.5	35.5	35.5	146.2	0	323.31	4124400000	277	11	15	19	13	10	14	11	9	9	8	8	7	12	14	8
28.6622	28.6424	28.7429	28.5799	28.482	28.588	29.3805	29.4914	29.7375	29.4883	29.4351	29.4303	28.9635	28.9639	29.2861	29.4708	29.2671	29.1341	29.3832	29.3897	29.3017	29.515	29.6386	29.2407	29	29	29	34.7	34.7	34.7	141.35	0	323.31	4120800000	302	6	9	12	6	8	9	19	17	14	12	9	12	15	9	10
28.7307	28.9039	29.3349	28.7017	28.9945	28.8414	29.0837	29.1097	29.4652	28.9998	29.1641	29.0252	29.1766	29.0668	28.9718	28.8357	29.0515	29.4641	29.1007	29.9176	28.9921	29.8473	28.8911	29.7695	20	18	18	41.6	39.3	39.3	67.56	0	271.67	4096500000	196	6	10	10	10	11	9	8	7	7	6	7	6	11	9	9
29.1787	28.948	28.8605	28.7823	28.8582	28.6609	29.2102	29.0587	29.3211	28.9939	29.2126	29.1999	29.4396	29.1811	29.7024	29.1969	29.4797	28.9253	29.5732	28.7954	29.186	28.3994	29.5849	28.7579	25	25	25	38.7	38.7	38.7	109.96	0	164.91	4087800000	294	7	12	16	12	10	13	12	12	9	16	10	9	19	17	13
29.6208	29.0043	28.9066	28.9846	28.7833	28.8888	29.2438	29.4145	29.3189	29.0242	29.3602	29.1896	28.8523	28.9357	28.8798	28.829	29.152	28.6587	29.8826	29.4958	29.8304	29.2242	29.5235	29.0671	13	13	13	51.8	51.8	51.8	27.843	0	323.31	4058900000	225	10	11	10	8	8	9	8	11	9	9	9	9	11	8	9
29.469	29.1762	29.0949	29.1569	29.2036	28.8133	29.2405	28.4455	29.0072	28.6394	29.0587	29.0134	28.898	28.5826	29.2229	28.555	29.3085	28.8191	28.8299	27.8897	28.7333	28.0425	28.7993	27.6357	10	9	9	19	17.1	17.1	46.437	0	88.824	4054800000	86	5	2	7	1	8	5	4	0	3	3	3	1	4	2	4
28.722	29.1314	29.0681	28.9556	28.9706	28.8502	29.0999	28.9424	28.9545	28.8411	29.0679	29.1326	28.9824	28.983	29.0916	29.0462	29.1439	28.726	29.0263	28.6766	29.0364	28.9841	28.904	28.8988	25	25	25	31.2	31.2	31.2	136.06	0	275.1	4046100000	260	10	12	15	11	11	12	12	8	11	7	12	6	14	12	11
29.4287	28.9584	29.6803	29.2189	29.5749	28.7494	29.1132	27.8859	28.9125	28.7837	28.827	27.9831	28.965	29.4749	29.0341	29.0488	28.5663	28.7671	28.8408	28.6299	28.6548	27.6386	29.1921	28.7793	12	12	12	62	62	62	37.025	0	227.82	4032100000	153	7	6	9	8	6	9	6	6	5	5	4	3	6	9	7
29.393	29.0678	28.8869	28.9929	28.8954	29.0468	29.0281	29.2319	28.8583	29.1085	29.1851	29.3978	28.8165	29.0111	28.7191	28.7726	28.8808	29.1009	28.8772	29.2061	29.0493	29.1821	28.875	29.2114	39	39	39	22.4	22.4	22.4	267.29	0	323.31	4024900000	287	19	16	13	13	14	9	6	13	9	10	10	10	12	15	11
29.6457	28.6612	29.4656	29.1189	29.1817	28.3298	29.2558	28.4536	29.0798	29.2889	28.9671	29.3591	29.0779	28.3761	29.3314	28.5397	29.4192	28.4471	28.7589	28.9185	29.9967	27.5412	28.7982	28.2743	4	4	4	50.6	50.6	50.6	10.058	0	6.2624	4000500000	32	2	3	3	1	2	2	1	1	1	1	2	1	1	1	2
28.6441	28.7093	28.4853	28.8114	28.7683	28.7785	28.9567	28.8991	28.9854	28.9399	28.7019	29.2478	29.1456	29.3315	29.3301	29.3016	29.4249	29.0677	29.6141	29.3794	29.5338	29.1841	29.7022	29.7529	25	23	23	50.1	48.5	48.5	86.16	0	323.31	3994900000	346	11	13	17	14	13	18	11	14	15	17	10	8	19	16	16
29.4097	29.4199	29.2215	29.3597	29.1053	29.4967	28.878	29.1476	28.9785	28.9382	28.6964	29.1052	28.9587	29.1066	29.093	29.047	28.8071	29.4863	28.95	28.8253	28.6586	28.5738	28.7344	28.7763	10	10	3	61.4	61.4	29.3	20.825	0	161.49	3993500000	152	7	9	6	9	7	8	6	5	6	6	6	3	7	7	5
29.3661	29.2325	28.9761	29.1497	28.9485	29.1236	29.2089	29.1646	29.5127	29.2609	29.0775	29.2532	28.8102	28.9432	29.102	28.9241	28.7881	28.4643	29.1332	28.547	28.8051	28.2232	29.416	28.5046	31	31	31	39.5	39.5	39.5	136.31	0	192.74	3991400000	237	11	13	14	12	14	17	11	11	9	13	6	10	7	7	8
29.2264	28.3688	28.6452	28.5619	28.4418	28.5708	29.1877	29.1362	29.4583	29.2306	29.1919	29.3714	29.4911	29.2362	29.3814	29.0495	29.1899	28.9322	29.0031	28.2128	29.0027	28.2204	28.9601	28.3268	11	11	11	32.9	32.9	32.9	41.796	0	61.042	3985900000	123	4	3	5	5	8	5	5	3	5	4	4	5	6	6	8
29.2317	28.8694	28.8155	29.0561	28.7756	29.0678	29.316	29.4754	29.2055	29.2108	29.3119	29.482	29.1319	29.2751	29.2796	29.2175	29.4598	29.2726	28.951	28.8602	28.7406	29.1851	29.1347	29.0487	17	17	17	54.5	54.5	54.5	52.878	0	50.264	3985000000	211	10	10	12	11	12	11	9	10	8	9	7	8	7	10	8
28.9827	28.8304	28.2298	28.7525	28.5991	28.8269	28.8548	29.0562	28.7874	29.1904	28.6374	29.0787	29.4845	29.1432	29.4732	29.0971	29.2992	29.3416	30.0235	29.2221	29.7267	29.0406	29.8044	29.298	14	14	14	54.7	54.7	54.7	44.292	0	125.49	3981200000	171	4	9	3	5	4	6	7	6	3	7	4	5	13	6	6
28.4344	28.7461	28.6917	28.6841	28.8555	28.7227	29.2282	29.2169	29.0809	29.2365	29.2311	29.3218	29.0729	28.993	29.4163	29.3792	29.3956	29.2492	29.5739	29.3044	29.498	29.4412	29.3684	29.3948	19	19	19	30.9	30.9	30.9	114.53	0	298.74	3980800000	356	7	14	18	14	17	12	12	14	19	15	17	12	10	11	17
29.0954	29.2728	29.4913	29.1691	29.2579	29.1077	28.9426	28.8758	28.9525	28.8918	28.9744	28.9752	28.8681	29.0946	29.0458	29.1016	29.1555	29.0913	28.7504	29.0599	28.8712	29.0234	28.7375	28.727	20	20	19	39.7	39.7	37.6	66.121	0	192.06	3973500000	243	4	13	13	8	11	11	11	10	9	11	10	8	10	15	10
29.1526	28.673	28.5692	28.5461	28.5508	28.2543	29.3055	29.3921	29.4349	29.3945	29.3427	29.5019	28.7808	28.8988	29.5298	29.024	29.36	29.132	28.9375	29.0624	29.2153	28.9332	28.8788	28.9514	15	15	15	51.2	51.2	51.2	45.745	0	95.188	3970400000	198	6	7	11	6	9	8	11	7	11	13	4	6	8	8	8
29.6321	28.5603	30.163	28.5831	28.7956	28.6985	27.4098	26.318	28.8159	27.8916	27.2028	27.5807	29.6646	29.7432	28.8145	28.9332	29.573	31.2109	28.2541	30.1065	28.6623	30.5063	28.154	29.4497	4	4	4	70.4	70.4	70.4	11.139	0	7.7134	3948600000	31	1	2	2	1	2	1	1	0	1	1	1	0	1	2	1
28.4227	28.88	28.8149	28.3605	28.435	28.278	29.1469	29.2277	29.154	29.1542	29.2551	29.4918	29.1902	29.3535	29.336	29.2346	29.355	29.2213	29.4355	29.6067	29.4042	29.9124	29.6047	29.8997	19	19	18	45.4	45.4	43.4	50.909	0	319.53	3940000000	324	11	11	11	5	7	11	17	12	13	9	13	15	18	15	15
28.7324	29.2409	29.0545	29.0811	28.9799	29.3013	29.0057	28.8007	29.0236	28.7566	28.7232	28.6849	28.8164	28.7821	28.7419	28.3103	28.8931	28.3309	29.5976	29.2822	29.3183	29.2164	29.5361	29.129	18	18	18	37.8	37.8	37.8	64.732	0	214.98	3933300000	131	5	9	8	9	7	7	4	3	6	2	4	5	2	1	3
28.1563	28.7108	28.5443	29.0915	28.5261	28.7166	29.5117	29.3833	28.6231	29.382	29.4431	29.4704	29.1787	28.8152	27.9737	28.8828	28.4845	29.27	28.5496	29.1908	28.9877	29.9708	28.4993	29.6644	6	5	5	20.5	17.6	17.6	53.082	0	14.168	3927400000	39	1	0	1	0	0	3	0	3	1	2	2	2	1	1	1
29.4911	29.316	28.7236	29.1899	28.7005	29.6333	28.4508	28.3021	29.04	29.0231	28.3783	28.5461	28.6877	29.8028	29.2833	29.1484	29.0025	28.9386	29.3742	29.0307	28.6551	27.223	29.3242	27.9554	3	3	3	33	33	33	19.116	0	66.239	3926500000	95	2	3	6	5	4	6	5	3	7	3	3	1	4	2	8
29.0387	28.812	28.8595	29.8872	28.6961	28.5196	29.2119	29.3051	29.5602	29.3212	29.4571	28.9687	29.4855	29.6573	29.2718	28.9333	29.4707	28.8331	28.3738	28.9732	27.3029	27.8702	29.6291	27.8758	4	4	4	74.7	74.7	74.7	11.25	0	284.23	3924700000	72	3	4	2	3	2	4	2	2	3	3	2	3	3	1	4
29.2313	28.8586	28.8484	28.7162	28.5298	28.799	28.8293	29.1532	28.8297	28.7585	28.6115	28.7834	29.0058	29.0245	29.1891	29.235	29.1556	29.0674	29.0859	29.2073	28.9608	28.9466	28.9813	29.1682	13	13	13	50.1	50.1	50.1	44.23	0	269.31	3924700000	179	7	7	9	6	7	8	6	8	8	6	8	8	12	9	7
28.7313	28.7877	28.8888	28.5773	28.5732	28.3964	28.805	28.7352	29.118	29.2704	29.0281	29.1142	28.8961	29.0199	29.1831	29.1414	29.4915	29.2642	29.528	29.0558	29.3951	29.3221	28.9785	28.6754	10	10	2	65.9	65.9	8.8	20.652	0	240.41	3909700000	186	11	7	10	6	5	4	7	7	11	7	6	9	7	8	10
29.008	28.9441	28.6225	28.9875	28.691	28.8287	28.7144	29.0815	29.1692	29.3457	28.9126	29.1848	29.0447	29.0564	29.3484	28.9169	29.322	28.8054	29.4277	28.9704	29.1098	28.7147	29.5195	29.1709	7	7	7	39.9	39.9	39.9	31.674	0	323.31	3902700000	118	0	4	3	5	6	6	3	5	4	6	6	3	5	5	5
29.738	29.4086	29.5975	29.2945	29.5542	29.3913	28.9509	28.5497	28.9818	28.4642	28.7778	28.5046	28.2709	28.0596	28.4279	28.2087	28.146	28.1809	28.2155	27.9654	28.1067	27.6197	28.1871	28.3548	18	18	18	38.9	38.9	38.9	73.46	0	159.19	3890400000	168	11	12	17	9	14	8	5	7	7	6	8	5	6	2	7
29.3386	29.2092	29.2203	29.3198	29.0624	29.0958	28.947	29.1194	28.8329	28.8756	28.8707	29.1066	28.6692	28.9598	28.6087	28.9058	28.7564	29.0057	28.8117	29.5008	29.0031	29.4571	29.0183	29.5342	17	17	17	43.7	43.7	43.7	55.873	0	155.57	3866400000	295	11	15	14	13	16	16	11	13	6	11	8	10	11	13	11
29.6127	29.4078	29.3979	29.3458	28.9181	29.4471	28.5782	28.5343	28.5195	28.0831	28.5383	28.1948	28.8676	28.6543	28.8571	28.6299	28.7588	28.2746	28.8481	28.035	28.4585	27.0373	28.6788	27.4349	11	11	9	32.7	32.7	27.6	56.806	0	292.4	3859400000	143	8	6	12	8	12	7	7	4	6	5	2	2	8	5	10
27.9682	28.9573	29.0306	29.0174	28.8729	29.0714	29.0632	29.4517	28.7902	29.3804	29.4325	29.3224	29.0167	29.3857	28.8676	29.502	28.9466	29.3635	28.4111	29.0786	29.2428	29.8709	28.966	29.4776	14	14	14	38.9	38.9	38.9	71.456	0	123.68	3856700000	278	5	14	11	12	14	12	12	10	8	12	10	15	16	12	12
29.9959	29.3116	29.4921	29.6849	29.5422	29.5283	28.5292	28.1582	28.508	28.0304	28.5087	27.9799	28.3289	28.4232	28.8853	28.4114	28.2214	28.1191	28.2684	27.579	27.6102	27.3167	27.8933	27.7182	15	15	15	64.2	64.2	64.2	41.268	0	80.44	3849200000	110	5	9	5	6	10	5	2	3	6	1	3	6	3	5	5
29.0972	29.4174	29.0424	29.4449	29.2965	29.2888	28.9527	29.1661	28.7442	28.8505	28.9453	29.0127	28.7893	29.1021	28.6367	29.0614	28.5902	29.0895	28.4595	28.8465	28.8549	28.5508	28.44	28.7083	14	14	14	36.5	36.5	36.5	51.355	0	179.57	3847500000	136	8	6	8	8	10	8	7	3	5	6	6	4	4	5	7
29.1767	29.078	29.2743	28.8856	28.8417	28.9237	29.1041	28.9587	29.145	29.0531	29.2938	29.2041	28.938	28.4268	28.8316	28.602	29.0143	28.7154	28.8551	28.8215	29.2453	29.1765	28.9966	28.6922	16	16	16	47.6	47.6	47.6	54.416	0	139.36	3845400000	244	8	11	14	12	11	11	5	8	10	18	17	7	9	12	12
29.2296	29.7699	29.279	29.4402	29.0743	28.9671	29.0161	28.7967	29.317	29.466	28.8082	28.9906	27.9961	27.9276	28.5559	28.2571	28.744	28.4691	28.7846	28.8299	29.557	28.6933	28.1504	28.2848	6	6	6	64.9	64.9	64.9	16.014	0	176.89	3805600000	152	6	7	5	5	8	7	7	6	8	7	5	4	7	6	7
29.0228	29.2199	28.7646	29.0611	28.7456	29.1013	28.8185	28.8277	29.014	28.7967	28.7958	28.8444	29.0972	29.2295	29.2964	29.3774	29.203	28.5542	29.0639	28.8202	29.0612	28.99	29.3285	28.6049	7	7	7	64.9	64.9	64.9	17.861	0	39.7	3798700000	103	5	9	7	5	7	7	3	5	4	1	3	1	4	7	3
29.0904	28.8663	28.8887	28.6419	28.7691	28.8295	28.8734	29.0354	28.8957	28.9369	28.8043	28.7779	29.1269	29.207	29.2114	28.9601	29.1805	29.538	29.123	29.3233	29.1912	29.5328	29.1445	29.4587	10	10	10	47	47	47	24.593	0	323.31	3776000000	190	6	7	6	7	12	5	9	9	9	8	8	6	7	7	8
28.6356	29.3154	28.2611	29.4239	29.0115	29.3703	29.5786	30.3567	29.3885	29.1918	29.0393	28.7627	29.2419	28.9588	29.3057	29.2801	29.0136	29.0053	28.2154	29.1396	27.8021	28.647	27.9672	29.0097	16	3	3	63.5	17.6	17.6	36.983	0	263.33	3773200000	65	1	3	3	4	3	3	2	3	2	4	5	3	2	2	4
28.2378	28.5259	28.3362	28.4288	28.4023	28.4637	29.314	29.2109	29.3292	29.0638	29.1801	29.2203	28.9452	28.8287	29.0872	28.8485	28.9286	28.4765	29.6939	29.3757	29.4412	29.1155	29.7818	28.9033	21	21	21	52.2	52.2	52.2	62.224	0	167.81	3768400000	296	5	7	9	12	13	11	16	12	11	12	11	10	12	15	12
29.1251	28.9911	28.905	29.1397	29.1704	29.2446	28.831	29.1695	28.7659	28.7828	28.9606	29.1559	28.7382	28.7449	28.9005	28.839	28.8413	29.1011	28.8115	28.8274	28.6134	28.8954	28.8656	29.2559	25	25	25	42.3	42.3	42.3	102.9	0	161.57	3766100000	254	9	13	13	12	12	15	12	9	13	6	7	8	11	14	13
28.8247	28.5158	28.4549	28.7736	28.2882	28.7412	29.3028	29.0505	29.2783	29.1564	29.0783	29.2176	29.1277	28.9093	29.3848	28.948	29.3598	28.9355	29.4967	29.023	29.3128	28.7707	29.3561	28.8609	32	32	32	34.4	34.4	34.4	144.75	0	323.31	3760200000	323	6	10	9	11	11	11	14	15	10	17	12	15	14	12	15
28.8464	29.2438	29.2295	29.3468	29.3823	29.0475	28.9396	28.6822	28.7096	28.9512	28.9526	28.6524	28.5902	29.1874	28.6412	29.1527	29.0573	29.2372	28.717	29.2757	29.2569	29.5949	28.9652	29.3397	5	5	5	27.6	27.6	27.6	17.256	0	5.6105	3756600000	74	2	3	4	5	3	3	2	4	2	5	3	1	3	4	1
29.6399	29.0308	28.892	29.0506	29.0386	29.0551	28.6806	28.8385	28.9275	28.7094	28.7285	28.9272	28.5043	28.6759	28.7965	28.4744	28.8673	28.1813	28.8826	28.4854	28.8607	28.1135	28.786	27.6773	13	13	13	35.5	35.5	35.5	59.004	0	323.31	3754200000	188	8	12	10	13	7	8	9	6	10	9	6	8	5	5	7
29.0224	28.8634	28.8902	28.9284	28.6811	28.8614	28.9382	29.2597	29.0688	29.1808	29.0876	29.166	28.8069	28.6717	28.8116	28.8114	28.4551	28.654	29.2059	28.8496	28.8041	29.4791	29.2666	29.5236	19	19	19	27.2	27.2	27.2	119.41	0	78.538	3751700000	218	10	9	10	10	7	6	10	11	7	8	9	8	8	13	6
29.5171	29.1331	28.9973	29.0151	28.9821	29.1376	28.5879	28.7567	28.847	28.6512	28.9235	28.8592	28.4696	28.3867	28.761	28.2952	28.7141	28.1599	28.5557	28.0999	28.3953	27.7163	28.3817	27.7944	20	20	20	38.1	38.1	38.1	75.406	0	91.918	3742200000	235	12	15	15	17	12	15	12	10	13	10	5	6	11	6	10
29.4769	29.0416	29.1259	28.8363	28.8175	29.1033	29.0414	29.0856	28.9905	28.9148	28.9915	28.9081	28.3659	28.5177	28.5561	28.5149	28.6148	28.0836	29.0741	28.843	29.0011	28.5498	29.0258	28.5674	18	18	18	35.9	35.9	35.9	67.993	0	278.43	3739400000	180	7	11	7	13	8	8	9	9	8	8	7	5	3	5	8
28.3006	28.6007	28.7758	28.6402	28.6453	28.4184	29.5474	29.2575	29.5336	29.3892	29.5663	29.5775	29.366	28.6399	29.5697	28.8413	29.6543	28.9985	29.3024	28.8358	29.3317	28.2775	29.0819	28.3548	9	9	9	58.9	58.9	58.9	18.007	0	35.971	3737500000	155	0	10	5	7	7	7	8	7	7	5	5	5	6	5	6
29.5602	29.1122	29.2257	29.4618	29.1165	29.1637	28.7984	28.5598	28.7909	28.9104	28.5098	28.5175	28.5706	28.5334	28.8262	28.8183	28.6704	28.6868	28.5719	28.5275	28.4418	27.959	28.3473	28.2074	24	22	20	63	59.3	55.8	61.174	0	323.31	3734100000	278	16	15	13	14	13	17	10	10	10	11	7	7	7	17	11
28.5924	28.9389	28.663	28.8403	28.2523	28.7525	28.3892	28.4755	28.5001	28.9114	28.8054	29.0765	28.542	28.7244	28.6464	28.1951	28.9238	28.6569	28.7427	28.6589	28.6655	28.5643	28.5026	28.3732	5	5	5	48.8	48.8	48.8	9.7251	0	119.6	3728900000	168	5	9	8	8	8	7	7	6	10	7	5	6	4	7	7
28.8736	28.8824	28.711	28.8255	28.4637	28.4321	28.5611	28.1646	28.898	28.7277	28.6184	28.811	29.797	29.3465	29.6152	29.1931	29.4811	29.5253	29.2097	29.4351	29.4926	29.2437	29.1268	28.6424	13	13	13	32.6	32.6	32.6	58.112	0	144.83	3722700000	148	5	4	6	5	6	8	7	8	6	7	6	5	7	7	13
29.4006	28.9963	28.986	28.6867	28.9702	28.7909	28.4924	28.6479	28.6026	28.4426	28.6186	28.8657	29.7634	29.6334	29.7049	29.5756	29.5403	29.5381	28.4191	28.7169	27.9024	28.8866	28.3884	28.5947	16	16	16	47.7	47.7	47.7	43.585	0	323.31	3721600000	177	9	6	10	7	11	4	6	3	8	9	5	5	11	8	12
28.9654	28.6675	28.7462	28.7961	28.7794	28.6722	28.8304	29.1192	29.0073	29.22	29.2085	29.2251	28.601	29.3785	28.7291	29.3146	28.8109	29.3932	28.6203	29.4308	29.2605	29.9816	29.0809	29.5203	16	16	16	36.2	36.2	36.2	69.15	0	323.31	3715600000	205	3	11	7	10	11	7	6	8	12	6	6	5	10	12	9
29.0578	28.7782	29.3358	28.9449	29.18	29.0863	28.925	28.9427	28.8455	29.0537	28.8948	28.8573	28.8486	29.0783	28.784	28.9648	28.8211	28.9063	28.4563	28.6818	28.4012	28.6517	28.494	29.2262	12	12	12	58.5	58.5	58.5	37.154	0	45.578	3709200000	168	9	6	10	9	11	9	7	4	6	4	6	3	6	9	5
29.4533	29.235	29.2705	29.0034	29.3001	29.1218	28.9587	28.9072	29.0522	28.9346	28.8656	28.4951	28.5299	28.3271	29.0164	28.1415	28.5854	28.5729	28.6663	28.2028	28.5446	28.3896	28.9364	28.1016	20	20	20	41	41	41	73.964	0	108.29	3702200000	150	9	9	12	9	13	5	5	5	6	6	7	4	7	8	6
28.31	28.4802	28.2072	28.293	28.1609	28.5441	28.9774	28.9706	28.9278	29.2573	29.2153	29.1262	29.0482	29.3898	29.1171	29.2163	28.9056	29.1143	28.8875	29.8741	29.8787	29.0472	30.0263	29.6696	11	11	11	61.7	61.7	61.7	22.222	0	226.64	3694000000	175	8	6	5	9	4	6	7	8	6	7	7	7	6	6	7
28.1101	27.8815	28.1522	27.8581	27.9328	27.7468	28.5546	28.4671	28.7136	28.6321	28.6858	29.0672	29.6291	29.8788	29.8826	29.7813	29.9799	30.0903	29.6591	29.6132	29.8753	29.9959	29.6394	30.0495	14	14	14	44.2	44.2	44.2	37.821	0	323.31	3668200000	264	6	8	7	8	7	10	8	8	11	6	9	6	13	18	11
29.1343	28.8824	28.8055	28.9346	28.9655	28.9618	29.4411	29.2187	29.2255	29.1237	29.1435	29.1633	29.1279	28.9698	29.1953	28.7903	29.2363	28.7546	28.8783	28.6828	28.9123	28.7061	29.0737	28.7835	19	19	18	53.5	53.5	51.1	56.578	0	323.31	3664600000	226	6	7	11	9	11	9	10	9	11	9	10	7	12	7	11
29.3776	28.9452	28.8138	29.53	28.8133	29.1653	28.7065	28.592	28.9196	28.8529	28.7922	28.5954	28.5097	28.084	29.1504	28.2465	29.2546	28.258	28.9003	28.6168	28.6379	27.8519	28.882	28.5718	6	6	6	46.3	46.3	46.3	22.949	0	89.132	3657800000	99	5	6	3	5	4	5	5	2	5	3	4	4	2	6	3
28.991	29.01	29.5039	29.2903	29.1692	29.0937	29.1191	29.292	28.9437	29.0133	28.7787	29.1691	28.793	28.7102	28.0838	28.7984	28.1415	28.6527	28.4807	28.0214	28.6735	29.2413	28.7119	28.7511	12	12	11	52	52	48.6	33.784	0	48.529	3650500000	114	3	7	9	6	7	8	6	4	9	3	5	3	4	4	4
28.9952	28.7452	28.8528	28.8756	28.7043	28.9413	29.1448	29.2261	29.0114	29.2113	28.9931	28.759	28.983	29.013	29.0109	29.1896	28.9003	28.9296	28.5657	28.719	28.5168	28.7719	28.7414	29.3745	10	10	10	65.2	65.2	65.2	20.555	0	133.53	3645700000	114	5	4	3	4	6	2	5	5	6	6	5	2	8	7	5
29.0843	29.0148	28.8118	28.9918	28.946	28.8395	28.888	29.0743	28.8665	28.6686	28.6612	28.7787	28.9387	28.6802	29.0842	28.7345	29.0648	28.6167	28.9333	28.4346	28.8682	28.8281	28.8833	28.4677	18	18	18	47.6	47.6	47.6	56.166	0	200.84	3642800000	227	12	6	9	10	9	13	9	7	7	11	8	8	9	10	11
28.5751	28.6206	29.2756	28.9231	29.312	28.8522	28.2398	28.5442	29.4891	29.4849	27.9686	27.7844	28.8117	29.3581	28.6684	28.569	29.521	28.4426	29.7345	28.4094	28.7083	28.3242	28.8095	28.598	5	5	5	67	67	67	10.739	0	148.76	3636700000	83	3	3	3	3	5	4	2	2	6	3	3	1	4	3	3
28.9578	29.0872	28.8639	28.783	28.7261	28.9184	28.9951	28.8531	28.9917	28.9337	28.9047	29.0954	28.7353	28.5512	28.6453	28.535	28.8436	28.651	29.1516	29.0705	29.0852	28.7122	29.0093	28.9598	24	24	24	48.1	48.1	48.1	79.467	0	323.31	3629000000	201	7	11	13	14	13	9	6	7	4	9	3	7	6	6	7
29.0694	28.9294	28.426	28.6927	28.6476	28.3191	29.0917	29.2043	29.202	29.3086	29.055	29.1764	28.9416	28.8328	29.4243	29.1256	29.0113	28.5073	29.0946	29.1684	28.9425	28.9994	29.023	28.599	11	11	11	27.5	27.5	27.5	59.151	0	165.37	3611800000	170	9	8	6	6	6	6	6	5	7	7	6	7	9	9	8
29.7444	29.5211	29.4576	29.4974	29.5209	29.2452	28.1067	28.196	28.4479	28.0886	28.2234	28.7296	28.7944	28.4015	28.6511	28.2163	28.6787	28.2935	28.6699	28.6908	28.4299	28.4133	28.7033	28.4816	11	11	11	74.5	74.5	74.5	18.491	0	60.553	3607500000	133	4	8	9	8	8	8	2	5	4	4	5	2	8	6	5
30.0966	29.2083	29.1328	28.5067	29.0371	28.4913	27.4332	26.7322	28.1369	27.5003	27.4895	26.8818	29.5363	28.5607	29.2734	27.675	28.7481	28.8428	28.5997	27.7636	28.1916	26.6902	28.8342	26.8231	1	1	1	7.8	7.8	7.8	12.476	0	4.9718	3595000000	26	1	1	1	1	1	1	1	1	1	1	1	2	1	1	1
28.4396	28.3518	27.7037	27.1677	28.2445	28.907	28.7796	28.8011	29.0691	28.4369	28.9889	28.6408	28.8868	28.5342	28.9617	29.1181	29.2588	28.4527	29.4009	28.2359	29.5894	29.3449	29.4099	28.2859	9	6	6	31	21.4	21.4	39.455	0	226.34	3593800000	90	3	3	3	2	2	5	3	6	5	3	2	4	5	2	2
29.096	28.7259	28.6368	28.5075	28.6815	28.5019	29.0118	29.0818	29.1968	29.1352	28.9269	29.0624	28.9256	28.8602	29.0772	28.7695	29.0847	28.9683	29.1475	28.9423	29.1194	29.0166	29.2102	29.0979	20	20	20	55.4	55.4	55.4	49.03	0	181.78	3587700000	271	5	10	15	11	13	13	9	11	12	9	7	10	16	16	8
28.3543	29.0663	29.4262	28.8211	29.0295	28.9165	28.9236	28.9768	28.5943	29.2818	28.8266	29.4758	29.1255	29.5197	27.6855	28.4522	27.8657	29.2632	28.445	29.8045	28.5469	30.1163	28.4159	30.1816	5	4	2	29.7	24	14.6	21.45	0	9.4554	3571800000	63	2	2	3	2	2	2	3	3	3	2	2	2	5	1	2
28.9546	29.0306	28.2275	28.8115	28.368	28.761	29.0065	28.9517	29.0902	28.8051	28.7873	28.7469	29.1535	29.0152	29.0601	28.9349	29.0878	28.4521	28.9364	28.5121	28.5678	28.6016	28.9285	28.6932	37	27	27	30.9	24.5	24.5	183.26	0	323.31	3554600000	250	11	9	8	12	8	13	11	8	12	12	6	8	12	10	13
28.4574	28.8102	28.7069	28.8686	28.8976	28.7651	28.889	29.0835	28.8692	28.9473	28.7298	29.0342	28.6988	28.6405	28.4413	29.0293	28.4129	28.8937	29.0427	29.5181	29.1232	29.4144	29.2494	29.9375	14	14	14	55.5	55.5	55.5	37.636	0	123.22	3540400000	167	6	5	9	7	5	7	6	10	5	7	5	8	5	6	9
28.6596	28.1062	28.8932	28.5046	28.6448	28.2532	29.1366	28.6063	29.0033	29.009	29.1673	29.0066	29.1325	29.3417	29.1147	28.6445	29.2262	29.0131	29.2233	29.0329	28.5813	28.4718	28.4771	29.6891	7	7	3	47.8	47.8	16.1	21.539	0	45.22	3538600000	63	2	3	6	1	4	4	1	3	1	2	2	1	4	2	2
28.7614	28.7373	28.8016	28.8318	28.8355	28.7162	29.0558	28.887	29.1502	28.649	28.9094	28.913	28.911	28.78	29.0758	28.6672	29.1864	28.6568	29.3812	29.2059	29.0565	28.9295	29.3305	28.7312	26	21	21	44.7	36.8	36.8	103.96	0	215.67	3537100000	160	6	5	6	9	8	6	9	6	2	6	4	4	11	6	7
29.0648	29.0969	29.0279	29.3574	29.1841	29.1277	28.9377	28.8527	28.8082	28.7703	28.6923	28.6095	28.6812	28.6251	28.9653	28.7913	28.8822	28.4642	28.8755	28.3632	28.4531	28.2492	28.77	28.3851	35	35	35	25.9	25.9	25.9	227.92	0	276.98	3530900000	266	22	16	13	18	12	14	21	13	10	15	6	7	10	10	10
29.2288	29.1904	28.8752	29.136	29.0847	28.945	28.8677	28.8327	28.9395	28.4132	28.9787	29.1126	28.4846	28.0319	28.8171	27.7908	28.5792	28.122	29.0013	28.821	29.122	28.808	29.0523	28.5945	10	10	10	27.6	27.6	27.6	48.755	0	299.54	3526000000	138	7	10	7	6	10	7	9	4	5	7	5	4	6	4	3
28.4561	29.1426	29.4395	29.0383	29.0577	29.217	29.0305	29.0929	28.7836	29.0529	29.1348	28.8398	28.4122	28.7066	28.4915	28.6733	28.6634	28.6171	28.3286	28.3962	28.7579	29.3541	28.4462	28.7254	25	25	25	23.3	23.3	23.3	152.1	0	271.64	3524000000	338	13	20	18	15	16	13	13	13	15	16	16	16	14	15	13
28.3794	28.3627	28.2817	28.4181	28.1192	28.5017	28.938	29.1154	29.0059	28.8642	29.2041	29.2066	29.1645	29.0786	29.0092	28.9154	29.0529	28.8729	29.786	28.7884	29.9485	29.6097	29.5028	29.5233	12	12	12	36	36	36	54.234	0	100.23	3505900000	189	6	9	5	6	4	5	4	6	6	7	8	5	10	10	8
29.2906	28.8921	29.2631	28.7949	29.0659	28.8297	28.7887	28.7056	28.7082	28.5833	28.8332	28.8214	28.8843	28.7883	28.655	28.4696	28.7334	29.2626	28.3478	28.4285	28.5534	28.667	28.2183	29.1456	22	21	21	40.2	38.9	38.9	69.948	0	202.47	3504300000	278	12	14	17	14	13	13	10	6	14	15	13	7	13	10	12
29.9811	29.1262	29.0678	29.0373	28.939	28.4787	28.6159	28.5352	29.2033	27.939	28.677	28.7923	29.0224	28.5803	29.1005	28.0151	29.2593	28.7871	28.8696	28.8237	28.8261	28.3857	29.0166	28.8745	6	6	6	66.3	66.3	66.3	11.999	0	162.87	3501800000	116	4	3	6	7	4	7	3	5	3	4	5	2	6	4	6
28.9535	28.7922	28.9448	28.9023	28.8286	28.9932	28.8002	28.8455	28.698	28.7914	28.8877	28.2819	28.6266	28.5441	28.6962	28.4633	28.8446	28.5093	28.6944	28.6091	28.8211	28.8932	28.6738	28.7838	21	21	21	33.7	33.7	33.7	88.885	0	323.31	3501700000	245	9	16	16	14	13	16	11	12	7	11	5	7	10	9	7
28.5912	28.9235	28.8476	28.8606	28.9334	28.8119	28.9531	28.8668	29.3474	29.2417	28.4261	28.9302	28.9707	28.6907	28.9629	28.8038	28.9027	28.914	29.3709	28.7365	28.7787	28.5204	29.2695	28.2087	11	11	11	35.8	35.8	35.8	39.591	0	194.69	3499900000	219	10	10	10	11	9	10	8	10	9	9	6	8	8	10	9
28.9991	29.613	29.4317	29.5568	29.5432	29.4188	28.5552	28.5809	28.5455	28.3922	28.6182	28.583	28.1802	27.74	28.1353	28.021	28.2083	27.91	28.2056	28.3643	28.4211	28.178	28.0757	27.9399	19	19	19	52.6	52.6	52.6	64.989	0	230.6	3492800000	177	5	14	13	16	17	14	8	7	8	10	7	7	3	5	4
28.2751	28.785	28.5808	29.0561	28.4335	28.933	29.0178	29.295	29.2673	29.1422	29.2103	29.1242	28.5574	28.8794	28.5712	29.1388	28.5321	28.7447	29.1431	29.4831	29.0929	28.922	29.2819	29.1104	25	15	15	44.1	29.2	29.2	68.563	0	312.83	3492800000	215	6	7	11	12	10	9	9	12	11	10	7	7	7	10	7
28.9964	28.919	28.8886	28.898	28.8759	29.021	28.83	28.8272	28.6385	28.4192	28.6381	28.675	28.5854	28.685	29.3244	28.6622	28.9424	28.3917	29.2962	28.8966	28.6093	29.1249	29.0169	28.3912	17	17	17	81.2	81.2	81.2	39.474	0	106.52	3491600000	181	9	9	7	9	13	11	10	6	7	6	2	5	9	6	4
29.2841	28.7823	28.8483	28.9074	28.7546	28.8169	28.8377	28.8438	28.9029	28.8566	29.1104	29.1076	28.7032	28.7763	28.786	28.7806	28.8093	28.3898	29.0477	28.9411	29.0155	28.2172	29.0668	28.4207	40	40	40	27.5	27.5	27.5	225.49	0	114.83	3485600000	209	10	14	6	11	10	15	9	12	8	12	5	7	7	6	8
29.276	28.8401	28.6975	29.0479	28.9747	28.824	28.7058	28.7732	28.8681	28.707	28.5019	28.3139	28.943	28.6934	29.0425	28.7945	28.7618	28.4035	29.1271	28.6884	28.9032	28.4811	29.2589	28.5442	17	17	17	60.6	60.6	60.6	46.268	0	223.28	3479200000	225	9	10	17	11	11	10	11	6	10	7	9	7	10	8	9
28.8376	29.1634	28.974	28.357	28.974	28.6812	29.372	28.7201	29.6225	29.2312	28.9747	29.039	28.2655	28.1033	28.4506	27.7297	28.2545	28.7063	29.4799	28.7944	29.0614	27.5884	29.2236	28.4195	6	6	6	58.5	58.5	58.5	15.911	0	159.63	3469200000	115	3	7	5	3	5	5	6	5	5	4	6	2	5	4	7
29.3242	29.4798	29.5175	29.1549	29.1137	29.3437	28.472	28.8099	28.4649	28.6701	28.8732	28.8367	28.7186	29.0297	28.6143	29.043	28.5728	28.3474	27.173	27.1142	27.9205	28.2887	27.3226	27.832	16	16	16	71.7	71.7	71.7	26.697	0	166.24	3469000000	208	10	15	14	15	10	14	8	12	6	7	7	8	7	12	7
28.1847	28.8566	28.5894	28.8017	28.3779	28.6919	29.3879	29.0098	29.2391	29.4832	29.3039	29.2672	28.835	28.2166	28.894	28.9996	29.149	28.9961	29.1336	29.6112	29.0459	28.7314	28.7136	28.6217	4	2	2	21.7	14.9	14.9	25.476	0	171.64	3455600000	70	2	3	2	3	5	4	3	2	3	2	3	2	4	5	2
28.8906	28.7905	28.5229	28.8739	28.5762	28.5322	28.8437	28.4749	28.8408	28.4649	28.8589	28.657	28.6433	28.729	29.1807	28.8427	29.2728	28.3195	29.0675	28.4536	28.9183	29.1187	29.1573	29.5664	11	11	6	52.1	52.1	32.7	42.613	0	180.37	3452700000	139	3	7	11	7	6	7	6	4	6	3	3	5	5	9	4
28.9256	28.9382	28.9608	29.1733	28.8968	28.8686	28.9482	29.0158	29.2786	28.9968	29.1399	29.2281	28.8137	28.2571	28.9736	28.5529	28.9937	28.2797	28.6937	28.5249	28.8385	28.3541	28.6445	28.9637	19	19	19	51.5	51.5	51.5	58.848	0	283.84	3445700000	222	9	13	12	12	15	9	8	9	9	7	9	8	11	9	9
28.4377	28.7445	28.9764	28.7516	28.9111	28.9106	28.8441	28.8331	28.7797	28.7389	28.7969	28.142	28.6492	28.6001	28.6838	28.6759	28.7957	29.292	28.5639	29.1536	28.798	29.8517	28.6037	29.6756	18	18	18	46.5	46.5	46.5	45.531	0	124.48	3444600000	172	10	10	8	10	9	9	3	10	5	7	8	4	4	10	5
28.508	28.5926	28.5852	28.7196	28.6752	28.5661	29.0367	29.0174	29.0747	29.0935	29.0025	29.1437	28.5	28.4273	28.7381	28.5302	28.7177	28.7814	29.3253	29.5905	29.2845	28.8499	29.394	29.4727	28	28	19	40.7	40.7	28.8	83.694	0	225.04	3442900000	239	8	10	8	6	9	9	9	14	9	9	3	12	8	8	8
27.9945	28.5201	28.3593	28.4487	28.3022	28.6752	29.0242	29.4804	29.1138	29.4006	29.1705	29.4252	28.7243	28.5315	28.5937	28.9446	28.7047	28.6759	29.223	29.5639	29.3034	29.6354	29.2676	29.4624	25	25	24	32.2	32.2	31.3	155.26	0	277.71	3432900000	277	9	12	9	11	11	8	13	15	14	13	12	9	12	12	9
28.4188	28.7764	28.6905	28.6164	28.4854	28.5858	28.9336	28.7021	28.8906	28.8098	29.2034	29.012	28.95	28.6744	28.94	28.927	29.1196	29.0491	29.156	29.4041	29.511	29.3236	29.2563	29.2471	20	20	20	49.4	49.4	49.4	60.593	0	282.24	3432800000	290	10	11	10	13	14	13	9	8	12	12	9	9	14	13	14
28.4946	28.7127	28.7419	28.5529	28.7576	28.772	28.7399	29.0809	29.3646	28.7561	29.0124	29.1537	28.9927	28.5383	29.2065	28.6825	28.998	28.6314	29.3157	29.1288	29.4068	29.0589	29.5384	29.3233	13	13	13	47.2	47.2	47.2	50.435	0	101.77	3432200000	160	4	7	6	5	6	5	6	8	6	8	4	4	7	11	5
28.7808	28.142	28.3276	28.0864	28.2098	27.9015	29.2697	29.2833	29.1846	29.0908	29.3998	29.1802	29.3309	28.6948	29.5681	28.8486	29.6531	29.2409	29.0733	28.726	29.0088	28.7435	28.7645	28.1809	9	9	8	42.6	42.6	42.6	27.893	0	52.658	3431600000	134	5	5	6	5	6	7	8	4	4	6	4	5	4	6	6
28.9717	29.0127	28.5389	28.8506	28.5663	28.8255	28.8937	28.913	29.0794	28.8876	29.0905	29.0904	28.8622	28.7479	29.0096	28.5456	28.8889	28.5599	28.8738	28.7118	28.9696	28.6723	28.7135	28.3044	28	28	27	23.5	23.5	23	208.73	0	163.87	3428600000	229	10	10	16	7	13	12	8	6	9	6	9	8	12	10	12
28.9321	28.8926	28.6602	28.6376	28.7271	28.3999	28.9271	28.7504	28.8656	28.6442	28.8841	28.8943	28.5677	28.2791	28.7118	28.6229	28.883	28.4787	29.1064	28.5643	28.8279	28.6859	28.9043	28.1696	14	14	14	69.6	69.6	69.6	34.352	0	118.31	3411500000	164	8	5	8	8	8	5	8	9	7	4	7	8	6	6	8
28.4241	28.6803	28.8949	29.0214	28.9181	29.3736	28.8494	29.4708	28.6197	29.3243	28.9655	28.8866	28.9669	29.3508	28.5172	28.9337	28.435	28.9532	28.4866	28.9795	28.4376	28.518	28.5539	29.549	14	14	14	38.5	38.5	38.5	51.84	0	323.31	3389000000	233	8	8	10	10	12	12	10	7	8	10	7	9	11	10	8
28.3521	28.6948	28.6204	28.7209	28.7912	28.7285	28.3449	28.9752	28.326	28.7443	28.7259	28.5286	28.799	29.1285	28.8691	29.1468	28.5127	29.0279	29.1176	29.2809	29.2578	29.391	29.2096	29.2823	11	11	11	55.5	55.5	55.5	38.498	0	126.85	3384400000	164	5	9	7	7	9	8	5	8	9	7	5	7	3	8	5
28.1799	28.1545	28.187	28.4012	28.1725	28.2172	29.1644	29.2462	29.2718	29.0967	29.034	29.3036	29.0624	28.6065	29.0325	28.743	29.0854	28.878	29.1366	28.9826	28.8812	28.3501	28.923	28.3564	11	11	11	53.8	53.8	53.8	40.968	0	204.32	3378700000	179	6	6	10	5	9	6	10	8	6	7	8	4	10	6	8
27.5396	28.3954	28.5479	28.5021	28.3192	28.4467	29.0695	29.2442	28.9854	29.5172	29.2783	29.0918	28.5961	29.2482	28.9457	29.3023	28.8439	29.226	28.9764	29.2883	29.2472	30.1413	29.0721	29.8475	21	21	20	34.7	34.7	33.2	89.252	0	323.31	3372200000	336	10	10	13	13	11	7	19	12	15	16	14	16	12	14	22
27.3278	27.9102	27.883	27.8105	27.7507	28.0701	29.2443	29.5719	29.0969	29.3507	29.3893	29.6286	29.0918	29.26	28.7709	29.062	28.7396	29.28	28.7755	29.3746	29.1608	29.6916	28.8085	29.7107	17	17	17	61.7	61.7	61.7	37.413	0	108.81	3370700000	303	6	7	5	11	6	7	11	16	14	19	11	16	13	14	15
29.0704	28.8098	28.8186	29.1679	29.3946	29.4527	28.9442	28.8796	28.9642	28.3206	28.3889	28.6236	28.8091	28.7755	28.9862	28.7823	28.7625	28.2467	28.9198	28.6353	28.4805	28.2627	28.9106	28.6948	10	10	10	45.9	45.9	45.9	47.151	0	43.323	3362600000	95	5	6	3	5	2	6	3	3	4	2	3	2	8	7	3
28.509	28.6524	28.8675	28.405	28.7432	28.4159	28.976	28.8633	29.0185	29.0808	29.0994	28.9878	28.6487	28.7132	28.7592	28.8578	28.6711	29.1157	28.714	28.8612	29.0093	29.2211	28.6901	29.0938	23	23	23	33.3	33.3	33.3	88.884	0	323.31	3350400000	218	7	14	11	9	9	5	11	8	7	14	8	8	5	11	9
28.8967	28.6082	28.7094	28.8179	29.1652	28.7819	28.4788	28.4421	28.6294	28.7053	28.4733	28.3413	28.6508	28.8274	29.0567	28.8397	28.8972	28.636	29.1632	28.322	28.9598	28.441	29.0422	29.0066	19	19	19	38.9	38.9	38.9	68.303	0	266.84	3350100000	217	12	9	14	11	10	7	7	5	5	8	5	7	10	8	9
28.9023	29.028	28.7216	29.0365	28.7688	28.8801	28.7929	28.6641	28.7216	28.5579	28.772	28.3945	28.7122	28.6611	29.0325	28.5219	29.102	28.8853	29.087	28.5785	29.1386	28.7732	28.8643	28.7245	19	19	19	36.5	36.5	36.5	83.353	0	162.29	3348600000	204	7	9	7	11	9	9	6	10	8	8	8	5	10	14	8
28.12	28.3974	28.4021	28.5851	28.1895	28.3043	28.5061	28.8928	28.3568	28.6326	28.385	28.3566	28.9021	29.1164	28.7767	29.3628	28.8569	29.1646	29.3013	29.8731	29.6096	29.8673	29.5838	29.7083	15	15	15	27.6	27.6	27.6	88.367	0	323.31	3348300000	213	8	8	9	7	8	7	10	6	10	5	9	6	10	8	11
29.3746	29.0446	28.9003	29.1454	28.7349	29.0272	28.6379	29.2125	28.9918	28.8969	28.9458	28.8042	28.0271	27.8221	28.0354	27.9265	28.1604	28.5007	28.5692	28.7646	28.7923	28.7018	28.5986	29.2129	8	8	8	52.7	52.7	52.7	17.259	0	323.31	3344200000	151	5	8	8	7	6	6	6	9	9	6	4	4	6	7	5
28.4292	29.1064	28.572	28.7752	28.8465	28.6211	28.7392	28.6644	28.6407	28.6991	28.9396	28.9584	28.691	28.9652	28.8741	28.8434	28.9678	28.8754	29.2543	29.2504	29.2692	29.0028	29.2917	29.0568	6	6	6	35.5	35.5	35.5	20.9	0	122.49	3341800000	93	3	6	3	5	4	7	4	4	4	3	4	2	5	5	3
29.3796	30.0748	28.3761	29.9912	29.9735	30.0229	28.3038	28.3743	28.1617	28.4004	28.0811	27.5965	27.1823	27.4038	27.2684	26.9494	27.422	26.3751	26.268	25.165	26.5739	26.2308	26.317	26.6592	8	8	8	52.2	52.2	52.2	20.471	0	83.15	3337500000	58	6	3	4	5	8	3	1	2	0	2	3	3	2	1	2
29.4258	29.5879	28.9953	29.1126	29.1559	28.8858	28.5436	28.4202	28.8963	28.9118	28.6871	28.3316	28.733	28.4149	28.4389	28.3142	28.9189	28.17	28.7887	28.1276	28.7509	28.3127	28.6029	28.6381	6	6	6	66.2	66.2	66.2	15.521	0	323.31	3335400000	173	5	8	6	10	10	10	5	7	5	6	8	6	9	6	10
28.6409	28.9682	29.1847	28.9416	28.6222	28.3679	28.8096	28.5065	28.8754	29.0228	28.2347	28.1512	28.9404	28.9296	28.7367	29.429	28.9385	28.8491	28.9029	28.5382	28.8855	29.321	28.8659	29.1352	6	6	6	52.7	52.7	52.7	16.762	0	73.027	3329600000	60	3	3	3	3	3	3	3	1	2	3	1	0	5	2	4
29.5918	29.489	28.863	29.3241	29.3064	29.4328	28.1114	27.9518	27.8006	27.8925	28.1623	28.012	28.0548	28.0874	28.4694	28.1463	28.334	28.2305	28.2086	28.0209	27.8706	27.6475	28.3119	27.5113	11	11	11	48.5	48.5	48.5	38.324	0	96.537	3329200000	122	9	8	11	10	12	10	4	5	2	2	7	3	6	4	5
28.5109	28.3371	28.9203	27.7708	28.8785	28.2386	29.2109	29.8473	28.753	28.6568	29.5221	28.977	28.3895	29.5149	28.3428	28.4733	28.2064	28.5517	28.0919	27.8892	28.4708	28.434	27.5032	27.207	5	4	4	21.4	21.4	21.4	27.366	0	10.401	3320800000	48	4	3	2	2	2	5	2	1	1	2	0	2	3	2	2
29.2989	28.8066	29.0316	28.6425	28.6881	28.7139	28.8199	28.516	28.7602	28.557	28.7462	28.5452	28.6744	28.7107	28.785	28.4712	29.0756	28.6996	28.9725	28.4965	28.7584	28.4764	28.7692	28.4157	6	6	6	38.4	38.4	38.4	34.577	0	110.81	3315900000	157	3	8	8	7	8	7	6	4	5	7	6	6	6	7	9
28.4467	28.7048	28.9918	28.5754	28.9422	28.7298	28.5854	28.5293	28.473	28.5705	28.6434	28.5417	28.9108	28.9654	28.8318	28.934	28.6598	29.1639	28.1878	28.3304	28.225	29.07	28.3356	29.0136	17	17	17	39.2	39.2	39.2	80.473	0	76.793	3312400000	143	6	8	9	4	11	9	5	7	8	5	5	6	9	6	10
28.1105	28.8826	28.9519	28.822	28.5568	28.8788	28.5955	28.6889	28.468	28.9702	28.8874	28.682	28.429	28.8457	28.8	28.9327	28.8818	28.5515	28.9904	29.063	29.182	29.1844	29.1369	29.2761	18	18	18	65.5	65.5	65.5	52.891	0	162.01	3293300000	288	8	12	14	13	13	11	13	10	14	12	9	10	14	14	10
28.4793	28.3604	28.4521	28.6765	28.5137	28.2808	29.0515	28.8803	28.7739	28.8596	29.0354	29.1262	28.8558	28.8171	29.0937	29.0229	29.0011	29.0383	29.0707	29.1965	28.8454	28.91	29.0883	28.9251	18	18	18	44	44	44	55.704	0	289.34	3292300000	171	8	5	12	8	10	8	6	7	4	7	7	7	8	9	7
28.6739	28.4828	28.4556	28.6067	28.4633	28.3208	28.9278	28.47	28.9063	28.7433	29.1098	28.9601	28.8913	28.8268	29.024	28.8275	29.0587	28.7297	29.0348	29.2334	28.9165	28.9619	28.7377	29.168	11	11	11	32	32	32	43.447	0	56.417	3288300000	126	3	5	8	3	7	5	6	8	6	2	6	4	5	4	5
29.0265	28.5394	29.0103	28.8656	28.9436	28.484	28.1161	28.5757	28.2735	28.2828	28.3487	28.762	29.0368	28.8285	28.9638	29.1096	28.9469	29.316	28.7434	28.916	29.0774	29.623	28.6808	29.5666	20	10	10	61.4	37.1	37.1	46.402	0	61.828	3285500000	109	6	4	5	3	2	5	3	4	4	4	2	3	5	5	4
29.2414	28.4008	28.5417	28.4736	28.7126	28.5455	29.058	28.8123	29.1731	28.9453	29.1303	28.7374	29.0157	28.565	29.0336	28.3608	29.2356	28.5735	28.8114	28.3844	28.7426	28.285	28.6402	28.2379	13	13	12	43.8	43.8	40.3	38.044	0	106.33	3284900000	166	3	6	6	7	6	6	6	7	6	12	2	7	8	11	10
28.2487	28.1432	27.9734	28.1927	28.1529	27.9847	29.5554	29.4195	29.5532	29.2719	29.2619	29.2042	28.6868	28.4424	28.8932	28.5116	28.7057	28.4026	29.2303	29.0442	28.9211	28.7437	29.1065	29.0398	18	16	16	51.1	44.7	44.7	61.963	0	122.97	3280300000	142	2	6	3	4	8	4	8	10	9	7	5	5	6	5	5
27.6539	28.7723	28.8817	29.1216	29.0471	28.8156	28.0343	27.7038	27.9063	27.7786	28.1236	27.6734	28.7435	29.4713	28.8397	29.5736	29.0527	28.9549	28.0958	28.9276	28.2562	29.5756	28.2507	28.8194	12	12	12	52.5	52.5	52.5	29.717	0	79.745	3278700000	127	5	7	9	8	9	10	4	3	6	4	2	4	4	6	5
29.7631	29.1193	28.9429	29.0503	29.0024	28.8233	27.9639	28.0763	28.3564	28.0858	28.0922	28.0679	28.569	28.8251	28.7445	28.39	28.7225	28.4719	28.8103	28.0752	28.3775	27.6649	28.4106	27.5808	12	12	12	56.5	56.5	56.5	33.932	0	258.04	3278400000	165	10	9	9	9	11	10	5	4	8	7	2	6	7	6	7
29.707	28.6797	28.3178	28.7891	26.9449	28.2282	28.6278	28.6419	28.6597	28.5987	29.3031	28.8843	28.4682	28.8507	29.5103	29.5424	28.6284	29.3547	28.6879	28.8308	28.3413	28.7181	29.0087	28.8647	6	6	6	30.8	30.8	30.8	22.761	0	72.638	3264400000	84	2	4	6	3	4	3	3	4	5	6	4	3	1	5	2
28.6728	29.0572	28.6225	28.8218	28.8585	28.9417	28.116	28.2795	28.0407	28.2157	28.1051	28.0681	29.0062	29.2662	28.9222	29.0422	29.0204	29.1383	28.7187	29.278	29.0091	29.1645	28.8411	29.3228	15	15	15	15.1	15.1	15.1	116.61	0	128.16	3248800000	161	9	8	8	9	11	12	6	4	3	6	3	2	8	7	9
28.9996	28.4556	29.7213	29.1115	29.3069	28.5393	27.7696	26.8884	27.963	28.274	27.474	27.8137	28.7421	29.9158	28.0472	29.0457	28.2615	29.03	22.6021	29.3724	28.495	29.8764	28.6161	29.5107	2	2	1	24.3	24.3	12.6	11.637	0	15.913	3241000000	26	1	2	1	3	1	2	0	1	0	1	0	1	0	2	0
28.0935	27.9943	28.0649	28.0334	28.0648	27.9533	29.0053	28.9341	28.8545	29.2083	29.0752	28.9596	28.7946	28.9409	29.0374	29.0272	29.1964	29.1175	29.21	29.3255	29.5622	29.5288	29.3263	29.2256	17	17	17	40	40	40	76.572	0	215.7	3233900000	242	5	7	9	8	8	9	10	8	12	13	8	8	10	11	13
29.3911	29.2745	28.9768	29.1122	28.8304	28.8407	29.087	28.7457	29.0012	28.7163	28.9433	28.6906	28.2654	28.2331	28.5329	28.5142	28.2829	28.3044	28.4249	27.8196	28.0461	27.8964	28.3259	27.6005	15	15	15	51.6	51.6	51.6	41.401	0	95.469	3224200000	115	4	8	9	7	4	11	6	2	4	4	6	4	5	3	4
29.2715	29.3791	29.4232	29.4357	29.3831	29.3741	27.7158	27.9813	27.7134	28.0622	28.0178	27.9394	28.3649	28.2795	28.2948	28.4101	28.3031	28.4632	28.045	28.0683	27.9299	27.951	28.1467	28.6988	21	21	21	54.4	54.4	54.4	49.901	0	49.96	3217200000	157	10	10	11	6	10	14	6	8	5	3	4	5	8	5	6
29.2464	28.381	28.2655	28.5879	28.2703	28.3861	29.1348	29.1018	29.1841	29.2248	28.9752	29.2259	28.8128	28.0887	28.7221	28.7001	29.1166	28.7718	28.9292	28.8914	29.3346	28.4183	29.0762	29.2707	7	7	7	33.9	33.9	33.9	30.867	0	56.952	3208600000	134	4	9	5	3	6	4	6	4	9	5	7	5	7	4	5
28.671	29.0251	29.1345	29.0386	28.9175	28.8715	28.8282	28.5437	28.8573	28.6964	28.5732	28.7994	28.5468	28.5486	28.5749	28.447	28.707	27.9954	28.4803	28.7526	28.4593	28.3599	28.6361	28.7379	14	14	9	47.3	47.3	33.8	55.364	0	136.86	3196800000	138	4	6	10	9	9	8	7	6	6	6	6	6	5	5	5
29.552	28.6342	28.7718	28.9061	28.7454	28.713	28.4188	28.3029	28.7156	28.2463	28.4703	28.3499	28.7173	28.5014	28.8972	28.5666	28.6474	28.4781	28.6504	28.5949	28.6615	28.6875	28.7652	28.874	35	35	35	43.3	43.3	43.3	133.94	0	118.84	3195800000	199	8	9	16	13	17	14	8	6	10	4	5	5	11	4	11
28.2804	28.627	29.1287	28.7755	28.7544	29.0939	28.6258	28.7368	28.1106	28.2428	28.2421	28.4674	28.1961	28.7753	27.7094	28.2426	27.9831	28.2122	27.8309	28.1831	28.3076	28.9734	27.8362	28.9276	8	8	8	10.6	10.6	10.6	81.537	0	211.98	3195100000	143	10	8	7	6	7	8	5	5	8	5	4	5	5	5	7
27.7136	28.1833	27.9621	27.8628	27.8766	27.8761	28.4777	28.7856	28.4277	28.837	28.2667	28.1494	28.7098	28.9949	28.5414	29.1242	28.3928	28.5948	28.9706	29.3735	29.501	29.7545	29.1833	29.2139	7	7	7	66	66	66	11.801	0	178.94	3194800000	238	6	6	8	8	12	5	8	8	13	11	8	9	13	13	11
28.9464	28.7651	28.6706	28.4143	28.5233	28.4739	29.1555	28.6941	29.0895	28.8266	29.0098	28.6313	28.6998	28.2145	28.8859	28.4509	28.8235	27.9479	28.8976	29.0577	29.05	27.5242	28.9022	27.0432	11	11	11	27.8	27.8	27.8	54.812	0	196.44	3190600000	126	5	6	4	6	5	7	7	8	6	5	4	2	3	6	5
27.9201	28.3882	28.4147	28.2524	28.2707	28.3518	28.866	28.5018	28.9416	29.0233	28.7265	29.2412	28.8208	28.9322	29.029	28.4597	28.9159	28.6773	29.2155	29.0085	28.995	28.6497	28.9519	28.6279	11	11	9	63.7	63.7	54.4	22.313	0	186.23	3188800000	189	6	10	7	6	7	6	8	11	8	7	6	4	8	6	6
29.3596	28.7046	28.6687	28.5581	28.5778	28.9475	28.8043	28.5037	28.8181	28.2934	28.7306	28.6797	28.7352	28.5359	28.6418	28.2168	28.5846	28.1556	28.6897	28.519	28.5858	28.0978	28.4886	28.1939	11	11	11	63.3	63.3	63.3	23.897	0	57.263	3182500000	130	4	6	6	8	6	8	1	7	4	4	5	6	4	8	5
28.6311	28.3984	28.9156	28.4876	28.5583	28.9275	28.9755	29.6731	28.654	29.0785	28.8001	29.2047	28.5616	29.1914	28.643	29.0161	28.3152	29.3338	27.8649	29.3222	28.2106	29.5783	27.9752	29.7939	8	8	8	35.2	35.2	35.2	29.841	0	212.5	3182100000	126	6	5	7	4	5	6	3	3	5	7	6	6	4	7	5
28.5653	28.7118	28.7246	28.6084	28.5869	28.8323	28.9107	28.6659	28.8628	28.7935	28.9509	28.697	28.6251	28.843	28.7844	29.0099	29.0044	28.5985	28.7372	29.2351	29.0082	29.1312	28.9025	28.4795	9	9	9	44.2	44.2	44.2	25.177	0	188.05	3172600000	168	6	5	11	8	5	7	10	6	7	4	6	5	8	12	8
28.9485	28.624	28.8743	28.7656	28.6932	28.891	28.5195	28.4105	28.7961	28.3946	28.3878	28.321	28.8492	29.0332	28.8356	28.6074	29.1479	28.5936	28.8819	28.885	28.431	28.6003	28.8112	28.8565	11	11	11	39.3	39.3	39.3	52.623	0	323.31	3165500000	182	9	10	10	12	8	7	4	6	10	6	7	4	7	10	7
28.6887	28.697	28.6367	28.8884	28.5968	28.6239	28.6719	28.8056	28.9501	28.5984	28.5033	28.7057	28.9106	28.9157	28.8887	28.9908	28.9009	28.7581	28.9948	28.8125	28.9775	28.6112	28.8433	29.0964	15	15	15	56.4	56.4	56.4	35.882	0	323.31	3163000000	239	7	13	10	12	9	7	11	12	8	8	5	8	13	9	12
28.5131	28.6118	29.564	28.6377	28.925	28.7373	28.6525	28.7071	29.0162	28.2664	28.8048	28.5572	28.708	28.331	29.0431	28.283	28.7568	28.5166	28.6639	28.9136	28.6442	28.9804	28.6421	29.3468	4	4	2	62.9	62.9	38.2	10.366	0	45.888	3157800000	67	3	3	4	3	3	3	3	3	2	3	3	4	2	3	3
28.3245	28.5152	28.7232	28.5449	28.7328	28.4383	29.0657	29.0102	28.7206	29.2645	28.9615	28.9344	28.6392	28.8811	28.4692	28.7791	28.3396	28.8843	27.6152	28.1135	28.0076	28.8225	27.7869	28.7918	18	18	18	44.3	44.3	44.3	56.084	0	92.63	3140600000	239	11	11	14	11	12	12	10	8	14	10	10	8	11	12	6
28.3477	28.8513	28.8069	28.715	28.7598	28.3859	28.8474	28.5932	28.7537	28.735	28.8947	28.7548	28.3649	28.2069	28.6741	28.4572	28.5392	28.9051	29.2183	29.0306	29.0823	29.4	29.0025	29.2057	19	19	19	34.6	34.6	34.6	103.13	0	164.13	3140300000	176	5	8	9	8	8	8	9	6	7	8	7	3	7	5	7
28.4136	28.5305	28.6722	28.2847	27.2237	28.4168	29.5274	29.2834	29.0184	28.9315	29.6271	28.9883	28.103	28.4967	28.0722	28.0732	28.2458	28.0854	28.8416	28.9244	29.3445	29.787	28.6266	28.3121	5	5	5	25.3	25.3	25.3	20.863	0	40.481	3132900000	100	1	2	5	4	4	2	5	4	6	5	8	1	4	6	6
NaN	28.3805	28.1982	28.6012	28.5987	27.521	27.6073	24.3924	NaN	29.8013	27.8982	31.9403	28.5039	28.3381	20.3997	29.3637	30.5098	29.047	29.2323	28.0406	30.6992	30.7215	29.078	28.8278	3	3	3	2.5	2.5	2.5	218.68	0.00064419	2.8676	3125200000	6	0	0	1	1	1	1	0	0	0	0	0	0	0	0	0
28.7617	28.6594	28.3844	28.5968	28.5721	28.6239	28.8821	28.8916	28.9302	29.018	28.9205	29.0287	28.5617	28.454	28.6632	28.5861	28.6078	28.7108	28.6858	28.9213	28.7656	28.6954	28.6723	28.8707	16	16	14	51.4	51.4	45.2	44.877	0	105.73	3119400000	134	6	6	7	7	4	6	9	11	8	7	3	2	5	5	5
28.2012	28.7927	28.9997	28.9117	28.596	28.8411	28.7154	28.8933	28.5654	28.7736	28.862	29.0005	28.6552	28.8931	28.2933	28.6719	28.3778	28.9344	28.2796	28.9289	28.778	29.7292	28.3671	29.4909	20	20	19	24.8	24.8	24.8	108.66	0	132.34	3119300000	295	8	12	14	19	15	17	11	11	8	11	7	12	12	18	10
28.4615	28.3475	28.4327	28.3849	28.1881	28.5122	28.9564	29.1893	29.1489	29.0674	29.1589	29.3968	29.1248	28.9169	29.2782	29.3268	29.0983	29.1925	28.1715	28.3181	27.9675	28.0068	28.2638	28.1995	18	18	18	46.2	46.2	46.2	68.436	0	300.63	3092900000	184	5	4	9	11	5	7	6	11	10	13	9	11	8	12	12
27.8957	28.3857	28.5772	28.4536	28.6788	28.2212	29.0813	29.1048	28.9551	28.839	29.1832	29.1011	28.9325	28.7261	28.9649	28.8404	28.793	28.8653	28.8052	29.0114	28.7394	28.8898	28.9752	29.4759	17	17	17	40.8	40.8	40.8	72.595	0	123	3087800000	204	4	11	10	9	6	6	11	7	7	6	10	11	9	4	11
28.8683	28.9683	28.7798	28.8865	28.8444	28.7381	28.4328	28.4464	28.3548	28.4711	28.4551	28.5729	28.4203	28.4756	28.6737	28.5203	28.6853	28.5819	28.8269	28.5584	29.081	28.3551	28.6819	28.2563	20	20	20	45.3	45.3	45.3	72.911	0	108.61	3079000000	253	8	12	15	15	16	10	9	11	9	11	7	9	7	7	14
29.0027	28.9981	28.9874	28.9086	28.7499	28.9536	28.5904	28.5281	28.632	28.8048	28.7844	29.122	27.7496	27.6734	28.2984	27.7177	28.5654	27.6988	29.1115	28.5151	28.626	28.5812	29.092	28.488	23	5	5	65.4	19.2	19.2	49.924	0	57.13	3078500000	93	3	4	5	5	4	5	4	6	4	3	4	3	2	3	3
28.9447	28.461	28.2939	28.5399	28.5334	28.5189	28.6389	28.5926	28.6997	28.3522	28.5761	28.423	28.7883	28.385	28.7888	28.6369	29.0684	28.3371	29.174	29.0485	29.1063	28.3586	28.9535	28.4818	13	13	13	30.6	30.6	30.6	81.224	0	160.41	3068900000	160	7	6	9	8	6	4	5	4	7	4	7	4	8	7	7
28.2851	28.5463	28.1892	28.6578	28.4405	28.5992	28.7464	28.9961	28.7318	28.7983	28.6576	28.8172	28.6081	29.0523	29.0109	28.9123	28.8207	28.9612	28.8743	28.4637	28.7433	29.1335	28.8811	28.9074	17	17	17	39.6	39.6	39.6	82.588	0	206.55	3068800000	207	5	6	9	7	7	12	6	7	9	9	8	8	7	7	11
29.3645	28.8096	28.7636	28.9124	28.5219	28.6845	28.4775	28.6427	28.7465	28.7698	28.7356	28.7321	28.7131	28.3417	28.8796	28.7736	28.4805	28.4529	28.5771	28.5856	28.2226	28.1125	28.6122	28.6299	22	22	22	31.7	31.7	31.7	128.98	0	183.87	3061400000	139	7	7	8	10	8	8	6	6	4	10	1	5	2	6	3
28.628	28.5182	28.5874	28.8989	28.6468	28.7664	28.4702	28.7428	28.5917	28.5657	28.3685	28.2746	28.6255	28.5263	28.5217	28.7945	28.5707	28.5497	28.6081	28.4024	28.4891	28.4287	28.5676	28.4705	12	12	12	59.1	59.1	59.1	30.608	0	169.46	3058400000	140	4	7	6	8	8	6	6	8	6	6	2	4	6	6	5
29.2546	28.5787	28.4834	28.5381	28.5545	28.8555	28.6246	28.6332	28.2906	28.3643	28.4256	28.6042	28.4536	28.5384	28.2618	28.3269	28.6502	28.3735	28.5061	28.8891	28.5185	29.0012	28.3953	28.9194	10	10	8	40.6	40.6	33.2	40.736	0	171.82	3056100000	108	2	6	10	7	4	6	1	2	2	3	2	2	8	9	6
28.5082	28.2783	28.5739	28.1119	28.2461	28.1122	28.7243	29.0581	28.9449	28.7558	28.926	28.886	28.6643	28.8099	28.7391	28.5313	28.784	28.6283	29.0377	28.8523	28.9811	29.4627	28.8796	29.0788	19	19	19	33.7	33.7	33.7	87.334	0	146.24	3044800000	196	9	6	7	6	7	7	5	8	6	9	4	4	11	10	8
29.0003	28.785	28.8366	29.1395	28.86	28.6606	28.8787	28.8025	28.7892	28.5907	28.8442	29.017	28.3632	27.9559	28.3461	28.0225	28.1411	28.0664	28.2405	28.2935	28.0336	27.7331	27.7496	27.631	12	12	12	32.2	32.2	32.2	65.102	0	149.37	3039800000	182	6	13	11	11	11	8	10	7	11	8	8	8	4	7	4
29.1386	28.3512	28.2126	28.3505	28.3969	28.2175	28.5988	28.5509	28.7983	28.1512	28.6401	28.506	28.9992	28.5003	29.1909	28.8164	28.8653	28.2595	28.8715	28.3684	28.8265	27.6296	28.7355	28.2625	8	8	8	29.1	29.1	29.1	39.724	0	72.084	3034800000	112	3	3	5	4	6	3	6	5	5	6	3	5	6	4	5
28.1769	28.1813	28.3666	28.5478	28.2774	28.2599	29.0223	28.9693	28.8293	28.9154	29.0393	29.1079	28.9146	28.5137	29.0944	28.8423	28.8077	28.6901	28.7634	28.8449	28.4409	28.2863	28.5707	28.6891	28	28	28	37.7	37.7	37.7	128.3	0	95.984	3023400000	198	5	6	8	5	5	5	9	9	12	4	10	7	8	16	10
28.8789	28.9306	28.465	28.8167	28.6809	28.6194	28.5663	28.8277	28.2812	28.6869	28.816	28.6886	28.8024	28.5962	28.7389	28.8599	28.4957	28.7868	28.426	28.283	28.303	28.4274	28.3552	28.624	22	22	22	13.8	13.8	13.8	263.83	0	90.305	3021100000	134	7	11	7	7	8	9	5	5	6	5	3	2	7	8	5
27.9391	28.0984	28.0958	28.2068	28.1744	27.8803	29.2327	28.9839	29.2943	29.3467	28.9037	29.4165	29.0445	28.8526	29.077	28.6059	28.8275	29.216	29.0998	29.2514	29.2751	28.6571	29.211	28.9073	14	13	13	21.3	20.3	20.3	111.02	0	50.57	3017700000	178	1	3	3	7	3	4	9	9	9	11	9	7	11	9	7
28.5477	28.4554	28.2665	28.4314	28.3962	28.2244	28.6329	28.7178	28.6319	28.5873	28.6243	28.8424	29.2227	28.9205	29.1805	29.3057	29.3601	29.3738	28.3585	28.1674	28.0157	28.1156	28.2414	28.0855	21	21	21	34.6	34.6	34.6	119.23	0	123.26	3014400000	215	8	8	10	8	9	10	11	8	12	7	9	8	12	13	13
28.7407	28.8764	28.481	28.4714	28.4023	28.6323	28.6501	28.7372	28.5138	28.5264	28.7406	28.849	28.7282	28.7593	29.0361	28.8952	29.1452	28.5303	28.1875	28.2381	28.3483	28.5078	28.3257	28.1255	12	12	12	42.8	42.8	42.8	32.233	0	229.04	3005700000	207	10	10	10	10	9	8	5	10	12	11	8	6	9	6	12
28.9687	28.5482	28.9349	28.3364	28.5497	28.827	28.867	28.9732	28.649	28.8124	28.9196	29.3684	28.3241	28.2839	27.8809	28.3352	28.2169	29.2414	28.2447	28.7486	28.7609	29.4682	28.3458	29.0531	14	14	14	42.5	42.5	42.5	35.611	0	238.92	3005500000	199	7	9	10	8	10	11	8	11	6	10	7	10	11	9	4
28.3906	28.0094	27.9168	27.9699	27.9796	27.6524	28.934	28.9342	28.9445	28.9058	29.1378	28.925	28.9425	28.8155	28.9763	29.1232	29.1323	29.3594	28.7486	28.9237	28.8323	29.2934	28.7095	28.9254	23	23	23	29.6	29.6	29.6	126.6	0	323.31	3002900000	261	5	9	10	9	15	9	10	12	11	12	8	11	13	18	14
27.7984	28.943	28.8746	28.9923	28.909	28.91	28.5449	28.8386	28.5484	28.8476	28.8125	28.6249	28.3823	28.7755	28.5004	28.4818	28.5447	28.6609	28.4829	28.5105	28.7896	29.0092	28.6607	29.0736	17	17	17	21	21	21	100.67	0	153.34	3000600000	179	7	8	8	7	7	8	9	7	8	9	3	5	10	5	9
29.1767	29.3185	29.0255	28.3549	28.8681	28.612	28.715	28.3355	28.3544	28.4801	28.7421	28.4746	28.4863	28.3992	28.3148	28.5088	28.7368	28.7259	28.3337	28.2136	28.1076	28.0467	28.4945	28.085	11	11	11	53.1	53.1	53.1	26.183	0	74.97	3000400000	134	4	8	9	11	6	8	5	6	4	7	3	4	6	8	6
28.1047	28.3929	28.4832	28.5939	28.6548	28.8379	28.8004	28.4904	29.0567	28.801	29.1601	29.5347	28.4385	28.6042	28.8971	28.9263	28.715	28.6836	28.592	28.9704	28.5373	28.5974	28.6113	29.0303	8	8	8	61.3	61.3	61.3	33.325	0	122.47	2992200000	189	3	7	8	7	9	9	7	9	7	7	7	9	10	9	7
28.6958	28.4808	28.8579	28.698	28.6648	28.6348	28.8547	28.6655	28.9848	28.6865	28.9585	28.6604	28.6234	28.4537	28.5382	28.502	28.6546	28.2982	28.8021	28.4083	28.7907	28.5881	28.7283	28.7019	18	18	18	25.9	25.9	25.9	144.73	0	85.895	2990100000	133	6	6	6	3	9	6	6	5	8	4	6	6	5	4	6
28.7374	28.6264	28.8112	28.7339	29.0406	28.7288	28.5383	28.3759	28.6641	28.5356	28.7441	28.7014	28.3783	28.2269	28.5553	28.2237	28.3681	28.2874	28.9024	28.6596	28.8931	28.7143	28.661	28.5625	17	17	17	53.1	53.1	53.1	57.603	0	85.564	2974600000	124	3	7	9	10	7	7	5	4	3	3	3	4	5	5	3
29.0708	28.7543	29.2672	28.7814	28.6961	27.9398	28.2719	27.6626	28.3625	28.6242	27.6208	27.5382	28.9102	28.2337	28.9031	28.3707	28.5388	27.4637	29.192	27.7215	28.4785	27.5713	28.8955	27.1941	7	7	7	57.1	57.1	57.1	11.737	0	33.683	2969800000	37	3	1	3	1	1	3	1	2	2	1	0	0	2	2	0
28.2415	28.4232	28.4411	28.1654	28.2086	28.3606	28.5607	29.0739	28.3755	28.8974	28.2078	28.5757	28.1282	28.5487	28.4212	29.2824	28.4126	28.0814	28.5745	30.0381	28.9674	28.4739	28.8034	30.1583	5	5	5	27.1	27.1	27.1	20.198	0	112.25	2969000000	71	2	2	5	3	2	2	3	4	2	3	3	3	3	2	4
27.4274	27.9334	27.9711	27.8644	28.1175	28.1239	29.246	29.3244	29.0586	29.3299	29.2287	29.1445	28.949	28.8628	28.7714	28.8188	28.6898	29.1053	28.3899	28.5124	28.1912	29.2262	28.3173	29.3867	17	17	17	32	32	32	98.262	0	100.75	2964900000	200	3	7	5	7	4	8	9	10	10	12	5	8	9	10	13
28.0578	28.3438	28.3525	28.3102	28.3167	28.1741	28.3549	28.5769	28.3228	28.3807	28.5552	28.7674	28.295	28.4642	28.2727	28.3408	28.3682	28.6583	29.4258	29.6181	29.6772	30.0654	29.2634	29.8037	48	48	48	24.5	24.5	24.5	616.62	0	273.65	2957800000	300	11	14	8	12	8	5	6	9	9	4	7	4	9	10	7
28.6596	28.599	28.9504	28.3819	28.9025	28.6461	28.339	28.4918	28.4184	28.036	28.2732	28.1537	28.8236	28.7033	28.7339	28.8917	28.5396	28.6529	28.8801	29.2437	28.447	28.8458	28.7504	28.5952	14	14	14	44.6	44.6	44.6	49.654	0	67.323	2938700000	122	7	6	5	9	4	9	2	5	2	4	1	4	3	9	2
29.3883	28.9392	28.5063	28.6858	28.5977	28.6627	28.7071	28.542	28.7115	28.6212	28.5021	28.6709	28.3501	28.3242	28.4899	28.1139	28.242	27.702	28.4562	28.02	28.2156	27.9636	28.6831	27.8508	14	14	13	41.7	41.7	37.1	63.876	0	74.006	2935400000	170	4	10	10	5	10	8	8	5	9	10	9	4	7	5	8
28.6739	28.988	28.5722	28.4996	28.3941	28.245	28.8148	28.4263	28.9362	28.7828	28.4871	28.4551	28.5433	28.0437	28.6531	28.204	28.6962	27.92	28.5597	28.1529	28.4124	27.9154	28.4339	28.3198	9	9	9	47.2	47.2	47.2	30.84	0	86.176	2933600000	129	6	7	6	5	9	4	8	4	6	7	3	3	3	6	4
28.7848	28.5274	28.4893	28.2348	28.4113	28.5249	28.6885	28.7992	28.668	28.6545	28.7485	28.748	28.9466	28.7092	28.7436	28.963	28.7927	28.5339	28.9593	28.6927	28.8574	28.7736	29.0998	29.2657	21	21	21	28.3	28.3	28.3	133.01	0	218.27	2920300000	199	6	6	13	8	8	8	3	7	5	6	4	2	12	9	11
28.5486	29.2181	29.2403	28.8991	28.9385	28.9106	28.7114	28.6713	28.6099	28.7682	28.414	28.4062	28.2971	28.7753	28.2596	28.0092	28.4877	28.0462	28.455	28.4626	28.8527	29.0108	28.3771	28.9405	8	8	8	77.1	77.1	77.1	12.349	0	35.328	2918000000	98	3	5	6	5	6	1	4	4	4	2	1	6	4	5	3
28.5831	29.1894	28.9799	28.9317	29.0173	28.9659	28.6977	27.4799	28.3647	28.4264	28.1526	26.687	28.9468	28.8734	28.3031	27.1655	27.8227	28.3989	27.9005	28.5745	28.6718	28.3621	28.5128	28.8961	5	5	5	40	40	40	14.463	0	28.896	2916800000	43	1	2	4	2	2	3	1	1	2	0	0	0	2	3	2
28.7521	28.5696	28.6642	28.6737	28.4816	28.7439	28.9325	28.8677	28.9174	28.8598	28.6538	28.6995	28.0256	28.1556	28.3144	28.2222	28.2069	28.0823	28.7861	28.5907	28.5087	28.2138	28.832	28.6589	22	22	22	38.6	38.6	38.6	104.2	0	199.72	2916200000	176	6	10	12	6	8	8	9	8	6	10	5	8	5	5	4
28.1956	28.0788	28.2922	28.3765	28.1376	28.3079	28.7368	29.134	28.6292	29.1219	28.7338	28.8546	28.8686	29.1659	29.0241	28.823	28.6501	29.2617	28.8336	28.8266	28.7151	28.9577	28.6656	29.2697	16	16	16	56.4	56.4	56.4	45.518	0	315.75	2912800000	198	3	8	11	7	9	8	8	5	7	8	9	7	11	8	11
27.7132	28.8058	29.15	28.9477	28.6075	28.7183	28.5124	28.8811	28.3543	28.9728	28.705	28.6587	28.4399	28.78	27.8546	28.5372	27.8896	29.1699	28.1256	29.2535	28.6018	29.7096	28.628	29.2926	9	7	7	29.7	19.6	19.6	24.033	0	34.397	2912100000	157	6	9	8	9	9	6	6	5	8	6	7	5	4	6	4
28.471	28.4554	28.2232	28.6266	28.2859	28.2001	28.6548	28.6727	28.5198	28.5287	28.5796	28.818	28.6137	28.6565	28.8342	28.8792	28.7452	28.6705	28.5681	28.3118	28.7488	28.4878	28.8485	28.6788	35	16	16	47.5	30.9	30.9	104.64	0	71.995	2895700000	142	4	5	11	7	5	7	7	7	5	7	4	5	5	3	4
29.3008	28.4558	28.6347	28.3941	28.6957	28.6457	28.8551	29.1271	28.6777	28.8836	28.579	28.568	28.322	28.3982	28.9751	28.4943	28.4321	28.6991	28.509	28.7677	28.3822	28.827	28.6254	28.7463	13	13	13	46.6	46.6	46.6	39.93	0	181.31	2891800000	156	5	4	4	5	6	10	9	9	7	5	5	7	4	3	9
28.5093	28.9693	28.7303	28.7512	28.6959	28.8993	28.2625	28.3264	28.2729	28.2281	28.3346	28.4505	28.4261	28.3876	28.4179	28.2848	28.5937	28.586	28.6741	28.8621	28.5962	28.2178	28.5642	28.1879	16	16	16	34.1	34.1	34.1	61.397	0	104.51	2889100000	157	4	11	7	10	9	10	4	6	6	5	4	6	6	6	6
28.0922	28.4432	28.3314	28.5536	28.4287	28.2935	28.4438	29.2125	28.8796	29.0992	28.6419	28.5326	28.3513	28.682	28.8707	28.6352	28.8449	28.8462	28.6593	28.9187	28.2195	27.8661	28.922	28.4139	12	12	12	54.3	54.3	54.3	38.449	0	79.644	2885100000	138	6	4	6	6	8	6	5	5	2	7	3	7	8	7	4
28.5504	29.0996	28.6097	29.0561	28.5584	28.5318	27.8564	28.5249	28.7758	28.5352	28.6592	28.7019	28.4803	29.2809	27.7163	28.2797	28.1584	28.1891	27.8978	28.7144	27.874	28.6795	27.5614	28.858	6	6	6	24.1	24.1	24.1	44.385	0	34.677	2863800000	56	1	2	2	6	4	3	2	4	4	3	0	2	1	2	2
29.2062	29.1028	28.9477	29.281	28.567	28.8187	27.8658	28.4979	28.358	28.1179	27.8807	27.8363	27.9768	28.218	28.6877	28.1344	28.2624	28.0362	28.2386	27.3159	28.2093	28.4664	28.6638	28.626	9	9	9	27.7	27.7	27.7	45.807	0	97.837	2862300000	102	5	9	6	7	7	5	4	5	4	4	3	3	6	4	3
28.6993	28.2204	28.2726	27.9025	28.3239	28.3879	29.0884	28.8453	28.9582	28.9569	29.1412	28.9889	28.3577	28.4878	28.2858	28.3523	28.2738	28.6276	28.6614	28.7216	28.5529	28.8712	28.5887	28.4346	21	21	14	25.9	25.9	18.2	138.75	0	323.31	2854200000	237	9	7	10	9	7	8	13	13	12	15	11	9	10	9	9
28.4343	28.8079	28.4575	28.5992	28.6229	28.6205	28.5612	28.648	28.7166	28.601	29.026	28.9022	28.3379	28.3647	28.5003	27.967	28.5514	28.7254	28.2992	28.0651	28.6953	28.4887	28.0318	28.2734	19	19	11	26.1	26.1	15.2	107.47	0	181.42	2854000000	204	12	12	8	11	7	8	11	9	11	9	10	6	10	8	11
29.39	28.1782	28.0809	28.1965	28.1283	28.1885	28.0338	27.6105	28.2855	27.8855	28.0761	28.1486	28.1397	27.8633	28.0759	27.6602	28.4726	28.1333	27.9759	27.1817	27.9927	26.0032	28.0446	27.3016	9	9	9	66.2	66.2	66.2	22.836	0	37.22	2853900000	150	6	7	10	8	9	7	6	9	13	8	6	3	7	4	9
29.6885	28.7709	29.032	28.7424	28.7996	28.5913	28.2465	28.0114	28.5543	28.0877	28.2118	28.6887	28.0347	27.4201	28.1934	27.915	28.0471	27.4048	28.2581	27.2575	28.1449	27.5975	27.9583	27.1992	9	9	9	39.5	39.5	39.5	35.979	0	95.455	2853200000	76	6	5	7	7	6	6	5	2	1	3	1	2	5	2	3
28.4872	28.1848	27.9337	28.2421	28.1501	27.7665	29.4257	29.1179	29.1968	29.0118	29.4688	29.3724	28.9183	28.3308	29.0872	28.4245	29.1702	28.7717	29.0682	29.0709	29.3698	28.653	29.071	28.1809	10	10	10	23.2	23.2	23.2	53.524	0	165.89	2852100000	103	1	3	3	4	1	4	6	5	2	4	5	7	4	3	4
28.4938	28.337	28.7911	28.4781	28.4434	28.3997	28.6392	28.5044	28.5756	28.806	28.7667	28.6635	28.8455	28.4217	28.7626	28.6272	28.5894	28.464	28.7564	28.7973	28.8966	28.5179	28.912	28.2679	14	14	14	36.2	36.2	36.2	56.94	0	206.32	2841300000	123	6	1	6	5	3	5	4	6	4	6	6	3	5	6	6
28.3069	28.3878	28.2544	28.3689	28.2383	28.2978	28.4381	28.6946	28.561	28.5833	28.6427	28.8055	28.9803	29.0488	28.9334	29.1381	28.9567	29.3224	28.3813	28.7649	28.5817	28.7795	28.5263	28.9612	57	56	55	11.8	11.7	11.5	838.3	0	323.31	2829200000	458	9	12	14	17	15	17	20	16	19	17	12	12	26	24	29
28.5583	27.9874	27.8174	27.865	27.8056	27.8234	28.5679	28.4114	28.6387	28.6138	28.5988	28.5496	28.0811	27.9688	28.0358	27.5952	28.1649	27.7161	29.9176	29.6097	29.915	29.419	29.6854	29.6784	14	14	13	42.9	42.9	40.4	54.847	0	190.37	2828700000	182	4	5	6	8	4	4	6	7	5	8	5	6	5	3	6
28.4294	28.5754	28.279	28.4363	28.387	28.3034	28.7365	28.6915	28.6855	28.5327	28.7272	28.6823	28.2759	28.1336	28.6876	28.7131	28.9282	28.4118	28.7126	28.2882	28.8185	28.7706	28.7532	28.1009	23	23	23	51.9	51.9	51.9	68.137	0	323.31	2827200000	225	5	9	7	10	7	8	13	9	11	13	9	5	13	5	10
27.9878	28.4823	28.1871	28.3271	28.614	28.5665	29.1318	28.7906	28.9524	28.9475	28.7339	28.9048	28.8718	28.657	28.9367	28.862	28.7971	28.8781	28.4576	28.0522	28.4103	28.8871	28.5006	27.8978	7	7	7	37.2	37.2	37.2	33.112	0	226.04	2826100000	63	4	3	4	2	3	3	6	3	4	3	3	2	3	1	2
28.924	28.9937	28.6508	29.7665	28.4419	28.642	27.745	28.0487	28.7983	28.1612	27.5025	28.5114	28.3855	28.2573	28.1235	28.829	28.4451	28.4501	28.2789	28.1965	28.0944	27.9376	28.2734	29.068	10	10	10	54	54	54	28.048	0	217.71	2814100000	81	7	2	4	5	4	6	2	2	4	2	1	1	4	3	3
28.183	28.1653	27.767	28.1188	27.8392	28.0597	28.8956	28.9165	28.713	28.7956	28.8583	29.005	28.9697	28.8728	28.9926	28.9076	29.1469	28.7937	28.7864	28.7879	28.8006	28.564	28.9057	28.6174	15	15	15	47.1	47.1	47.1	49.966	0	267.68	2811400000	222	5	11	7	10	6	9	10	9	9	10	5	5	12	12	10
28.4674	28.3327	28.5815	28.4732	28.5292	28.2113	28.2777	28.4499	28.5024	28.6407	28.6639	28.7597	28.6245	28.6684	28.4847	28.5506	28.6057	28.6878	28.2992	29.0518	28.7732	28.9196	28.3738	29.0659	14	14	14	31.2	31.2	31.2	53.801	0	261.61	2806300000	148	3	6	8	8	5	5	5	6	5	7	4	6	7	5	6
28.706	29.0954	28.7931	28.8433	28.8372	28.556	28.7568	28.545	28.6177	28.5708	28.7595	28.3119	28.1945	27.9586	28.3541	28.059	28.4027	28.0199	28.4358	27.8529	28.4499	28.3717	28.3428	27.8121	26	26	23	52.1	52.1	47.6	75.022	0	323.31	2805400000	246	12	13	16	14	16	13	12	7	12	11	10	8	9	6	13
29.0718	28.8779	28.8404	28.7792	28.059	28.465	28.2176	28.6148	28.8383	28.4137	27.8577	28.1282	28.5091	28.6259	28.6908	28.6683	28.2218	28.0196	28.7263	28.9415	28.2878	27.8513	29.0496	28.6832	5	5	5	24.5	24.5	24.5	30.394	0	323.31	2804700000	84	4	6	4	5	4	4	2	3	2	2	2	2	4	4	5
27.7898	24.9294	28.3029	27.7374	NaN	26.3464	30.3217	28.5809	27.5921	30.1793	28.3484	29.2396	25.3429	29.3064	29.1077	30.1858	28.922	28.2889	28.2287	28.4326	29.4402	25.8005	30.3746	27.8859	12	6	6	13.7	6.2	6.2	555.61	0	60.429	2794400000	13	0	0	0	1	0	0	2	3	0	1	0	2	0	0	1
28.2664	28.4034	28.4179	28.5557	28.5666	28.4434	28.7326	29.0847	28.5537	28.6279	28.6216	28.976	28.7189	28.7682	28.5089	28.6698	28.4224	28.7268	28.3672	28.6176	28.4024	28.3703	28.4094	28.8	19	19	19	30.6	30.6	30.6	95.737	0	142.06	2787000000	150	7	6	7	8	8	9	5	8	4	7	4	5	7	9	3
29.0565	28.5468	28.95	28.9648	28.5923	28.9953	28.7483	28.9709	28.7603	28.7777	28.5763	28.7721	28.7077	28.6796	28.4866	28.4383	28.4454	28.8221	28.3334	28.6927	28.4845	28.663	28.4509	28.51	19	19	19	29	29	29	104.74	0	89.862	2782000000	175	4	8	9	11	10	12	9	10	8	6	6	9	6	9	4
28.0637	28.0936	28.3569	28.2363	28.2572	28.1829	28.7331	28.5496	28.5912	28.2533	28.6768	28.3454	29.148	29.3627	29.1386	28.9731	29.1609	29.0255	27.9484	27.8971	27.8204	27.6326	27.8963	27.6901	16	16	16	59.7	59.7	59.7	49.844	0	54.788	2774600000	205	8	10	10	9	9	10	7	8	11	8	5	4	10	14	13
28.0409	28.2891	28.0746	28.3078	28.1776	28.1276	28.6391	28.7252	28.6189	28.6035	28.666	28.6512	28.7153	28.7677	28.7356	28.6884	28.673	28.7674	28.6631	29.2554	28.7637	28.3484	28.6654	28.6986	22	22	22	47.3	47.3	47.3	81.876	0	323.31	2771900000	229	10	10	10	6	9	10	11	10	8	12	10	8	9	16	9
28.7296	28.391	28.5638	28.4308	28.2357	28.2407	28.3189	28.1397	28.404	28.128	28.2848	28.3129	28.0705	28.0526	28.2183	27.8359	28.3933	28.031	29.3281	28.9616	29.1052	28.766	29.1949	28.8685	16	16	16	59.3	59.3	59.3	37.92	0	229.42	2766400000	136	6	6	3	4	10	7	3	6	6	4	1	4	3	4	5
28.4406	28.389	28.7868	28.6108	28.4099	28.4473	28.387	28.2683	28.3711	28.2106	28.3684	28.3623	28.76	28.3345	28.5415	28.3734	28.7146	28.9023	28.6537	28.9688	28.805	28.8608	28.5539	28.6305	13	13	13	55.6	55.6	55.6	38.89	0	96.957	2764200000	137	5	4	5	5	10	8	5	6	8	5	3	3	7	6	7
28.3787	28.4695	28.1817	28.3903	28.347	28.3671	28.6543	28.7181	28.6105	28.6435	28.6859	28.9659	28.4004	28.6082	28.49	28.4863	28.5078	28.5952	28.356	28.9656	28.4718	28.6743	28.5507	28.702	22	22	22	30.7	30.7	30.7	117.01	0	323.31	2761600000	269	14	13	16	14	11	9	13	13	12	9	9	7	13	10	12
28.5037	28.4828	28.4387	28.4152	28.4814	28.4181	28.7959	29.0256	28.9239	28.7557	29.0755	28.9018	28.4464	28.3103	28.6609	28.2598	28.4275	28.3664	28.5346	28.1465	28.5158	28.2317	28.4501	28.2499	22	22	22	37.4	37.4	37.4	108.58	0	96.233	2750400000	202	10	8	10	9	16	9	12	11	7	6	12	5	8	6	10
28.3686	28.3569	28.243	28.2144	28.2166	28.314	28.4877	28.5704	28.2509	28.3201	28.0878	28.5369	28.4054	28.4953	28.7163	28.5002	28.2609	28.9443	28.9078	28.9581	28.5605	28.9058	28.917	28.8496	9	9	8	46.9	46.9	41	35.619	0	83.08	2749800000	174	5	6	9	9	11	9	7	4	6	7	5	7	7	7	10
27.7828	27.5849	28.169	27.5162	28.1053	27.7777	28.7031	28.9521	28.6065	29.1153	29.1038	29.3418	28.8966	29.2878	28.4678	29.1961	28.4473	29.2523	28.2455	28.8329	28.4844	29.5241	28.272	29.1774	16	16	11	49.4	49.4	36.1	43.439	0	251.76	2747200000	174	3	4	7	4	6	5	9	7	11	10	9	8	9	9	10
28.8397	28.7051	28.2343	28.3914	28.3574	28.5298	28.7818	28.6273	28.7251	28.4344	28.6281	28.6917	28.4188	28.1526	28.4417	28.1015	28.3793	27.9315	28.3898	28.0141	28.1743	27.9167	28.1602	27.6543	24	24	24	34.9	34.9	34.9	117.8	0	81.219	2741500000	151	9	7	10	6	6	6	10	11	9	9	4	4	9	7	9
28.6964	28.695	28.5171	28.6288	28.665	28.6858	28.2977	28.2875	28.3258	28.3461	28.4706	28.3712	28.63	28.5544	28.8064	28.6301	28.7688	28.5687	28.4287	28.2782	28.4456	28.4704	28.3177	27.9678	31	31	31	28.2	28.2	28.2	213.57	0	323.31	2729400000	355	11	26	19	19	12	22	7	17	11	14	7	13	16	14	15
27.5929	28.794	28.0815	28.5147	28.1281	28.5668	28.0461	28.6527	28.4034	28.9849	28.9537	28.7722	28.4722	28.9482	28.8503	28.8774	29.1121	29.0384	28.8498	29.1454	29.1522	30.0338	29.0281	29.3877	7	7	7	21.8	21.8	21.8	62.022	0	150.57	2724800000	97	4	3	2	2	6	3	5	5	2	5	2	3	7	5	4
28.3256	28.694	28.6544	28.8834	28.7803	28.6648	28.4788	28.1675	28.203	28.3453	28.2142	28.4688	28.4558	28.4236	28.1939	28.6045	28.1962	28.977	28.1828	28.6429	28.0012	28.7718	28.3515	29.1843	12	12	12	57	57	57	28.48	0	88.914	2720800000	176	7	10	12	9	8	5	8	7	5	6	4	5	6	7	10
28.9936	28.8064	28.5015	28.768	28.6011	28.6604	28.3911	28.2016	28.2213	28.3103	28.4008	28.3967	28.3112	28.1642	28.4442	28.0237	28.3226	27.7432	28.395	27.3429	28.2505	28.0799	28.0661	27.6313	7	7	7	31.9	31.9	31.9	33.665	0	76.501	2716500000	101	3	7	6	9	4	9	4	5	5	4	2	4	5	1	3
28.4546	28.1771	28.1421	28.0446	28.2185	28.123	29.0524	28.9295	29.045	28.9627	29.2079	28.9436	28.6722	28.3282	28.8102	28.4563	28.8839	28.4901	28.5122	28.2652	28.4283	28.3703	28.5069	28.5375	15	15	15	42.5	42.5	42.5	66.755	0	87.188	2712000000	145	5	5	7	5	2	3	5	6	8	8	5	5	6	9	8
27.1399	28.748	28.5325	28.5562	28.417	28.7537	28.7139	28.8059	28.2182	29.143	29.0766	28.5228	28.3505	28.7208	28.5807	28.6661	28.8053	28.3461	27.9506	28.7777	29.0869	29.4851	28.5866	28.7007	2	2	2	17.9	17.9	17.9	12.469	0.00044033	3.2313	2711300000	24	1	1	1	1	2	1	1	1	1	1	1	1	1	1	1
27.663	28.7338	28.5992	28.7011	28.7713	28.6852	28.4682	28.5758	28.3206	28.2319	28.4151	29.1346	28.0287	28.0972	28.3436	28.262	28.573	27.9126	29.0052	28.7308	29.2434	28.9929	28.8674	28.4861	9	9	9	40.2	40.2	40.2	47.687	0	165.69	2705800000	190	5	7	9	6	10	9	7	8	11	9	9	4	7	4	10
29.2971	28.321	28.3749	28.4447	28.4991	28.2535	28.4373	27.649	28.2731	28.3346	28.0228	27.9474	27.6868	27.7602	27.8523	27.5166	27.4632	27.5426	28.8452	28.9989	28.5427	28.6063	28.8053	28.7753	10	10	5	30.5	30.5	13.8	48.099	0	75.165	2704400000	113	6	5	8	11	4	6	3	2	4	3	2	2	7	4	2
29.3757	28.8977	28.8548	28.8655	29.164	29.0226	27.7231	27.9617	27.4159	27.869	27.6548	27.903	28.0793	28.1289	27.6313	28.2169	27.7547	28.2652	27.8406	27.9135	27.9789	28.0622	27.9554	28.1233	7	7	7	27.2	27.2	27.2	32.996	0	43.154	2695600000	109	6	5	6	5	7	5	4	3	3	4	3	3	4	4	5
28.8348	29.1057	28.5928	28.5939	28.8279	28.8512	28.8254	28.6471	28.7562	28.5641	28.7387	28.9428	28.4105	28.0744	28.4662	28.2559	28.5997	27.7153	28.5964	28.0708	28.5539	27.934	28.6523	28.4083	13	13	13	50.1	50.1	50.1	40.542	0	147.68	2694700000	163	5	10	9	10	8	7	7	7	6	10	4	7	5	3	7
28.397	28.4767	28.7466	28.4799	28.6238	28.5713	28.5686	28.5098	28.3816	28.4697	28.458	28.4412	28.7362	28.1764	28.0757	28.0694	28.6327	28.6409	28.2392	28.3577	28.2225	28.714	28.0877	28.4636	9	9	6	20.1	20.1	15.4	39.586	0	43.628	2684500000	156	4	10	5	10	7	6	6	7	8	8	4	6	8	8	6
28.8759	28.0839	28.4983	28.6557	28.3955	28.5053	28.2829	28.0528	28.6761	28.2353	28.0312	28.3627	28.8664	28.651	29.049	28.9497	28.9974	28.4019	28.8626	28.126	28.1327	27.514	28.6812	28.0566	9	9	9	28.9	28.9	28.9	52.8	0	235.92	2683500000	162	4	6	10	4	9	6	6	5	6	7	2	6	6	12	3
28.0456	29.1157	28.8277	28.9889	28.736	29.1097	28.2713	28.4176	28.4046	28.4867	28.1555	27.9647	28.3262	28.362	28.6481	28.4769	28.8002	28.4628	28.1929	28.7363	28.5688	28.4956	28.5383	28.8403	10	10	10	32.9	32.9	32.9	51.466	0	320.18	2677000000	159	6	6	6	10	10	8	8	3	7	10	7	4	4	7	9
29.1614	28.6124	28.8146	28.4461	28.6618	28.6147	27.8902	28.7703	28.0173	28.792	27.6755	28.5144	28.2934	28.7162	27.8853	28.6139	27.9512	28.647	27.8133	28.4091	28.0459	29.1697	27.8843	29.2636	6	6	6	56.2	56.2	56.2	14.173	0	81.412	2676100000	86	3	6	4	5	3	4	6	4	4	4	3	4	4	3	2
27.1967	28.2712	27.9556	27.8545	27.8366	27.911	28.9482	29.0861	28.5352	28.9896	29.1129	29.2053	28.3639	28.9855	28.6674	29.0399	28.4399	29.2258	28.2342	28.9007	28.7729	29.4804	28.1625	29.4428	21	21	21	29.5	29.5	29.5	113.37	0	154.98	2671400000	270	1	10	12	13	11	9	15	10	12	15	12	12	15	12	11
28.4245	27.9453	28.3105	28.7323	28.1397	27.6357	28.5228	28.8258	28.715	28.1672	28.4617	29.3221	28.172	27.819	29.2218	28.8682	29.0234	27.9238	28.3418	28.887	28.5706	29.2662	28.8888	28.2311	5	5	5	26.9	26.9	26.9	32.235	0	126.97	2663300000	97	2	3	4	4	4	4	5	2	4	4	4	4	6	5	4
28.601	28.9618	28.7034	28.7746	28.5791	28.661	28.7944	28.754	28.4737	28.5902	28.6407	28.5116	27.9625	28.4697	28.3109	28.4394	28.3944	28.3148	28.0612	28.5275	28.6645	28.7248	28.2109	27.9376	20	20	20	35.1	35.1	35.1	90.254	0	323.31	2655600000	184	10	10	10	7	8	9	7	7	9	9	9	11	5	5	4
28.985	28.6939	28.458	28.8524	28.4887	28.7974	27.9705	28.1348	28.2136	28.2913	28.1987	28.1383	27.9707	27.9397	28.2772	28.31	28.2177	27.7705	28.3353	28.3957	27.8377	27.9751	28.2042	27.9564	25	25	25	30.7	30.7	30.7	143.7	0	136.64	2651300000	193	10	12	8	13	15	14	6	9	6	7	4	6	7	8	5
28.5695	28.7379	28.9438	28.4981	28.6894	28.7221	28.3038	28.3296	28.1782	28.5078	28.639	28.4194	28.063	28.1744	28.1542	28.0247	28.1538	28.6515	28.1566	28.4893	28.0946	28.6856	27.858	28.9264	21	21	21	36.3	36.3	36.3	89.301	0	234.26	2647800000	196	6	16	6	12	10	16	7	9	8	11	6	6	6	7	10
28.2033	28.4826	27.7537	28.2418	28.2126	28.1622	28.6696	28.7518	28.5833	28.4761	28.3065	28.6519	28.5159	28.5223	28.7374	28.942	28.5849	28.742	28.9494	28.5656	28.3547	28.2557	28.716	28.4158	10	10	10	40.2	40.2	40.2	41.9	0	81.378	2646300000	197	8	6	10	9	11	3	10	8	9	8	8	8	6	7	8
28.5209	28.4641	28.2611	28.5226	28.6304	28.2278	28.4341	28.208	28.4023	27.9815	27.5183	27.7641	28.5155	28.6439	28.8821	28.415	28.7681	27.8134	28.6651	28.1424	28.4463	27.9782	28.8474	27.9027	7	7	7	46.8	46.8	46.8	33.31	0	64.033	2646100000	77	3	2	3	4	5	2	2	2	4	2	1	1	4	5	3
28.75	28.2728	28.254	28.2816	28.1573	28.199	28.7207	28.6527	28.639	28.5664	28.7108	28.5988	28.3371	28.4462	28.7038	28.5398	28.9569	28.5711	28.2853	28.0755	28.3634	27.3883	28.2547	28.4317	18	18	18	44.2	44.2	44.2	78.767	0	289.47	2644900000	239	5	12	11	9	11	8	13	13	10	11	12	8	9	11	11
27.6334	28.4266	28.1855	28.1582	28.3248	28.2267	28.4203	28.3946	28.2806	28.5928	28.6672	28.3619	28.6033	28.8088	28.4466	28.5976	28.7695	28.4987	28.769	29.0096	28.8939	29.2382	28.7984	29.2182	30	30	30	29.1	29.1	29.1	181.79	0	323.31	2644800000	336	5	13	12	13	13	16	15	12	11	16	12	11	16	14	16
28.632	28.6956	28.4446	28.6099	28.4853	28.4585	28.2713	28.1388	28.3806	28.3033	28.2233	27.8886	28.234	28.23	28.6071	28.4781	28.5574	28.4023	28.9513	28.7537	28.7482	28.5387	28.7505	28.5557	10	10	10	39.5	39.5	39.5	38.287	0	166.84	2643700000	155	5	6	8	7	5	6	5	9	3	5	4	5	6	8	9
26.8912	26.2332	27.6189	25.4357	27.4871	27.0343	28.724	29.0932	27.7161	28.8974	27.787	28.1433	27.9164	29.5703	26.3676	28.2615	26.9261	28.7672	27.6475	30.0065	27.6329	29.9333	26.9903	30.7655	1	1	1	6	6	6	21.898	0.0052858	1.6822	2639600000	22	0	1	1	1	1	1	1	1	1	1	0	1	1	1	1
28.671	29.0644	28.9458	29.0611	29.1109	29.0836	27.9128	28.142	27.7643	28.2457	27.8866	28.0884	27.7752	27.9665	27.6525	28.1083	27.7777	28.1007	27.0769	27.317	26.917	27.5108	26.976	27.1614	27	27	27	53.4	53.4	53.4	82.86	0	323.31	2639400000	199	15	16	22	20	13	20	6	8	8	5	3	3	7	7	5
28.2252	28.1344	28.4294	28.2572	28.0037	28.1767	28.5848	28.4351	28.5172	28.5056	28.259	28.7836	28.748	28.6139	28.6738	28.8121	28.847	28.8253	28.6296	28.5435	28.6084	28.9037	28.7389	28.3863	18	18	13	68.1	68.1	52.8	41.389	0	202.35	2637700000	163	5	3	7	7	9	4	6	6	9	7	5	8	7	6	9
27.7755	28.1701	28.6256	28.4118	28.4658	28.2916	28.4237	28.8382	27.8973	28.5464	28.25	28.5755	29.0117	29.1176	27.9614	28.5452	27.9492	29.5754	28.0621	29.2648	28.5374	29.9657	28.2513	29.5	7	7	7	38.6	38.6	38.6	23.671	0	280.58	2637100000	139	5	7	5	8	6	6	4	5	6	6	4	5	6	8	6
29.052	28.5974	28.2784	28.2768	28.2713	28.0605	28.9146	28.6867	29.0916	28.7905	28.7519	28.9366	27.8516	28.0984	28.0305	28.2421	28.0316	28.4465	28.2285	27.9966	28.1318	27.8206	28.1142	28.2296	8	8	8	45.6	45.6	45.6	26.563	0	114.78	2636900000	123	6	9	5	9	5	5	2	6	3	6	3	4	6	5	4
28.6798	28.6878	28.8421	29.1034	28.6339	28.7846	28.2132	28.162	28.2157	28.3055	27.5347	28.1059	28.6176	28.4203	28.5303	28.258	28.4432	28.1881	28.4853	27.707	28.0152	27.5792	27.9874	27.9979	16	16	15	36.2	36.2	34.7	77.86	0	281.41	2629000000	161	7	9	11	9	8	12	7	7	8	3	4	6	9	7	5
28.2729	27.8046	27.9444	28.7154	28.5236	28.5703	28.877	28.4358	28.4929	28.5509	28.4599	28.4388	28.7548	28.6525	29.0569	28.3081	28.7069	27.9922	28.9394	28.4073	28.5576	27.9741	28.4326	28.0392	12	12	11	67	67	62.4	21.635	0	95.698	2626200000	86	3	1	3	2	3	5	3	3	2	3	4	4	7	3	5
29.0117	28.8989	28.6889	28.8789	28.6908	28.7208	28.21	28.2461	28.1748	27.9555	28.0299	28.2404	28.2015	28.0034	28.299	28.1894	28.4291	27.8108	28.2326	28.4332	27.9481	27.6808	27.888	28.1739	19	19	19	32.8	32.8	32.8	85.95	0	323.31	2620600000	166	8	10	9	13	10	9	7	4	7	6	4	4	6	8	6
28.2646	28.1972	28.5087	28.5455	28.258	28.5722	28.477	28.6395	28.1352	28.7409	28.5782	28.4307	28.2792	28.6593	28.4817	28.4317	28.1134	28.6895	28.4799	29.1264	28.4041	28.5412	28.5919	28.7753	13	13	13	47.5	47.5	47.5	47.873	0	282.19	2620400000	168	6	5	3	6	6	8	10	11	7	9	6	8	7	6	8
27.8439	28.2056	28.3295	28.0728	28.2594	27.9535	28.9579	28.9086	28.729	28.6352	28.7243	28.7743	28.6509	28.8034	28.3226	28.4468	28.3669	28.7406	28.4958	28.8332	28.5036	29.3126	28.3487	29.3967	29	29	29	31.6	31.6	31.6	168.59	0	165.63	2620200000	205	4	10	13	8	5	7	11	7	9	9	7	9	11	11	6
28.8006	28.1929	28.0722	28.5297	28.2837	28.262	28.5867	28.4284	28.5424	28.5856	28.4558	28.5705	28.4686	28.4567	28.441	28.4715	28.8356	28.3762	28.632	28.1932	28.3171	27.8454	28.5588	27.9762	22	22	22	29.1	29.1	29.1	151.66	0	184.19	2618300000	160	6	5	7	8	8	7	5	8	6	9	5	5	11	7	9
28.2856	28.7393	28.3777	28.8242	28.7347	28.7872	28.6144	28.7495	28.3345	28.7328	28.7565	28.5925	28.0525	28.4229	28.0805	28.5756	28.4153	28.3893	28.3396	28.2424	28.5362	28.3996	28.5269	28.3924	23	23	23	38.5	38.5	38.5	102.97	0	237.3	2617800000	170	4	9	14	7	12	11	5	10	6	8	4	7	5	8	6
27.798	28.2749	27.5851	28.4652	27.8302	27.8919	28.604	28.146	28.3848	28.8341	28.9319	28.7087	28.7459	28.4749	29.0017	28.846	28.873	28.729	28.7627	28.622	28.74	28.8939	28.6441	28.5986	5	5	5	55.1	55.1	55.1	17.27	0	24.963	2615700000	49	1	2	1	2	2	3	2	3	1	3	0	1	2	3	1
28.8998	28.5772	28.1922	28.8253	28.4647	28.6876	28.5614	28.7191	28.6845	28.558	28.5423	28.8713	28.1953	28.1083	28.5059	28.3959	28.5024	28.2392	28.1495	28.0589	28.0627	28.0352	28.0878	27.4877	18	18	18	52.2	52.2	52.2	64.706	0	125.18	2606400000	214	8	7	8	8	10	10	11	11	13	10	8	9	10	9	10
28.2498	28.5344	28.6755	28.5449	28.4483	28.6386	28.5455	28.7502	28.6703	28.7928	28.6243	28.306	28.4577	28.1538	28.4279	28.3975	28.6486	27.876	28.1435	28.077	28.3037	27.4023	27.9148	27.4795	10	10	10	29.1	29.1	29.1	42.674	0	124.8	2597800000	121	3	6	7	4	6	4	6	7	3	8	5	4	5	5	6
26.7516	26.2392	26.3591	25.7529	25.9838	25.4267	28.3109	28.4164	28.4588	28.3566	28.6388	28.6381	29.3733	29.2728	29.5097	29.5122	29.3894	29.5973	29.1265	29.1621	29.0529	29.1079	29.1084	28.9443	28	28	28	45.4	45.4	45.4	99.326	0	93.725	2588200000	174	0	0	0	0	0	1	7	5	6	4	5	7	12	7	19
28.5737	28.8492	28.4012	28.5329	28.4077	28.5663	28.3437	28.5069	27.9923	28.1049	28.5241	28.7196	28.4445	28.4684	28.5286	28.2223	28.1918	28.7951	28.5258	28.4408	28.5082	29.102	28.3734	28.5001	7	7	7	56.3	56.3	56.3	29.763	0	80.762	2575700000	76	2	4	6	4	1	4	4	3	2	2	2	2	4	4	4
27.888	28.2453	28.4526	28.5283	28.3759	28.4647	28.2969	28.2486	28.1107	28.3493	28.6045	28.2246	28.1422	28.5165	28.3547	28.6715	28.4056	28.8396	27.9964	28.7885	28.1482	29.1088	28.3026	28.9875	17	17	17	37.9	37.9	37.9	66.509	0	323.31	2574100000	251	6	10	12	11	10	10	13	13	9	11	8	12	9	14	10
28.2195	28.6728	28.3132	28.6122	28.7116	28.5308	28.5891	28.7642	28.4542	28.2088	28.8855	28.7999	27.9528	28.0192	28.0324	27.7866	28.0024	27.2719	27.9063	28.392	28.3786	27.8426	27.6264	28.2559	13	13	13	54.2	54.2	54.2	32.463	0	34.74	2571900000	81	3	4	6	4	8	6	4	4	3	3	4	4	2	2	1
28.4443	28.6131	28.2142	28.7897	28.2243	28.6183	28.6986	29.1479	28.9372	28.8342	28.565	28.9361	28.4215	28.5454	28.6135	28.6385	28.5872	28.4885	28.4133	28.2538	28.216	27.9833	28.1402	28.3534	12	12	12	20.7	20.7	20.7	115.96	0	175.67	2569000000	139	1	6	6	7	6	5	8	6	4	5	5	4	5	6	9
28.4794	28.6146	28.4336	28.6797	28.4354	28.4333	28.7278	28.8636	28.7331	28.8115	28.7958	29.0713	27.9347	27.9384	28.3466	28.2569	28.0217	28.2068	28.1143	28.204	28.0816	27.8853	28.1425	28.0191	12	12	12	47.3	47.3	47.3	49.512	0	296.85	2567000000	128	4	8	7	9	6	9	4	6	4	4	5	6	3	6	6
28.2893	28.2928	28.1249	28.5093	28.0721	28.4221	28.4804	28.5489	28.34	28.5189	28.4343	28.3248	28.5267	28.3295	28.7047	28.3882	28.4604	27.8587	28.6737	28.3934	28.7251	28.5884	28.7035	28.5137	25	25	15	26.3	26.3	15.3	145.18	0	268.62	2565700000	250	6	9	10	11	14	10	9	8	8	14	8	11	15	9	9
28.6295	28.4578	28.7024	28.4286	28.674	28.4531	28.663	28.7504	28.5665	28.64	28.8012	29.0795	28.0889	28.0976	28.1116	28.0984	27.9617	28.6147	27.9261	28.344	28.1713	28.7758	27.7155	28.0467	29	29	22	33.9	33.9	28.4	121.9	0	323.31	2563900000	247	11	15	13	13	15	12	9	11	11	14	11	11	12	6	9
28.6971	28.7507	28.7014	28.6837	28.6109	28.8151	28.2508	28.1234	28.2566	28.1023	28.3206	28.0089	27.7436	27.7625	27.9646	27.8113	28.2008	27.6409	28.6508	28.2487	28.5741	28.3759	28.7299	28.3867	20	20	20	25	25	25	141.29	0	110.53	2549200000	198	5	8	9	9	15	7	10	7	6	6	8	7	10	8	6
28.8278	28.1009	28.5713	28.2175	27.934	28.3801	27.991	28.2555	28.3808	28.0301	28.6145	28.7033	28.4642	28.3504	28.598	28.2201	28.6995	28.5493	28.1556	27.6514	28.4394	28.6843	28.6457	28.278	5	5	5	60.4	60.4	60.4	10.921	0	12.025	2544000000	45	1	2	2	3	3	3	2	1	2	2	1	2	2	2	2
28.0661	28.598	28.243	28.5752	27.4918	28.1698	28.0894	28.1794	28.383	28.5978	28.6624	27.6809	28.1646	28.9515	28.0504	29.2011	28.6395	27.8281	28.726	28.433	28.4629	27.0831	28.7588	28.5002	3	3	3	15.4	15.4	15.4	17.417	0	7.0439	2542600000	41	3	4	1	4	1	1	1	1	0	1	2	0	3	1	1
28.2408	28.7213	28.4025	28.5363	28.5658	28.4946	28.5775	28.6956	28.469	28.6129	28.5631	28.5537	28.4094	28.3974	28.3003	28.5238	28.3613	28.648	27.6617	27.8082	27.8114	28.1235	27.7826	27.8698	26	26	26	36.6	36.6	36.6	109.93	0	279.71	2540500000	309	8	17	12	16	20	14	16	17	18	15	13	10	13	16	14
28.9639	29.3418	28.715	29.3463	28.7364	29.1169	28.1481	28.3601	28.4671	28.411	27.5908	27.949	27.7888	27.3631	27.9295	27.6391	27.7167	27.3612	27.8165	27.7079	27.8094	27.1299	28.1182	27.5313	8	8	8	67.6	67.6	67.6	19.652	0	54.315	2539900000	125	3	4	7	5	6	5	4	7	7	5	3	7	7	3	4
28.6626	28.5519	28.6209	28.4482	28.5827	28.6088	28.0945	28.3865	28.1044	28.0264	28.0235	28.0543	28.2771	28.4797	28.0494	28.5177	27.9148	27.734	28.2062	28.0875	28.0377	28.5337	28.2781	28.1488	18	18	18	57.3	57.3	57.3	47.346	0	137.32	2537800000	101	6	5	7	6	10	5	4	3	5	8	2	3	4	3	3
28.4908	28.5356	28.3419	28.4804	28.273	28.3755	28.5224	28.8451	28.4758	28.7804	28.7931	28.8298	28.1353	28.4557	28.1187	28.4301	28.2685	28.4989	27.9272	28.2697	28.322	28.4733	27.9605	28.476	29	29	29	31.1	31.1	31.1	141.54	0	323.31	2536100000	244	11	15	12	12	9	10	13	11	13	11	9	9	13	9	8
28.4744	28.4131	28.1768	28.381	28.2877	28.1468	28.3056	28.0831	28.552	28.4915	28.4654	28.2486	28.4381	28.1571	28.5924	28.2588	28.8172	27.9447	28.2272	28.2298	28.3728	27.891	28.3298	27.2535	10	10	5	56.1	56.1	28.3	23.545	0	140.69	2534600000	183	6	6	10	7	12	4	11	5	8	8	8	5	9	8	11
27.9898	28.4108	28.3278	28.2869	28.1464	28.2661	28.3844	28.4496	28.3477	28.5077	28.3023	28.3825	28.8138	28.6897	28.2327	28.6919	28.3214	28.401	28.4737	28.495	28.7258	28.3606	28.8845	28.8591	9	9	9	61.8	61.8	61.8	21.868	0	47.669	2529400000	128	0	6	5	3	6	4	5	6	4	5	6	4	7	5	6
27.9489	27.7241	27.7795	27.8266	27.5942	27.8143	28.6106	28.7573	28.8758	28.6219	28.4803	29.1363	28.3877	28.6091	28.7184	28.8049	28.8821	28.6118	28.6302	28.6761	28.78	28.5529	28.4863	28.3168	11	11	11	44.3	44.3	44.3	39.594	0	278.3	2523600000	127	5	4	5	4	3	3	4	2	8	5	3	12	5	5	4
28.7248	28.3661	28.2005	28.2272	28.2053	28.1675	28.6324	28.5382	28.7284	28.4908	28.507	28.7289	28.8422	28.2609	28.9106	28.4308	28.8656	28.3803	27.925	27.7	28.0668	27.2937	27.8228	27.2397	13	13	13	60.9	60.9	60.9	38.169	0	62.138	2516400000	134	7	6	5	6	6	6	7	5	4	5	5	4	9	6	8
28.9065	28.2768	28.1567	28.6145	28.2337	28.421	28.1321	28.4845	28.4199	27.6121	27.8751	28.1828	28.1279	28.159	28.132	28.4659	28.0616	28.4506	28.7387	28.6728	28.0574	27.4467	28.7525	27.3862	6	6	6	23.4	23.4	23.4	44.876	0	67.096	2511000000	73	1	4	3	5	5	3	4	4	3	3	2	0	6	3	3
28.3314	28.5859	28.2864	28.4467	28.4795	28.565	28.4471	28.6764	28.3966	28.5365	28.4454	28.3332	28.3504	28.4137	28.5589	28.1609	28.3899	28.2311	28.4893	28.2369	28.6913	28.1742	28.5601	28.3545	12	12	12	33.3	33.3	33.3	58.743	0	51.651	2508400000	139	3	7	6	4	5	5	6	6	8	3	5	5	8	5	9
28.4363	28.2222	27.8047	28.1113	27.8861	28.125	27.5279	27.6621	27.7321	27.6455	27.6512	27.7995	28.7179	28.5911	28.6661	28.3595	28.6864	28.265	29.2889	28.9551	29.3892	29.1049	29.0905	29.0835	15	15	15	32.5	32.5	32.5	57.825	0	72.614	2496200000	169	4	8	6	7	5	7	3	6	2	8	2	5	10	8	7
28.036	28.559	28.307	28.4103	28.4514	28.3579	28.2954	28.3988	28.1313	28.209	28.1521	28.6922	28.9909	28.8042	28.9218	29.1284	28.9379	28.7244	28.5161	28.3893	28.6314	28.56	28.435	28.4032	11	11	11	54.5	54.5	54.5	35.892	0	114.19	2492900000	92	2	3	4	5	5	4	2	3	3	3	2	3	8	4	6
28.4741	28.3888	28.4515	28.2922	28.3035	28.3273	28.4254	28.221	28.2841	28.3964	28.2918	28.4505	28.3549	28.6897	28.4954	28.7193	28.6499	28.4574	28.482	28.1742	28.3273	27.9688	28.597	28.4442	18	18	18	31.1	31.1	31.1	91.35	0	120.57	2489500000	169	6	8	8	7	6	10	8	4	5	5	9	6	11	5	9
28.0558	28.88	28.0866	28.2951	28.3412	28.1227	28.2992	27.9862	28.2439	28.0045	28.1912	28.1955	28.4792	28.4173	28.3386	28.1488	28.8833	27.8961	28.8271	28.0025	28.5638	27.5067	28.4583	28.4977	3	3	3	25	25	25	25.809	0	55.101	2486900000	78	2	5	2	3	6	3	2	2	4	3	4	2	3	3	3
28.0564	27.4118	27.2676	27.7383	27.3953	28.0177	28.4409	28.0849	28.5705	28.3324	27.8597	27.8919	28.2962	28.3556	28.5226	27.9469	28.3465	27.7802	29.7831	28.4707	29.3263	27.8581	29.6423	29.3806	7	7	7	45.1	45.1	45.1	25.497	0	128.17	2477300000	83	5	3	1	4	4	4	4	3	2	6	3	3	3	3	4
28.5482	28.6107	28.4591	28.5363	28.585	28.2741	28.466	28.3901	28.5245	28.2414	28.5177	28.3851	28.7713	28.6359	28.7319	28.6085	28.7794	28.4128	28.1934	27.7578	28.1836	27.713	28.3119	27.7077	22	22	22	20.2	20.2	20.2	205.11	0	142.54	2474100000	150	6	10	6	10	10	6	4	7	4	7	4	4	5	8	6
27.7011	28.2788	28.5007	28.2552	28.1419	28.3424	28.4259	28.3609	28.4974	28.4968	28.7467	28.6591	28.2886	28.2397	28.4457	28.2965	28.3603	28.1907	28.2295	28.4612	28.5137	28.6835	28.3236	28.3862	22	22	22	35.5	35.5	35.5	95.925	0	323.31	2472900000	217	6	10	9	11	10	12	7	10	10	10	7	8	11	11	8
27.4073	28.0977	28.0594	28.1774	28.1109	28.1461	27.8323	28.0238	27.6658	28.0178	27.9406	27.9586	29.1239	29.3967	28.9031	29.2595	28.9551	29.3271	27.9871	28.3331	28.5276	29.0691	28.2307	29.1908	17	17	17	39.1	39.1	39.1	63.944	0	228.87	2470900000	239	5	9	10	9	9	6	4	5	6	7	2	3	21	15	19
28.373	28.3831	28.5688	28.6329	28.6385	28.2907	28.5988	28.4045	28.7341	28.0224	28.6091	28.5288	28.2714	28.2803	28.861	28.093	28.4175	28.1793	27.749	28.2289	27.8768	28.3147	27.9063	28.1893	11	11	11	64	64	64	23.772	0	69.303	2464800000	108	5	6	6	7	7	5	6	4	5	2	3	3	4	4	5
28.8098	28.431	28.4266	28.5547	28.473	28.5172	28.3807	28.2902	28.2875	28.2779	27.8204	28.3582	28.1848	28.192	28.4383	28.2114	28.3531	28.2187	28.4634	28.1929	28.2803	27.8187	28.4332	27.8229	14	14	14	49.2	49.2	49.2	40.422	0	57.818	2463800000	171	6	8	8	10	9	6	6	6	7	7	4	5	10	8	8
28.8598	28.3395	28.835	28.7113	28.9315	28.6988	28.2782	28.5306	28.6423	28.2289	28.7221	28.1845	28.3462	28.3181	28.399	27.8984	28.2188	28.4381	27.1423	27.28	27.1868	26.7089	26.8689	26.7764	18	18	17	50.8	50.8	48.3	58.768	0	104.95	2449900000	127	5	7	9	9	10	13	5	9	6	8	6	2	7	5	5
27.8986	28.556	28.4585	28.5505	28.2123	28.3895	28.2593	28.4317	28.0269	28.339	28.2148	28.5232	28.7906	28.871	28.6316	28.7387	28.5629	28.8826	27.7803	28.0236	27.8084	28.1069	27.6792	28.421	16	16	16	25.6	25.6	25.6	92.931	0	37.773	2447800000	153	5	14	6	9	5	10	4	5	7	6	4	3	9	11	5
28.9695	28.6031	28.4508	28.273	28.4296	28.4651	27.7334	27.798	27.7567	28.0574	27.2758	27.255	28.44	28.006	28.2871	28.032	27.9562	27.8184	28.3367	27.7884	27.8184	27.2681	28.011	28.0581	11	11	11	42.6	42.6	42.6	34.324	0	63.676	2447500000	126	7	7	8	6	6	9	4	4	4	4	3	2	7	8	5
28.3664	28.3784	28.1775	28.2724	28.0864	28.4097	28.5834	28.9647	28.6245	28.7238	28.7017	28.8621	28.244	28.4914	28.3274	28.4052	28.2736	28.2703	28.2871	28.4795	28.2223	28.5145	28.341	28.4816	24	24	24	49.2	49.2	49.2	88.828	0	250.48	2442200000	218	4	11	11	8	16	9	11	13	12	10	8	8	12	8	9
27.6393	27.3887	27.8377	27.7425	27.6206	27.476	28.2288	28.5142	28.3682	28.3343	28.4143	28.5403	28.6264	28.5723	28.6002	28.7052	28.6473	28.4568	28.1851	28.7937	28.0982	28.4821	28.4009	28.8421	11	11	11	44.5	44.5	44.5	28.048	0	34.344	2442000000	144	5	4	6	4	9	4	6	7	7	6	3	6	5	8	7
28.4908	28.1249	28.0029	27.8979	27.5119	27.7996	28.0365	27.9355	28.5605	27.7611	28.3436	27.5324	28.3924	27.4777	28.1704	28.1372	27.9083	28.162	28.7899	27.428	28.5157	26.9766	28.0543	27.423	4	4	4	33.6	33.6	33.6	16.516	0	45.189	2433500000	121	3	7	5	4	4	7	4	1	2	5	4	2	8	5	6
28.3319	28.6759	28.6744	28.6128	28.6662	28.8761	28.811	28.8652	28.5791	28.6765	28.3129	28.5618	27.5034	27.7074	27.6992	27.4792	27.4347	27.6812	28.0985	28.1035	28.3546	28.8385	28.5612	28.3068	13	12	12	37.7	36	36	48.162	0	245.49	2433000000	164	5	10	10	7	11	8	6	5	10	6	8	5	6	5	5
27.483	27.9698	27.9146	27.7956	27.8706	27.9993	28.8676	28.9369	28.9226	28.9205	29.1084	29.2394	28.4443	28.3486	28.6252	28.1954	28.6599	28.5678	28.7426	29.0411	28.8656	28.4998	28.4744	28.3814	13	13	13	47.8	47.8	47.8	56.527	0	39.937	2431100000	184	3	8	7	8	6	6	8	10	8	10	7	9	9	9	7
28.5288	28.4557	28.0654	28.2683	27.7378	28.3376	28.9037	28.2569	28.7452	28.5674	28.4338	28.8503	28.5951	27.8909	28.4339	27.9281	28.6417	28.2779	28.7669	27.7542	28.131	27.9978	28.4585	27.8959	4	4	4	60	60	60	10.834	0	145.35	2430400000	80	3	1	3	4	3	3	3	5	6	3	5	2	3	4	4
28.4363	27.8772	27.9476	28.2238	28.0098	28.0988	28.624	28.2615	28.7411	28.4501	28.5169	28.4205	28.5652	28.2879	28.8511	28.3605	28.8113	28.4344	28.7875	28.3966	28.819	28.0716	28.7599	27.8077	10	10	10	53.9	53.9	53.9	40.667	0	47.538	2421600000	102	1	2	8	4	5	2	5	6	7	3	3	5	4	3	4
28.848	28.8981	28.7074	28.9471	28.672	29.0084	28.0419	28.2369	27.9416	28.3228	28.0629	28.1657	27.6578	27.6407	27.8691	27.6431	28.14	28.0994	27.9744	28.4191	28.152	28.06	27.9378	27.9408	12	12	12	48.4	48.4	48.4	29.062	0	63.441	2413600000	117	4	8	5	7	7	9	3	6	5	4	7	3	3	4	4
28.7381	28.6361	28.6433	28.5555	28.3352	28.5048	28.5329	28.5273	28.155	28.1703	28.6262	28.592	28.1809	28.2052	28.1349	28.1823	28.4345	28.1705	27.7131	28.1684	27.837	28.4477	27.6917	27.9573	12	12	12	24.4	24.4	24.4	74.89	0	113.19	2413400000	132	4	9	8	11	7	13	6	9	4	9	4	6	5	2	5
28.4773	28.4342	28.3881	28.5746	28.1419	28.6595	28.6488	28.8069	28.3857	28.6703	28.7154	28.4546	28.6381	28.6861	28.5155	28.3607	28.5486	28.846	27.6483	27.8153	28.0156	28.1581	27.6587	27.6388	10	10	10	43.8	43.8	43.8	32.805	0	41.401	2408100000	118	5	5	5	5	4	5	4	5	3	7	5	6	4	3	5
28.1916	28.0728	27.8841	27.7761	28.0246	28.0336	28.0434	27.8956	27.8952	28.1136	27.9054	27.9536	28.6845	28.802	28.8924	28.7886	28.9207	28.6001	28.903	28.3231	28.6881	27.9044	28.8432	28.9642	17	17	17	48.2	48.2	48.2	50.151	0	80.471	2390600000	164	2	6	6	5	5	6	7	4	7	6	6	3	9	10	11
28.9515	28.7715	28.3321	28.4947	28.1575	28.3714	28.2422	28.3937	28.3253	28.3906	28.0088	28.3686	27.6209	27.6706	28.0282	27.8998	27.847	27.795	28.2207	27.9573	27.9574	27.799	28.1812	27.5511	10	10	10	47.3	47.3	47.3	30.241	0	167.09	2384500000	133	5	7	4	8	5	9	6	4	5	5	6	3	4	2	4
28.7644	28.6943	28.6658	28.2869	28.3755	28.3343	28.2084	27.9425	28.3325	28.0812	27.8794	28.0612	28.4804	28.1319	28.3871	28.1606	28.5002	28.1378	28.3045	28.2973	28.2876	28.4308	28.2194	28.2421	13	13	13	60.1	60.1	60.1	29.702	0	102.71	2372300000	123	7	5	6	4	6	5	4	2	4	4	3	6	7	7	5
29.2265	28.6294	28.1924	28.653	28.5023	28.6198	27.9892	28.0444	28.2135	28.1993	28.2289	28.1695	27.5556	27.2434	27.8202	27.6784	27.8102	27.7365	28.1124	27.6488	27.8726	27.3972	27.9329	27.5025	12	12	12	42.5	42.5	42.5	45.566	0	39.591	2371700000	110	6	5	8	6	6	5	3	6	6	4	5	4	1	5	4
28.2065	28.4512	28.4288	28.3999	28.4571	28.1847	28.6347	28.461	28.4084	28.3317	28.5729	28.8024	28.3487	28.5493	28.3885	28.4805	28.3757	28.6636	27.9867	27.9625	28.1388	28.4172	27.9926	28.1194	9	9	9	52.6	52.6	52.6	24.942	0	176.99	2366700000	91	4	5	3	3	5	5	2	4	4	3	2	3	5	4	4
27.7984	28.5393	28.587	28.5292	28.4746	28.4916	27.9185	28.0361	27.5613	27.9294	27.7189	27.4848	28.6845	28.9764	28.4871	28.6695	28.4834	28.5925	27.8692	28.0413	28.1652	28.2423	27.884	28.2742	35	35	35	26.7	26.7	26.7	192.69	0	323.31	2363500000	257	13	11	11	16	11	16	9	9	9	9	5	5	14	17	14
28.9727	28.2306	28.0476	28.2601	28.1448	28.1919	28.2089	28.4613	28.3298	28.1535	28.1569	28.5061	27.8452	28.0473	28.3557	28.3348	28.3455	28.3397	28.1724	28.3814	28.1806	28.0301	28.2999	27.9461	22	22	2	30.2	30.2	1.4	134.32	0	323.31	2362000000	270	8	12	12	16	11	13	12	12	12	9	12	8	9	12	12
26.2561	28.216	27.6732	28.1071	27.6873	28.1365	28.2225	28.245	28.271	28.1003	28.6823	28.4983	28.3521	28.4983	28.2387	28.0799	28.5623	27.798	28.6855	28.4834	29.0183	29.3032	28.5591	28.8213	3	3	3	44.6	44.6	44.6	19.529	0	89.246	2361700000	95	0	1	4	3	5	3	7	5	5	4	5	5	3	4	3
28.6652	28.4553	28.6203	28.6547	28.5615	28.4165	28.3189	28.2002	28.0843	28.3499	28.062	28.2638	27.9353	27.8142	27.7962	27.5278	27.8805	28.0999	28.3888	28.2078	28.1247	28.3546	28.1429	28.3638	9	9	9	41.8	41.8	41.8	37.893	0	84.894	2360800000	164	6	9	9	13	7	8	5	6	8	9	4	5	7	9	6
28.1157	28.3374	28.0766	27.7108	28.0455	27.8541	28.3873	28.3447	28.5049	28.3914	28.6201	28.6749	28.5581	28.195	28.3902	28.129	28.4929	28.2971	28.3438	28.2979	28.6107	28.6338	28.1247	28.4458	9	8	7	45.5	40	36.5	22.541	0	51.489	2359500000	129	5	4	4	4	6	5	7	5	5	7	6	4	5	6	7
27.2409	28.6015	28.6048	28.4438	28.4885	28.0628	28.3098	28.7274	27.7302	28.6031	28.3836	28.7768	28.2142	28.4377	27.7282	28.6326	27.4189	28.7795	27.6208	28.5473	28.0142	27.5362	28.0192	28.6656	6	6	6	52.3	52.3	52.3	19.889	0	124.75	2350200000	131	2	4	8	9	8	7	9	7	4	3	3	9	8	4	3
26.8644	27.7766	27.7242	28.018	27.6749	27.9324	28.2501	28.8495	27.8392	28.5401	28.4547	28.4673	27.8499	28.4374	27.4419	28.6283	27.5267	28.2361	28.2297	28.6209	28.4851	29.5731	28.5294	29.3527	8	8	8	21.7	21.7	21.7	49.469	0	32.972	2346600000	155	6	5	3	9	4	5	8	6	5	10	6	9	3	9	4
26.6974	26.6608	26.2317	26.3716	26.3376	26.3391	26.8787	26.8028	27.0894	26.8893	27.0869	27.1063	29.1199	29.1583	29.228	29.0972	29.2384	28.7432	29.8069	29.2841	29.8958	29.3508	29.8944	29.6495	18	18	18	50.2	50.2	50.2	52.39	0	143.6	2345900000	140	1	0	1	1	0	0	0	1	1	2	2	3	8	11	7
28.2673	28.0988	28.0244	28.3586	28.2414	28.0918	28.4905	28.6088	28.6932	28.6518	28.8192	28.5889	28.5974	28.5074	28.6905	28.5352	28.7847	28.5848	28.1535	28.1002	28.2141	27.9076	28.0013	28.2088	13	13	13	52.7	52.7	52.7	30.188	0	46.541	2344800000	100	4	4	4	4	6	3	6	5	4	5	5	3	7	3	6
27.1357	29.0017	27.8902	28.4882	28.3759	28.1116	27.0042	25.7585	27.3441	26.2639	27.7992	27.2361	27.7314	28.1507	28.0661	28.1019	27.4639	27.4633	27.651	26.9303	27.5204	26.9963	27.3905	26.6738	4	4	4	65.2	65.2	65.2	10.803	0	100.8	2344400000	193	1	7	9	9	9	9	5	6	8	7	7	9	15	8	9
28.6118	28.0336	28.1024	28.1267	27.9407	27.5879	28.0249	27.5973	28.6065	28.2551	28.4802	28.5344	27.9116	27.7356	27.8747	27.6296	28.2986	28.3333	28.0038	27.9038	28.4261	28.4552	27.8635	27.6193	5	5	5	75.4	75.4	75.4	12.895	0	285.86	2343600000	79	6	3	5	4	6	3	2	1	5	1	2	1	6	2	3
28.2268	28.3062	28.2321	28.3109	28.1134	28.2538	28.4827	28.2947	28.594	28.1811	28.6734	28.6239	28.2562	28.0612	28.3703	28.4855	28.592	28.4337	28.476	28.114	28.6745	28.9976	28.3546	28.4278	12	8	8	33.6	24.2	24.2	60.221	0	185.23	2343500000	119	5	5	5	5	7	6	6	5	5	5	5	4	7	4	7
27.5989	28.3988	28.2745	28.1911	28.201	28.3216	28.2838	28.2013	28.3019	28.3215	28.3442	28.0018	28.3147	28.523	28.3377	28.303	28.4266	28.302	28.2079	28.2421	28.5515	28.4712	28.4285	28.4363	37	37	25	19.3	19.3	14	292.28	0	317.64	2342400000	334	12	12	17	22	20	15	12	10	11	11	10	8	18	18	14
29.0943	28.3305	28.6927	28.5327	28.4503	28.3313	28.1047	27.6074	28.1724	27.8927	27.6767	27.7952	28.0107	28.1612	28.2454	27.9601	28.2048	27.3252	28.2061	27.9561	27.5987	26.7872	27.9773	27.4461	8	8	8	45.4	45.4	45.4	30.037	0	105.44	2341600000	81	5	7	5	5	6	6	3	2	4	1	1	1	2	5	3
28.6254	27.8915	27.7034	28.0164	27.9101	27.9542	28.9547	28.0128	28.3582	28.1284	27.9939	27.9956	28.6976	27.7052	28.5934	28.0607	28.6072	26.6047	28.2762	26.9713	29.165	26.518	28.546	27.1498	7	7	7	53	53	53	20.417	0	241.22	2331900000	101	3	3	2	5	5	3	2	5	4	5	2	3	3	6	3
28.373	28.804	28.644	28.716	28.622	28.6819	28.216	28.1854	27.8968	28.0207	28.0597	28.4226	28.0463	28.1357	28.0396	28.1673	28.0128	27.9562	27.6658	27.8252	27.9479	27.9475	27.4426	27.6129	24	24	24	48.8	48.8	48.8	84.427	0	303.83	2331300000	247	12	16	13	17	18	18	13	12	9	12	7	10	10	9	8
27.3389	27.3686	27.5274	27.5653	27.3819	27.4466	28.8257	28.7437	28.4222	28.6979	28.4993	28.756	28.5137	28.6768	28.6618	28.3297	28.5284	28.44	28.7114	28.5363	28.8047	29.2222	28.929	29.4107	8	7	7	43.2	38.3	38.3	27.228	0	54.596	2329700000	109	3	2	4	4	3	2	4	4	6	5	4	3	8	6	5
28.1844	28.1918	28.4868	28.266	28.2555	28.1333	28.5136	28.3475	28.1142	28.5711	28.3842	28.4879	27.9951	28.323	27.939	28.2002	27.8893	28.3543	27.6727	28.1571	28.1357	28.6066	27.9727	28.1077	34	34	34	31.1	31.1	31.1	143.23	0	212.07	2327300000	241	8	13	16	18	11	17	10	15	5	13	7	6	8	12	9
28.5318	28.7511	28.5866	28.9437	28.6756	28.6316	28.0537	28.2856	28.1589	28.0161	28.1983	28.1258	28.2071	27.7234	27.864	27.4535	28.1616	27.6523	27.5304	26.9246	27.462	27.4237	27.3482	26.3134	11	11	11	41.6	41.6	41.6	25.542	0	72.545	2322600000	91	6	8	4	5	4	4	3	2	4	5	3	4	2	4	4
28.3109	28.5371	28.9047	28.0895	28.429	28.1926	28.6045	28.4509	28.685	28.1947	28.6039	28.4097	28.2185	27.624	27.8344	27.6564	28.0866	28.5542	27.8926	27.7339	27.7494	28.3628	27.7212	28.1538	8	8	8	31	31	31	34.852	0	105.08	2320800000	107	5	5	5	4	5	4	5	3	6	6	5	4	7	3	4
28.5902	28.2499	28.2589	28.4963	28.3261	28.2286	28.0561	28.8395	28.0344	28.1874	28.2744	28.0405	28.3107	28.4499	28.1134	28.2117	27.9952	28.3937	28.1614	28.8967	27.925	28.135	28.1181	28.6917	15	15	15	68.6	68.6	68.6	28.415	0	204.57	2320300000	127	4	6	6	7	7	7	5	5	4	5	5	5	2	6	5
28.7529	28.404	28.4737	28.357	28.404	28.3876	28.5587	28.3057	28.5585	28.2856	28.6469	28.3307	27.9113	27.9343	28.1173	27.804	28.0284	27.7951	28.2262	28.135	28.1323	27.8447	28.0123	27.8495	16	16	16	36.1	36.1	36.1	61.992	0	129.18	2317800000	155	7	8	14	7	8	10	8	6	6	9	5	5	5	4	7
28.5348	28.2293	28.2995	28.6521	28.2556	28.1881	28.3067	28.1525	28.558	28.283	28.4511	28.1829	27.9371	27.6853	28.3129	27.7593	28.1775	27.5763	28.6411	27.8675	28.1674	26.9398	28.3063	27.5029	14	14	14	61.6	61.6	61.6	51.169	0	81.16	2316100000	146	2	5	11	8	6	11	9	4	6	4	10	2	11	5	7
28.2564	28.2565	27.9654	28.2798	28.0445	28.3666	28.2778	28.6713	27.7789	28.4571	28.3144	28.37	28.7884	29.012	28.7447	28.9559	28.4185	28.5708	28.2589	28.5118	27.787	28.456	28.3635	28.4645	17	6	6	65.4	31.2	31.2	37.186	0	27.278	2314100000	67	2	5	3	4	3	4	1	2	1	2	1	3	2	4	4
28.7007	28.5844	28.3342	28.5507	28.3358	28.5361	28.0328	27.9812	28.0408	27.8541	28.0215	28.0657	28.0594	27.8759	28.3993	28.2393	28.2801	27.9352	28.0486	27.9306	28.1637	28.119	28.2809	27.9886	27	23	23	39.7	35.6	35.6	102.38	0	220.07	2313500000	189	7	8	12	13	8	12	9	10	6	7	4	4	10	5	8
28.5522	28.5617	28.5919	28.2227	28.4281	28.4457	28.37	28.4663	28.2446	28.2283	28.5374	28.1195	28.1642	28.2926	27.9572	28.2516	28.181	28.3874	28.1024	28.2149	28.307	28.4795	27.6956	28.1495	10	10	10	47.1	47.1	47.1	35.206	0	48.459	2313400000	109	2	7	9	6	6	5	5	1	4	6	5	4	5	4	5
27.8737	27.9493	27.705	28.0893	27.5989	28.0424	28.0705	27.8716	27.9134	27.9602	28.036	27.956	28.4924	28.3444	28.6264	28.522	28.5253	28.3001	28.7989	29.0825	28.95	29.2179	28.7605	29.0055	28	28	28	34.5	34.5	34.5	142.06	0	162.41	2310800000	240	5	5	5	4	4	4	10	7	9	5	5	3	16	9	15
28.5249	28.6027	28.7264	28.699	28.5456	28.8114	27.8198	28.0253	27.7325	28.0543	28.083	28.1425	28.2094	28.629	27.9478	28.3521	27.8576	28.3378	27.9343	28.7427	27.8704	28.6296	27.972	28.8138	12	12	12	25	25	25	69.491	0	71.225	2307200000	121	4	6	4	7	9	8	4	3	3	4	5	4	6	7	7
27.9375	28.025	28.0955	28.8839	28.6594	29.3003	27.2701	27.8592	27.2788	28.0669	27.6908	27.0404	28.4948	29.32	28.8206	29.1582	28.3065	29.5194	27.7869	27.8729	27.917	27.9538	27.7253	28.8786	4	4	4	10.6	10.6	10.6	44.882	0	56.087	2302600000	56	2	2	3	3	3	2	1	2	2	1	2	3	4	2	2
28.5795	28.2652	28.6306	27.9335	28.1087	28.1171	28.2618	27.9346	27.9158	27.411	27.8829	28.4212	27.9902	27.7283	27.945	27.7808	27.9041	28.0157	28.1277	28.7979	28.024	28.4891	28.0094	28.6826	4	4	4	50.7	50.7	50.7	16.332	0	106.99	2299100000	74	2	4	3	3	3	4	5	5	2	2	5	1	2	4	2
28.6884	28.3755	28.1803	28.504	28.3873	28.1474	28.1089	28.2256	28.5651	28.091	28.1358	28.2456	28.2395	28.0093	28.5489	28.0385	28.3331	27.9823	28.1139	28.0135	28.0494	27.4676	28.4368	27.7374	29	29	29	23.5	23.5	23.5	204.29	0	276.87	2296300000	189	10	10	7	16	13	11	10	7	5	7	3	7	8	8	7
27.6591	28.1309	28.237	28.3159	28.1492	28.3921	28.2521	28.4132	28.1618	28.6385	28.3755	28.6855	28.325	28.4358	28.3058	28.4565	28.5121	28.7909	27.8364	28.0148	28.2493	28.7504	27.6598	27.6099	10	10	10	72.1	72.1	72.1	27.335	0	284.72	2296000000	125	1	3	4	7	4	6	7	5	6	4	7	5	4	4	6
27.9264	28.037	28.1481	28.2876	27.9656	28.2091	28.1305	28.1652	28.0676	28.1831	28.3955	28.193	28.2021	28.493	28.3959	28.5325	28.4276	28.5281	28.2994	28.5586	28.6057	28.8806	28.3366	28.6602	25	25	25	30	30	30	141.69	0	323.31	2295200000	239	5	7	11	14	10	10	10	10	9	8	8	6	9	13	10
27.3997	28.1294	28.2394	28.1284	28.1467	28.1014	28.3753	28.6373	28.3245	28.6489	28.565	28.3984	28.126	28.5059	27.876	28.17	27.7958	28.2497	28.4296	29.1909	28.7152	29.2174	28.5584	29.4512	15	15	8	42.4	42.4	25.4	49.398	0	201.87	2294300000	137	7	3	5	3	8	7	1	6	4	10	5	5	4	6	4
27.8929	28.2757	28.0841	28.196	28.0857	28.1138	28.1853	28.0955	27.9562	28.3189	28.4617	28.4164	27.9547	27.9676	27.8292	27.9555	27.8431	28.0044	28.0389	28.6928	28.4603	29.0504	28.0437	29.0354	29	29	29	41.3	41.3	41.3	96.331	0	188.3	2290700000	236	3	16	13	11	15	17	13	13	10	9	10	9	12	7	5
28.5465	28.5021	28.2777	28.4544	28.5183	28.7018	28.4669	28.5543	28.3781	28.1667	28.3691	28.5186	27.8229	27.9831	28.1087	28.0429	27.9804	27.3791	27.5661	27.682	28.0377	27.6966	27.7339	27.5555	13	13	13	43.3	43.3	43.3	47.707	0	162.94	2290400000	127	5	7	7	11	4	4	8	5	6	8	6	5	4	5	5
27.4563	28.5448	28.4058	28.4935	28.3362	28.3611	27.5515	27.0689	27.014	27.4822	27.2257	27.8928	28.7345	29.0315	28.6146	29.0935	28.6607	29.1555	27.8646	28.6374	28.244	28.3172	28.0517	28.1142	5	5	5	15.9	15.9	15.9	52.764	0	63.066	2289700000	88	4	3	5	6	4	3	4	2	3	2	2	2	5	5	4
28.6809	28.6202	28.3538	28.3244	28.4006	28.4368	28.1511	28.2172	28.1032	28.0048	27.9785	27.9049	28.3622	28.398	28.2136	27.9016	28.3105	28.0109	28.3393	27.9657	28.1648	27.8116	28.2882	28.0722	18	18	18	39.4	39.4	39.4	66.966	0	90.775	2289600000	171	8	7	10	9	8	9	6	5	4	7	3	4	7	8	8
28.3232	28.5194	28.4208	28.2271	28.0568	28.1939	28.0656	28.2691	28.0032	27.9089	28.4149	28.406	27.7828	27.8544	27.9474	27.6689	28.2667	28.472	27.986	28.2757	28.0962	28.2279	28.2266	28.0024	18	18	18	21.1	21.1	21.1	108.8	0	128.61	2289200000	133	6	10	7	8	9	7	6	6	7	3	4	4	5	4	5
28.8965	28.3507	28.2281	28.1163	28.18	27.9965	28.6363	28.1115	28.8904	28.3699	28.5456	27.9968	27.9519	27.8704	28.4354	27.7506	28.418	27.3675	27.9751	26.8035	27.847	26.3284	27.7829	26.6259	4	4	4	15.4	15.4	15.4	56.025	0	121.48	2286800000	120	4	6	3	5	5	7	6	5	5	5	5	6	6	6	4
28.2787	28.0751	28.5257	28.1434	27.7378	27.7036	27.9329	27.7726	28.4634	28.5919	27.8541	28.0656	28.4285	28.0052	28.1837	28.2592	28.5098	28.6667	28.1252	28.9118	28.5657	28.5509	28.0063	28.5763	10	10	10	63.9	63.9	63.9	12.855	0	57.259	2281400000	146	5	7	6	4	4	5	5	3	6	10	6	3	7	7	8
29.0799	27.9549	28.4845	28.2888	28.1699	28.2853	28.1852	27.9642	28.3544	27.9786	28.1979	28.054	28.135	28.0668	28.0791	27.859	28.0671	28.0158	28.1181	27.9319	28.139	27.7842	28.1567	27.8167	15	15	15	45.4	45.4	45.4	48.55	0	91.054	2278800000	141	10	10	3	6	6	8	5	4	5	8	2	2	5	5	3
28.0055	28.1056	28.0777	28.2665	28.4845	28.372	28.3219	28.541	28.1304	28.1431	28.1864	28.1113	27.9002	28.198	27.9394	27.4294	27.5963	27.9321	27.7275	27.671	27.9964	27.7249	27.9061	27.2807	8	8	8	50.6	50.6	50.6	19.81	0	46.797	2268200000	81	2	3	6	4	5	4	3	4	2	4	3	4	4	3	3
28.4632	28.5008	28.3277	28.3884	28.313	28.4687	28.1448	28.3682	27.9653	28.2403	28.3182	28.0553	28.0761	28.1111	27.6863	28.0526	27.8272	28.0011	27.674	27.7633	28.1029	28.4074	27.7723	27.7503	31	31	31	22.8	22.8	22.8	208.7	0	323.31	2262300000	209	15	15	13	15	13	13	9	10	6	3	5	9	5	9	7
29.1633	28.1545	28.4393	28.401	27.8584	27.427	28.0641	27.6699	28.7536	28.3274	28.1138	27.5011	28.0706	28.13	28.1049	27.9153	29.1971	28.435	28.0961	28.3825	28.6676	28.9131	27.3259	28.3884	4	4	4	51.8	51.8	51.8	9.1113	0	21.042	2258900000	67	3	2	4	2	1	3	3	3	3	3	3	2	1	3	3
28.6341	28.0983	27.9687	28.3613	28.3353	28.3004	28.51	28.4898	28.4651	28.2746	28.3582	28.4987	27.7931	27.5397	27.9842	27.4368	27.9151	27.7178	28.1784	27.9302	28.3829	28.1927	28.1893	27.6087	12	12	12	54.8	54.8	54.8	28.763	0	223.67	2256800000	124	5	5	9	8	6	8	3	4	5	6	5	4	5	4	4
28.0692	27.9196	27.6718	27.8646	27.4943	28.0391	28.3075	28.3825	28.1275	28.4402	28.4601	28.7407	28.3554	28.4571	28.5527	28.6886	28.2125	28.1029	28.2882	29.2369	28.5366	29.2965	28.5812	28.9061	11	11	11	42.6	42.6	42.6	40.282	0	169.11	2251300000	117	7	6	3	2	5	2	4	4	4	3	8	3	5	6	2
28.7309	28.9529	28.2403	28.4039	28.3592	28.2137	28.0877	27.8995	28.2892	28.2407	27.8461	28.1621	27.9588	27.9383	27.8027	27.5793	28.1062	27.5829	28.1015	27.8229	27.9697	27.2516	28.535	27.4722	10	10	10	18.7	18.7	18.7	80.529	0	109.63	2235000000	100	2	8	5	6	4	4	3	4	5	6	3	5	5	3	3
28.2526	27.9681	28.2793	27.9555	28.0814	27.8619	28.5923	28.2669	28.4997	28.3839	28.6035	28.6687	28.4235	27.9825	28.3444	28.2125	28.5179	28.0531	27.9971	27.6621	28.1671	27.6678	28.0492	27.6868	13	13	13	50	50	50	42.129	0	70.86	2226200000	184	3	7	7	6	8	8	12	11	5	9	6	6	10	7	8
28.5526	28.1655	28.2404	28.213	28.2427	28.2618	28.1208	28.3046	28.2789	28.4934	28.1872	28.2277	27.8705	27.7308	27.9464	28.1406	28.0719	27.5432	28.3035	27.7839	28.1809	27.633	28.4171	28.0164	18	18	18	47	47	47	74.403	0	106.34	2224200000	161	5	6	6	7	11	12	7	7	11	8	7	5	10	5	4
28.5132	27.4909	27.2632	27.7862	27.6296	27.5321	28.5	28.6117	28.8306	28.5179	28.6833	28.5521	27.6541	27.8181	27.9639	28.0242	28.3244	27.8413	28.1915	28.1999	28.1106	28.1721	28.2019	27.7755	8	8	8	75.8	75.8	75.8	21.445	0	166.43	2213000000	51	1	1	3	1	2	1	2	3	1	4	1	4	2	1	3
27.7159	28.4132	28.715	28.5935	28.545	28.5723	28.7118	28.7091	28.1622	28.1291	28.4852	28.026	27.7341	28.1154	27.7465	28.0956	27.7512	28.0277	27.6427	28.376	28.04	28.5065	27.9409	28.0758	19	19	19	58.7	58.7	58.7	47.996	0	91.67	2212500000	179	8	7	9	13	14	13	11	9	8	8	9	8	6	4	6
28.0498	28	28.0544	28.5506	27.9957	28.6372	28.3046	28.5007	28.613	28.431	28.4865	28.5704	28.2971	28.3853	28.5526	28.567	28.4397	28.3724	28.3433	28.8917	27.9462	28.0779	28.1954	28.1871	11	11	11	58.9	58.9	58.9	41.35	0	19.538	2208700000	48	3	1	3	2	4	3	2	3	2	2	1	3	2	2	2
28.0708	28.044	28.0655	28.1626	28.1502	28.2318	28.5985	28.4738	28.2582	28.5327	28.4877	28.3548	28.0909	28.0017	27.9755	28.3258	28.0946	28.3939	28.1067	28.2277	28.0944	28.4139	28.0148	28.3993	24	24	24	37.6	37.6	37.6	114.71	0	323.31	2206400000	224	6	8	8	9	15	8	13	13	12	11	8	6	13	11	9
28.7463	28.6996	28.485	28.6225	28.6847	28.8059	28.2654	28.284	28.5605	28.1069	27.8562	28.3984	27.7619	27.7514	27.8875	27.6739	27.9579	27.6416	28.5621	28.251	28.4851	28.3418	28.5741	27.9206	9	9	9	58.6	58.6	58.6	21.676	0	59.363	2205100000	82	2	5	4	4	6	5	3	2	3	5	2	2	1	2	4
28.3587	27.9816	27.8024	27.6438	27.7473	27.6865	28.6342	28.6269	28.7973	28.3894	28.5682	28.7022	28.3475	28.0793	28.5471	28.0009	28.4328	27.9814	28.0896	27.966	28.247	27.6269	28.3714	27.6349	20	20	20	32.5	32.5	32.5	118.56	0	67.077	2202900000	110	2	2	5	6	3	6	6	7	7	6	2	5	4	5	8
28.0958	28.2039	28.1005	28.1716	28.1484	28.1102	28.0165	28.1816	28.4729	28.6191	28.5073	28.4176	28.0907	28.0657	28.16	28.3584	27.9092	27.6454	28.2827	28.3653	28.3636	28.063	28.2695	28.3772	29	29	28	39.8	39.8	38.7	112.42	0	323.31	2202400000	190	8	11	14	9	6	8	12	6	10	7	3	9	7	7	4
28.1287	27.926	28.0765	27.7818	27.9871	27.9529	28.5458	28.2119	28.5087	28.1221	28.3456	28.0319	28.2662	27.5542	28.6337	28.1545	28.6387	27.8558	28.6995	28.0466	28.6525	27.9906	28.4432	27.5497	9	9	9	36.2	36.2	36.2	40.307	0	139.72	2198900000	101	2	2	4	2	4	6	6	3	3	4	5	5	2	3	5
28.4677	28.7456	28.7011	28.7388	28.8333	28.6082	27.7142	27.95	27.4386	27.7123	27.6564	28.0583	28.1146	27.8442	27.9502	27.8035	28.0344	27.9642	28.0708	28.1082	28.0996	27.8904	28.1011	27.4797	8	8	8	21.8	21.8	21.8	41.488	0	41.72	2196700000	80	3	4	3	4	4	7	2	3	4	2	1	1	5	3	3
28.2193	28.436	28.0169	28.0612	28.0484	28.3165	27.9207	28.0084	28.0875	28.1138	28.7069	28.6536	28.1279	28.0693	28.2351	28.3759	28.3356	28.3601	28.4169	28.3219	27.9399	27.4258	27.6367	28.6515	9	9	9	23.9	23.9	23.9	53.254	0	135.1	2195600000	67	2	2	5	5	4	5	0	3	2	5	1	2	1	5	1
28.6246	28.5948	28.0713	28.5238	28.0565	28.5213	27.9212	28.2095	28.0269	28.3086	27.7512	28.2206	28.1055	27.9575	28.2368	28.2716	27.9946	27.8806	27.9634	27.9045	27.5207	27.2332	28.0093	27.8782	15	15	15	38.4	38.4	38.4	65.38	0	79.84	2194700000	88	11	5	3	7	5	5	3	1	4	2	2	5	2	3	1
28.7827	28.7363	28.7213	28.6332	28.5509	28.8111	27.2547	26.9873	27.5231	27.4302	27.1755	27.1956	27.7727	28.0846	27.5672	27.6336	27.4113	27.5551	27.5587	28.2214	27.6737	27.9944	27.7316	27.7524	8	8	8	43.8	43.8	43.8	30.658	0	66.512	2194500000	105	5	8	6	8	6	5	4	1	2	4	1	3	3	6	4
28.6224	28.3748	28.0097	28.2772	28.0885	28.0785	28.3179	28.2749	28.4201	28.1252	28.1106	28.4172	28.0594	28.0441	28.2469	28.0079	27.957	27.6888	27.6573	27.788	27.6134	27.3771	28.0403	27.1457	18	18	18	22.2	22.2	22.2	162.12	0	65.951	2193600000	185	6	10	10	11	11	9	8	5	7	9	5	9	7	9	9
28.2636	28.1533	28.8343	28.4495	28.9634	27.9846	28.0765	28.0791	27.3504	27.8801	28.0002	28.5584	28.6671	28.1575	27.0976	27.9615	27.2673	28.0812	27.5276	28.1861	27.7949	27.6557	27.7118	27.5901	7	7	7	34.1	34.1	34.1	28.433	0	24.935	2190600000	78	5	8	4	2	7	4	1	2	3	1	2	2	5	3	2
27.8176	28.1686	27.8826	28.1489	28.0665	28.2026	28.2667	28.4651	28.1842	28.4372	28.4852	28.6063	28.3585	28.4161	28.311	28.4297	28.4191	28.4339	28.2782	27.9293	28.4578	28.1598	28.154	28.0959	17	17	17	44.5	44.5	44.5	67.351	0	196.96	2189700000	168	5	12	4	8	7	7	5	5	5	7	4	7	6	10	5
28.7757	28.1193	27.9371	28.2779	27.8661	28.1518	28.1303	27.8508	28.2106	28.309	27.6574	27.6623	28.1023	28.3434	28.0769	27.9174	28.171	28.0404	28.3537	28.1023	28.0141	27.7584	28.3322	28.1617	8	8	8	36.1	36.1	36.1	47.145	0	214.62	2187800000	118	5	6	4	5	6	6	4	3	4	5	3	4	8	5	7
28.1326	27.9923	27.8121	28.3257	27.7933	28.1179	28.0933	28.3662	28.3131	28.4393	28.246	28.455	28.3731	28.3795	28.3451	28.6772	28.3605	28.4962	28.3794	27.8338	28.1845	28.2305	28.5244	28.2082	16	16	12	39.5	39.5	29.4	69.991	0	323.31	2175500000	120	1	2	6	3	5	5	5	6	7	4	5	2	4	8	8
28.5769	28.45	27.9584	28.2304	28.2428	28.2824	27.7478	27.901	27.8294	27.7902	27.7657	27.3475	28.0481	28.2704	28.4447	27.9544	28.2759	27.9544	27.7077	27.6935	27.7906	26.9209	27.7109	27.1996	19	19	19	37.1	37.1	37.1	83.549	0	99.264	2175200000	133	9	7	4	7	9	11	7	6	3	4	3	2	5	7	9
28.4631	27.5613	27.9891	27.5877	27.8099	27.9861	28.4313	28.2637	28.4911	28.1155	27.9891	28.1856	27.9316	27.8005	27.8335	27.7349	27.9313	27.3645	28.632	29.0989	28.4558	28.6619	28.8992	28.7361	11	11	11	49.3	49.3	49.3	33.428	0	55.576	2157700000	126	5	5	4	3	4	3	5	4	5	5	4	2	5	6	7
28.1873	28.1204	28.2776	27.8898	28.1824	28.0809	28.0397	27.9075	28.042	27.7718	27.9793	28.1311	28.1102	28.3767	27.7277	28.001	27.9002	27.2039	28.2956	28.3541	28.1424	28.5606	28.0012	28.2776	12	12	12	42.1	42.1	42.1	50.317	0	41.202	2156100000	111	5	7	8	4	7	7	3	3	7	5	4	4	1	3	5
27.8433	27.9807	27.7122	27.8708	27.7174	28.0857	28.4564	28.504	28.6106	28.5513	28.502	28.3995	28.047	27.805	28.0682	28.0675	28.1147	28.1124	28.2784	28.1602	28.3862	28.5659	28.4872	28.8822	15	15	12	32.8	32.8	26.3	82.658	0	169.72	2154700000	204	6	8	8	7	12	9	9	10	13	5	6	10	10	5	7
28.5482	28.0595	28.1841	28.3719	28.3113	27.9276	28.2465	28.2197	28.4626	27.6303	27.7203	28.0248	28.1691	28.1144	28.3207	27.8401	28.2073	27.9281	28.2512	28.4272	27.9037	27.4663	28.1724	26.9184	7	7	7	45.9	45.9	45.9	25.059	0	165.45	2151500000	89	3	5	4	6	6	3	5	2	3	3	4	4	3	4	2
28.4792	28.9412	28.3905	28.5262	28.7537	28.19	28.4397	27.8532	28.4804	27.6466	28.4231	28.1817	28.1157	27.9146	28.2478	27.8833	27.882	27.2548	27.7213	26.621	27.5483	26.5878	27.4918	26.3748	20	10	10	33.4	17.4	17.4	70.782	0	118.79	2140500000	88	3	5	6	4	7	4	4	4	5	5	1	2	6	4	3
28.1786	27.8513	27.9734	27.9096	27.8371	27.9356	28.4155	28.4578	28.3141	28.248	28.2661	28.2541	28.7238	28.6467	28.1396	28.6413	28.2945	28.1839	28.2547	28.2135	28.3543	28.9287	28.3054	28.4795	7	7	7	52.5	52.5	52.5	13.133	0	39.536	2131900000	126	5	4	5	5	4	5	5	3	7	6	5	3	6	6	5
28.4901	28.4042	28.2564	28.3846	28.2996	28.0978	28.1344	28.0797	28.2289	27.9313	28.0178	28.1547	27.7653	27.606	28.1446	27.8269	28.1134	27.5556	28.0081	27.1012	27.9191	27.5531	27.975	27.1919	18	18	18	33	33	33	87.99	0	48.036	2129900000	127	4	5	9	9	11	3	6	7	4	4	5	6	6	2	6
28.4913	28.1427	28.0925	28.1126	28.1596	28.2583	28.1173	28.3073	28.5043	27.8511	28.0546	28.3225	27.9413	27.9672	28.0859	27.5673	28.0902	27.8108	27.6717	27.7023	27.8991	27.5863	27.9536	28.2726	8	8	8	28.6	28.6	28.6	48.275	0	14.589	2115000000	54	4	3	4	2	3	2	3	2	2	1	1	1	1	3	4
27.6215	28.217	28.2347	28.2009	28.0982	28.3694	27.9744	28.3931	27.6901	28.286	28.1105	28.3139	28.1435	28.7608	28.0535	28.5692	28.1733	28.4307	27.9193	28.8451	28.3202	29.047	28.2281	28.94	20	20	20	25.8	25.8	25.8	121.89	0	176.35	2106700000	233	6	11	12	8	9	11	9	11	8	11	5	5	11	11	10
27.9068	27.5951	27.4507	27.641	26.7858	27.6293	28.0114	28.3237	27.9713	28.0581	28.0331	27.9627	28.6196	28.3922	29.2328	28.8045	29.1218	28.6445	28.7114	28.6044	28.5942	28.5141	28.7306	28.5667	12	9	9	50.9	38.2	38.2	47.268	0	178.34	2095400000	89	0	1	2	2	1	3	3	4	4	0	4	3	5	4	6
28.6455	28.2172	27.9754	28.2172	27.9805	27.7349	28.405	28.1859	28.3325	27.4704	28.0133	28.0936	28.1514	27.4151	27.9483	27.5516	28.2096	27.8009	27.832	27.8504	27.9682	27.1919	27.7491	27.6634	6	6	6	21.7	21.7	21.7	24.614	0	67.93	2094600000	103	5	4	6	5	4	4	4	3	3	4	4	4	3	4	3
27.3932	28.0698	27.6993	28.1832	27.6418	27.9515	28.2801	28.826	28.438	28.2551	28.3788	28.9237	27.7178	27.7422	27.5392	27.8491	27.8321	28.0141	28.7562	29.1278	28.8323	28.9378	28.9295	29.1659	11	11	11	37.2	37.2	37.2	48.207	0	323.31	2094100000	194	8	8	8	9	4	7	7	10	6	9	5	8	8	7	7
27.998	28.2742	28.1359	28.417	27.931	27.9666	28.1637	28.291	28.1636	27.7744	28.1042	28.2644	28.024	28.0978	28.1235	28.1252	28.0563	27.9297	28.5354	28.3262	28.708	28.5231	28.343	28.3095	16	16	16	68.8	68.8	68.8	33.232	0	123.72	2093900000	176	4	5	7	8	5	5	8	6	9	7	7	4	9	5	7
28.9429	28.3622	28.2476	28.2284	28.3766	28.2275	28.3402	28.4311	28.1002	27.7617	28.0475	28.1455	27.9727	27.5637	28.4074	27.5544	28.3505	27.3948	28.1598	27.582	27.9985	27.1063	28.0982	27.2308	14	14	14	57.3	57.3	57.3	43.215	0	22.323	2091200000	73	5	5	7	5	4	5	2	2	1	4	2	1	7	1	3
28.498	28.1554	28.0257	28.1313	27.8658	28.2018	28.0635	28.3326	28.0046	28.1802	28.1919	28.2082	28.1051	28.3931	28.0402	28.2436	27.9949	28.0529	28.0866	28.0133	28.3162	28.6548	28.0319	28.2902	18	18	18	20.7	20.7	20.7	151.86	0	144.87	2087900000	165	6	9	7	6	7	5	8	5	4	8	6	9	6	7	6
28.2987	28.6731	28.119	28.4008	28.4406	28.4811	27.9138	27.9286	28.0348	27.3655	27.9519	27.9183	27.8329	27.9123	28.0156	28.1369	27.9103	27.5716	28.2093	28.5351	28.4868	27.459	28.6174	27.666	7	7	7	34.7	34.7	34.7	34.293	0	46.724	2086700000	112	2	6	10	8	6	11	2	5	3	3	1	1	7	7	3
27.7035	28.2395	28.3058	28.1531	28.1576	28.4116	28.0304	28.8087	28.1578	28.3351	27.9601	28.2382	27.8799	28.469	27.9391	28.0208	27.998	28.4391	27.7931	28.2665	28.5027	28.5953	28.0507	28.3355	13	13	5	54.4	54.4	31.3	40.313	0	298.08	2084300000	102	9	8	8	7	8	2	3	3	4	2	3	1	5	1	3
28.1996	28.0534	28.1379	28.1471	27.9389	28.1406	28.2089	28.1571	28.0769	27.9228	28.2383	28.1357	28.3401	28.3637	28.3229	28.3242	28.3734	28.0461	28.5002	28.2179	28.2091	27.8894	28.3892	28.1401	18	18	18	23.4	23.4	23.4	129.29	0	323.31	2083200000	202	3	10	10	12	8	11	4	4	3	5	9	4	8	13	9
27.9426	28.7467	28.5033	28.6299	28.2491	28.1007	28.3646	28.0847	27.6218	28.5559	28.2453	28.1045	28.3385	29.0111	28.1108	28.613	28.2305	28.4647	25.4546	25.071	25.8514	25.1	24.9573	25.9534	10	10	9	51.4	51.4	48	36.413	0	217.76	2081100000	130	7	9	8	8	5	8	6	5	4	5	5	5	7	8	11
28.2962	28.1073	27.98	28.1854	27.9805	28.0772	28.0058	28.2808	28.2068	28.207	27.8059	28.1791	28.0221	27.9993	28.2416	28.2527	28.0049	28.0918	28.1474	28.1928	28.2358	27.9041	28.0648	28.1903	21	21	21	32	32	32	116.92	0	130.4	2080600000	188	10	13	9	10	8	9	9	7	5	7	5	7	6	8	8
27.6269	28.2746	28.0649	28.0022	27.8521	28.1088	27.9397	28.3846	28.0435	28.1059	28.2188	28.2746	28.1124	28.2145	28.3675	28.3877	28.3391	28.5105	28.034	28.3921	28.222	28.2848	27.9478	28.0788	10	10	10	31.3	31.3	31.3	40.513	0	321.57	2073100000	168	6	5	8	9	7	7	7	7	8	6	7	7	7	9	7
28.0237	28.198	27.9938	28.0719	27.8312	28.2435	27.9577	27.9883	28.0445	27.8653	28.2463	28.0648	28.2429	28.1966	28.5862	27.9826	28.5374	28.1214	28.1241	27.9816	28.3965	28.0985	28.095	27.7127	12	12	12	44	44	44	41.92	0	89.32	2070800000	151	4	7	7	8	5	5	7	7	7	11	8	4	6	7	4
28.6334	28.3823	28.263	28.2736	28.1853	27.9308	28.0157	27.7693	28.1555	27.6604	28.1969	28.2712	27.3111	27.0348	27.5292	27.6648	27.5144	27.2081	28.2949	27.954	27.961	27.63	28.1723	28.1191	19	19	19	39.8	39.8	39.8	90.069	0	323.31	2069300000	133	4	10	6	11	8	7	5	5	6	10	2	2	3	2	4
28.4644	27.96	27.9483	27.7963	27.8604	28.0127	27.7075	27.7617	28.0774	27.7843	28.17	27.8005	28.0592	27.8536	27.9544	28.1113	28.3558	27.9561	28.0715	27.7247	27.9052	27.3784	28.1314	27.4433	14	14	14	47.9	47.9	47.9	56.5	0	147.33	2068200000	129	7	6	5	5	6	6	2	7	4	6	3	3	4	8	6
28.4213	28.4453	28.1224	28.4561	28.3408	28.186	26.9654	27.649	27.5018	27.4311	27.4265	27.5285	27.5153	27.5516	28.2409	27.4589	28.4509	27.3789	27.5941	27.4401	28.3324	27.317	27.8362	27.4825	5	5	3	8.8	8.8	5.6	84.109	0	23.563	2068100000	54	1	3	3	2	2	2	4	2	2	2	2	3	3	2	2
28.5849	28.5016	28.1019	28.3594	28.2385	28.2328	28.2092	28.4142	28.2848	27.9445	28.5965	28.5096	28.2249	28.0034	28.0249	28.021	28.0126	28.0626	28.6905	27.9117	28.2053	27.7847	28.996	28.6233	7	7	7	29	29	29	34.061	0	45.95	2064800000	107	5	5	6	5	4	6	5	3	4	2	5	2	6	8	5
28.1652	27.9956	28.2733	28.0369	27.5846	27.9962	28.4476	28.496	28.1433	28.1858	28.2897	28.4852	27.8605	27.9079	27.9882	28.3055	27.8001	27.9115	28.4806	27.7312	28.5673	28.7453	28.4113	28.3988	10	10	10	37.7	37.7	37.7	42.183	0	167.5	2062500000	139	4	7	7	7	6	5	7	7	5	6	6	4	7	3	6
26.9579	27.8235	28.324	27.8092	27.8589	27.7708	28.1911	28.2975	28.2833	28.2521	28.5332	28.0844	28.6022	28.766	28.7364	28.3241	28.6429	29.1456	27.9592	27.9083	28.1089	28.1283	27.9413	28.739	10	10	9	42.4	42.4	40	46.744	0	111.91	2060000000	117	4	4	5	7	3	4	7	6	8	4	4	4	7	6	6
27.7821	28.1532	28.5378	28.2	28.0875	28.1436	28.3955	28.2929	28.3173	28.6572	28.4454	28.1041	28.2223	27.9699	28.1778	28.1377	28.1708	28.0508	28.223	28.2819	28.4803	27.6302	28.559	27.9598	10	10	10	35.3	35.3	35.3	51.691	0	45.614	2060000000	108	5	4	7	7	7	3	3	5	6	4	3	3	5	3	4
28.343	28.4215	28.2771	28.4894	28.0392	28.1883	27.934	28.023	27.9514	28.0516	28.0282	27.7792	28.0541	28.1342	28.3461	28.4099	28.1662	28.563	27.7589	28.4147	27.7059	27.0228	27.4503	28.5127	9	5	5	59.6	41	41	18.736	0	186.74	2059000000	54	3	2	2	1	3	3	1	2	2	1	2	3	2	2	2
28.2062	28.2266	28.194	28.0223	27.9134	28.2085	27.8554	28.0308	27.8649	28.0957	27.9995	28.0998	27.9304	27.9456	27.8837	27.8078	27.9839	27.8423	27.9087	27.5312	27.7611	28.5154	28.1134	27.7828	17	17	17	47.3	47.3	47.3	53.879	0	71.308	2057100000	100	4	4	8	6	8	3	3	4	1	5	6	3	2	3	4
27.5399	27.8746	27.2128	27.473	27.5203	27.4876	28.2552	28.3637	28.2034	28.2863	28.6096	28.2628	27.9565	28.4062	28.4255	28.3351	28.5612	28.3354	28.5001	28.3599	28.8398	28.5103	28.4595	28.1212	12	12	12	56.2	56.2	56.2	36.876	0	168.6	2054500000	170	4	5	3	8	6	6	6	7	7	9	7	8	6	9	10
28.1749	26.7637	28.1151	28.1891	28.157	27.0523	28.0919	29.1524	27.1491	28.4139	28.1167	28.4581	27.8717	28.5678	27.0834	29.2718	26.3361	29.1524	27.468	29.2	26.9898	29.9289	26.6948	29.5016	1	1	1	0.7	0.7	0.7	130.16	0.00063721	2.6956	2052700000	24	1	1	1	1	1	1	1	1	1	1	1	1	1	1	1
28.1787	28.1677	28.2106	28.178	28.1866	28.0156	28.3176	28.3058	28.2544	28.2059	28.2215	28.2788	28.2233	28.0887	28.1163	27.8774	28.1785	28.0418	27.8328	27.9117	27.7677	28.0714	27.8573	27.7723	33	33	33	19.8	19.8	19.8	266.94	0	159.06	2045900000	186	7	10	10	9	11	8	10	7	8	7	7	7	8	9	10
28.5167	28.5326	28.2535	28.2768	28.2185	28.4026	27.9643	28.2933	27.885	28.0096	27.9394	28.0457	27.713	27.7923	27.7785	27.8227	27.7913	27.8762	27.5076	27.3738	27.1408	27.0124	27.5408	27.0468	10	10	10	50	50	50	31.629	0	72.937	2044100000	99	6	8	9	9	4	5	3	5	4	4	5	2	2	2	3
27.8251	28.2784	28.1915	28.3141	28.0767	28.1614	27.9613	28.1653	27.7847	28.0854	28.1219	28.0827	27.8046	28.0459	27.7514	28.097	27.888	27.6775	27.4868	27.6742	27.9225	28.3295	27.6492	28.1554	23	23	23	31.8	31.8	31.8	106.92	0	323.31	2043400000	281	8	15	14	21	14	17	11	13	8	11	8	10	13	13	17
27.7486	27.6431	27.6691	27.5412	27.6516	27.4301	28.4694	28.18	28.1873	28.187	28.3988	28.6173	28.5257	28.3626	28.2397	28.0359	28.2061	27.841	28.6418	28.0072	28.5843	28.3919	28.7844	28.6207	18	18	12	31.2	31.2	20.5	82.722	0	74.101	2040900000	134	5	2	1	4	2	1	8	4	6	6	7	5	10	4	5
28.1044	28.3865	28.5123	28.2169	28.2167	28.3488	27.7806	27.9657	27.6188	27.9642	27.898	27.9291	27.714	27.8485	27.449	27.7555	27.4918	27.3838	27.6564	27.5284	27.841	27.9159	27.5586	27.8329	22	22	22	43.2	43.2	43.2	89.034	0	167.95	2040500000	166	11	11	15	9	12	13	6	7	8	6	4	8	6	4	3
28.254	28.2068	28.175	28.1908	28.1148	27.9977	28.2679	28.1402	28.0665	28.0141	28.1562	28.1082	28.0176	27.8866	28.0311	27.726	27.8504	28.1453	27.9929	27.7157	27.9446	27.8419	27.9553	27.5014	18	18	18	31.2	31.2	31.2	92.902	0	74.337	2036400000	164	3	11	12	9	6	9	9	10	7	9	8	8	7	5	6
27.7201	28.074	28.5889	28.4953	28.3791	28.3853	28.1234	28.4631	27.9295	28.1817	28.3124	28.0513	27.7297	27.6125	27.4208	28.0739	27.4054	28.258	26.9147	27.7593	27.3839	28.4221	26.7701	28.2592	11	11	11	50.6	50.6	50.6	27.56	0	86.589	2030900000	104	6	5	9	5	7	4	6	7	3	7	6	6	2	5	4
28.2155	27.9826	28.084	27.887	27.8844	27.9357	28.0963	28.3782	28.5029	28.2259	28.304	28.3705	28.1826	28.1186	28.3412	28.2447	28.3825	28.1469	28.03	27.6813	28.1849	28.076	28.4657	28.1683	18	18	18	44.8	44.8	44.8	71.223	0	63.181	2027600000	122	2	3	4	8	7	2	6	4	7	7	3	4	5	9	7
27.3791	27.4679	27.3395	27.5932	27.4487	27.4306	28.7077	28.7474	28.5746	28.5084	28.4549	29.1647	28.3968	28.0076	28.4911	28.1745	28.6997	28.6007	28.4501	28.5292	28.5392	28.1571	28.3603	27.8545	8	8	8	34	34	34	22.98	0	41.169	2027100000	131	2	5	5	3	4	2	7	6	7	7	5	6	7	5	5
28.4064	28.2512	27.9576	28.2759	28.0207	28.3047	27.8713	27.7788	27.9357	28.0994	27.8695	27.869	27.7292	28.2906	28.2948	27.9933	27.9964	27.7337	28.1174	28.0731	28.1397	27.6594	28.1101	27.8928	18	18	18	26.1	26.1	26.1	123.91	0	310.42	2025700000	194	6	9	7	12	9	9	7	6	8	7	3	4	6	9	9
28.2585	28.4963	28.4469	28.3284	28.2555	28.7817	28.042	28.1853	27.8212	27.8141	27.7997	28.0994	28.0088	28.2124	28.1108	27.9981	28.267	27.5952	27.9844	27.1833	27.1917	27.2287	27.643	27.5441	13	13	13	43.1	43.1	43.1	55.455	0	142.09	2014700000	96	3	3	6	9	4	8	7	4	4	2	3	2	6	4	5
26.7984	28.0657	27.8932	27.7597	28.1499	28.1095	28.0327	28.215	27.7928	28.2478	28.2959	28.3646	28.4516	28.4847	27.7455	28.4599	28.1249	28.7236	27.6746	28.7264	28.2668	29.7364	27.8223	28.3143	4	4	4	24.5	24.5	24.5	22.958	0	116.94	2012900000	118	5	4	5	5	6	5	4	5	3	4	5	2	5	7	5
28.4347	28.0586	28.0842	28.0146	28.1334	27.9257	28.4066	28.1646	28.0125	27.9389	27.6634	28.3777	28.1948	28.1166	29.1054	28.2379	28.5814	28.3739	28.2929	27.4011	27.9685	27.7402	27.6615	27.7378	14	14	14	46.1	46.1	46.1	43.941	0	84.724	2012200000	111	3	5	7	6	7	6	3	6	3	5	5	4	7	5	3
27.3417	27.7769	27.9215	27.7977	27.7539	27.9507	28.0245	28.3385	27.7882	28.5414	28.488	28.7533	28.2738	28.1671	27.7754	28.4095	27.9379	28.8288	27.7971	28.7031	27.9343	29.5456	27.7771	29.173	12	12	12	41.2	41.2	41.2	39.933	0	193.09	2011300000	110	2	2	5	3	4	2	5	6	6	5	3	3	7	3	4
28.1527	28.5112	28.3669	28.3227	28.2624	28.0971	27.8985	28.0263	27.8475	27.8777	27.8771	27.9771	27.9139	27.7323	27.4558	27.631	27.6084	27.7962	27.4719	27.5125	27.6779	27.3593	27.4629	27.7596	15	15	15	34.2	34.2	34.2	68.002	0	188.02	2007300000	138	7	7	10	8	13	11	6	7	2	5	4	4	5	7	3
26.6675	26.8891	27.0054	26.9578	26.6611	26.6027	28.285	27.9996	28.3462	28.0909	28.1739	28.1355	28.7814	28.8246	28.8709	28.7468	28.5422	28.4058	28.7288	28.8635	29.0168	28.6528	28.8662	29.0925	13	13	13	36.9	36.9	36.9	56.157	0	265.96	2003000000	139	3	1	4	3	2	1	6	6	9	4	4	4	11	8	10
28.823	28.4038	28.2021	28.4144	28.4434	28.3055	28.2202	27.8805	28.184	27.9231	27.865	27.9279	27.4183	27.3499	27.6045	27.2702	27.7888	27.397	27.42	26.8193	27.3821	26.823	27.3633	26.573	43	43	43	22.1	22.1	22.1	318.38	0	127.69	2001900000	149	9	17	11	17	17	14	6	5	4	7	4	5	5	2	4
28.0164	28.3052	28.181	27.6072	27.5696	27.3686	28.195	27.9361	28.2498	28.1154	27.77	27.5492	28.1605	28.3482	28.2069	28.4483	28.3236	28.7578	28.3966	28.6064	28.0889	28.2948	28.188	28.9043	4	4	4	50.9	50.9	50.9	12.473	0	210.51	1993900000	72	2	4	2	2	4	4	3	3	2	3	3	3	2	2	5
29.0651	28.5228	28.3804	28.4069	28.632	28.5507	27.6363	27.7475	27.3961	27.8169	27.8112	28.3657	26.68	26.7012	26.7714	26.8548	27.2467	27.3322	27.5876	27.3626	27.7437	27.2274	27.5516	28.1716	9	9	9	39.1	39.1	39.1	32.477	0	129.39	1988500000	76	3	11	5	6	4	7	1	3	0	0	0	5	2	2	2
27.991	27.9501	27.9636	27.6991	27.7718	27.7263	28.0611	28.147	28.3027	27.9103	27.8902	28.411	27.8748	27.8485	28.1575	28.1559	28.282	28.4557	28.5635	28.4131	27.9267	28.2636	28.6787	28.7127	16	16	16	35.1	35.1	35.1	80.699	0	180.47	1986900000	137	6	5	3	5	4	5	3	6	5	7	5	5	5	7	7
28.4058	27.9196	27.6205	27.9657	28.0186	27.8523	27.956	27.71	27.6268	27.5067	27.9068	27.8836	27.6605	27.718	27.9231	28.0681	28.0038	27.7266	28.5056	28.1632	28.8204	28.3763	28.4733	28.1169	22	19	19	49.3	45.6	45.6	81.744	0	88.442	1985600000	118	5	4	4	2	5	3	2	5	3	3	2	4	5	5	10
28.0204	27.7354	27.9729	27.8523	27.8965	28.0276	27.991	28.0372	28.1429	28.3617	28.2681	27.954	27.5225	27.5025	27.7734	27.6877	27.7389	28.0112	28.2821	27.9896	28.1928	28.8149	28.2033	28.3825	11	11	11	49.3	49.3	49.3	38.608	0	323.31	1984700000	163	9	6	8	4	8	4	8	7	5	6	4	8	4	7	5
27.5066	22.1976	29.3721	25.8826	28.5233	24.5801	22.3369	28.1661	28.4141	24.4124	29.6406	29.2754	27.9035	26.8477	28.3126	27.0154	28.206	27.8017	28.7231	23.7514	28.4966	24.1103	29.0681	26.8339	11	2	2	30.3	9	9	22.35	0.00046893	4.274	1982600000	14	0	1	0	0	0	1	0	0	0	0	1	2	0	1	1
27.0814	28.0193	27.9932	27.8956	27.9308	27.9145	27.9833	28.4571	27.9732	27.918	28.4407	28.7142	28.1257	28.0742	27.9464	28.0528	28.0757	28.9744	27.6302	27.9115	28.1332	28.534	27.6004	28.5614	9	9	8	62.1	62.1	57.4	21.671	0	46.779	1979100000	103	3	5	4	3	5	6	6	5	2	3	5	3	6	5	5
27.9247	29.1545	28.747	28.593	28.722	28.3599	27.9938	27.7579	27.7914	28.4172	28.3035	27.4283	27.3223	27.3784	27.2791	26.8955	27.0686	26.2071	27.6544	27.3405	27.5579	27.5592	27.9574	27.0613	8	8	8	41.9	41.9	41.9	25.468	0	49.769	1977100000	67	3	7	7	5	6	5	3	5	1	4	1	2	0	2	1
27.7436	27.6522	27.5582	27.3408	27.537	27.1774	28.7155	28.093	28.6633	28.3135	28.3985	28.0552	28.1892	27.823	28.4258	27.9207	28.7817	27.4825	28.5699	28.1634	28.3302	27.6444	28.4118	27.4983	11	11	11	40.4	40.4	40.4	48.357	0	82.294	1974700000	79	3	2	3	3	2	2	2	4	4	1	1	2	5	5	5
27.9148	27.8584	27.8848	27.672	27.6501	27.6887	28.0522	27.9317	28.0637	27.8636	27.9136	27.7384	28.2843	28.0458	28.2717	27.9041	28.6116	27.816	28.6996	28.0527	28.6079	27.4529	28.432	27.4852	8	8	8	66.3	66.3	66.3	18.243	0	248.77	1971200000	138	4	4	7	4	7	4	5	5	5	5	6	3	9	4	8
28.2687	28.1918	28.1896	28.1798	27.9548	28.3594	28.1304	28.1741	28.1724	27.855	28.0051	28.0944	28.0529	27.8921	28.3679	27.8616	28.0082	27.9915	27.4554	27.7083	27.4315	26.7244	27.6798	27.3667	20	20	20	25.3	25.3	25.3	112.29	0	59.721	1970700000	92	7	5	2	5	4	4	2	5	6	4	1	3	6	10	3
25.9966	27.8014	27.4831	27.7747	27.0456	27.8717	27.1699	27.4515	26.9819	27.8649	27.9949	27.9256	27.5947	28.0289	27.9218	28.4267	28.1889	28.7161	26.9997	27.6669	28.2292	28.8252	27.5658	28.0358	6	6	6	37	37	37	10.659	0	21.053	1962900000	128	4	5	5	3	7	5	5	6	5	4	5	9	5	5	8
28.5354	27.822	28.1138	27.3386	28.0464	28.006	28.0068	27.9663	28.2588	27.135	27.7777	27.8668	27.5617	26.9389	27.8433	27.1645	27.6879	26.7771	27.7019	27.313	27.8274	27.4241	27.6317	26.5487	9	9	1	69.6	69.6	6.1	17.276	0	21.673	1961100000	60	5	3	4	3	4	2	3	1	4	2	2	1	2	2	2
27.8945	27.926	27.3657	28.0178	27.445	27.6808	28.1947	28.4339	28.1989	28.4185	28.1087	28.323	28.1042	28.6705	28.2716	28.4047	28.0304	28.2502	28.4359	28.2893	28.1499	28.6639	28.2462	28.4638	10	10	8	41	41	33.9	37.839	0	319.26	1953300000	121	5	2	2	4	3	4	6	4	4	4	5	3	10	8	5
26.8295	27.489	27.7268	27.7035	27.6704	27.6296	28.2669	28.6773	28.7126	28.4886	28.586	28.8791	28.5199	28.3157	28.6325	28.4145	28.7633	28.7309	28.3785	27.8566	28.5696	27.8194	28.2493	27.151	5	5	5	37	37	37	14.395	0	21.805	1950400000	54	1	0	5	1	1	1	2	1	3	3	3	2	3	4	2
28.2602	28.0322	27.7707	28.2895	27.7108	27.9009	28.2326	27.9874	28.1861	27.9712	28.5266	28.1952	28.5592	28.1859	28.8585	28.1132	28.6667	27.8173	27.5524	27.3528	27.9919	27.5732	27.3044	26.8496	4	4	2	52	52	28	11.309	0	323.31	1949400000	106	3	4	6	4	5	5	4	4	3	4	4	4	5	5	6
28.3789	27.7104	27.6562	27.8147	27.3282	27.5455	26.822	27.2119	26.2134	27.0605	27.2344	27.0776	27.2624	27.3858	27.6092	27.5176	27.1705	27.4686	27.2408	27.4894	27.4753	27.6884	27.5275	26.983	6	6	6	35.7	35.7	35.7	15.807	0	17.253	1948300000	156	3	9	7	5	9	7	7	7	4	4	7	6	6	7	10
28.7777	27.7431	28.315	28.0503	28.4304	28.6128	27.1822	27.3867	27.6587	28.1482	26.8682	26.9087	27.757	27.3032	27.7437	27.9179	28.5513	27.5767	27.8325	27.6623	27.8802	27.3117	27.6047	26.8795	3	3	3	32.6	32.6	32.6	10.112	0	11.102	1942900000	29	2	1	2	2	2	2	1	1	1	1	1	1	1	2	1
28.7086	28.5645	28.0866	28.4123	28.1198	28.0725	27.7305	27.6136	27.8511	27.8951	27.6155	27.6986	28.036	27.9012	27.8962	27.575	28.0002	27.4587	28.0071	27.9663	28.0784	27.3015	28.1994	27.2686	11	11	11	29.8	29.8	29.8	65.853	0	77.984	1940900000	92	3	4	6	4	4	7	2	5	4	4	1	2	3	4	5
28.476	28.2948	27.9873	28.018	27.6581	27.7828	27.8627	27.9236	28.162	28.1349	28.0087	28.1519	28.024	27.9568	28.2511	27.8318	28.1511	28.1764	27.5717	27.3226	27.6541	27.2852	27.5685	27.1706	10	10	10	33.9	33.9	33.9	54.548	0	81.159	1937400000	90	5	2	5	4	3	3	3	4	7	2	5	2	4	1	6
28.1923	28.1408	27.9984	28.0051	28.0934	27.8913	28.0718	27.7986	28.1987	28.0032	28.3947	28.2719	28.1116	27.595	28.2127	27.6917	28.2957	27.7383	27.8345	27.5093	27.8917	27.1219	27.5878	27.2776	17	16	16	47.9	46.5	46.5	61.64	0	70.26	1936300000	178	2	9	7	8	12	9	12	8	9	4	7	5	12	7	5
27.8716	28.3675	28.3718	28.0504	28.1006	28.1648	28.0282	28.0359	28.2184	28.0169	28.1861	28.3341	27.9043	28.248	27.8539	28.2096	27.7705	28.5722	27.4509	28.4043	28.0728	29.1991	27.915	28.7833	6	6	6	57.3	57.3	57.3	17.143	0	125.15	1932600000	106	3	6	4	5	5	8	3	6	6	5	5	4	4	5	2
28.7605	27.9418	27.7915	27.951	27.847	27.6248	28.1898	28.1726	28.252	27.9381	28.2946	28.4446	27.811	27.3861	27.7589	27.6625	28.0698	27.5002	27.9132	27.1161	27.8948	26.9792	27.8619	26.5189	12	10	10	62.2	52.8	52.8	32.949	0	61.122	1929500000	157	2	11	6	7	7	6	6	14	9	8	7	6	3	9	9
28.1819	27.9525	27.8579	27.9869	27.6977	27.9371	27.8476	27.7938	27.8313	27.7584	27.5906	27.9326	28.1957	28.1395	28.2236	27.9926	27.6292	27.5095	28.4962	28.3292	28.3666	27.8586	28.5163	27.915	15	15	15	47.7	47.7	47.7	64.149	0	141.84	1928500000	187	2	7	14	5	9	4	12	6	8	4	4	5	8	7	11
28.7545	28.0954	28.1828	27.9278	28.239	27.7077	27.8413	27.9313	28.1543	27.6449	27.9669	27.9109	27.5066	27.9078	27.6473	27.8943	27.5879	27.0717	27.6028	27.8365	27.7088	28.27	27.7787	26.4198	2	2	2	8.6	8.6	8.6	26.21	0	5.4717	1927700000	25	0	1	2	1	1	1	2	1	1	2	1	1	1	0	1
27.0147	27.7772	27.451	27.822	27.5044	27.6022	28.4053	28.3561	28.1748	28.0013	27.8706	28.4627	28.5169	28.5354	27.9912	28.6251	27.8159	28.877	28.7765	28.8159	28.4118	28.7072	28.5557	28.7524	8	8	8	40.9	40.9	40.9	23.865	0	71.076	1924400000	86	1	3	1	4	1	5	1	6	3	4	1	6	2	3	2
27.841	28.501	28.0321	28.5057	28.0243	28.3473	27.846	27.9777	27.5607	28.0162	27.9832	28.1008	27.7421	27.6597	27.6642	27.9599	27.3206	28.0303	27.2466	28.0198	27.5459	28.5179	27.5495	28.1204	15	15	15	32.9	32.9	32.9	72.233	0	166.05	1912900000	152	5	9	13	11	11	13	7	8	6	5	2	5	6	7	3
29.1377	28.031	27.7358	28.0437	28.0729	27.8002	27.6033	27.5574	27.2708	27.7927	27.4113	28.2128	27.3259	27.3584	28.0701	28.0626	27.8906	28.209	26.9043	27.7169	27.6248	28.259	26.8043	27.2714	6	5	5	46.5	37.8	37.8	21.418	0	65.719	1911500000	81	5	4	7	4	7	4	2	1	2	2	2	3	5	3	5
28.5855	28.7857	28.6737	28.6058	28.4327	28.6905	27.3605	27.0892	27.3432	27.3241	27.0087	27.4956	28.2062	27.8353	27.1029	28.1798	26.6241	28.071	27.3353	28.3373	27.5881	28.2584	27.7039	28.0727	3	3	3	41.3	41.3	41.3	10.275	0	42.808	1911300000	70	1	3	5	5	4	6	2	2	3	4	2	0	2	2	3
28.2572	28.3884	27.9018	28.3429	27.9938	28.1951	28.1041	27.6422	28.2697	27.8808	27.9616	27.6596	27.6892	27.6278	27.7788	27.7632	27.831	27.6362	28.0913	27.6449	27.676	27.6152	27.9448	27.4024	18	18	18	30.5	30.5	30.5	89.834	0	170.19	1908900000	125	4	6	9	8	6	8	4	4	7	5	3	1	6	5	5
28.4049	28.4696	28.4084	28.1509	28.0335	28.1294	27.6922	27.9092	28.1461	27.8579	28.0445	28.0987	27.2103	27.5607	27.7829	27.5654	27.5189	26.9997	27.5192	26.9078	27.4523	27.1117	27.6135	27.7372	11	11	11	35.9	35.9	35.9	41.193	0	105.05	1903900000	98	4	6	4	5	4	5	7	7	4	4	4	4	1	3	4
28.558	28.1172	28.1048	27.9783	27.9535	27.9399	27.7506	27.3646	27.8529	27.6179	27.3806	27.3709	27.9098	27.7308	27.8363	27.4975	28.0231	27.5811	28.3512	27.2247	27.9192	27.7301	28.4738	27.916	13	13	13	36.2	36.2	36.2	67.867	0	82.246	1896900000	133	8	7	5	6	7	4	3	6	5	2	3	2	4	4	6
27.9075	28.2294	28.1465	28.5398	28.1242	28.4495	27.925	28.0272	28.1889	28.0666	27.8492	27.6795	28.0496	27.9514	28.1613	27.7683	27.8931	27.7105	27.8514	27.6968	27.5616	27.8312	28.3069	27.9071	18	18	18	54.1	54.1	54.1	54.889	0	65.996	1896400000	107	6	6	5	8	3	6	5	5	5	3	2	4	5	4	4
28.2581	28.5377	28.2122	28.3587	28.3682	28.3421	27.8889	28.0052	27.7504	28.0413	27.9809	28.2787	27.9929	27.6153	27.8646	28.0948	27.8925	27.9915	27.6544	27.8434	28.1336	27.9731	27.8685	27.4509	16	16	16	28.2	28.2	28.2	127.59	0	81.815	1896300000	141	3	7	14	11	7	13	5	4	4	4	5	4	7	5	6
27.7014	27.8732	27.684	27.9783	27.629	28.0497	28.1483	28.4935	28.0362	27.9762	27.8484	28.2037	28.2156	28.1051	28.5662	28.1892	28.4433	27.9839	28.1299	28.0277	27.7518	27.7125	28.2728	27.6302	19	19	19	42	42	42	77.959	0	323.31	1892000000	127	1	1	4	6	5	6	7	5	3	6	4	6	7	6	8
28.0763	28.6703	28.1544	28.7381	28.4698	28.6105	27.4334	27.3041	27.4462	27.6008	27.3929	27.3438	27.6456	27.9697	27.7757	27.8736	27.9092	27.9075	27.4671	27.6613	27.3416	27.9235	27.3485	27.2948	7	7	7	68.3	68.3	68.3	16.713	0	31.7	1891800000	52	1	2	3	4	3	5	2	0	0	3	1	1	4	3	2
28.0156	27.7392	27.558	27.7815	27.8795	27.4195	27.8651	28.0909	27.8286	27.766	27.695	27.7962	27.9978	28.3478	28.3628	28.0034	28.141	28.0213	28.4356	28.5157	27.8591	27.9118	28.4633	28.6449	15	15	15	38	38	38	72.379	0	185.38	1889800000	139	2	6	9	6	3	5	5	1	5	3	2	5	6	4	8
27.4023	28.0277	28.2166	28.1756	28.1541	28.1064	27.6634	28.4532	27.756	28.4886	28.1577	28.2116	28.2434	28.0453	27.9705	28.1626	27.77	28.7774	27.5797	28.4218	27.8018	28.6476	27.5237	28.5819	6	6	6	13.3	13.3	13.3	68.477	0	122.6	1885900000	78	2	3	3	3	3	4	4	4	4	3	2	3	4	6	3
27.936	28.164	28.0123	27.9602	27.7551	27.8965	28.1157	28.0738	27.9217	27.9347	27.8388	28.0933	27.5622	27.5555	27.6784	27.548	27.7079	27.7059	28.4244	28.3036	28.2775	27.9904	28.3109	28.2968	15	15	15	31.3	31.3	31.3	84.784	0	292.82	1885700000	169	4	7	11	8	10	10	6	7	6	9	6	6	4	8	7
28.2808	28.0367	28.009	28.6878	28.2076	28.3247	27.7439	27.5594	28.6859	27.2932	27.6858	27.5617	27.6963	27.7278	27.7732	27.4894	27.4357	27.7039	27.8252	27.6941	27.73	27.2735	27.9731	28.795	4	4	4	48.2	48.2	48.2	6.6767	0	13.96	1883800000	68	2	3	3	4	6	4	1	2	3	1	1	2	3	4	2
27.5152	27.8808	27.9039	27.9962	27.8967	27.6711	27.9954	28.1033	27.8913	27.9728	27.8993	28.0437	27.8029	28.0638	28.0853	28.1947	28.0928	27.8981	27.8799	28.6878	28.3828	28.9585	28.1076	28.7499	15	15	15	30.7	30.7	30.7	68.259	0	79.766	1874600000	154	5	7	9	7	8	9	8	4	7	7	7	6	7	5	6
28.2131	27.6276	27.7681	27.4213	27.6944	27.4041	28.0088	27.9383	28.1099	27.7653	28.1398	27.9529	28.0844	28.1281	28.4205	28.2458	28.4145	28.1382	28.0604	28.2799	28.2113	28.4259	28.1407	28.6998	23	23	22	41	41	39.4	85.472	0	253.37	1873100000	201	7	7	6	8	6	8	7	6	13	9	8	6	12	8	8
27.7307	27.8436	28.1228	27.9439	27.7682	28.0198	27.9916	27.9292	27.9986	27.414	27.493	27.5837	28.1081	28.2096	28.2408	28.2285	28.2019	27.5792	27.9079	27.8579	28.2072	27.6219	28.1572	27.958	11	7	7	38.1	25.6	25.6	49.263	0	74.421	1869500000	91	1	6	4	6	5	6	2	2	2	0	4	3	5	4	5
28.3305	28.2073	27.6711	28.1154	28.0912	27.9404	28.2173	27.8416	28.341	28.0724	28.06	28.2673	27.5223	27.583	27.7363	27.6251	27.5712	27.2834	28.1167	27.7044	27.7013	27.1806	28.1556	27.3495	8	8	8	33.1	33.1	33.1	35.348	0	93.477	1868900000	108	2	4	6	4	6	5	3	5	5	6	3	6	3	5	4
27.9153	27.9986	27.9163	28.0826	27.4049	28.0801	28.2984	28.6907	28.2479	28.1179	27.814	28.1156	27.5004	27.7649	28.1326	28.1659	28.1206	28.1489	27.9933	27.3881	27.4086	27.4872	27.7608	28.8698	6	6	6	46	46	46	15.35	0	13.311	1864100000	64	2	1	3	5	1	3	3	2	3	3	2	2	2	5	1
28.6789	28.9163	28.6855	28.5768	28.0505	27.8813	26.7776	27.2013	26.8617	27.0308	27.2947	27.1768	27.5433	26.9804	27.0309	27.5475	27.2112	27.347	27.6072	27.8352	26.9612	27.4559	27.8385	27.7632	6	6	6	52.5	52.5	52.5	19.193	0	99.439	1850800000	118	4	10	6	6	5	7	4	3	6	4	3	3	5	4	4
27.7356	27.9827	27.9801	27.9971	28.0599	27.9088	28.0156	28.081	27.9546	27.9458	28.1335	27.9937	27.8335	28.0383	27.8168	28.3131	27.9927	28.1314	27.7067	28.293	27.8905	28.2519	27.8391	28.3946	27	27	26	24.4	24.4	23.8	175.29	0	205.59	1850100000	160	4	7	8	10	8	8	10	6	4	11	6	6	8	7	5
28.1245	28.1241	27.8056	28.1949	28.033	28.1073	28.1068	28.0922	28.3171	28.0803	28.1388	28.1564	27.9369	27.8131	28.0922	27.7705	27.9537	27.7809	27.7849	27.7094	27.9733	27.7756	27.9059	27.7298	12	12	12	54.3	54.3	54.3	39.249	0	94.67	1847300000	120	6	7	9	2	7	7	6	5	6	4	6	3	6	4	5
28.2737	27.8176	28.2739	27.7896	27.701	28.2783	27.8806	27.7441	27.901	28.1667	28.1552	28.383	28.4574	28.4183	28.7704	28.4248	28.4568	28.3413	27.9213	28.1345	26.986	28.4565	28.1395	28.2058	5	5	5	62.3	62.3	62.3	15.04	0	57.881	1846300000	56	3	4	1	2	2	2	4	2	4	2	2	1	2	2	3
21.6381	28.8281	27.7467	28.0853	27.9013	28.7192	27.3486	NaN	28.8092	27.9242	28.3057	27.7845	28.2785	28.9842	27.0663	27.9196	29.1389	27.2581	28.6672	27.8323	28.2508	28.0241	28.0444	26.9882	1	1	1	18.5	18.5	18.5	13.714	0.00046795	4.2292	1844700000	19	0	0	1	1	0	0	0	0	1	1	1	2	1	1	1
26.8736	27.3891	27.7675	27.668	27.4174	27.5966	27.922	28.1398	28.0584	28.1459	28.3542	28.7724	28.0632	28.2907	28.0061	28.3905	28.5053	28.7439	28.3209	28.6756	28.4466	29.3994	28.3062	28.7418	10	10	6	58.2	58.2	33.1	32.806	0	323.31	1843100000	188	4	5	7	6	9	8	7	8	9	8	6	7	11	9	7
27.9045	27.9373	27.2882	27.6648	27.4454	28.1308	28.4475	27.3669	28.119	27.482	28.1193	27.346	27.96	27.2541	28.3073	27.7351	28.5553	27.9926	28.5085	27.0378	28.4891	27.0904	28.3601	26.8445	9	9	9	33.7	33.7	33.7	46.971	0	20.988	1840100000	44	0	1	3	1	1	2	1	1	2	3	4	1	3	1	5
27.413	28.3157	27.961	28.0043	27.722	28.0272	28.0252	28.1106	27.8474	28.0824	28.0363	27.8937	27.8676	28.0814	27.8943	28.2619	28.0397	28.1862	27.5401	27.9137	27.6653	28.1839	27.5379	28.1415	44	30	28	28.4	21.2	20	229	0	323.31	1836700000	184	9	8	13	10	7	9	7	10	8	7	3	8	5	7	9
27.952	28.1417	27.8776	28.2035	27.7621	28.0036	27.6473	27.6672	27.8339	27.7843	27.8413	27.8886	27.57	27.8345	27.5486	27.7155	27.6368	27.8294	27.2287	27.6408	27.3406	27.5365	27.0886	27.5255	17	17	17	50.2	50.2	50.2	50.144	0	323.31	1835800000	233	9	11	6	11	13	12	13	12	12	11	6	9	8	10	8
28.5024	28.1169	28.1537	28.1058	27.9221	27.6203	27.9248	27.5156	27.2072	27.9796	27.6001	27.4963	27.9783	28.3168	27.6987	27.4911	27.7191	27.8556	27.793	27.6477	27.8555	27.6828	27.6632	28.2394	12	12	12	31	31	31	58.252	0	84.858	1833900000	73	3	4	1	4	4	4	3	3	4	2	1	3	3	3	4
28.2299	28.1136	28.1916	28.144	28.0922	27.7581	27.6197	27.8766	27.804	27.803	27.5045	28.2342	27.898	27.939	27.9613	28.2727	27.9362	27.4914	27.3754	27.585	27.3885	27.4333	27.3716	27.7469	7	7	7	24.1	24.1	24.1	43.664	0	21.365	1833400000	52	2	2	2	2	4	1	2	2	4	3	3	2	2	3	2
28.9346	28.459	28.0456	28.0468	27.9572	28.2208	27.4921	27.6515	27.921	27.6216	27.8015	27.6185	27.644	27.6059	27.7464	27.8799	27.6187	27.5344	27.578	27.1955	27.3235	26.7713	27.8055	27.1769	17	17	17	30.9	30.9	30.9	106.1	0	136.31	1828000000	142	7	10	6	11	6	14	3	9	4	7	1	1	4	7	6
27.675	26.3323	26.6858	26.9171	27.2382	26.1132	27.4495	28.1178	28.1069	27.5925	27.8569	27.6329	29.2455	28.4975	29.6098	28.6104	27.796	28.2927	28.5076	28.3477	27.4351	27.5909	27.9408	24.388	2	1	1	28.6	16.3	16.3	16.735	0.00065217	3.0525	1820000000	11	0	1	0	0	0	1	1	0	0	0	1	1	0	1	0
28.1854	28.246	28.3219	28.2829	28.3389	28.3421	27.715	28.0065	27.806	28.012	28.0023	28.3694	27.4072	27.8023	27.3605	27.3948	27.1113	27.6003	26.8369	27.4953	27.1051	27.4799	26.8943	27.6427	22	22	22	33.9	33.9	33.9	98.594	0	181.09	1819700000	155	7	12	11	14	10	15	5	6	3	7	6	7	6	5	5
28.0749	28.1164	27.6533	28.4742	28.0085	27.8634	28.1775	27.8915	28.0908	28.3706	27.6665	28.2228	28.0234	27.9084	27.9899	27.8415	28.126	27.4874	27.7958	27.8813	27.8028	27.9587	27.8979	27.5209	11	11	11	65.3	65.3	65.3	26.131	0	227.48	1818700000	96	0	6	5	4	6	5	5	4	3	4	2	5	3	5	1
27.3691	28.2426	27.8451	28.2022	27.816	27.8156	27.9109	27.7698	27.6965	28.1917	27.7542	27.66	27.6586	27.9087	27.6144	27.7991	27.3442	27.5793	27.508	27.7007	27.7078	28.3315	27.388	28.4536	23	23	20	25.3	25.3	22.8	150.83	0	315.77	1815500000	214	16	9	14	13	13	13	10	8	7	9	5	7	6	9	8
27.9409	27.7077	27.7886	28.1915	27.6965	28.2033	28.1465	27.8724	28.2079	27.9866	28.3313	28.3028	28.1821	27.6331	28.0366	28.2278	28.3347	28.6775	27.9528	27.7599	27.4297	27.7725	27.7978	27.2683	6	6	6	25.8	25.8	25.8	46.476	0	268.59	1813600000	118	2	6	4	5	4	4	4	4	4	4	6	6	5	4	5
27.7046	27.4933	27.5468	27.5754	27.5491	27.5693	28.1554	28.0142	28.1102	27.7001	27.907	28.0773	27.8684	27.7362	27.8591	27.6669	28.2223	27.8684	28.2572	28.1168	28.0964	28.4251	28.3694	27.856	13	13	13	34.8	34.8	34.8	53.29	0	153.74	1812800000	106	5	3	5	4	4	3	6	3	6	4	4	4	6	4	5
28.9723	28.2335	28.3089	28.1426	28.3532	28.0035	28.1802	27.694	27.9416	27.4353	27.9147	27.7167	27.4019	27.1309	27.6006	27.1663	27.9484	26.9171	27.7663	26.6554	27.2317	26.8179	27.351	26.2221	13	13	13	35.3	35.3	35.3	81.123	0	182.01	1812500000	125	7	8	5	8	10	6	6	6	6	7	5	3	5	5	4
28.025	27.9383	27.8146	27.8976	27.6793	27.9163	27.9353	28.0422	27.9992	27.8674	27.7708	27.7609	27.9291	27.9834	28.1593	28.0291	27.9461	27.9393	27.866	27.4352	27.7318	27.0859	27.8077	27.5975	17	17	17	38.2	38.2	38.2	73.457	0	212.81	1810800000	143	6	4	7	4	6	7	7	4	9	5	3	9	8	4	8
28.2255	27.8694	27.6046	27.9848	27.189	28.0169	28.0456	28.6211	28.3892	27.9963	27.3534	28.0956	27.948	27.9789	28.449	28.3266	27.95	27.7162	29.1365	27.6237	27.1151	27.0685	27.6389	27.5501	3	3	3	32.7	32.7	32.7	23.279	0	161.71	1808600000	57	3	0	4	2	1	3	2	2	4	2	3	1	3	2	2
28.454	27.4503	27.9304	27.4371	28.1285	27.5629	28.2398	27.8916	28.2259	27.4185	28.3977	27.4743	27.8858	28.0795	28.0484	27.9242	28.6164	26.9248	28.3766	27.4437	28.4012	27.1357	27.9196	27.1427	15	7	4	44.8	27.4	23	28.521	0	266.15	1807400000	78	3	6	2	4	2	3	2	3	5	2	1	3	4	2	2
27.8193	28.2003	28.1448	28.1187	28.1173	28.131	27.931	28.1268	28.0551	28.008	28.0613	28.0013	27.6448	28.0279	27.8212	27.9489	27.8976	28.1785	27.1869	27.2796	27.4015	27.6648	27.1537	27.5985	27	27	27	23.8	23.8	23.8	195.46	0	182.13	1804900000	219	7	14	11	16	13	16	5	10	7	11	7	6	5	8	12
28.6099	28.6638	28.5159	28.3591	28.2856	28.558	27.5877	27.2957	27.433	27.2091	27.583	27.7087	27.4421	27.3446	27.4742	27.6832	27.797	27.6544	27.5389	27.9066	27.7629	27.8073	27.4565	27.1924	5	5	5	46.6	46.6	46.6	11.428	0	16.95	1802800000	52	2	2	2	2	3	3	2	2	2	1	2	2	2	3	1
27.7181	27.734	27.6202	27.7463	27.9789	27.6712	27.8373	28.0024	28.0391	27.9001	28.401	27.9864	27.7336	27.8453	27.9499	28.0166	28.2994	27.726	28.0225	28.1006	28.0742	28.6189	27.765	27.8686	10	8	8	34.5	30.1	30.1	57.81	0	60.888	1799300000	141	4	5	6	7	6	10	4	6	5	8	4	6	7	5	8
27.6951	27.4231	27.6104	27.2863	27.4537	27.7767	27.9604	28.1498	27.9031	28.2583	27.6942	27.4274	27.99	29.3302	28.1682	28.6791	28.417	27.874	27.3908	28.5128	27.5288	28.278	27.911	28.7001	6	6	6	44.6	44.6	44.6	24.737	0	31.618	1798700000	80	1	1	4	3	5	5	3	4	3	7	1	3	3	4	3
28.3885	28.2744	27.993	28.5617	28.2745	28.4055	27.5079	27.8734	27.8748	27.6177	27.5725	27.7839	27.388	27.2289	27.4488	27.3405	27.6807	27.5739	27.5546	27.1408	27.4237	27.3397	27.5697	27.7199	19	19	19	38.6	38.6	38.6	92.218	0	120.8	1796400000	150	4	13	6	11	8	8	4	3	6	4	6	3	6	4	10
28.1235	28.0956	27.9999	27.7708	27.8946	27.8579	27.8207	27.8623	27.8391	27.74	28.3702	27.9371	27.7011	27.7292	27.5422	27.5056	27.8495	27.6917	27.5038	27.7548	27.8299	28.1788	27.5264	27.9073	21	21	21	22.4	22.4	22.4	123.9	0	50.438	1795000000	144	6	6	10	12	10	8	8	4	6	7	4	4	6	9	7
27.9632	28.4045	28.0534	28.2716	28.158	28.5333	28.0712	28.0173	27.745	27.6927	27.8544	27.7004	27.4512	27.4805	27.7938	27.6331	27.3489	26.8441	27.4086	27.1102	27.6499	27.6014	27.704	27.5603	13	13	13	41.3	41.3	41.3	50.646	0	201.14	1793600000	114	6	7	10	10	7	7	2	5	5	4	3	4	7	4	5
27.3014	27.5478	27.5459	27.55	27.3577	27.007	28.2343	27.9964	28.3025	27.649	28.1872	28.0508	27.3734	27.6569	27.7788	27.5686	27.9229	27.2172	28.1739	28.6054	28.151	28.7744	28.709	28.6772	10	10	10	52.2	52.2	52.2	41.806	0	75.549	1792400000	130	2	7	4	4	3	3	8	7	5	7	4	4	5	5	4
27.8612	27.7277	28.0006	27.8038	27.7712	27.7118	28.1626	28.3205	28.1402	28.2144	28.1344	28.2615	27.8867	27.902	27.8417	28.0553	27.7845	28.0568	27.8212	27.9595	27.9207	27.8831	27.4076	27.9694	24	24	24	28.9	28.9	28.9	117.36	0	110.72	1791100000	210	7	10	9	10	13	7	8	10	13	9	5	6	9	11	7
28.3557	28.1598	27.697	28.4547	28.2171	27.8556	28.2393	27.9813	28.1283	27.7424	27.6993	27.7415	27.7327	27.7742	28.2118	27.6026	28.0125	27.3206	27.8572	27.6919	27.4921	27.3649	27.823	27.0476	8	8	8	31.8	31.8	31.8	49.419	0	95.311	1790800000	123	5	7	9	8	4	5	5	5	4	6	6	4	5	4	4
28.0695	28.1075	27.8329	28.3934	27.9777	28.1327	28.1141	27.9902	28.0751	27.7151	27.9762	27.8984	27.4492	27.445	28.0342	28.0576	27.7089	27.2846	27.8932	27.68	27.7577	27.2963	28.3096	27.7095	7	7	7	33.2	33.2	33.2	41.943	0	57.223	1787100000	89	4	6	4	6	2	4	1	5	3	3	3	3	3	5	2
28.858	28.2004	27.7531	27.8388	27.5038	27.4874	27.6663	27.3107	27.8072	27.7856	27.6382	27.5335	27.6551	27.5799	27.9166	27.5255	28.0953	27.7276	28.0313	27.773	28.1965	27.1693	27.6721	27.55	6	6	6	77.9	77.9	77.9	10.5	0	145.08	1786100000	104	2	5	5	5	5	6	4	6	5	5	3	5	4	5	3
28.2018	27.9002	27.5756	27.954	27.5698	27.7202	28.2218	28.5675	27.9127	27.843	27.9124	28.0957	27.3534	27.7475	27.7019	27.7502	27.4959	27.2731	27.9156	28.1047	27.9953	28.2103	27.9366	27.9751	5	5	5	38.4	38.4	38.4	18.648	0	286.86	1784700000	110	5	4	5	4	2	3	4	7	4	5	4	5	5	6	5
27.7649	28.0925	28.0225	28.152	28.2097	28.1437	27.9382	28.1426	27.763	27.8747	27.8048	28.076	27.682	27.9523	27.5401	27.7091	27.6703	27.6979	27.6384	27.7327	27.8641	28.0413	27.7596	27.8681	26	26	26	34.3	34.3	34.3	146.67	0	113.19	1784000000	177	9	11	10	18	9	14	5	7	5	9	2	6	2	4	6
27.5489	27.8558	28.1199	27.8664	27.7471	27.8787	27.9783	28.3169	28.061	27.9799	28.0809	28.4449	27.9061	27.5677	27.5638	27.6673	27.6616	28.1221	27.8441	28.4745	28.2282	28.0688	27.9887	27.851	9	9	9	44.7	44.7	44.7	26.832	0	127.59	1783500000	129	4	2	7	4	6	7	5	4	5	4	4	4	4	4	5
27.0047	27.2297	27.1929	27.0041	27.0722	27.0813	28.4686	28.4644	28.2064	28.3117	28.3575	28.369	28.1538	28.3706	28.1746	28.397	28.1408	28.3452	28.1969	28.2411	28.0319	28.7016	28.0756	28.0307	29	29	22	23.6	23.6	17.9	202.04	0	115.44	1781700000	188	2	2	3	2	3	3	9	8	5	9	6	9	8	10	10
27.4568	27.703	27.6158	27.5529	27.8679	28.1646	27.5164	27.8918	27.6166	27.5532	27.5717	27.9117	27.6985	27.6721	27.639	27.6893	27.5627	27.6492	28.3497	28.7254	28.5492	28.9926	28.7084	28.8635	22	22	22	18.8	18.8	18.8	202.16	0	177.81	1780600000	172	4	6	4	5	5	6	4	6	4	6	3	4	6	2	6
29.0458	28.5205	28.1641	28.1557	28.1512	28.0399	27.6378	27.5103	27.7189	27.6322	27.5352	27.4484	27.8072	27.4382	27.6602	27.4136	27.8177	27.5603	27.607	27.2476	27.4923	27.3398	27.5159	27.5275	20	20	20	30.3	30.3	30.3	105.32	0	160.04	1776100000	152	9	9	10	12	9	11	5	7	5	5	4	4	9	5	5
28.0235	28.0879	27.6225	27.9346	27.5098	28.0659	28.0052	28.6499	28.0903	28.4205	28.4913	28.4975	27.7076	27.8054	27.8648	28.0191	28.13	28.1755	27.9972	28.0918	27.8159	27.5513	28.0815	28.1711	11	11	11	41.9	41.9	41.9	52.428	0	30.533	1774300000	68	2	2	5	5	2	2	3	4	3	2	1	2	1	5	2
27.7813	27.866	28.029	27.8831	27.6709	27.6113	27.6964	27.7962	27.9836	28.0664	27.9543	28.0605	28.0607	27.3966	27.8822	27.7874	28.0012	27.9505	28.1866	28.8529	28.3065	29.0216	28.2331	28.7243	15	15	15	40.1	40.1	40.1	47.578	0	64.102	1772800000	130	2	3	7	5	7	6	10	2	7	2	5	4	4	2	8
27.7486	28.0623	27.6642	27.9255	27.8968	28.046	28.0927	28.2154	28.2909	27.944	28.1179	28.396	27.3092	27.4226	27.8611	27.5219	27.7037	27.7884	28.228	27.8968	28.032	27.6512	27.8783	27.3129	5	5	5	53.6	53.6	53.6	14.199	0	255.04	1772600000	98	5	5	6	4	7	4	4	3	4	5	5	4	6	5	3
27.5526	27.9438	27.8502	27.9317	28.0397	28.2308	27.4829	27.5258	27.4434	27.3798	27.6739	27.5815	27.6517	27.6303	27.4435	27.7895	28.0855	27.9873	27.3953	28.1288	27.9178	29.0146	27.473	28.2666	8	8	7	34.3	34.3	32	40.623	0	71.03	1770000000	132	4	5	9	6	4	6	3	6	6	6	4	4	5	5	8
27.4206	27.4503	27.6847	27.3822	27.5336	27.5724	28.0407	28.1973	27.9995	28.0438	27.9619	28.4973	27.8528	28.1503	27.6566	27.656	27.515	28.0554	28.0067	28.4315	27.9781	28.8891	27.9111	28.7009	7	7	7	15.2	15.2	15.2	75.775	0	108.28	1768400000	71	3	4	4	6	2	6	1	1	2	5	3	2	4	4	0
28.0958	27.7796	27.7542	27.973	27.7938	27.7865	27.7621	27.8089	28.008	28.0118	27.707	28.0071	27.3964	27.6275	27.7166	27.9189	27.6071	27.5515	28.439	28.1378	28.3026	28.4641	28.4938	28.35	12	12	12	54.2	54.2	54.2	35.329	0	148.18	1768200000	154	2	6	4	6	9	7	10	6	6	8	7	4	9	5	8
28.1813	27.5226	27.5968	27.6112	27.3236	27.3898	27.7781	27.6207	27.8731	27.6067	27.7608	27.4276	27.9193	27.6991	28.0422	27.6911	28.0948	27.9892	28.0706	27.6087	28.0985	27.573	28.2567	27.8437	15	15	15	48.5	48.5	48.5	47.355	0	287.03	1766900000	124	6	3	2	5	4	5	6	6	4	7	2	2	6	5	5
28.4517	27.8321	27.6176	28.082	27.5216	27.9234	27.6892	28.3396	27.7328	27.606	28.3207	29.0604	27.594	27.8943	27.7766	28.3304	27.6792	28.0376	27.7776	27.886	27.4707	27.6094	28.2868	27.0689	9	9	9	49.3	49.3	49.3	24.347	0	319.64	1765100000	118	6	3	6	5	5	3	4	5	5	5	7	8	5	8	4
28.238	28.1769	27.8364	27.764	27.835	27.9743	27.699	27.6075	27.7715	27.8204	27.8915	27.4741	27.898	27.8989	27.6048	27.3907	27.7056	27.2792	28.2861	27.648	27.6288	27.3862	28.3501	27.3867	10	10	8	40.8	40.8	29.4	36.899	0	205.9	1764200000	102	6	4	11	4	4	4	3	4	4	4	3	2	3	5	3
27.8119	28.0615	28.1511	28.0025	28.0088	28.2084	27.8721	28.02	27.767	28.1807	28.0189	28.3465	27.6261	27.6334	27.4819	27.6831	27.6935	27.6767	27.6855	27.75	27.7401	27.598	27.7021	27.7517	11	11	11	36	36	36	66.526	0	323.31	1762400000	141	4	11	6	7	5	8	3	5	8	6	5	3	5	5	6
28.4932	28.283	27.6163	28.0751	28.0197	27.9347	28.4867	28.3412	28.2556	28.2096	28.0989	27.9096	27.7815	27.3659	28.086	27.8531	27.9745	27.3375	27.9868	27.3605	27.7744	27.2874	27.5469	27.145	11	11	11	41.6	41.6	41.6	39.681	0	147.33	1758900000	77	2	2	2	3	4	9	4	6	4	4	3	5	0	5	1
27.7904	28.5658	27.8226	28.1637	28.0588	28.0139	27.7413	28.2179	27.2759	27.7375	27.5301	27.8942	27.4472	27.082	27.4775	27.3401	27.3517	27.9165	27.8651	28.1229	28.0103	28.4203	27.4692	28.1186	8	8	8	45.6	45.6	45.6	24.279	0	323.31	1756100000	86	1	6	4	5	7	6	2	3	3	4	2	2	2	3	2
27.8869	28.1854	28.0854	28.0602	28.1553	28.3637	27.7157	27.7361	27.5698	27.7866	28.0135	27.7708	27.2482	26.9483	27.3171	26.8904	27.3451	26.4863	27.8267	27.9519	27.7101	27.7851	27.6929	28.6614	18	18	18	32.1	32.1	32.1	71.289	0	145.46	1752400000	143	10	10	8	8	11	14	5	9	7	6	6	5	3	6	2
28.5064	28.1874	27.9056	28.0859	27.9574	27.9482	27.5892	27.3951	27.4985	27.608	27.7853	27.4265	27.9384	27.8345	27.8406	28.0062	27.9814	28.0269	26.9829	27.0503	27.2237	27.0668	26.8949	26.6328	29	29	29	29.3	29.3	29.3	162.46	0	323.31	1751100000	178	13	16	7	9	7	9	5	7	6	9	6	5	9	12	10
28.1572	27.7914	28.0521	27.799	27.6589	28.1401	28.0025	27.9037	27.9581	27.8309	28.1031	28.1522	27.7085	27.9189	27.4741	27.7173	27.5108	27.0436	27.4977	27.1554	27.2892	26.9189	27.415	27.5574	11	11	11	49.6	49.6	49.6	39.31	0	57.132	1750200000	122	8	5	8	8	10	5	4	11	2	7	5	5	2	3	6
28.488	28.0401	27.8286	28.3642	28.1468	28.2152	27.8847	28.0912	27.7612	27.6862	27.7872	28.2473	27.0812	26.9152	27.0571	27.0945	27.0986	26.9872	27.9837	27.8968	27.9435	27.4237	27.4927	27.3739	7	7	7	36.5	36.5	36.5	20.63	0	53.216	1741000000	117	4	3	7	5	7	7	7	2	7	3	4	5	5	4	4
28.6611	27.9202	28.1189	28.1405	27.929	27.8524	27.9315	27.6553	27.7292	27.6409	27.8999	28.024	28.252	27.5554	27.8519	27.5252	28.3045	27.603	27.5905	26.6657	27.9705	26.6494	27.1923	27.1355	6	6	6	56.4	56.4	56.4	15.046	0	46.024	1740100000	73	3	4	4	3	5	5	2	3	4	5	2	2	4	3	3
26.9362	27.5904	27.8312	27.4769	27.5557	27.6404	27.5995	27.5985	27.469	27.5685	28.0575	27.7579	27.3136	27.6047	27.5331	27.3433	27.8645	27.2784	27.7083	28.133	28.3801	28.4846	27.7561	27.7598	8	7	7	24.5	22	22	54.12	0	80.043	1738200000	86	3	5	3	2	3	4	4	4	7	1	4	3	4	1	5
27.6275	27.1191	27.6435	27.5281	27.7177	27.3138	28.1103	27.7991	27.9217	27.6704	28.1775	28.166	28.2486	27.6574	27.7829	28.2294	27.8281	27.8588	28.3588	28.3348	27.9648	28.5995	28.0232	28.5423	18	18	18	38.9	38.9	38.9	66.316	0	238.53	1738100000	110	6	3	3	5	3	6	5	2	7	5	3	3	4	6	4
27.635	27.3664	28.0294	27.5686	27.6942	27.4898	27.8562	27.9719	27.9759	28.1207	27.9643	28.0178	27.7735	28.2311	27.5667	27.4725	27.7033	28.1432	27.6294	27.8837	27.71	28.8796	27.6719	28.4894	9	9	9	54.5	54.5	54.5	26.458	0	24.537	1737800000	85	3	3	4	4	1	5	5	4	4	6	3	4	3	4	1
27.7834	27.9826	27.7318	28.1207	27.7734	27.749	27.995	28.1705	27.9189	27.974	28.1152	27.8398	27.7446	27.7414	27.9739	28.2412	27.6481	27.9814	27.8184	27.8103	27.8046	28.1969	27.6649	28.0521	9	9	9	45.5	45.5	45.5	34.833	0	159.76	1735000000	119	2	6	4	4	5	5	3	6	2	4	8	6	6	4	6
28.3985	27.6762	27.9402	27.8683	27.228	27.8339	27.8913	27.7358	28.544	27.1372	27.8911	27.356	28.1002	28.1049	28.1832	28.3403	27.8033	27.6603	28.219	27.5728	27.7273	27.333	27.9584	27.7199	12	12	12	41.6	41.6	41.6	56.256	0	47.661	1731800000	106	5	3	3	6	5	7	4	3	1	2	5	6	3	4	5
27.8647	27.8434	27.3337	27.7877	27.2648	27.1399	28.0646	27.8866	28.0403	27.994	27.6075	28.1958	28.0042	27.9352	28.2074	28.2277	28.0682	27.9206	28.2539	28.4187	27.7462	27.4784	28.3286	27.447	7	7	7	27.6	27.6	27.6	46.701	0	323.31	1731100000	101	2	2	3	4	2	2	6	4	3	4	3	4	6	4	5
28.1221	28.1664	28.4125	27.7998	28.1041	28.0288	27.8064	28.1353	27.7732	28.0858	28.1111	28.1017	27.5866	27.5045	26.8142	27.6673	27.2477	27.8395	27.1607	27.97	27.3465	28.1721	27.2234	28.237	13	13	13	34	34	34	61.494	0	24.907	1729500000	82	5	8	5	5	2	6	2	2	3	3	4	5	3	3	1
28.2566	28.1439	28.0301	28.175	27.8847	28.0216	27.8803	27.8244	27.8716	27.9214	27.3511	27.8507	27.2295	27.3464	27.7054	27.4898	27.507	27.4015	27.4217	27.1511	27.6014	27.4387	27.771	27.0195	18	18	18	22.5	22.5	22.5	145.81	0	114.69	1727600000	132	5	9	7	5	8	7	7	6	8	7	6	7	2	4	3
27.1294	27.9027	28.2562	27.816	27.7021	27.8327	27.7667	27.5965	27.7019	28.0851	28.0728	28.0276	27.5866	27.694	27.4439	27.7562	27.2929	28.1291	27.1391	27.808	27.9517	28.4898	27.4915	28.3316	16	16	16	26.2	26.2	26.2	81.613	0	66.136	1726300000	170	5	8	5	9	12	11	6	6	5	8	7	5	3	7	5
26.3592	27.0031	27.6615	26.9588	27.7277	26.7636	28.1327	27.0959	28.3193	27.2593	27.8727	27.8123	28.0168	28.0421	28.2286	27.8069	28.006	27.1177	28.9317	27.0837	29.2922	27.419	28.9645	27.9541	5	5	5	20.6	20.6	20.6	25.416	0	19.39	1723900000	54	0	2	2	3	2	2	3	2	2	2	3	2	4	4	1
26.5101	27.3509	27.1811	27.511	27.5059	27.5516	27.5704	27.724	27.0155	27.6704	27.8198	27.3656	28.2187	28.6425	28.3119	28.8185	28.4374	28.589	27.8413	28.2016	28.1604	28.8315	28.0125	28.7759	18	18	17	37	37	35	64.953	0	323.31	1723700000	196	2	6	5	5	4	9	9	8	5	4	5	4	14	13	12
28.5511	27.8601	27.6042	27.7868	27.5284	27.7229	27.7387	27.9614	27.8508	27.8014	27.6827	28.1418	27.6503	27.8259	28.0019	27.7684	28.2222	28.2713	27.506	27.2194	27.0959	27.238	27.1015	27.3136	11	11	9	48.8	48.8	44.5	37.19	0	323.31	1721200000	130	7	5	6	5	10	4	5	6	5	6	3	6	5	5	7
26.6487	28.0591	27.6248	27.1035	27.271	27.3419	27.7489	27.7985	27.7008	28.3378	28.0362	27.0178	27.9817	28.336	27.8808	28.1247	28.3878	28.351	27.564	28.2503	28.4692	29.166	27.7135	28.3363	7	7	7	24.5	24.5	24.5	25.19	0	112.88	1717000000	99	4	6	2	5	4	3	4	3	4	5	2	4	6	6	2
27.4802	27.7849	27.8648	27.7794	27.739	27.8431	27.9244	27.9988	27.8148	28.0213	27.929	27.9761	27.8401	27.9238	27.6804	27.6466	27.5983	27.7964	27.9072	27.9988	28.2203	28.4459	27.7725	28.2837	25	25	20	24.4	24.4	20.3	160.9	0	111.59	1715500000	176	7	11	13	10	8	8	10	7	5	7	5	6	9	7	4
26.0387	26.8304	26.4604	26.7934	26.5576	26.6811	27.7011	27.8535	27.7196	28.0791	28.273	28.2361	27.1737	27.3573	27.2578	27.3014	27.2988	27.5311	29.0545	29.5448	29.2385	29.8954	29.1912	29.7762	44	44	44	17.4	17.4	17.4	596.33	0	323.31	1715000000	301	1	3	4	6	3	5	9	10	9	13	8	10	2	8	4
28.1367	28.1741	27.9305	28.0265	27.7161	27.7383	28.0824	27.8506	27.7915	27.866	28.0136	27.8637	27.5174	27.3366	27.6015	27.7858	27.6727	27.4242	27.2845	27.2033	27.4535	27.4225	27.3446	27.2189	12	12	12	53.6	53.6	53.6	34.222	0	191.65	1711500000	109	4	7	3	8	9	5	6	5	7	5	6	4	4	1	4
27.9062	27.7234	27.8923	27.7588	27.8511	27.7375	27.8999	27.8316	27.7195	28.0273	28.2199	28.0966	27.6578	27.8206	27.985	28.0807	27.6487	27.5544	27.8081	27.6137	27.8322	28.4987	27.5632	27.533	11	11	11	39.5	39.5	39.5	57.193	0	60.508	1710200000	170	3	9	7	9	9	8	7	4	12	7	7	7	8	6	8
27.3043	27.5669	28.1466	27.5388	27.9135	27.5292	27.7015	27.443	27.639	27.6106	27.4827	27.32	28.2122	27.8835	27.9855	27.8445	28.3138	27.3987	28.0584	28.1907	28.2908	29.0313	27.7551	28.323	12	10	10	56	45.5	45.5	30.85	0	215.7	1706800000	136	5	4	4	7	9	5	7	5	7	5	3	4	8	9	6
27.1424	27.918	27.8735	28.1191	28.2273	27.9949	28.3039	28.5354	28.1621	27.9857	27.9557	27.9877	28.0022	27.7482	28.0492	27.2572	27.9431	27.9661	27.9435	27.6169	27.9684	27.5925	27.9957	26.7233	3	3	3	24.5	24.5	24.5	17.394	0	84.464	1706500000	50	1	2	2	2	3	2	2	2	1	3	1	2	2	3	2
27.235	28.2993	27.9972	28.1627	28.0348	27.9555	27.491	27.2563	26.9554	27.4892	27.2756	27.0922	28.1563	28.4449	28.3046	28.206	28.2754	28.1684	27.5197	27.5483	27.7133	28.1965	27.6314	27.9084	14	14	13	28.7	28.7	27.7	86.942	0	92.829	1705400000	163	6	7	10	11	10	9	3	3	3	5	4	4	10	10	7
27.3534	27.3934	27.3174	27.4285	27.2467	27.3695	27.9874	28.0362	27.8765	27.7894	27.8263	28.2702	27.6611	27.5961	27.8357	27.9847	27.7015	28.0491	27.9499	28.4993	28.3718	28.8856	28.1122	28.8365	16	16	14	34.9	34.9	31.6	89.42	0	175.55	1693300000	179	5	6	6	8	3	5	11	6	7	7	5	8	7	10	8
28.5362	27.3509	27.8749	27.7927	27.9121	27.9167	27.616	27.3359	27.3511	27.3122	27.6223	27.6253	27.7326	27.669	27.8258	27.4838	27.6065	27.7617	28.259	28.3304	28.0957	27.8569	28.3927	26.4967	5	5	5	31.8	31.8	31.8	17.342	0	18.842	1691400000	77	4	2	6	4	4	3	3	3	3	2	3	1	4	4	5
28.2351	27.9008	27.8854	27.8204	27.6379	28.0607	27.8173	27.5442	28.3387	27.6784	27.0832	27.9026	27.693	27.4576	27.6195	27.4719	27.7556	28.1021	27.6043	27.6272	27.0989	27.3859	27.2921	28.3569	4	4	4	19.1	19.1	19.1	31.3	0	12.604	1690000000	48	4	1	3	1	2	1	2	1	3	2	1	2	2	3	1
27.8381	27.7743	27.9323	27.6913	27.8707	27.7377	27.7526	27.7556	27.5957	27.6844	27.9125	27.9596	27.7972	27.954	27.8883	28.1946	27.7496	27.9787	27.8877	28.1349	27.8276	28.1693	27.8679	28.1954	14	14	14	38.1	38.1	38.1	66.452	0	214.04	1687400000	100	3	6	5	5	7	6	2	2	3	3	3	2	3	6	4
26.8731	27.9274	27.854	27.8777	27.5704	28.2541	27.698	28.1386	27.6357	28.1235	27.7713	27.5056	27.5568	28.0603	27.8738	28.0233	27.9591	28.018	28.2454	28.2064	28.1318	28.4807	28.2793	28.1488	7	7	7	21.4	21.4	21.4	55.536	0	65.469	1686100000	86	1	4	4	5	4	5	1	5	4	3	4	3	2	4	3
28.4052	27.7293	28.0166	27.3363	27.8778	27.2023	27.8701	27.5785	27.8641	28.0068	27.7767	28.0519	28.0019	28.2213	28.2272	28.2095	28.1192	27.612	28.1649	28.0197	27.782	26.9431	27.9777	26.7345	7	7	7	49.4	49.4	49.4	20.546	0	90.789	1684900000	77	1	3	4	3	3	4	6	2	4	3	4	2	2	3	3
27.0804	27.4668	27.84	27.5086	27.6414	27.3097	27.939	28.0929	28.1235	27.9263	28.0217	28.1752	28.0507	28.1219	28.0745	28.1404	28.1094	27.9203	27.8592	28.3437	27.9173	28.3937	27.9297	28.7313	10	10	10	58.2	58.2	58.2	33.526	0	38.04	1684000000	142	2	7	10	4	5	3	5	8	6	8	6	3	7	9	7
27.6739	27.9245	28.0919	27.8421	27.7642	27.9739	27.6893	27.9131	27.4752	28.0753	27.965	27.4547	27.6466	27.9507	26.8307	27.9219	27.1742	28.1404	27.4584	28.5593	27.6916	28.7775	27.6033	29.1422	9	9	6	29.3	29.3	19.4	46.513	0	204.13	1683600000	110	9	7	5	6	6	5	3	4	5	9	5	3	6	3	2
28.2502	27.9335	27.765	27.8979	27.7777	27.837	27.303	27.4514	27.7108	27.674	27.6773	27.7053	27.7069	27.8591	27.8559	27.4839	27.7713	27.6697	27.7742	27.6883	27.9266	27.1538	27.8189	27.2584	17	17	17	31.3	31.3	31.3	113.29	0	260.78	1683400000	139	5	8	8	5	9	9	4	5	5	7	3	3	5	7	4
27.7149	28.2117	28.1704	28.0601	28.0226	28.3757	27.9878	28.2998	28.0587	28.0075	27.8551	28.1207	27.5671	27.611	27.7506	27.5923	27.6833	27.6957	27.773	27.8858	27.7596	27.9147	28.0379	27.7759	7	7	7	29.5	29.5	29.5	29.506	0	152.7	1683000000	137	5	7	9	8	5	9	7	8	6	3	5	5	7	5	7
28.3207	27.3867	28.0956	27.715	27.6182	27.4547	27.3272	27.0664	27.3957	27.3215	27.1555	27.3067	27.668	26.733	27.0823	27.2443	27.1226	28.1227	27.0375	28.0331	26.7645	28.5757	27.5717	28.1977	8	8	8	29.2	29.2	29.2	43.383	0	91.192	1681900000	75	4	4	6	2	2	3	2	1	2	5	1	2	3	6	3
28.3341	27.8131	27.8917	28.107	27.8883	27.7909	27.545	27.118	27.6798	27.6249	27.6078	27.1559	27.8237	27.2199	27.9367	27.5988	27.8916	27.8666	27.7489	26.8415	27.5109	27.1853	27.9826	26.1428	10	10	10	27.7	27.7	27.7	63.277	0	203.39	1680400000	54	5	1	4	4	5	2	3	3	5	1	3	1	3	0	4
28.436	28.3721	28.2986	27.8951	28.3579	28.2712	27.1148	27.0864	27.0197	26.9411	27.2849	27.0747	27.7486	27.599	27.7573	27.9518	27.9091	27.6366	26.5183	26.3223	26.7712	26.6983	26.606	25.4504	13	13	13	16.4	16.4	16.4	108.58	0	160.53	1678900000	87	6	6	7	7	7	7	1	2	2	1	1	1	6	3	5
27.5738	27.8638	27.9249	28.1417	27.7185	28.1154	28.0995	28.8143	28.1056	27.9629	27.8569	28.2237	27.9604	27.5075	27.3688	27.7089	27.8214	27.9159	27.5888	27.6299	27.5609	27.3031	27.5062	27.3957	5	5	5	79.6	79.6	79.6	12.452	0	323.31	1677700000	100	4	3	7	6	5	4	4	5	4	6	2	4	3	4	2
27.7048	27.8177	27.9614	27.1755	27.7203	27.6707	28.025	27.4724	27.7601	27.2942	27.9029	27.3128	27.5598	27.1808	27.6796	27.6292	28.1893	27.522	28.4998	28.1017	27.9337	26.9573	28.264	27.3165	7	7	7	38.7	38.7	38.7	39.396	0	45.106	1672400000	83	4	2	2	3	4	5	2	6	4	4	2	5	6	3	3
28.3991	27.411	27.9477	27.7709	27.6176	27.7946	27.8413	27.6615	27.9224	27.485	28.0349	27.7538	27.4692	27.3418	27.6713	27.1241	27.7914	27.1754	27.8615	26.7684	27.7143	26.6838	27.4983	26.6604	9	9	9	44.4	44.4	44.4	36.724	0	59.096	1671100000	46	3	0	4	1	4	1	1	1	2	2	3	2	2	1	2
27.7694	27.423	27.2421	27.2635	27.3088	27.1277	27.7664	27.9914	27.6127	27.7502	27.9241	27.9334	27.7568	27.7544	27.6187	27.6346	27.6969	27.9069	28.0183	28.0274	28.2221	28.7164	28.1161	28.2133	33	33	33	18.7	18.7	18.7	261.14	0	323.31	1670700000	108	2	2	1	5	2	8	3	8	2	8	0	2	4	2	4
27.3684	27.5054	27.6134	27.4352	27.3664	27.5151	27.458	27.7184	27.2362	27.6157	27.5032	27.813	27.2122	27.4883	27.1601	27.366	27.4636	27.732	28.7829	29.0522	28.6206	28.9982	28.9015	28.9636	24	24	24	30.5	30.5	30.5	134.55	0	229.95	1669800000	164	3	6	3	6	5	8	8	4	5	5	4	2	1	5	3
28.3405	28.1532	27.4734	28.2261	27.4986	27.9557	27.5961	28.248	27.8511	27.5667	27.5992	27.4079	27.3557	27.7606	27.5047	27.6864	27.775	27.0285	27.6538	28.3238	27.715	27.5093	27.813	27.7993	5	5	5	65.5	65.5	65.5	13.459	0	310.6	1669100000	76	3	4	3	4	3	3	4	2	5	3	5	1	4	2	4
27.7544	27.683	27.547	27.673	27.3637	27.6728	27.4385	28.1698	27.6141	27.6861	27.4941	27.9217	27.6524	28.6265	28.1207	28.3457	28.1511	28.0005	28.0524	28.3339	28.028	28.1053	28.0827	27.7437	6	6	6	51.9	51.9	51.9	22.119	0	22.164	1665900000	84	1	3	2	4	3	3	3	2	4	2	2	6	4	6	4
27.892	27.9482	27.8097	27.8666	27.6878	27.7833	27.5973	27.5071	27.4608	27.2268	27.6766	27.9006	27.6759	27.3582	27.6822	27.4088	27.4758	27.3544	27.8218	27.7778	27.6896	27.7163	27.83	28.016	18	18	13	37.5	37.5	29.8	74.761	0	86.209	1662700000	151	8	11	9	9	7	9	4	8	4	4	3	3	6	6	7
27.8591	27.6941	27.5602	27.7452	27.7286	27.5244	27.8198	28.1177	27.8385	27.6063	28.1888	28.0413	27.8597	27.6623	27.9295	27.8404	27.8944	27.5076	27.949	27.3271	27.915	26.9737	27.8128	27.4041	18	18	18	20.3	20.3	20.3	131.57	0	270.37	1662000000	159	7	8	7	10	4	6	5	5	6	6	4	7	6	10	6
26.9919	27.7828	27.54	27.9948	28.0371	27.7641	28.2025	27.8961	28.2083	28.2315	28.4522	28.5327	27.7428	27.1247	27.529	27.5876	28.1296	28.2104	27.7861	28.4321	27.9796	28.4816	27.3165	27.7791	3	3	3	15.5	15.5	15.5	12.538	0	8.3805	1658600000	29	1	1	1	1	1	1	2	1	1	1	2	2	1	1	1
28.0042	27.5834	27.5189	27.3137	27.2183	27.6401	27.7906	28.5436	28.3484	27.9834	27.9618	28.3325	27.7108	27.8352	27.8294	27.8577	27.6412	27.8823	28.0444	27.8157	27.6589	27.9598	27.9974	28.1611	7	7	7	75.6	75.6	75.6	23.225	0	28.813	1651700000	75	3	2	2	4	3	4	4	2	0	3	2	3	2	4	1
27.1279	28.0791	27.8375	28.0622	28.2013	27.7116	28.0668	28.5413	27.3647	28.13	28.1162	27.8374	28.6449	28.5846	27.5737	28.0087	27.3721	28.577	27.3547	27.6552	28.2388	28.005	27.6599	27.8678	2	2	2	18.4	18.4	18.4	16.691	0	24.866	1650700000	27	1	1	1	1	2	1	2	1	1	1	2	1	2	0	1
27.4125	27.3518	27.2305	27.2402	27.6351	27.5614	27.7785	28.3108	27.5422	28.0411	28.351	28.5418	27.9164	28.5228	27.8504	28.6543	27.6838	28.6158	27.349	27.7705	27.946	28.4779	27.8093	28.8385	8	7	7	19.2	18	18	74.316	0	56.166	1649600000	63	2	2	4	1	1	1	3	6	2	2	2	3	2	1	1
27.6644	27.9324	27.7256	27.9561	27.795	27.9752	27.9596	28.0559	27.9456	27.8316	27.7179	28.0526	27.1259	26.9861	27.0392	27.162	27.2264	27.0137	27.6613	27.8659	27.6917	27.5695	27.6402	27.8295	16	16	16	47.3	47.3	47.3	55.594	0	238.44	1648200000	193	7	9	10	13	8	7	6	10	5	15	6	9	5	8	4
27.6775	27.7719	27.2346	27.7404	27.5767	27.6442	27.6106	27.1652	27.4773	28.0465	27.614	27.6418	28.1692	27.9377	28.3248	28.0334	27.8052	28.16	28.0318	28.1753	27.8157	28.1462	27.7396	28.3363	10	10	10	24.1	24.1	24.1	64.969	0	34.921	1647400000	94	2	5	3	5	1	2	4	5	3	4	3	3	3	3	6
28.0573	27.889	27.8445	27.6091	28.003	27.7549	27.6735	28.0616	27.963	27.5466	27.6245	27.496	27.8499	27.8588	28.3839	27.757	27.9716	27.8237	27.2258	26.1661	26.7137	26.1754	26.9266	26.1253	8	8	8	40.3	40.3	40.3	40.786	0	118.96	1644800000	92	5	2	5	4	5	5	3	4	6	3	3	3	5	3	3
28.1549	27.7507	27.3154	27.9193	27.4499	27.7512	26.7677	27.1845	27.0183	26.8045	26.8338	27.2952	27.9528	27.973	28.5023	28.0287	28.3431	27.785	28.6744	27.8153	27.8798	27.4024	28.0271	27.2315	12	12	12	23.7	23.7	23.7	105.32	0	26.564	1641400000	71	2	3	4	3	2	1	3	1	1	0	2	1	5	3	9
27.8038	27.9024	27.7378	27.6103	27.7273	27.5171	27.8523	27.7227	27.6286	27.7086	27.9441	27.6352	27.412	27.4999	27.5879	27.5206	27.496	27.6728	27.3636	27.526	27.718	28.1183	27.4258	27.1465	16	16	16	26.2	26.2	26.2	89.405	0	47.563	1641000000	114	6	8	6	6	6	5	6	3	7	5	4	3	5	4	5
27.402	27.661	27.3234	27.5953	27.5327	27.9658	27.6001	27.8967	28.364	28.2127	27.9527	27.9856	27.9682	28.1865	28.0241	28.2304	27.8479	28.3916	27.4605	27.997	27.5132	27.9204	27.6784	27.8214	10	10	10	44.4	44.4	44.4	33.812	0	118.86	1639800000	111	4	5	5	4	2	8	4	8	5	4	5	2	6	7	4
28.1252	28.0162	27.5522	27.6636	27.8145	28.2504	26.7929	26.7453	27.0282	26.5793	26.7701	27.1715	27.8111	27.3744	28.3125	27.9154	27.9553	27.5978	28.6511	28.1899	27.792	27.6303	28.3943	28.6152	7	7	7	64.9	64.9	64.9	22.337	0	248.34	1639200000	94	2	6	5	3	3	6	0	1	3	5	2	1	5	4	2
27.0403	27.9167	27.7816	27.6488	27.5974	27.3339	27.9106	27.9889	27.6105	27.9821	27.9149	27.8935	27.6611	27.5851	27.5704	27.7582	27.6847	28.0689	27.6422	28.0986	27.5579	27.9056	27.7826	28.1535	8	8	8	57.8	57.8	57.8	26.182	0	134.6	1632200000	144	3	4	9	5	3	8	9	6	6	6	5	8	7	9	4
28.4209	28.0786	28.2734	28.1794	28.1697	27.9985	27.5877	27.4677	27.7352	27.0598	27.2937	27.2679	27.2523	27.3028	26.8033	27.2198	26.9354	26.8249	27.5562	27.3306	27.5371	27.2305	27.271	27.9793	6	6	6	60	60	60	20.082	0	16.425	1627300000	105	4	6	5	7	6	5	4	6	5	4	4	2	3	4	3
27.4699	28.2166	27.9106	28.0217	27.8542	28.116	28.1897	28.107	27.8197	28.141	27.8641	27.5262	27.9584	28.2748	27.619	27.7548	27.7	27.4875	27.4943	27.2443	27.8583	28.1509	27.5388	28.0497	8	8	8	39	39	39	25.835	0	17.512	1625200000	58	1	4	4	4	2	1	1	2	3	4	2	3	2	2	3
27.9084	27.8157	27.6288	27.702	27.654	27.6628	27.7652	27.6176	27.9952	27.5772	27.585	27.833	27.93	28.3279	28.004	28.2247	28.0992	28.0344	27.6342	27.7759	27.8245	27.9357	27.8156	27.0649	14	14	14	18.8	18.8	18.8	93.673	0	41.163	1624900000	120	0	7	7	9	5	5	6	3	5	4	5	5	5	4	6
28.6013	27.9203	27.9738	27.8894	27.9548	27.8583	27.698	27.581	27.7889	27.3656	27.8709	27.5812	27.4104	27.4147	27.7225	27.1816	27.5407	27.0339	27.4581	26.8758	27.649	26.4484	27.5379	26.6871	13	13	13	55.4	55.4	55.4	42.272	0	45.888	1623600000	72	7	4	8	5	6	7	2	2	0	0	3	2	2	3	1
27.9619	27.8978	27.6657	27.7941	27.6742	27.9803	27.6814	27.9008	27.5296	27.649	27.507	27.5032	27.7667	27.5813	27.9401	27.9138	27.8887	27.9952	27.8314	27.8384	27.9049	28.0993	27.8944	27.8988	9	8	8	52.9	46.6	46.6	22.225	0	88.482	1621200000	112	3	6	8	6	5	5	4	5	4	5	2	3	5	7	3
27.0137	27.4748	27.3087	27.3525	27.107	27.4155	28.144	28.3576	27.9736	28.0454	28.2012	28.1528	27.5365	27.8559	27.9035	27.6625	27.7173	27.6722	27.5691	27.6408	27.8814	28.3625	27.6604	27.8486	23	20	20	23	20.7	20.7	164.67	0	229.74	1619900000	132	5	4	5	3	3	4	9	6	9	10	5	7	3	6	3
26.0122	26.3744	26.5803	25.9422	26.6502	26.4991	28.017	28.3548	27.6695	28.3276	28.0934	28.2832	28.4445	28.7484	28.2269	28.7575	28.0357	29.0244	27.8335	28.7494	27.8302	29.3354	28.1352	28.8288	8	8	8	35.6	35.6	35.6	33.868	0	194.59	1616900000	122	3	1	4	2	5	2	8	4	3	3	5	4	8	4	7
28.7147	26.8952	27.6706	27.2677	27.4906	26.995	27.6592	27.4587	27.5735	26.9289	27.5045	27.8961	27.5231	26.8073	27.4012	26.6633	27.65	28.3911	27.4486	27.9032	27.584	26.922	27.4674	28.1797	8	6	6	31.9	20.3	20.3	28.787	0	8.5316	1615700000	56	3	2	3	5	4	4	2	3	2	1	3	0	3	2	2
27.3135	27.5904	28.0838	27.7954	27.7624	27.7286	27.8533	28.1465	27.9318	27.8936	28.3349	28.2548	27.6672	27.6458	27.826	27.8801	27.6265	28.7285	27.3548	28.0883	27.7923	28.5676	27.3762	28.4452	16	15	15	20.1	18.9	18.9	106.12	0	51.916	1613600000	80	3	2	6	7	7	2	2	4	5	1	5	3	3	2	3
27.6242	27.3303	27.6026	26.8436	27.1813	26.8664	26.9086	26.8257	27.3136	26.6084	27.2612	27.7262	28.518	28.6513	28.5081	28.4268	28.9854	28.3267	28.0456	27.9285	28.0641	27.7308	28.1537	27.7784	6	6	6	54.4	54.4	54.4	20.838	0	76.094	1612100000	44	0	2	2	1	1	2	2	1	1	1	1	2	3	4	2
27.734	28.0781	27.5613	27.9907	27.7034	27.3749	27.5667	27.6384	27.7402	27.5887	28.0425	27.6106	27.4778	27.5249	27.7895	27.9983	27.9957	27.7385	28.2416	27.1649	27.7448	27.563	28.0266	27.4514	6	6	6	17.7	17.7	17.7	42.153	0	62.663	1611800000	88	2	5	5	6	3	6	3	1	4	2	4	2	4	4	4
27.8215	28.0278	27.9039	27.8412	27.7479	27.9832	27.7884	27.6263	27.7695	27.6067	28.0258	27.1153	27.2074	27.5592	27.6165	27.2128	27.8976	27.0219	27.8289	27.8188	27.2874	26.5096	27.5589	26.6483	7	7	7	46.1	46.1	46.1	32.749	0	82.529	1610000000	81	2	3	5	3	3	5	3	5	5	2	2	3	5	3	2
27.21	27.4156	27.1222	27.4851	27.3508	27.2461	27.5963	28.0833	27.6763	28.0472	27.8224	27.5677	27.5609	27.9191	28.2218	27.9356	28.1076	27.5887	28.4321	28.1399	28.2548	28.0636	28.3612	28.4703	15	15	15	23.7	23.7	23.7	103.08	0	323.31	1606700000	177	5	7	6	6	9	5	9	11	6	4	6	8	8	7	7
27.0307	27.3286	27.9431	27.5312	27.7838	27.7001	27.7678	27.993	27.3473	28.0462	27.833	27.6169	28.525	28.4713	27.771	28.483	27.6628	28.839	26.6745	27.7452	26.9249	28.561	26.8763	28.5839	7	7	7	31	31	31	36.263	0	112.98	1606300000	151	6	6	7	7	8	5	7	7	6	4	4	6	8	5	7
27.0596	27.2928	28.0145	27.4947	27.6427	27.491	27.7574	28.4214	27.1767	28.1544	27.9144	27.9166	27.7358	28.4012	26.9237	28.4281	26.9016	28.5372	26.8411	28.4557	27.0572	28.7627	26.462	29.2764	11	11	11	29.6	29.6	29.6	61.728	0	56.758	1604000000	114	6	3	6	4	6	3	4	6	4	5	3	5	6	6	3
27.1962	27.3829	27.1428	27.3607	27.2445	27.3638	28.1359	28.354	28.089	28.117	28.2411	28.181	28.0741	28.2883	28.2648	28.3019	28.2527	28.0964	28.0282	27.8732	28.0562	27.8369	28.0715	27.8275	16	16	15	37.2	37.2	35.2	59.069	0	219.75	1603200000	157	1	4	3	3	2	2	9	8	10	8	6	5	9	8	7
27.6917	28.2249	28.1948	27.7015	28.0371	28.029	27.512	27.5475	27.0644	27.1084	27.5051	27.7368	26.9454	28.1396	26.7329	27.6043	26.9151	27.978	26.9298	28.3543	27.6092	28.9322	27.1045	28.6148	6	6	6	16.1	16.1	16.1	32.461	0	85.069	1602500000	61	2	4	3	4	5	3	1	1	1	2	3	1	1	2	1
27.9481	27.5601	27.5431	27.5357	27.513	27.3874	27.7129	27.7456	27.7671	27.8045	27.9271	27.7334	27.5165	27.4041	27.7236	27.5521	27.75	27.5198	27.4924	27.3219	27.8045	27.6885	27.5951	27.4243	18	18	13	23.6	23.6	18.1	132.88	0	93.445	1600400000	147	5	7	3	8	6	5	9	7	8	4	6	7	5	4	7
27.766	27.4825	27.4619	27.6154	27.6337	27.5351	28.233	27.8148	28.3263	27.723	28.339	28.0397	27.6789	26.6432	27.5467	27.3499	27.7759	27.1143	27.9619	27.1168	28.1197	27.3062	27.6485	26.8328	6	6	6	35.2	35.2	35.2	29.247	0	9.7528	1600000000	56	2	2	4	4	1	1	2	1	3	1	2	3	2	3	2
28.2959	28.0246	27.8443	27.9653	28.195	27.8703	27.6262	27.7862	27.509	27.3911	27.8187	27.6958	27.6719	27.1269	27.8043	27.3201	28.24	26.8571	27.4473	26.3524	28.5419	26.3171	27.4225	26.8306	6	6	6	28.8	28.8	28.8	38.771	0	17.187	1597400000	65	1	5	4	6	5	4	2	1	2	3	2	2	2	2	3
27.2982	27.2054	27.8531	27.6205	27.7793	27.633	28.0658	28.1663	28.2468	27.7609	27.9158	28.1403	27.5473	27.3523	27.5782	27.6899	27.3787	27.9305	27.565	27.9286	27.7681	27.9284	27.5372	28.4731	13	13	11	59.8	59.8	53.5	31.54	0	83.559	1597300000	91	0	3	5	3	3	4	4	6	4	4	4	4	2	2	5
27.6466	27.5248	27.6345	27.3009	27.7176	27.4161	27.6747	27.8212	27.6002	27.7987	27.6154	27.5726	27.7889	27.6754	27.8021	27.4136	27.9932	27.9278	28.0761	28.4322	28.2575	28.6226	28.0877	28.2668	11	11	4	36.8	36.8	13.7	40.589	0	84.112	1597000000	108	2	4	5	5	1	4	2	4	5	4	3	3	6	5	6
27.4847	27.764	27.9276	27.6696	27.6039	27.7883	27.7204	27.7994	27.8107	27.4421	27.4448	27.7275	28.3317	28.2887	28.4387	28.0816	28.4217	28.0944	27.3442	27.1413	27.101	26.8013	27.3173	27.2924	12	11	11	36.5	34.8	34.8	52.823	0	15.663	1593800000	67	1	2	1	7	1	4	2	0	4	5	0	1	6	4	5
28.4592	27.8935	27.9792	27.8715	27.5821	27.952	27.1638	27.1697	27.0891	27.4635	27.2314	27.1901	27.2042	27.6094	27.3834	27.2401	27.6229	27.0976	27.6889	27.0965	27.4327	26.4262	27.1926	26.8154	14	14	14	39.1	39.1	39.1	46.51	0	72.339	1591700000	90	6	5	9	3	9	7	5	3	3	2	2	2	2	3	2
27.3799	27.8332	27.827	27.6555	27.701	27.6814	27.921	28.1721	27.8745	27.9053	28.0607	27.7723	27.6644	27.8103	27.6012	27.9137	27.9873	27.721	27.5316	27.6319	27.6338	27.9626	27.5619	27.7864	18	18	18	43.1	43.1	43.1	56.44	0	119.26	1585100000	153	4	7	7	10	7	9	3	9	5	11	6	5	6	6	8
27.1083	27.1126	27.4286	27.0977	27.5536	27.4847	27.9412	27.7837	27.9792	27.5039	27.7096	28.1625	27.8833	27.7923	28.3018	28.1992	27.6224	27.9559	27.7639	28.1243	27.7612	28.6244	27.6995	28.5685	10	10	10	36.6	36.6	36.6	39.829	0	227.48	1583700000	118	3	3	4	4	3	7	7	3	5	5	5	5	6	10	3
27.9548	27.5862	27.3818	27.6389	27.3848	27.6095	27.6527	27.5614	27.6049	27.4341	27.6702	27.831	27.8541	27.4418	27.8826	27.6458	27.9947	27.4326	27.8741	27.6508	27.8684	27.2664	27.5853	27.4075	11	8	6	37	29.2	23.8	62.518	0	62.861	1583100000	84	5	5	5	4	2	3	4	3	2	7	2	0	3	8	4
27.8115	27.8019	27.9092	27.846	27.9638	27.8688	27.7236	27.5353	27.7613	27.5833	27.4939	27.5946	27.9604	27.5514	27.618	27.5241	27.7296	27.1024	27.8423	27.568	27.7491	27.3037	27.6301	28.1643	15	15	15	29.9	29.9	29.9	71.635	0	23.469	1581800000	90	5	6	2	6	3	5	2	4	2	2	1	3	3	5	3
26.9731	27.4824	27.6928	27.6923	27.5593	27.6729	27.7031	27.7694	27.6776	27.8511	28.0409	27.8422	27.4987	27.6867	28.0975	27.9724	27.7049	28.1785	27.8056	27.9103	28.0505	28.422	28.1588	28.5707	9	9	9	47.4	47.4	47.4	31.444	0	23.258	1581600000	114	2	4	6	4	3	4	7	3	5	3	1	3	4	6	3
27.8362	27.676	27.3609	27.495	27.5425	27.0182	27.4668	27.4949	28.2078	27.6353	28.0898	28.0116	27.9911	27.8649	27.9389	27.4517	28.0262	27.0734	28.289	27.9463	27.9449	27.5511	27.7218	28.1369	4	4	4	55.3	55.3	55.3	11.967	0	11.56	1579800000	65	4	3	1	4	3	3	1	3	3	1	2	3	3	4	4
27.419	27.7126	27.3588	27.5958	27.4629	27.1094	28.1539	27.811	27.8009	27.4665	28.1397	28.2274	27.9534	27.7378	28.2754	27.9869	27.8685	27.971	28.0305	28.2263	28.3046	27.8228	28.1693	27.801	7	7	7	29	29	29	43.159	0	66.053	1578600000	47	3	2	1	2	2	2	0	1	3	2	1	1	1	3	4
27.9159	27.8005	28.0237	27.9347	28.0557	27.937	27.5916	27.5463	27.5313	27.6927	27.5871	27.6546	27.6492	27.6544	27.2866	27.4159	27.3729	27.4651	27.1175	26.7117	27.3301	26.6905	27.1336	26.6259	13	13	13	38.1	38.1	38.1	58.449	0	61.655	1575300000	113	7	6	11	6	8	11	4	2	2	6	3	5	8	3	4
28.0179	27.5546	27.47	27.8683	27.6813	27.7731	27.6409	27.5235	27.553	27.5592	28.0108	27.8772	27.2882	27.4954	27.711	27.6363	27.3594	27.5497	27.5157	27.5337	27.7379	26.9863	27.834	27.4132	9	9	9	54.8	54.8	54.8	24.327	0	70.179	1573600000	102	6	4	5	8	7	5	3	5	3	4	4	5	2	3	6
27.6113	27.9598	27.5454	27.7432	27.5574	27.4228	27.8007	27.7512	27.7341	27.4651	27.8134	28.0216	27.3478	27.2804	27.2431	27.4982	27.3947	28.2793	27.8384	28.3875	28.1908	28.6821	27.7544	28.2151	13	13	13	37.5	37.5	37.5	50.817	0	163.26	1572100000	116	5	6	5	8	6	5	4	4	5	6	4	2	3	5	5
27.7744	27.8224	27.5513	27.8948	27.6242	27.2958	27.4576	27.7825	27.9369	27.5786	27.899	27.6865	27.568	27.5002	27.7644	27.6971	27.636	27.6188	27.5071	27.2584	27.1777	27.553	27.4496	27.4007	23	23	23	19.3	19.3	19.3	182.77	0	262.77	1571400000	143	7	12	9	7	9	4	6	5	5	7	4	2	8	6	5
27.9954	27.9389	27.4106	27.8719	27.7011	27.6259	27.792	28.0435	27.6521	27.8656	27.866	28.2517	27.5562	27.5788	27.8091	28.0118	27.7757	27.8777	27.7338	27.8598	27.7293	27.8925	27.858	27.8139	13	13	12	39.8	39.8	38	57.557	0	255.37	1571400000	130	4	5	8	6	6	6	2	4	6	7	3	6	5	4	5
29.1673	27.5916	28.0147	27.9644	27.9209	27.76	27.272	26.6044	26.9366	26.9413	26.5641	26.5414	27.1306	26.748	27.0024	26.7766	26.7176	26.1222	27.0202	26.6679	27.0202	26.3679	27.0853	26.8175	9	9	3	44.7	44.7	15.1	34.834	0	128.44	1569800000	111	6	6	10	9	8	9	2	4	2	4	2	3	2	3	2
27.9507	27.3637	27.4365	27.241	27.0497	27.7303	27.7502	28.3394	27.8627	27.7199	28.1244	28.2065	27.5549	27.6429	27.6816	27.3168	27.6905	28.3775	27.6853	27.7027	27.5396	28.238	26.978	27.9121	6	6	6	9.2	9.2	9.2	102.33	0	26.996	1566400000	81	2	4	5	5	3	3	5	4	6	4	4	4	3	2	3
28.0573	28.1318	27.961	27.8002	27.8272	27.7989	27.6121	27.747	27.565	27.5104	27.5225	27.7131	27.4289	27.2961	27.5643	27.5565	27.6893	27.731	27.4703	27.374	27.5077	27.5561	27.3279	26.963	28	28	28	24	24	24	197.58	0	106.82	1563600000	174	7	9	14	13	12	12	7	8	6	5	4	5	8	7	7
27.8809	27.9153	27.7576	27.8986	27.9368	27.6022	27.7104	27.4854	28.0629	27.722	27.7261	27.7747	27.5667	27.4483	27.6498	27.576	27.8403	27.6216	27.3529	27.213	27.5234	27.3891	27.5953	26.7652	13	13	6	39.3	39.3	21.7	60.959	0	299.93	1559500000	91	3	4	7	5	8	3	5	1	3	4	3	3	6	4	3
28.2608	27.7716	27.9433	27.8073	28.0074	27.616	27.9076	27.6059	27.7432	27.7391	28.053	28.0509	28.0589	27.8732	27.9312	27.6954	27.7864	27.4285	27.4176	27.5127	27.4018	27.6558	27.4923	27.1437	7	7	7	41.1	41.1	41.1	27.566	0	18.194	1559300000	69	2	3	5	3	5	2	3	3	2	1	4	2	4	2	4
26.5442	27.6816	27.7478	27.3113	27.7126	27.2803	28.0698	28.2703	27.9268	28.3233	27.74	28.0954	27.8267	28.2246	27.7829	27.9056	27.6014	28.3689	27.3728	27.7788	27.8637	28.8668	27.4975	28.285	6	6	6	51.6	51.6	51.6	20.063	0	71.143	1550900000	81	2	4	1	3	2	1	3	6	2	6	1	4	4	3	5
28.3691	28.1173	27.9031	28.276	28.0816	27.8269	27.8626	27.5275	27.8502	27.4516	27.5728	27.4426	27.1662	26.5155	26.9665	26.7514	27.0426	26.6207	27.98	27.3501	28.0086	27.1359	27.8615	27.8425	9	9	9	26.6	26.6	26.6	70.737	0	43.199	1549300000	81	2	4	3	6	3	5	2	4	4	3	4	4	0	2	1
28.2561	28.0255	27.7742	27.7828	27.6214	27.7953	27.6136	27.6403	27.6222	27.5859	27.7633	27.5777	27.4103	27.2591	27.6207	27.3416	27.7731	27.3063	27.6505	27.1874	27.6516	27.0712	27.4954	27.1686	22	22	22	19.1	19.1	19.1	184.64	0	115.78	1549100000	67	7	4	5	8	3	4	2	4	0	3	1	4	3	1	0
28.1317	27.3802	27.334	27.395	26.9918	27.4213	27.7152	27.8614	27.6585	27.7363	27.6585	27.9944	27.5456	28.2613	28.0432	27.6384	27.8523	27.8086	27.7872	28.0594	27.9611	27.6724	27.9207	27.7417	23	23	23	27.4	27.4	27.4	130.16	0	80.362	1548100000	128	0	5	3	5	5	3	3	6	4	6	3	4	9	6	5
28.1314	27.616	27.7359	27.6318	27.4982	27.3996	27.3234	28.0509	27.3572	27.8488	28.1983	27.834	28.227	27.9426	27.5913	28.1653	27.7457	28.3402	26.8208	27.5619	27.0881	28.1869	26.7728	27.2484	6	6	6	38.5	38.5	38.5	27.131	0	123.17	1547900000	85	4	3	3	6	3	3	3	2	2	3	2	3	5	5	8
27.2052	28.1803	28.4867	28.294	27.7674	28.2122	27.5266	27.5368	27.4203	27.6565	27.3934	26.312	27.4403	27.873	27.5536	27.5541	27.8205	26.9014	27.3973	27.1293	27.9045	27.4569	27.3943	27.568	6	6	6	39.3	39.3	39.3	24.95	0	161.93	1546800000	72	1	3	3	3	5	3	3	3	6	4	4	2	3	1	4
27.568	27.8689	27.5371	27.7793	27.4214	27.58	27.4341	27.3292	27.2784	27.1739	27.5427	27.2879	27.9649	27.8333	28.2018	27.8929	28.4797	27.774	28.3393	27.4215	27.8148	27.4748	28.6632	28.0255	7	7	7	23.4	23.4	23.4	54.29	0	18.394	1546400000	54	2	2	2	3	2	4	1	2	2	2	3	1	1	1	3
27.6119	27.7337	27.6518	27.6543	27.6499	27.6006	27.6387	27.4867	27.18	27.77	27.734	27.4874	27.3998	27.4407	27.7035	27.6335	27.5369	27.4626	27.6543	27.5257	27.7478	27.2402	27.5614	27.5912	10	10	10	23.8	23.8	23.8	59.209	0	224.45	1546000000	130	4	7	9	9	6	8	7	6	2	2	4	4	4	6	7
27.1023	26.8519	27.7799	27.6077	27.5079	27.0871	26.9682	26.3349	26.556	26.5099	26.6168	26.2878	27.9305	27.2188	28.1256	28.165	27.7062	27.9757	28.0272	27.7446	26.357	25.2911	27.7024	28.1733	23	4	3	73.6	14.2	10.1	49.585	0	230.25	1542200000	57	4	3	1	3	2	3	3	2	2	2	2	0	3	2	1
28.1847	28.1163	28.1613	27.9453	28.1674	27.8906	27.5585	27.5014	27.5261	27.4074	27.7848	27.5304	27.3181	27.4675	27.5749	27.4807	27.661	27.7332	25.8346	25.9862	25.996	26.3714	26.0853	25.8602	19	19	19	34.6	34.6	34.6	84.685	0	171.16	1541700000	112	5	7	8	9	6	9	4	4	5	6	5	5	5	6	5
27.7898	28.1137	27.5733	27.4385	28.0182	27.6588	28.0885	27.2933	28.1736	27.5164	27.9649	27.5364	27.6681	27.5245	28.3726	26.3613	27.8466	26.3413	27.8464	26.9577	27.9855	26.2937	27.5162	26.6242	5	5	5	28.1	28.1	28.1	22.348	0	7.9029	1541700000	31	1	3	2	0	2	1	1	1	3	1	2	1	1	1	1
27.7291	27.8555	27.8325	27.7103	27.5915	27.7811	27.6396	27.5231	27.7652	27.5211	27.807	27.7499	27.2491	27.3144	27.7167	27.2462	27.7614	27.1065	27.9883	27.4675	27.8862	27.0371	28.1677	27.7388	15	15	15	34.7	34.7	34.7	89.63	0	84.211	1539300000	121	2	8	9	7	9	5	5	2	3	4	4	4	4	7	2
28.3985	27.8553	28.0249	28.0328	27.8291	27.7458	27.724	27.4393	27.6675	27.3801	27.2792	27.6829	27.762	27.2807	27.4742	27.6321	27.8184	27.9005	27.8247	27.4466	27.8871	27.7706	27.8061	27.8342	13	13	13	38.5	38.5	38.5	65.443	0	166.46	1538700000	103	5	4	4	5	6	3	3	4	3	7	4	4	4	3	3
28.8391	27.8574	27.8571	28.1683	28.1062	28.1705	27.1697	27.8693	27.6841	27.4732	27.3557	27.3434	27.0358	27.0023	27.1575	26.6536	27.5748	26.3413	27.7939	26.7227	27.1029	25.5817	27.3921	26.0297	8	8	8	25.4	25.4	25.4	47.137	0	23.216	1538500000	41	2	4	3	2	3	4	0	2	1	1	2	1	1	1	1
28.5253	27.5323	27.6903	27.21	27.5036	27.3275	27.129	27.5471	27.5224	26.9101	27.389	27.9474	27.7158	27.4234	27.6979	26.8483	27.4981	27.9377	27.4202	27.808	27.1094	27.281	27.6058	27.7518	5	5	5	32.5	32.5	32.5	16.648	0	92.672	1538100000	86	4	5	3	3	5	3	3	2	3	4	2	2	4	3	3
27.0487	27.224	27.0225	27.4509	26.8851	27.1462	28.2364	28.1011	28.1431	28.0299	28.4535	28.0384	27.6472	27.836	27.9054	27.8706	27.9021	27.7691	28.1538	28.3667	28.075	28.1901	28.2421	28.2701	9	9	9	42.1	42.1	42.1	34.006	0	98.082	1532000000	138	2	5	4	7	4	6	3	7	5	6	6	6	6	8	4
26.9411	27.5755	27.6087	27.5098	27.5092	27.15	27.8107	27.9253	27.7935	27.9102	27.8799	28.0078	27.7727	27.5849	27.5361	27.6645	27.4913	28.1347	27.5048	27.8569	27.5298	28.0409	27.1746	28.0016	13	13	9	29.2	29.2	24.9	62.333	0	70.081	1527300000	116	2	4	4	4	4	3	6	3	7	3	5	5	5	5	8
27.0677	27.437	26.8862	27.6167	27.2632	27.5615	27.7892	28.1916	27.8625	27.989	27.9456	28.1932	27.8371	28.2373	28.27	28.4201	28.2752	28.0857	27.8425	27.7819	27.6773	27.4754	27.8796	28.1389	20	20	20	29	29	29	148.53	0	82.443	1526300000	124	4	1	5	2	1	4	3	4	6	7	5	4	7	11	3
27.0962	27.2652	27.2248	27.3324	27.3519	27.4139	28.0177	28.261	27.7931	28.2708	27.9618	28.1888	27.8508	28.0425	27.6477	27.7193	27.6985	27.8976	27.8154	28.1618	28.0215	28.2652	27.8419	28.1256	19	19	19	22.7	22.7	22.7	115.28	0	323.31	1525500000	188	3	7	7	7	6	8	9	7	10	9	9	9	7	11	7
27.7925	27.8255	27.6727	27.9586	27.8991	28.0817	27.6525	27.8924	27.6556	27.8184	27.8375	27.6455	27.7182	27.6717	27.6048	27.3057	27.3498	27.6913	27.9317	27.6777	27.8954	27.7288	27.9482	27.3559	12	12	12	46.1	46.1	46.1	42.315	0	25.796	1524800000	77	3	3	5	4	6	4	3	4	3	6	2	2	4	2	4
27.3065	27.9398	27.4579	27.9843	27.5098	27.847	27.8032	27.9522	27.7374	27.8896	27.7936	28.2399	27.2735	27.2789	27.4015	27.3707	27.8278	27.6013	27.5509	27.5896	27.6666	27.4858	27.1888	27.0755	6	6	6	54	54	54	26.215	0	67.278	1514000000	82	1	6	0	4	1	4	2	6	3	3	3	4	3	6	2
26.7371	24.0099	26.3996	25.8215	25.7193	25.111	26.9926	26.8351	26.751	26.8123	26.6366	26.6127	27.447	27.3	27.4029	26.9141	27.3438	27.3544	29.433	29.3734	29.5076	29.5033	29.5136	29.4353	26	26	26	35	35	35	116.2	0	208.03	1513700000	138	0	0	0	0	0	0	0	0	0	3	0	0	7	2	4
28.2274	27.4445	26.8687	27.2456	27.2736	27.2974	27.5983	27.6606	27.5398	27.7007	27.6241	27.809	27.3827	26.8458	27.6506	27.7402	27.8898	27.7921	27.8416	28.1638	27.4654	27.8238	28.3221	27.7855	8	8	8	46.2	46.2	46.2	33.58	0	144.42	1510000000	160	5	4	8	6	9	7	7	6	7	6	9	5	8	4	5
27.8895	27.8136	28.18	27.6434	27.8735	27.6078	27.3127	27.0226	27.4656	27.1507	27.1492	27.0329	27.0037	27.0745	26.9581	27.0724	27.039	27.1115	27.2975	27.4625	27.3405	28.0254	27.71	28.0642	12	12	11	50.8	50.8	46.9	39.393	0	122.38	1507100000	118	9	9	7	7	7	8	5	3	5	5	4	2	5	1	2
27.3654	27.1229	27.4893	27.4141	27.6147	26.9637	27.7358	27.8974	27.9854	28.1828	27.5407	27.2423	28.4157	27.6639	28.8559	27.6426	27.6574	27.4663	28.2463	28.1181	28.4893	27.3084	27.6763	27.4697	6	6	6	29.7	29.7	29.7	34.404	0	65.961	1505200000	65	1	3	2	5	2	2	2	3	5	2	2	2	2	5	5
27.7149	27.9251	28.216	27.6065	28.1782	27.9163	27.4145	27.1222	27.6463	27.1683	27.2427	26.9959	27.4255	27.0774	27.3107	27.0891	27.4602	27.2309	27.4404	27.0528	27.0671	26.9496	27.4229	26.5812	6	6	6	46.5	46.5	46.5	17.598	0	89.146	1499800000	87	6	6	5	6	8	6	3	4	3	4	1	3	3	3	3
27.0851	27.1295	26.517	27.2368	26.817	27.1046	28.2224	27.6918	28.2348	28.1007	27.7048	28.444	27.6912	27.9006	28.2554	28.3708	28.1805	27.7335	27.8362	28.4563	27.3883	28.0777	28.2395	27.3069	3	3	3	24.2	24.2	24.2	34.91	0	93.818	1498700000	103	0	4	3	4	5	5	5	4	6	5	4	4	7	4	5
27.1085	27.1852	27.3465	27.8349	27.2304	27.5958	27.8829	28.177	27.447	27.9038	27.7227	27.7943	27.4547	27.5909	27.2768	28.1781	27.804	28.3998	27.8389	28.2692	27.7519	28.3644	27.614	28.5378	7	7	7	42.2	42.2	42.2	21.995	0	149.65	1495100000	89	4	3	5	4	7	6	5	2	5	2	6	4	4	2	4
27.5943	27.5017	27.4981	27.4058	27.5098	27.4581	28.1434	27.6069	27.8657	27.8048	28.0421	28.1333	27.3292	27.5651	27.541	27.7232	27.6689	27.4549	28.1108	28.0942	28.0437	28.2626	27.9224	28.162	15	15	15	43.2	43.2	43.2	53.488	0	222.02	1494900000	235	6	9	11	7	6	7	8	13	10	10	9	9	8	10	12
27.1857	27.4628	27.1202	27.239	27.2069	27.3966	27.4393	28.0661	27.503	27.8876	27.9636	27.6497	27.7247	28.3525	28.1827	28.1944	27.9926	28.4855	26.3562	26.9766	26.48	27.3181	26.5512	26.7938	6	6	6	15.4	15.4	15.4	58.635	0	323.31	1493800000	100	2	3	3	6	5	5	3	6	3	4	3	3	4	9	3
27.0889	27.5427	27.5864	27.425	27.527	27.1413	27.7607	27.9534	27.6997	28.0597	27.8035	28.1176	27.8709	27.977	27.83	28.1969	27.7268	28.3044	27.6972	27.5729	27.7365	27.6527	27.6263	27.5938	12	12	12	39.1	39.1	39.1	51.852	0	59.53	1491700000	89	3	5	6	4	5	8	2	2	5	4	1	2	4	4	5
27.9614	27.6088	27.8457	27.6401	27.6649	27.7521	27.3357	27.2668	27.4099	27.0793	27.1914	27.4419	27.6209	27.5164	27.7597	27.4771	27.4149	27.2911	27.9115	27.5748	27.8281	27.5998	27.7121	27.7358	11	11	11	48.3	48.3	48.3	34.47	0	76.699	1487600000	122	5	6	7	6	8	7	4	3	5	3	3	3	7	4	5
27.5076	27.3813	27.2593	27.4927	27.3395	27.3051	27.4759	27.934	27.5509	27.6611	27.6559	27.8568	27.6996	27.9291	27.6283	27.8114	27.6035	28.0824	27.5316	28.1165	27.6602	27.7362	27.5233	28.2772	13	13	13	44	44	44	48.586	0	51.439	1486400000	81	2	2	4	2	2	2	2	5	5	3	3	1	4	5	4
26.8272	27.4597	27.576	27.5067	27.2478	27.5169	26.8743	26.8994	26.7212	26.775	27.1154	27.0773	28.7756	28.9656	28.6611	28.7651	28.6796	28.2886	27.2944	26.8723	27.4711	27.275	27.3233	27.2048	7	7	7	36.3	36.3	36.3	42.835	0	26.596	1484600000	91	3	4	3	4	3	6	1	0	2	2	0	1	6	9	5
28.0862	27.2262	27.5821	27.4736	27.3767	27.3583	27.5187	27.6201	28.0974	28.0728	27.3849	27.7139	27.5939	27.5761	27.9329	27.3438	28.1098	27.631	28.0928	27.9381	27.8151	27.4014	27.8023	27.2733	6	6	6	60.2	60.2	60.2	13.941	0	47.676	1484500000	59	4	1	3	2	2	3	2	1	5	2	2	1	4	2	3
26.893	27.4337	26.7345	26.765	26.8627	26.7984	27.2536	27.5819	27.4526	27.8809	27.856	28.07	27.7423	28.0205	28.0376	28.2342	28.1331	27.7273	28.34	27.8532	28.4056	28.3521	28.6787	28.9514	9	5	5	24.8	14.9	14.9	65.695	0	203.4	1483800000	140	6	4	6	5	6	4	5	7	5	5	6	4	7	7	6
27.9222	27.6102	27.0924	27.5537	27.1966	27.8029	27.5664	27.7533	27.5431	27.7676	27.3518	28.1882	27.5799	27.4975	27.2603	27.6334	27.6787	27.4668	27.7063	27.6189	27.6222	26.5295	27.6105	27.3266	11	11	8	33.1	33.1	25.5	63.852	0	125.09	1474000000	104	0	4	2	5	4	6	6	2	8	4	4	5	5	4	5
28.1665	28.3176	27.4966	28.1056	27.7277	27.8241	27.546	27.1785	27.4087	27.515	27.6742	27.2456	27.4486	27.2006	27.54	27.2602	27.4547	26.9828	27.8288	27.608	27.2448	27.035	27.7749	27.1614	9	9	9	33.3	33.3	33.3	47.611	0	48.747	1467800000	67	3	3	6	3	3	2	4	1	3	3	2	2	3	2	5
27.8156	27.1432	27.4476	27.3787	27.3319	27.5336	27.3598	27.1796	27.7065	27.3874	27.1518	27.3386	28.1286	27.8328	28.0963	28.0147	27.9274	28.0585	27.5375	27.8184	27.4524	27.2557	27.5069	27.4956	15	15	12	26.2	26.2	21.9	111.93	0	174.76	1462700000	135	0	5	5	7	3	7	3	7	5	7	1	6	6	7	9
28.1781	27.9789	27.172	27.8465	27.5497	27.502	27.3767	27.282	27.8443	27.942	27.575	27.3811	27.3556	27.2971	28.0004	27.2425	27.0894	26.7634	27.0054	26.6879	27.4283	26.4654	27.2228	25.9297	4	4	4	21.1	21.1	21.1	28.661	0	14.846	1461200000	54	2	0	3	3	2	4	2	4	3	2	4	1	2	3	4
27.6755	28.1157	27.6342	28.1635	27.7461	27.8316	27.3323	27.359	27.5973	27.1437	27.8165	27.7529	27.0952	27.1766	27.3545	27.2487	27.176	27.0807	27.1745	27.0141	27.5091	28.0063	27.1899	27.3965	17	17	17	30.4	30.4	30.4	83.471	0	26.421	1458200000	84	2	9	4	7	7	5	2	6	2	1	3	3	3	2	3
28.269	28.0768	27.71	28.0934	27.7409	28.0565	27.0329	27.27	27.1367	27.1096	26.9394	27.0544	26.8126	27.0344	27.1428	26.9591	27.2278	26.5792	27.6607	27.3903	27.2868	27.0265	27.5881	27.3231	16	15	15	34.6	33.5	33.5	85.182	0	191.25	1456200000	106	6	8	9	8	6	8	2	2	1	3	1	4	2	5	2
27.6826	27.6452	27.545	27.6392	27.3975	27.2965	27.8475	27.7377	27.7857	27.7509	27.9225	27.8857	27.4906	27.2841	27.9197	27.5475	27.9456	27.4972	27.8514	27.8574	27.8298	27.493	27.436	27.1335	5	5	5	22.6	22.6	22.6	34.208	0	67.911	1454100000	106	1	4	4	7	5	6	5	5	4	5	3	5	3	5	4
26.8969	26.7498	26.7672	26.6686	26.6674	26.7789	28.2342	28.3055	28.2198	27.9913	28.0315	27.9299	27.7974	27.9324	27.7234	27.7505	27.5654	27.3935	28.2185	28.3109	28.1949	27.7989	28.3375	27.4998	11	11	11	40.1	40.1	40.1	41.949	0	112.36	1453400000	107	3	3	3	1	2	2	4	4	5	5	3	4	6	8	5
27.613	27.9084	27.7208	27.9117	27.6848	27.6142	27.6608	27.7971	27.657	27.4865	27.7001	27.7686	27.7766	27.5892	28.1218	27.7586	28.012	27.5513	27.5444	26.6153	27.4764	27.4378	27.6418	26.5886	14	13	13	43	40.8	40.8	46.659	0	66.305	1451300000	125	3	7	8	8	4	8	2	6	5	5	5	3	5	6	6
27.7354	27.5953	27.2117	27.1065	27.1952	26.9652	27.8457	27.7737	28.1059	27.7737	27.4391	27.6713	27.6659	27.5735	28.3493	27.7453	27.713	27.6029	27.4738	27.403	27.8182	26.6523	27.7335	27.5041	6	6	6	36.5	36.5	36.5	31.54	0	15.03	1449100000	39	2	1	3	2	2	1	2	2	0	0	0	1	1	3	2
27.2859	27.4977	27.4384	27.7087	27.4271	27.9343	27.5988	27.9302	27.2618	28.4577	28.1151	27.2811	27.8062	27.5389	28.1874	27.9537	28.1173	27.9432	27.6559	27.176	27.9583	27.5051	27.9335	26.9394	9	9	9	31.7	31.7	31.7	39.869	0	172.58	1449100000	103	3	5	4	5	4	3	4	5	5	6	4	3	5	3	5
27.4393	28.1503	27.7154	27.7561	27.7459	27.9431	27.5298	27.783	27.1033	27.434	27.2569	27.3871	27.3924	27.5922	27.3577	27.8483	27.2473	27.4788	26.9237	27.602	27.4254	28.0504	27.5165	27.8148	12	12	12	20.9	20.9	20.9	87.977	0	255.29	1448500000	124	7	5	6	7	6	6	5	5	4	7	3	5	4	5	4
27.1346	27.5743	27.6179	27.3669	27.5175	27.2388	27.3509	27.723	27.2184	27.6661	27.4961	27.727	27.4908	27.9127	27.3412	27.7488	27.1681	28.0149	27.6108	28.0915	27.9585	28.6356	27.7828	28.2182	27	27	27	11.2	11.2	11.2	394.46	0	228.25	1447900000	186	5	7	6	10	9	7	4	9	5	8	6	7	7	4	8
27.9823	27.8455	27.36	27.6811	27.4855	27.8995	27.3834	27.5046	27.4722	27.3602	27.5409	27.6118	27.2694	27.3046	27.5156	27.4225	27.5719	27.3679	27.7103	27.4935	28.0199	27.3664	27.9229	27.082	10	10	10	63.6	63.6	63.6	22.977	0	120.6	1447300000	108	7	6	7	4	7	4	4	5	4	4	5	3	4	4	3
27.3899	26.5838	26.2101	27.3489	26.8466	26.535	27.949	27.8094	28.2601	27.7382	28.1406	28.3418	27.3133	27.169	28.8732	27.7219	28.2363	27.6555	27.2878	26.7133	28.6919	27.1581	27.1767	26.6725	11	1	1	62.9	14.3	14.3	24.327	0	6.6123	1446700000	28	0	1	1	2	0	1	2	1	1	1	1	1	1	1	1
27.6261	27.7718	27.4466	27.3551	27.2754	27.5156	27.2894	27.9622	27.2101	27.8001	27.4946	27.9199	27.491	27.682	27.4859	28.0298	27.1637	28.1776	26.9641	28.0464	27.5931	28.6938	27.3358	28.6193	10	10	10	28.9	28.9	28.9	60.209	0	323.31	1444200000	117	5	5	4	4	7	4	7	4	5	4	6	5	6	5	6
27.5236	27.1196	27.4092	27.2036	27.1215	27.0641	27.3722	27.095	27.4446	27.313	27.5683	27.4071	27.8406	28.0061	27.7989	27.89	28.0196	28.0566	27.9066	27.6377	27.9549	27.7106	27.811	27.1611	12	12	12	22.2	22.2	22.2	75.475	0	115.51	1441300000	160	8	6	5	6	7	6	4	5	3	4	5	4	10	8	7
27.9263	27.6925	27.4963	27.56	27.4768	27.4623	27.511	27.6762	27.7936	27.9338	27.4065	27.7851	27.2768	27.2013	27.6084	27.4297	27.6012	27.326	27.5736	27.4262	27.25	26.7934	27.0966	27.3123	12	12	12	16	16	16	132.82	0	107.1	1440300000	108	4	4	7	5	4	6	5	6	3	7	3	1	3	3	5
28.1635	28.3324	27.9954	28.3408	28.0077	28.3101	27.1005	27.2516	27.3616	27.4035	26.7995	27.3368	27.381	27.163	26.5049	26.9824	26.6403	26.8971	26.0513	27.0484	26.9692	25.6652	27.3175	27.3744	12	12	12	23.9	23.9	23.9	73.584	0	148.96	1440000000	51	6	7	6	5	5	6	3	1	2	2	0	0	0	2	1
27.2181	27.8311	27.6165	27.7759	27.651	27.913	27.7248	28.1352	27.5324	27.7051	27.7213	27.9168	27.37	27.5664	27.04	27.0294	26.9213	26.9799	27.2583	27.1715	27.5767	28.0515	27.5339	27.2655	12	12	12	48.5	48.5	48.5	40.75	0	41.409	1439000000	57	5	3	3	3	4	3	5	2	2	1	2	2	3	2	1
27.6005	27.7767	27.1881	27.45	26.8555	26.9458	27.6921	27.3756	28.1919	27.8057	27.3881	27.8636	27.5963	27.4869	27.5508	27.5374	28.1471	27.7542	27.4047	27.3866	27.775	27.1656	27.0186	25.3197	5	5	4	33.6	33.6	27.5	17.302	0	24.708	1437100000	64	2	4	2	3	4	3	3	1	2	3	1	3	4	3	4
[truncated: 3,356 more rows]
[truncated: 29 more columns]
