# Supplementary material for: Receptor-interacting protein kinase 2 (RIPK2) stabilizes c-Myc and is a therapeutic target in prostate cancer metastasis
Source: Nat Commun. 2022 Feb 3;13:669. doi: 10.1038/s41467-022-28340-6 (PMC8813925; doi:10.1038/s41467-022-28340-6)
Supplement: Supplementary file 5 — Supplementary Data 2 [file 41467_2022_28340_MOESM5_ESM.xlsx]

## Sheet: Data2
LFQ intensity gRNA1_S1R1	LFQ intensity gRNA1_S1R2	LFQ intensity gRNA1_S2R1	LFQ intensity gRNA1_S2R2	LFQ intensity gRNA1_S3R1	LFQ intensity gRNA1_S3R2	LFQ intensity gRNA10_4_S1R1	LFQ intensity gRNA10_4_S1R2	LFQ intensity gRNA10_4_S2R1	LFQ intensity gRNA10_4_S2R2	LFQ intensity gRNA10_4_S3R1	LFQ intensity gRNA10_4_S3R2	LFQ intensity gRNA10_12_S1R1	LFQ intensity gRNA10_12_S1R2	LFQ intensity gRNA10_12_S2R1	LFQ intensity gRNA10_12_S2R2	LFQ intensity gRNA10_12_S3R1	LFQ intensity gRNA10_12_S3R2	LFQ intensity gRNA10_16_S1R1	LFQ intensity gRNA10_16_S1R2	LFQ intensity gRNA10_16_S2R1	LFQ intensity gRNA10_16_S2R2	LFQ intensity gRNA10_16_S3R1	LFQ intensity gRNA10_16_S3R2	Peptides	Razor + unique peptides	Unique peptides	Sequence coverage [%]	Unique + razor sequence coverage [%]	Unique sequence coverage [%]	Mol. weight [kDa]	Q-value	Score	Intensity	MS/MS count	MS/MS count gRNA1_S1R1	MS/MS count gRNA1_S1R2	MS/MS count gRNA1_S2R1	MS/MS count gRNA1_S2R2	MS/MS count gRNA1_S3R1	MS/MS count gRNA1_S3R2	MS/MS count gRNA10_4_S1R1	MS/MS count gRNA10_4_S1R2	MS/MS count gRNA10_4_S2R1	MS/MS count gRNA10_4_S2R2	MS/MS count gRNA10_4_S3R1	MS/MS count gRNA10_4_S3R2	MS/MS count gRNA10_12_S1R1	MS/MS count gRNA10_12_S1R2	MS/MS count gRNA10_12_S2R1
28.1953	27.8874	27.0759	27.8648	27.6438	27.6418	23.7194	22.751	23.1335	22.8795	22.7789	23.7953	23.1578	22.8006	23.2139	23.6168	NaN	21.9071	23.7837	24.3453	23.6887	23.1378	24.5959	23.2587	7	7	7	34.5	34.5	34.5	38.137	0	11.856	702990000	18	0	4	4	4	4	2	0	0	0	0	0	0	0	0	0
26.0925	27.0873	25.1275	26.922	25.4048	26.7774	NaN	22.3302	21.2299	NaN	21.7455	22.1543	24.707	25.5288	22.7553	21.7986	23.8174	23.1323	24.6794	25.3121	24.2444	21.059	24.7422	24.7329	5	5	5	20.6	20.6	20.6	27.978	0	11.8	292830000	19	2	2	3	3	2	4	0	0	0	0	0	0	0	1	0
NaN	23.03	24.0052	22.4906	22.9451	23.2273	16.9879	NaN	19.3156	19.551	NaN	NaN	22.7709	21.5132	20.7647	20.9326	19.6897	20.7783	21.188	21.9293	20.7101	20.455	21.5244	22.0722	1	1	1	16.8	16.8	16.8	11.216	0.00083595	2.4727	28496000	7	0	0	2	1	2	0	0	0	0	0	0	0	0	0	0
27.1486	27.1205	27.1741	27.1604	27.3409	27.149	26.0716	25.7386	25.9371	25.7794	25.7859	26.2168	25.6999	25.7878	25.9755	25.5873	25.9815	25.3621	22.6201	NaN	22.5238	22.0328	21.8208	NaN	16	16	15	21.3	21.3	20.7	120.68	0	247.47	646810000	92	10	6	8	12	13	12	2	4	2	4	3	4	2	3	2
29.3796	30.0748	28.3761	29.9912	29.9735	30.0229	28.3038	28.3743	28.1617	28.4004	28.0811	27.5965	27.1823	27.4038	27.2684	26.9494	27.422	26.3751	26.268	25.165	26.5739	26.2308	26.317	26.6592	8	8	8	52.2	52.2	52.2	20.471	0	83.15	3337500000	58	6	3	4	5	8	3	1	2	0	2	3	3	2	1	2
26.287	25.2587	25.8071	25.6512	25.3221	25.0767	23.8252	22.1632	23.6224	22.8104	22.2656	22.1722	22.9611	22.5955	22.9123	NaN	23.8473	22.8743	23.5761	21.5644	23.6325	24.8618	23.6044	24.8528	5	5	5	31.7	31.7	31.7	20.774	0	6.2719	256220000	11	3	0	1	1	4	1	0	0	0	0	0	0	0	0	0
26.8219	25.8284	25.6898	25.7187	25.7329	26.1927	NaN	NaN	22.8804	22.9093	22.5095	22.3032	25.095	25.6343	24.4822	23.3566	24.2196	23.7892	25.056	23.504	23.7698	22.4342	24.8503	24.3013	1	1	1	4.4	4.4	4.4	24.817	0.00045809	3.8871	306630000	15	1	1	1	1	1	1	0	0	0	0	0	0	2	0	1
25.2874	26.1501	25.4773	26.1175	25.3265	25.8778	25.0039	23.3147	24.3273	24.3506	22.5049	24.5488	24.6881	24.8499	23.6047	24.5132	24.5973	24.7404	22.7802	NaN	NaN	21.9231	NaN	21.9104	5	4	4	20.9	18.4	18.4	36.938	0	7.8265	226530000	11	0	3	2	3	0	3	0	0	0	0	0	0	0	0	0
NaN	24.6737	24.8455	24.765	24.7801	24.6598	NaN	22.8055	NaN	22.2285	NaN	23.2938	23.4639	23.316	21.2481	NaN	21.2692	22.6426	21.7159	NaN	22.715	23.5153	22.0086	23.534	2	2	2	19.4	19.4	19.4	18.275	0	7.0409	71959000	8	0	1	1	1	1	1	0	1	0	0	0	0	0	0	0
24.9725	24.6779	24.6436	24.5754	24.5232	24.632	21.5794	NaN	23.0362	21.9871	NaN	NaN	23.4094	23.1363	22.1113	21.9373	23.5898	22.0833	24.6327	23.0562	23.0901	21.1058	24.0872	20.8003	3	3	3	17	17	17	19.835	0	7.0791	121130000	13	2	0	1	2	1	2	0	0	0	1	0	0	0	0	0
25.1062	25.5169	25.1826	25.1946	25.2541	25.4701	23.7481	23.8656	23.4707	23.9059	24.3857	24.0833	23.1322	22.79	22.4478	23.7089	23.399	23.618	22.5332	24.0767	22.4645	22.1437	23.0765	23.1649	7	7	7	20.2	20.2	20.2	72.593	0	57.951	180910000	25	1	7	2	2	3	3	0	3	0	2	0	0	0	0	0
NaN	23.9859	22.3375	23.5612	22.6628	23.3325	21.0411	21.9678	20.7176	21.582	21.0124	22.0387	20.6418	21.5242	20.4606	21.9608	20.3734	21.2384	20.8747	21.2634	21.2457	22.1227	21.218	21.8972	3	3	3	12.8	12.8	12.8	42.994	0	100.53	21887000	20	0	3	1	1	2	1	0	1	0	1	0	1	1	1	0
27.5808	27.3663	27.0644	27.6002	27.1884	26.6798	25.6099	25.4009	26.4101	24.7727	25.131	26.0655	25.3164	25.7628	25.8864	26.1531	24.6069	25.3445	25.2084	25.7318	25.4766	24.1199	25.5447	24.9988	5	5	5	20.4	20.4	20.4	38.298	0	15.086	737880000	13	2	0	2	2	1	4	0	0	0	0	0	0	0	0	0
25.0795	25.2376	24.525	25.4423	24.3646	25.0418	23.0829	23.4482	23.2821	23.3155	23.5691	NaN	22.5675	21.5998	23.8251	23.1709	23.7992	NaN	21.9775	23.3745	24.8019	22.3279	23.2116	22.8123	4	4	4	12.5	12.5	12.5	66.59	0	18.676	134580000	16	1	4	1	1	1	2	0	0	0	0	0	0	0	0	0
28.0547	27.8185	27.4106	27.7167	27.8392	27.6178	26.2799	26.3525	26.4341	26.1421	26.33	26.2451	26.0131	25.9423	26.3514	26.0882	26.2328	25.4856	26.4859	25.0183	26.2158	24.3414	25.846	25.2185	12	12	12	28.7	28.7	28.7	87.133	0	20.855	1048800000	42	2	5	7	6	3	5	2	0	0	1	2	0	0	1	2
25.5714	26.2724	25.3416	25.4101	24.7119	26.5379	24.2267	24.023	25.1543	25.8235	24.0114	24.646	23.0378	23.5819	25.2818	23.7144	21.5698	24.0929	23.5187	NaN	21.86	NaN	24.3858	23.6573	3	3	3	36	36	36	14.226	0.00046083	4.0086	254000000	15	1	0	0	1	1	2	2	0	2	2	0	1	0	0	0
27.0931	26.4475	25.9025	26.0479	26.2317	26.5251	24.9577	24.4203	25.0371	24.2311	24.7421	24.9576	24.2693	23.8566	25.0344	24.6421	24.758	23.3511	25.7975	25.1684	24.4062	22.9823	25.8479	24.5833	6	6	6	35.1	35.1	35.1	28.808	0	7.5224	424260000	25	3	3	3	2	1	2	1	1	0	0	0	1	1	0	1
27.6941	28.0014	28.4327	28.332	28.3433	28.0206	25.7462	26.6621	26.4168	27.1788	25.6206	26.0589	26.4918	26.7846	26.4657	26.8437	26.5267	26.28	26.4433	26.8726	25.8613	25.5549	26.8376	27.4398	7	7	7	16.3	16.3	16.3	73.602	0	12.663	1259600000	48	5	1	4	3	6	2	0	0	1	2	1	3	2	1	5
29.8125	29.8561	29.8747	30.1027	29.9956	29.8359	28.3543	28.1088	28.5142	28.2399	28.2374	27.8344	28.4747	28.6812	28.3802	28.4856	28.3291	28.0515	28.463	28.3554	28.0045	27.5408	28.0999	28.0097	8	8	8	79.3	79.3	79.3	20.749	0	66.261	4223900000	74	3	5	7	4	5	5	1	2	2	2	1	1	3	3	3
24.108	24.64	24.0828	24.7835	24.0103	25.3434	23.5074	22.8694	23.2169	NaN	23.5681	23.5106	23.1635	22.734	23.5584	22.9103	23.1662	NaN	22.9764	NaN	21.8477	22.0426	21.2975	NaN	2	2	2	4.3	4.3	4.3	60.877	0.00047214	4.3571	97661000	7	0	1	0	3	1	2	0	0	0	0	0	0	0	0	0
NaN	26.0495	25.8628	25.4969	25.8834	25.6467	24.3001	23.826	24.3817	23.6213	22.0087	22.7709	25.1168	24.8208	24.8443	23.9369	24.8793	23.9723	26.1866	24.9247	23.662	22.592	24.642	23.7381	7	1	1	10.1	2.2	2.2	58.264	0	11.893	218440000	9	1	0	1	0	1	1	1	0	1	0	0	0	0	1	0
28.5759	27.8877	27.6796	27.9167	27.5851	28.0624	26.2677	26.3899	26.5933	26.2811	26.463	26.7972	26.3633	26.1704	26.9196	26.6238	26.9569	26.8893	26.3728	25.6869	25.9226	25.5043	26.0774	25.1916	4	4	4	54.8	54.8	54.8	16.185	0	45.64	1175300000	59	3	2	3	5	4	4	1	3	1	3	1	1	4	1	3
31.3518	31.2196	31.5252	31.4101	31.2869	31.1939	29.6147	29.8208	29.7796	29.465	30.0888	29.6681	29.8363	29.5827	29.7889	29.7658	29.9078	29.5661	29.7047	29.4767	29.6127	29.5771	29.8316	29.5817	12	10	10	59	54.6	54.6	30.54	0	139.9	11651000000	206	9	11	15	11	11	14	9	10	4	9	6	6	8	7	9
24.278	25.2438	25.4824	25.4091	25.3159	24.9272	22.5534	23.2499	NaN	23.8576	23.8444	NaN	23.4098	24.1634	22.5867	NaN	22.3761	NaN	23.862	23.1524	23.9962	24.5482	24.4024	24.4761	4	4	4	28.4	28.4	28.4	28.087	0	7.523	145570000	21	2	3	3	2	2	0	1	0	0	0	0	0	1	1	0
31.3014	30.9236	30.9234	30.8134	30.658	30.7025	29.3908	29.0531	29.2174	29.2302	29.3487	29.4277	29.7497	29.7294	29.7062	29.9033	29.6247	29.74	29.3641	28.9307	29.081	28.7416	29.103	28.9363	26	26	26	41.3	41.3	41.3	108.53	0	323.31	8830200000	312	19	24	20	21	24	19	8	8	7	13	10	9	14	10	12
25.431	25.2245	24.8703	25.0796	25.066	25.1762	24.2326	23.6767	24.1888	22.8244	23.8259	24.0561	24.0681	23.9641	23.913	23.6635	24.0607	22.9103	23.9526	23.2507	24.1142	22.0111	23.9864	22.7845	5	5	5	19.3	19.3	19.3	39.134	0	10.183	176130000	16	1	3	2	4	3	2	0	0	0	0	0	0	0	0	0
27.4782	27.0283	26.2567	27.2011	26.7524	27.5475	24.6026	24.9046	25.0025	24.5813	24.1807	24.1242	26.7292	26.2883	26.2246	26.604	26.2793	25.3251	26.6717	26.1105	25.5738	24.633	26.445	25.6134	6	6	6	21.2	21.2	21.2	34.012	0	20.348	635430000	41	2	3	3	1	2	4	1	1	0	1	1	0	2	2	1
25.8893	26.24	25.7296	25.7085	26.5234	26.5385	24.7244	23.9323	24.3654	24.4279	25.2699	25.733	25.9935	25.5813	24.0829	24.2708	24.3379	24.4702	25.3592	23.6293	23.8206	24.8921	24.5878	23.6514	1	1	1	1.1	1.1	1.1	85.935	0.0041363	1.7472	331600000	9	0	0	1	1	1	1	0	0	0	0	0	0	1	1	0
26.3973	26.4495	26.1846	26.8203	26.541	26.47	25.1729	25.4558	25.1209	25.6531	25.371	25.4079	24.1321	24.2474	24.448	23.4219	24.2022	23.4174	25.4876	25.4102	25.9942	25.9107	25.48	25.654	3	3	3	18.5	18.5	18.5	34.932	0	159.66	422340000	47	3	3	3	3	3	6	1	1	1	1	0	2	0	0	0
26.216	26.2883	26.0821	26.5952	26.1579	25.9563	24.952	24.8383	25.2229	23.2391	24.8289	24.9785	25.1588	24.6611	25.3869	24.8639	24.448	24.5309	24.2353	25.2065	24.8236	24.2528	25.5801	24.1847	7	7	7	23.9	23.9	23.9	53.811	0	36.193	351850000	26	2	4	2	6	0	3	0	2	0	0	1	0	0	1	1
25.946	25.903	26.1477	24.6586	25.8497	24.7056	23.7244	23.3725	23.517	24.1155	23.6297	24.11	23.1828	24.913	25.0764	24.0147	NaN	24.0408	24.374	24.439	24.1297	23.2921	24.1974	24.8075	3	3	3	39.2	39.2	39.2	17.769	0	102.02	261970000	13	0	1	0	1	2	1	0	1	0	0	0	0	0	0	1
29.9959	29.3116	29.4921	29.6849	29.5422	29.5283	28.5292	28.1582	28.508	28.0304	28.5087	27.9799	28.3289	28.4232	28.8853	28.4114	28.2214	28.1191	28.2684	27.579	27.6102	27.3167	27.8933	27.7182	15	15	15	64.2	64.2	64.2	41.268	0	80.44	3849200000	110	5	9	5	6	10	5	2	3	6	1	3	6	3	5	5
27.3525	26.8171	26.5406	26.8088	26.619	26.5961	25.5227	25.3531	25.9261	24.9538	24.994	25.5878	25.7065	25.0703	25.8079	24.8544	25.7988	25.0291	25.7332	24.6745	25.8872	24.5781	25.649	24.9082	7	7	7	37.9	37.9	37.9	32.444	0	33.575	599600000	21	2	1	3	1	1	3	0	1	0	0	0	0	1	1	0
NaN	19.9904	20.1275	20.1327	19.5282	20.3632	17.9607	19.1975	18.2995	19.5072	NaN	18.1888	18.597	17.3623	NaN	19.305	17.4519	18.1078	18.06	19.0536	NaN	19.4904	18.5409	19.6265	1	1	1	8.4	8.4	8.4	35.463	0.00084087	2.5383	3359700	4	0	1	0	0	1	1	0	0	0	0	0	0	0	0	0
30.7899	30.7061	30.7948	30.7582	30.8264	30.6465	29.3855	29.3546	29.1902	29.098	29.2506	29.1268	29.1166	28.7214	29.0765	28.6231	29.1688	28.5232	30.2127	29.973	29.9482	29.482	30.2572	29.2786	40	35	34	55.8	48.1	46.8	97.147	0	323.31	8446600000	368	18	33	31	30	31	33	15	7	13	6	6	7	8	6	8
24.9961	24.5111	24.3624	24.3753	24.0984	23.7	23.3034	NaN	22.6718	22.227	22.7387	NaN	22.9235	NaN	23.3403	22.9603	22.4975	NaN	23.2028	22.2695	23.1185	NaN	23.7158	NaN	2	2	2	10.7	10.7	10.7	33.231	0.00047004	4.3156	107490000	5	0	0	2	0	2	1	0	0	0	0	0	0	0	0	0
23.5175	24.4054	24.3573	24.686	24.4984	24.3312	22.6484	23.0075	21.9133	22.9654	22.9249	22.7471	23.4161	23.5466	22.2228	23.5792	22.9389	23.5561	22.2844	22.2032	22.9051	23.7669	22.4646	NaN	2	2	2	6.7	6.7	6.7	31.524	0	191.1	86629000	21	1	1	1	2	1	2	0	0	1	0	1	0	1	1	1
27.1306	27.2297	26.9166	27.0554	26.7526	26.8564	25.3985	25.369	26.1091	26.1771	26.3103	22.3509	26.8175	26.4444	26.3799	26.0942	26.289	24.9202	25.3565	25.0511	24.9736	NaN	25.7044	25.7737	6	6	6	27.5	27.5	27.5	28.8	0	98.109	708500000	38	2	4	4	3	4	4	1	1	1	2	1	0	2	1	2
25.0468	25.2965	25.4201	25.3524	24.9046	25.2437	23.1076	23.7359	23.6766	23.728	23.531	24.1758	24.5319	23.5146	24.2394	23.7222	24.0173	24.4287	24.2344	23.7293	23.0285	23.637	24.0008	23.9205	6	6	6	12	12	12	62.608	0	19.419	180690000	14	1	2	2	2	1	1	0	0	0	0	0	0	1	2	0
25.92	25.2182	25.0208	24.788	25.0918	24.61	23.8207	23.6921	23.7007	23.2131	23.8936	23.689	23.2345	23.4423	23.9507	23.911	23.7638	23.7372	23.4944	24.245	23.2421	24.3183	23.5054	24.4209	9	4	3	45.9	20.4	16.4	34.769	0	25.61	192610000	21	2	2	3	2	5	4	0	1	0	0	0	0	0	0	0
30.1743	30.3091	30.2551	30.1795	30.2063	30.0899	28.8387	28.7265	28.7845	28.8362	28.7171	29.2099	29.0194	28.8087	28.9289	29.0121	29.0569	28.5497	28.9293	28.5483	28.9642	28.9663	28.8454	28.4709	19	19	19	59.8	59.8	59.8	54.392	0	145.07	5434200000	215	10	12	19	17	14	14	6	7	3	4	5	6	8	10	9
27.8157	27.6622	27.6809	28.1702	27.26	27.6351	23.8437	26.2402	25.3741	26.7011	25.0686	25.5111	26.4016	26.2528	27.0759	26.2978	26.1664	26.4794	26.9286	27.0327	27.545	26.3954	27.3351	27.7168	9	8	8	24.9	22.6	22.6	63.704	0	16.87	1119100000	50	4	3	5	3	5	3	0	1	1	2	1	0	1	1	1
27.0879	25.983	25.4977	26.4954	26.095	26.0853	25.3197	24.7593	25.1961	24.4661	24.2664	24.5637	25.3098	25.4497	25.1754	24.1951	24.6705	24.6996	25.3825	25.6676	25.0831	24.1045	25.4342	23.7979	2	2	2	12.4	12.4	12.4	18.61	0.0016377	2.2137	420700000	28	2	1	2	0	2	0	1	1	2	0	2	1	1	1	2
27.2827	27.454	27.4004	27.4865	27.1848	27.2194	25.6966	25.9877	25.5706	26.1505	26.1043	26.1872	26.426	26.5018	26.3236	26.8868	26.3105	26.3982	25.3507	24.8915	26.1062	25.8005	25.4747	25.9099	14	14	14	43.3	43.3	43.3	61.594	0	53.515	882680000	60	6	8	8	8	5	6	0	1	0	1	0	0	2	4	1
27.4509	26.924	26.8001	26.9364	27.1102	26.9804	26.3277	25.9875	26.3549	26.1182	26.0474	25.579	26.0211	25.6749	26.4334	25.7388	26.2506	24.9476	25.0619	25.1531	25.6898	24.7163	25.801	24.7543	15	15	15	26.2	26.2	26.2	113.93	0	22.513	728840000	42	5	4	8	5	5	4	1	0	1	3	1	1	1	0	0
32.4394	32.5056	32.2337	32.2644	32.3942	32.3203	31.1816	31.058	31.2654	31.0802	31.1205	31.2389	31.2354	30.9	31.1369	30.7208	31.0889	30.5444	31.4815	30.5148	31.38	30.8996	31.1484	30.7228	17	17	6	50	50	13.1	32.866	0	179.39	25070000000	172	13	15	14	12	9	14	4	8	5	7	3	6	7	4	5
24.8629	24.4258	23.9478	24.7959	24.0741	25.327	24.0022	22.64	23.5496	23.6488	24.0344	NaN	24.2706	23.7654	23.2389	22.7239	23.2477	23.0197	24.125	21.6077	23.0692	21.9228	23.3173	NaN	3	3	3	11.6	11.6	11.6	39.153	0	5.1251	129160000	6	0	2	1	1	1	1	0	0	0	0	0	0	0	0	0
28.671	29.0644	28.9458	29.0611	29.1109	29.0836	27.9128	28.142	27.7643	28.2457	27.8866	28.0884	27.7752	27.9665	27.6525	28.1083	27.7777	28.1007	27.0769	27.317	26.917	27.5108	26.976	27.1614	27	27	27	53.4	53.4	53.4	82.86	0	323.31	2639400000	199	15	16	22	20	13	20	6	8	8	5	3	3	7	7	5
25.0731	25.379	25.1882	25.5304	25.6061	25.7458	24.7543	23.8743	24.2277	24.7209	24.5279	25.0841	24.1391	23.7385	22.6272	23.8625	23.7537	24.2478	24.1359	24.5181	23.8479	23.7357	23.8766	24.4831	8	8	8	18.6	18.6	18.6	89.384	0	16.423	223480000	22	1	3	4	3	2	4	1	1	0	0	0	0	1	1	0
26.6181	26.8113	26.4582	26.6024	26.9814	26.9261	23.5216	22.9952	24.6334	24.8624	24.2698	24.8	26.7182	25.9004	26.357	25.6552	26.2525	25.743	26.698	25.9552	26.1422	25.668	26.3467	25.3131	1	1	1	2.2	2.2	2.2	61.252	0.0024321	2.0835	561990000	21	1	1	1	1	1	1	1	0	1	1	0	0	1	1	1
25.7564	25.2991	25.7471	25.5045	25.3837	25.8496	24.2736	24.5845	24.4181	24.2148	24.4052	24.9755	23.95	25.5011	24.0184	24.695	23.9869	24.8282	23.5023	24.4804	23.3839	24.85	22.2765	24.9183	4	4	4	7.9	7.9	7.9	77.193	0	25.585	265780000	37	1	3	2	2	4	3	1	1	1	1	2	2	2	1	1
27.6013	26.9927	26.7794	26.96	26.8869	26.6709	25.4352	25.6421	25.5904	25.4176	26.0589	25.6739	25.6786	25.824	25.9558	25.2606	25.4787	24.5153	25.9052	26.0186	25.709	26.01	25.9476	26.2672	8	8	8	22.5	22.5	22.5	50.315	0	21.4	665870000	49	6	3	9	4	7	4	0	0	0	2	0	0	0	2	0
27.6249	27.6806	28.0041	27.24	27.6872	28.0125	26.3145	26.8241	26.2054	26.6095	26.0708	26.4707	26.3777	26.435	26.158	26.2891	26.2782	26.1902	26.6367	26.5915	25.9474	26.2921	26.681	27.1306	8	8	8	30.1	30.1	30.1	34.037	0	37.474	1026300000	50	1	6	6	4	7	3	2	1	1	2	3	1	1	1	1
30.9279	30.7312	30.2096	30.6031	30.763	31.0652	29.2153	29.152	28.9708	29.4131	29.1404	29.0061	29.3854	29.9841	29.3589	29.493	29.6476	29.4784	29.6493	29.9684	29.5428	29.2819	29.6936	29.3035	8	8	8	54.5	54.5	54.5	23.277	0	191.41	8665700000	164	10	11	9	11	11	9	5	3	5	4	4	4	8	9	7
29.5918	29.489	28.863	29.3241	29.3064	29.4328	28.1114	27.9518	27.8006	27.8925	28.1623	28.012	28.0548	28.0874	28.4694	28.1463	28.334	28.2305	28.2086	28.0209	27.8706	27.6475	28.3119	27.5113	11	11	11	48.5	48.5	48.5	38.324	0	96.537	3329200000	122	9	8	11	10	12	10	4	5	2	2	7	3	6	4	5
27.5412	26.4963	26.8323	26.4986	26.5674	25.8885	26.2747	26.0854	26.2526	25.7695	26.0166	26.0038	25.5061	25.8195	25.9683	26.2187	25.9253	25.868	24.6463	23.9765	24.9614	23.6804	24.8224	22.6014	5	5	5	19	19	19	55.827	0	14.19	615810000	35	3	4	1	5	3	0	0	1	1	0	3	1	3	2	2
27.705	27.7096	27.5868	27.7632	27.632	27.3644	25.5716	25.722	26.0549	26.0204	25.0687	25.1301	26.8749	26.745	26.5018	25.7007	26.4214	26.3516	27.6942	27.0548	26.7516	26.0945	27.5322	26.9732	4	4	4	46.9	46.9	46.9	9.3697	0	5.2792	1063500000	51	2	3	3	2	2	2	1	2	1	2	2	0	3	2	2
29.1673	27.5916	28.0147	27.9644	27.9209	27.76	27.272	26.6044	26.9366	26.9413	26.5641	26.5414	27.1306	26.748	27.0024	26.7766	26.7176	26.1222	27.0202	26.6679	27.0202	26.3679	27.0853	26.8175	9	9	3	44.7	44.7	15.1	34.834	0	128.44	1569800000	111	6	6	10	9	8	9	2	4	2	4	2	3	2	3	2
29.5465	29.893	30.2255	29.8905	30.0469	30.2325	28.0264	28.0408	28.3578	28.6084	27.6838	27.7962	29.5793	29.91	29.1243	28.9891	28.7515	28.7223	29.3135	28.4862	27.9047	29.0125	29.558	29.0107	5	5	5	34.8	34.8	34.8	15.86	0	199.17	4987200000	85	3	3	2	5	3	4	3	4	4	3	2	3	4	4	3
29.2715	29.3791	29.4232	29.4357	29.3831	29.3741	27.7158	27.9813	27.7134	28.0622	28.0178	27.9394	28.3649	28.2795	28.2948	28.4101	28.3031	28.4632	28.045	28.0683	27.9299	27.951	28.1467	28.6988	21	21	21	54.4	54.4	54.4	49.901	0	49.96	3217200000	157	10	10	11	6	10	14	6	8	5	3	4	5	8	5	6
27.2923	26.1067	26.6044	26.324	26.1005	26.7099	25.3532	23.8776	25.8884	25.8551	25.3689	24.2442	25.7551	23.3615	25.5753	25.3966	25.1576	24.8171	25.9786	25.6527	25.8389	25.1653	26.0687	25.6667	5	5	5	21.9	21.9	21.9	48.127	0	20.204	489180000	50	2	1	4	6	4	4	0	2	3	2	3	1	1	0	0
28.1635	28.3324	27.9954	28.3408	28.0077	28.3101	27.1005	27.2516	27.3616	27.4035	26.7995	27.3368	27.381	27.163	26.5049	26.9824	26.6403	26.8971	26.0513	27.0484	26.9692	25.6652	27.3175	27.3744	12	12	12	23.9	23.9	23.9	73.584	0	148.96	1440000000	51	6	7	6	5	5	6	3	1	2	2	0	0	0	2	1
26.7732	26.7464	26.8651	26.9094	26.6345	26.8901	25.769	25.1388	25.8528	26.1105	25.8882	25.7322	25.9315	25.4091	25.0023	25.2264	25.5358	25.7392	25.4249	25.5063	25.2313	25.5882	25.4619	25.7857	10	10	10	37.1	37.1	37.1	42.441	0	308.43	580510000	76	4	5	7	5	7	10	3	1	2	3	4	2	2	3	2
27.3861	27.4033	27.4413	27.1922	27.1779	27.1413	26.0819	25.467	26.045	25.466	24.9343	26.8072	26.4046	26.0571	26.0864	25.9092	26.1274	26.3342	25.7822	26.7985	25.9074	26.2538	25.8938	26.8229	6	6	6	58.3	58.3	58.3	16.62	0	32.663	827880000	58	3	3	6	3	6	7	2	1	2	1	0	1	1	2	3
23.3045	23.1392	23.0556	23.1819	23.3496	23.5271	22.0813	22.5427	21.1631	21.7885	22.3508	21.5143	20.7559	NaN	21.8242	22.2695	21.563	22.3089	21.8157	22.3378	22.2379	23.0756	22.1811	23.1304	4	4	4	12.8	12.8	12.8	72.832	0	8.7389	47665000	10	0	0	1	2	1	1	0	0	1	0	1	0	1	0	0
25.1143	25.5017	25.3313	25.397	25.7962	24.8172	24.568	24.3867	23.787	24.3027	24.849	24.2508	24.5592	23.5141	24.1374	24.4478	23.9932	24.1969	24.4824	23.7106	24.2804	22.4456	23.771	24.2221	5	5	5	16.1	16.1	16.1	37.67	0	10.752	230180000	8	0	2	1	1	3	1	0	0	0	0	0	0	0	0	0
30.4124	30.6807	30.2952	31.3229	29.9443	30.498	29.2543	28.8466	29.3123	29.5046	28.8959	28.9306	29.0671	29.0313	29.752	29.1051	28.7249	28.7467	29.9999	29.5451	29.4549	29.6529	29.9064	29.8521	6	6	6	49.5	49.5	49.5	11.749	0	323.31	6998500000	155	5	7	7	6	9	8	4	6	5	6	5	4	6	6	8
28.9639	29.3418	28.715	29.3463	28.7364	29.1169	28.1481	28.3601	28.4671	28.411	27.5908	27.949	27.7888	27.3631	27.9295	27.6391	27.7167	27.3612	27.8165	27.7079	27.8094	27.1299	28.1182	27.5313	8	8	8	67.6	67.6	67.6	19.652	0	54.315	2539900000	125	3	4	7	5	6	5	4	7	7	5	3	7	7	3	4
25.2986	25.4292	25.6973	25.7322	25.4598	25.249	24.3144	25.0809	24.9818	24.8892	24.1261	24.3474	24.1926	24.1778	24.7853	24.911	24.5398	23.8207	24.1335	24.3098	23.8773	22.7847	24.0272	23.4936	5	5	5	24.9	24.9	24.9	43.332	0	9.7615	234170000	13	1	2	1	2	0	2	0	0	1	1	1	0	0	0	1
25.5775	25.2972	25.5537	25.7713	25.8187	25.3361	25.3318	25.1573	25.1835	23.9432	24.7913	25.191	24.9538	24.1204	24.6801	24.1823	24.5772	23.7066	23.7462	23.9689	24.1633	21.9201	24.3701	24.4702	8	8	8	15.5	15.5	15.5	95.114	0	14.473	270200000	21	0	5	4	4	2	1	0	0	0	1	1	1	0	1	1
26.1203	26.3061	26.0214	25.7446	26.0966	25.8941	24.8031	24.4018	24.9487	24.257	25.3897	25.2136	25.1926	24.5673	25.2562	24.6529	25.2811	24.5801	24.6786	24.9332	25.1911	24.8242	24.8415	23.968	7	7	7	14	14	14	85.225	0	16.515	338650000	34	2	4	4	5	5	4	1	0	0	0	1	0	1	0	2
26.3742	25.7919	25.2981	25.6213	25.6807	25.3326	24.3495	24.2238	24.6414	24.5761	24.544	24.1071	24.5933	24.0094	24.7102	23.66	25.0007	24.1346	25.2554	24.9698	24.7647	24.9172	24.6923	23.7369	1	1	1	13.1	13.1	13.1	11.6	0.00045673	3.8514	284030000	1	1	0	0	0	0	0	0	0	0	0	0	0	0	0	0
28.436	28.3721	28.2986	27.8951	28.3579	28.2712	27.1148	27.0864	27.0197	26.9411	27.2849	27.0747	27.7486	27.599	27.7573	27.9518	27.9091	27.6366	26.5183	26.3223	26.7712	26.6983	26.606	25.4504	13	13	13	16.4	16.4	16.4	108.58	0	160.53	1678900000	87	6	6	7	7	7	7	1	2	2	1	1	1	6	3	5
31.8756	31.4212	31.5525	31.4931	31.6391	31.413	30.511	30.5192	30.6108	30.1607	30.5633	30.8631	30.8263	30.5026	30.9514	30.7614	31.0419	30.5951	29.798	30.1458	29.7273	29.8027	29.5932	29.9662	24	24	24	72.5	72.5	72.5	38.714	0	323.31	15270000000	340	19	20	16	18	18	23	13	14	13	15	12	12	17	14	16
27.1891	26.9344	26.8905	26.8322	26.982	26.7246	26.2692	25.6014	26.1544	25.7034	26.5042	25.835	25.9453	25.5353	26.0702	25.8416	25.8883	25.2379	25.4574	25.4694	26.0392	25.3062	25.4342	25.322	10	10	10	40.8	40.8	40.8	40.842	0	145.48	716780000	39	3	3	4	2	6	3	1	1	0	0	2	2	1	2	2
27.4094	26.7433	26.8855	26.5292	26.5015	26.7313	25.401	24.7771	25.638	25.326	NaN	25.8865	26.563	25.9983	26.087	25.4343	26.2612	25.0181	25.8127	26.3676	25.1903	25.2653	26.1983	24.7309	4	4	4	35.6	35.6	35.6	12.712	0	5.7117	581790000	26	1	3	4	2	2	1	1	0	1	0	0	0	3	2	1
28.9991	29.613	29.4317	29.5568	29.5432	29.4188	28.5552	28.5809	28.5455	28.3922	28.6182	28.583	28.1802	27.74	28.1353	28.021	28.2083	27.91	28.2056	28.3643	28.4211	28.178	28.0757	27.9399	19	19	19	52.6	52.6	52.6	64.989	0	230.6	3492800000	177	5	14	13	16	17	14	8	7	8	10	7	7	3	5	4
29.738	29.4086	29.5975	29.2945	29.5542	29.3913	28.9509	28.5497	28.9818	28.4642	28.7778	28.5046	28.2709	28.0596	28.4279	28.2087	28.146	28.1809	28.2155	27.9654	28.1067	27.6197	28.1871	28.3548	18	18	18	38.9	38.9	38.9	73.46	0	159.19	3890400000	168	11	12	17	9	14	8	5	7	7	6	8	5	6	2	7
24.2816	23.5417	23.3863	23.7014	23.1847	23.345	22.6191	21.8247	22.332	20.8548	23.018	21.833	22.3171	22.0553	22.6286	22.3474	22.6343	23.4021	22.1518	NaN	22.7248	NaN	22.532	22.9137	4	4	4	8.3	8.3	8.3	64.551	0	21.681	60072000	23	4	2	0	3	1	3	0	1	0	0	0	0	1	2	0
28.6789	28.9163	28.6855	28.5768	28.0505	27.8813	26.7776	27.2013	26.8617	27.0308	27.2947	27.1768	27.5433	26.9804	27.0309	27.5475	27.2112	27.347	27.6072	27.8352	26.9612	27.4559	27.8385	27.7632	6	6	6	52.5	52.5	52.5	19.193	0	99.439	1850800000	118	4	10	6	6	5	7	4	3	6	4	3	3	5	4	4
33.9656	33.5735	33.7068	33.7321	33.5577	33.7463	32.489	32.5445	32.5494	32.2544	32.355	32.5557	32.7551	32.8648	32.8	32.7731	32.6724	32.2658	32.8359	32.506	32.601	32.1528	32.7987	32.2554	26	26	26	76.6	76.6	76.6	56.559	0	323.31	70931000000	884	38	50	43	45	53	53	33	35	32	27	33	26	36	31	35
26.0973	25.7584	25.8462	25.8435	25.7847	25.5562	24.7838	23.7601	24.4913	25.215	24.2895	24.6348	25.0721	25.2779	24.7197	24.0249	24.6986	23.7284	25.5683	24.9506	24.7618	24.1395	25.4219	24.3951	2	2	2	14.7	14.7	14.7	20.497	0	10.702	306340000	22	1	1	3	3	0	2	2	0	2	1	0	0	2	0	1
29.0651	28.5228	28.3804	28.4069	28.632	28.5507	27.6363	27.7475	27.3961	27.8169	27.8112	28.3657	26.68	26.7012	26.7714	26.8548	27.2467	27.3322	27.5876	27.3626	27.7437	27.2274	27.5516	28.1716	9	9	9	39.1	39.1	39.1	32.477	0	129.39	1988500000	76	3	11	5	6	4	7	1	3	0	0	0	5	2	2	2
25.9344	26.2594	25.8597	25.8837	25.7472	25.6198	24.2978	24.3489	24.5677	25.0485	24.5648	24.9831	25.2576	25.1026	25.4433	25.5289	25.2777	24.506	24.6521	23.2366	24.8199	24.3897	25.0357	24.2628	3	3	3	9.5	9.5	9.5	79.693	0	15.459	313630000	23	1	1	4	4	3	2	0	0	0	0	1	0	2	1	0
29.853	30.1171	30.221	30.2425	30.6557	30.5734	28.4769	28.6499	28.4665	28.5419	28.0728	28.2715	30.278	30.257	29.4721	29.3349	29.4107	29.1754	29.8179	29.6865	28.9453	28.7299	29.6853	29.4564	7	7	7	31.8	31.8	31.8	17.779	0	62.296	5755800000	110	3	5	7	6	8	8	2	3	2	5	2	3	5	4	5
26.7695	26.4964	26.5236	26.1736	26.577	26.3593	25.8413	25.8927	25.9411	25.5749	26.2569	25.7194	25.3585	25.3077	25.4516	24.9445	24.9929	24.3685	25.4142	24.9844	25.4414	24.8152	25.2282	24.923	6	6	6	10.3	10.3	10.3	87.917	0	24.054	442940000	38	2	3	2	3	3	1	2	1	2	2	2	2	1	1	0
28.7827	28.7363	28.7213	28.6332	28.5509	28.8111	27.2547	26.9873	27.5231	27.4302	27.1755	27.1956	27.7727	28.0846	27.5672	27.6336	27.4113	27.5551	27.5587	28.2214	27.6737	27.9944	27.7316	27.7524	8	8	8	43.8	43.8	43.8	30.658	0	66.512	2194500000	105	5	8	6	8	6	5	4	1	2	4	1	3	3	6	4
33.4237	33.2618	32.9479	33.1054	32.9674	33.0126	32.0258	31.8064	32.174	32.2007	31.5531	31.3274	32.0588	31.7404	31.9376	31.2369	31.9426	31.1736	33.0675	32.3688	32.5426	31.8573	32.8211	32.2111	17	17	17	63.6	63.6	63.6	35.503	0	323.31	46239000000	356	16	18	17	14	20	21	14	13	14	16	12	10	15	14	14
27.75	28.1622	27.9453	28.0521	28.0569	27.8678	27.2498	26.9612	27.0771	26.8868	27.0343	27.024	27.1846	27.1459	27.3387	26.9646	27.2073	27.1101	26.8043	26.3188	26.7713	26.5348	26.2289	25.5916	13	13	13	29.6	29.6	29.6	66.515	0	67.664	1352400000	76	5	8	10	5	8	3	3	1	3	2	2	1	2	4	1
29.3757	28.8977	28.8548	28.8655	29.164	29.0226	27.7231	27.9617	27.4159	27.869	27.6548	27.903	28.0793	28.1289	27.6313	28.2169	27.7547	28.2652	27.8406	27.9135	27.9789	28.0622	27.9554	28.1233	7	7	7	27.2	27.2	27.2	32.996	0	43.154	2695600000	109	6	5	6	5	7	5	4	3	3	4	3	3	4	4	5
25.5626	25.8592	25.6974	25.7729	25.5387	25.4782	24.5453	24.5371	24.509	24.9179	24.7841	24.2085	24.4134	24.6034	24.8667	24.7584	24.879	24.5659	24.8102	24.5965	24.4773	23.8423	24.7071	23.702	7	7	7	24.2	24.2	24.2	58.246	0	10.239	280270000	15	1	2	4	5	1	1	0	0	0	0	0	0	0	0	0
31.4233	30.523	30.5401	30.5922	30.5705	30.7039	29.487	29.0332	29.6199	29.2716	29.0457	29.1965	30.2637	29.7568	30.171	29.5867	29.9832	29.3938	30.3748	29.4013	29.9319	28.928	30.1147	29.5501	20	20	19	56.3	56.3	53.6	55.992	0	323.31	9993800000	258	12	14	16	13	19	12	9	7	9	8	4	5	9	12	12
28.085	27.4743	27.4834	27.5973	27.2823	27.3103	26.7708	26.7229	26.4593	26.3707	26.7347	26.8088	25.5821	25.9417	26.1086	26.3563	26.1764	26.1179	26.2402	26.5764	26.6534	26.8237	26.5735	26.8418	4	4	4	20.1	20.1	20.1	41.211	0	13.248	1011100000	38	3	3	4	1	3	2	2	1	1	1	2	1	3	1	1
31.9962	31.6686	31.7366	31.6161	31.713	31.55	30.8409	30.8686	30.7939	30.7455	30.8833	30.7889	30.4376	30.4042	30.5027	30.3577	30.5028	30.3133	30.651	30.5177	30.6616	30.746	30.677	30.4113	43	43	42	62.2	62.2	61.5	101.56	0	323.31	18501000000	508	30	28	32	26	33	30	24	19	17	20	19	13	18	19	19
28.8391	27.8574	27.8571	28.1683	28.1062	28.1705	27.1697	27.8693	27.6841	27.4732	27.3557	27.3434	27.0358	27.0023	27.1575	26.6536	27.5748	26.3413	27.7939	26.7227	27.1029	25.5817	27.3921	26.0297	8	8	8	25.4	25.4	25.4	47.137	0	23.216	1538500000	41	2	4	3	2	3	4	0	2	1	1	2	1	1	1	1
27.9247	29.1545	28.747	28.593	28.722	28.3599	27.9938	27.7579	27.7914	28.4172	28.3035	27.4283	27.3223	27.3784	27.2791	26.8955	27.0686	26.2071	27.6544	27.3405	27.5579	27.5592	27.9574	27.0613	8	8	8	41.9	41.9	41.9	25.468	0	49.769	1977100000	67	3	7	7	5	6	5	3	5	1	4	1	2	0	2	1
31.6896	31.3157	31.2281	31.203	31.2041	31.1402	30.2857	30.3301	30.3526	30.2372	30.3416	30.258	29.9534	29.9492	29.9791	29.8542	29.9712	30.1173	30.4485	30.5381	30.3495	30.4351	30.1652	30.2484	18	18	18	58.8	58.8	58.8	45.199	0	323.31	13622000000	397	14	23	23	24	23	24	14	13	11	18	10	15	20	16	17
29.7155	29.7818	29.8525	29.6165	29.7139	29.6716	28.6594	28.9078	28.6807	28.8438	28.9783	28.4297	28.6123	28.9113	28.2457	28.9205	28.4425	27.9346	28.5133	28.7858	28.5476	29.1603	28.5283	28.5337	11	11	11	32.1	32.1	32.1	31.791	0	57.619	4167900000	116	9	6	7	6	8	9	4	3	4	5	3	6	5	5	3
24.9251	24.9354	24.5188	24.7926	24.6731	25.0878	23.6917	23.656	24.3261	23.7116	24.1637	23.68	NaN	23.0465	23.8288	23.5394	23.9915	23.517	24.478	24.2432	23.5949	23.8499	23.7579	22.7782	2	2	2	8.8	8.8	8.8	35.511	0	6.2731	151030000	21	0	2	2	3	2	1	0	1	0	1	0	2	0	1	0
30.9401	31.0055	30.9428	31.0769	31.0292	31.0134	30.2008	30.3103	30.3629	30.3226	30.3502	30.2021	29.5636	29.5445	29.9158	29.6472	29.7428	29.8239	30.0963	29.8945	29.8007	29.5247	29.8608	29.5516	22	22	22	66.4	66.4	66.4	57.861	0	323.31	10393000000	322	18	15	21	21	20	21	13	13	11	7	10	14	10	14	9
24.069	23.5533	23.671	23.3119	23.7449	23.9481	NaN	22.6873	23.1034	22.1247	21.5412	22.4448	23.2191	23.3999	22.3824	21.6888	22.9002	23.3452	22.9896	22.5717	23.1306	22.1023	23.4728	22.1252	2	2	2	10	10	10	26.55	0	5.1681	62013000	15	0	2	0	2	0	0	0	0	1	0	0	1	1	1	0
27.3827	26.6414	26.3108	26.7007	26.2796	26.4454	25.6894	25.651	25.8799	25.7517	25.9743	25.8324	25.023	25.5309	25.6512	25.974	25.3825	25.6491	25.7441	25.1225	25.2817	24.8761	25.6438	25.3664	8	8	8	45.5	45.5	45.5	29.321	0	41.294	596140000	59	7	3	4	3	3	2	3	4	2	3	1	2	1	4	4
27.3586	27.5975	27.5447	27.3094	27.5096	27.6021	26.3936	26.6914	26.3387	26.8534	26.5	26.7923	25.9485	26.3228	25.9441	26.3403	26.3623	26.53	26.0314	26.5651	26.267	26.6566	26.257	26.7661	19	19	19	20.2	20.2	20.2	125.97	0	323.31	890340000	84	5	5	9	11	12	13	0	2	1	4	2	3	1	1	1
27.4623	27.206	27.3349	27.0583	27.4278	27.1493	26.4681	25.8939	26.479	26.097	26.2511	25.1103	26.8778	26.1899	26.7439	26.2067	25.8129	26.3914	26.5213	26.2023	25.925	26.388	25.9294	26.2539	7	7	7	59.6	59.6	59.6	22.284	0	91.066	856100000	92	2	5	3	8	5	7	2	4	5	6	1	2	5	3	6
30.2911	29.4828	29.1117	29.3833	29.5281	29.243	28.7919	28.2189	28.7613	28.3074	29.0052	28.5257	29.2261	28.3036	29.0249	27.9842	29.2831	28.1245	29.1261	27.6455	28.9929	26.9028	28.8968	26.985	5	5	5	35.2	35.2	35.2	13.742	0	20.505	4368600000	68	5	3	2	3	4	4	1	1	3	3	3	2	4	3	3
25.582	25.3575	25.5641	25.1727	25.9577	25.2066	24.7843	24.2871	24.8989	24.4714	24.6038	NaN	24.8468	23.2651	24.7672	23.9889	24.4232	24.0228	25.5443	23.9458	24.2947	23.6158	25.4511	23.6954	3	3	3	13.2	13.2	13.2	29.45	0.00065203	3.0442	243640000	5	0	0	1	1	2	0	0	0	0	0	0	0	0	0	0
32.7927	32.4582	31.9356	31.9169	31.9951	32.1473	31.0979	31.0258	31.164	31.0987	30.9557	31.3642	31.3259	31.1379	31.3866	31.0535	31.2098	30.5145	31.9035	30.8858	31.5534	30.6476	31.6537	30.9212	14	14	14	46.9	46.9	46.9	34.93	0	323.31	26021000000	269	10	13	11	14	15	13	10	9	13	12	7	12	10	11	11
25.7693	25.852	25.3647	25.4726	25.2456	25.3564	24.9121	25.136	24.7598	24.959	24.5215	24.7515	24.701	24.723	24.3378	24.4865	24.36	24.1421	24.1557	23.8965	24.0956	24.2692	23.541	24.6399	7	7	7	13.7	13.7	13.7	85.652	0	7.0973	252960000	7	0	0	0	1	3	1	0	0	0	0	0	1	0	0	1
24.9885	25.0693	24.9316	24.7867	25.1115	24.575	24.4532	23.0044	24.4252	24.3122	24.1059	24.8121	24.4206	23.0357	24.9739	21.8113	23.8477	22.7721	24.245	23.8541	24.051	23.1384	24.3568	23.9788	2	2	2	10.4	10.4	10.4	28.449	0	10.682	166750000	16	1	1	0	1	2	1	1	1	1	1	1	1	0	0	1
33.3374	33.0361	32.7021	32.6466	32.7861	32.9854	31.7338	31.9309	32.0192	31.8155	31.8618	31.9899	31.9104	32.1331	32.1458	31.9339	31.8794	31.7211	32.1162	31.7	32.0378	31.1483	32.1001	31.5243	25	25	25	53.7	53.7	53.7	59.75	0	323.31	40059000000	525	17	32	29	37	29	34	13	14	15	16	15	15	22	20	22
29.7444	29.5211	29.4576	29.4974	29.5209	29.2452	28.1067	28.196	28.4479	28.0886	28.2234	28.7296	28.7944	28.4015	28.6511	28.2163	28.6787	28.2935	28.6699	28.6908	28.4299	28.4133	28.7033	28.4816	11	11	11	74.5	74.5	74.5	18.491	0	60.553	3607500000	133	4	8	9	8	8	8	2	5	4	4	5	2	8	6	5
28.1847	28.1163	28.1613	27.9453	28.1674	27.8906	27.5585	27.5014	27.5261	27.4074	27.7848	27.5304	27.3181	27.4675	27.5749	27.4807	27.661	27.7332	25.8346	25.9862	25.996	26.3714	26.0853	25.8602	19	19	19	34.6	34.6	34.6	84.685	0	171.16	1541700000	112	5	7	8	9	6	9	4	4	5	6	5	5	5	6	5
26.0578	26.0725	25.7892	26.2097	26.111	25.8819	25.0405	26.4374	25.0333	24.9026	24.5363	24.7642	24.6253	24.1216	25.0553	24.7915	24.2375	24.2394	25.2331	25.1361	24.6679	25.646	25.7601	25.4517	4	4	4	13.5	13.5	13.5	44.049	0	30.302	279190000	12	1	0	1	1	0	1	0	1	0	1	0	0	0	0	0
27.0652	26.1718	26.431	26.5754	26.4684	26.481	26.0649	26.2299	26.1527	25.7425	25.8714	26.0089	25.4369	25.5626	25.7503	25.7041	25.0152	25.2972	25.2951	25.9012	25.0029	23.7466	25.1854	24.9307	7	7	7	20	20	20	58.805	0	7.9319	560260000	25	3	0	2	4	3	2	1	0	2	1	1	1	1	0	2
26.8042	26.8199	26.9835	26.8934	26.6387	26.8191	25.4342	25.5191	25.5456	26.1812	25.8077	25.6751	26.7155	26.4809	25.5024	26.615	25.6023	26.2713	25.0928	26.6139	25.5676	24.6736	24.826	26.1228	5	2	2	29.7	14.6	14.6	21.429	0.00044524	3.3859	669710000	17	1	1	1	2	1	2	1	1	1	2	0	0	0	2	0
26.0385	25.6608	25.2065	25.2913	24.9375	25.2191	23.7912	24.3473	24.7465	24.4914	24.7238	25.6461	24.4329	24.5841	24.0451	24.79	NaN	23.67	24.053	23.9956	23.9977	24.4293	23.8998	24.5635	9	9	9	32.3	32.3	32.3	31.884	0	18.142	248170000	17	5	3	2	2	1	2	0	0	0	0	0	0	0	0	0
28.5855	28.7857	28.6737	28.6058	28.4327	28.6905	27.3605	27.0892	27.3432	27.3241	27.0087	27.4956	28.2062	27.8353	27.1029	28.1798	26.6241	28.071	27.3353	28.3373	27.5881	28.2584	27.7039	28.0727	3	3	3	41.3	41.3	41.3	10.275	0	42.808	1911300000	70	1	3	5	5	4	6	2	2	3	4	2	0	2	2	3
24.3403	24.6443	25.2117	25.4806	24.3209	24.6201	23.5457	23.7426	23.7455	23.2646	23.8038	23.4124	24.2185	23.22	23.8804	23.156	24.0831	24.2112	24.3451	23.7142	22.8281	24.0051	24.1172	24.2107	6	6	6	9.4	9.4	9.4	117.11	0	13.98	153490000	15	0	1	2	0	2	1	0	1	0	0	1	1	0	1	0
23.4212	23.8945	24.5148	24.4256	23.8801	24.1036	23.5209	23.1142	23.5621	23.4345	23.2438	22.1376	23.35	23.1569	23.727	23.1029	23.0946	22.9811	22.1194	22.9428	22.8411	22.6425	22.7928	22.6057	2	2	2	9.2	9.2	9.2	47.776	0	6.0556	93078000	23	0	3	2	1	3	1	0	1	1	1	1	1	1	0	1
26.9614	26.1214	26.2895	25.7723	26.0805	26.4491	25.4434	25.8259	25.5113	25.1755	24.9405	23.3013	25.7172	25.943	25.5463	25.4367	25.7481	24.7818	25.7792	24.4482	25.4297	24.0842	25.8631	25.9374	6	6	6	24.3	24.3	24.3	38.926	0	38.632	451400000	25	3	1	1	1	2	3	0	0	2	2	0	0	1	1	0
26.2255	25.7426	25.677	26.2487	25.6723	26.0218	25.4302	25.3367	25.4264	25.2684	25.0256	25.6585	24.4819	24.5242	24.9578	24.554	24.8096	24.6991	24.9122	24.4687	25.122	23.9514	24.7185	25.3779	8	8	8	25.3	25.3	25.3	65.947	0	7.9405	348320000	18	0	2	3	1	1	2	0	2	2	0	0	1	1	0	0
24.2369	25.5977	25.3497	25.2098	25.1631	24.5215	24.6426	24.6778	24.04	23.9242	24.5756	23.6698	24.6707	24.543	24.7003	23.7532	24.572	23.1897	24.0964	23.7423	24.2968	22.4914	24.3817	22.2397	4	4	4	15.2	15.2	15.2	36.436	0	6.7344	185140000	7	1	1	2	0	1	0	0	0	0	0	0	0	0	0	0
29.9275	29.231	29.9492	29.7557	29.5586	29.7801	29.0444	28.6052	29.0038	28.5544	28.7801	28.1276	29.0312	28.9933	29.2618	29.0059	29.18	29.0226	28.7286	28.7493	28.6517	27.6573	28.6747	27.5275	10	10	10	28.7	28.7	28.7	59.058	0	81.44	4541000000	122	7	11	5	8	6	7	3	4	6	3	5	2	6	4	2
25.386	25.5269	25.6135	25.0103	25.2197	25.5735	24.2811	24.3788	24.3323	23.9251	23.9588	23.6987	24.9468	24.8586	24.9083	24.2856	23.3049	24.9757	24.4939	24.8728	24.7718	24.6686	24.3003	24.0659	5	5	5	33	33	33	25.565	0	35.895	226110000	17	1	3	0	3	0	3	0	1	0	0	0	0	0	1	0
26.3164	26.718	26.7614	26.8199	27.0149	26.4849	25.5532	25.7353	25.5993	25.6514	25.2867	25.6059	26.7146	25.6577	25.9006	25.5015	25.8983	25.1453	26.4566	25.1914	25.8016	24.795	26.1231	25.7883	3	3	3	17.8	17.8	17.8	20.313	0	26.755	488390000	41	1	3	1	3	2	3	1	1	0	3	0	0	1	3	1
26.0929	25.251	26.1895	25.6061	25.9228	26.0808	25.4201	24.5954	25.2465	24.8012	25.0267	24.6946	25.7356	25.439	25.0962	25.4058	24.813	24.6114	24.3702	24.7834	25.6419	23.0689	24.4733	24.3114	4	4	4	22.8	22.8	22.8	20.733	0	34.031	323470000	27	2	1	1	0	4	1	2	0	1	0	1	2	1	1	1
26.1253	25.9415	25.5895	25.6333	25.7882	25.7866	24.6695	24.3617	23.9271	24.6522	25.2849	23.898	24.1863	25.0697	25.5654	25.0925	24.0804	25.7437	25.1629	24.6819	25.7318	24.3692	25.1998	25.0807	3	3	3	6.9	6.9	6.9	48.547	0.00084211	2.5596	324820000	23	1	1	1	1	2	1	0	1	1	1	0	1	0	1	1
24.8806	23.9868	24.357	23.7484	24.0894	23.5785	24.179	23.4107	23.5867	22.8706	NaN	23.064	23.0278	22.9742	22.9257	22.5818	22.9302	NaN	23.693	23.0104	23.6173	22.1693	23.4065	22.4343	2	2	2	14.2	14.2	14.2	16.073	0.0020329	2.1153	82915000	6	0	1	0	0	0	0	0	0	0	1	0	0	0	0	0
29.3242	29.4798	29.5175	29.1549	29.1137	29.3437	28.472	28.8099	28.4649	28.6701	28.8732	28.8367	28.7186	29.0297	28.6143	29.043	28.5728	28.3474	27.173	27.1142	27.9205	28.2887	27.3226	27.832	16	16	16	71.7	71.7	71.7	26.697	0	166.24	3469000000	208	10	15	14	15	10	14	8	12	6	7	7	8	7	12	7
26.8477	27.4526	27.3941	27.3595	27.3076	27.5419	25.5421	25.8222	25.9009	25.5434	25.8952	25.9966	26.8397	26.7758	26.4828	25.8205	26.5544	26.3458	26.8501	27.0147	26.818	26.7402	26.1555	26.9476	3	3	3	44.8	44.8	44.8	6.4575	0	299.03	774810000	29	2	3	3	2	1	2	0	0	0	0	1	1	2	2	2
29.6885	28.7709	29.032	28.7424	28.7996	28.5913	28.2465	28.0114	28.5543	28.0877	28.2118	28.6887	28.0347	27.4201	28.1934	27.915	28.0471	27.4048	28.2581	27.2575	28.1449	27.5975	27.9583	27.1992	9	9	9	39.5	39.5	39.5	35.979	0	95.455	2853200000	76	6	5	7	7	6	6	5	2	1	3	1	2	5	2	3
25.41	25.8519	24.5553	26.0765	25.4645	25.5663	24.571	25.0835	25.3076	25.0762	24.4815	23.9951	24.5761	24.781	24.0345	24.7451	24.3131	24.5158	25.1175	25.3698	23.8667	23.7828	24.8227	22.7097	6	6	6	6	6	6	170.54	0	11.265	262370000	13	1	0	1	1	1	0	0	1	0	1	1	0	1	0	1
26.8801	26.1307	25.981	25.9012	26.0845	26.1311	25.4842	25.6709	25.4183	24.9438	25.1985	24.9759	25.38	24.7037	25.3478	24.7878	25.5369	25.1206	25.6963	24.4047	25.9721	25.5555	25.3795	24.2658	7	7	7	22.6	22.6	22.6	52.118	0	10.97	451930000	19	1	0	1	2	1	3	0	1	0	0	0	0	0	2	0
27.0959	27.1256	26.923	27.345	27.2162	26.98	26.3455	26.5679	26.5651	26.3181	26.7636	26.3238	26.083	25.8811	26.1657	25.5776	26.0138	26.0759	26.0999	25.3286	26.0553	26.0467	26.0954	26.2796	15	15	15	15	15	15	165.91	0	50.393	696660000	51	2	8	4	5	4	8	1	3	2	1	2	1	1	2	1
28.5318	28.7511	28.5866	28.9437	28.6756	28.6316	28.0537	28.2856	28.1589	28.0161	28.1983	28.1258	28.2071	27.7234	27.864	27.4535	28.1616	27.6523	27.5304	26.9246	27.462	27.4237	27.3482	26.3134	11	11	11	41.6	41.6	41.6	25.542	0	72.545	2322600000	91	6	8	4	5	4	4	3	2	4	5	3	4	2	4	4
29.6127	29.4078	29.3979	29.3458	28.9181	29.4471	28.5782	28.5343	28.5195	28.0831	28.5383	28.1948	28.8676	28.6543	28.8571	28.6299	28.7588	28.2746	28.8481	28.035	28.4585	27.0373	28.6788	27.4349	11	11	9	32.7	32.7	27.6	56.806	0	292.4	3859400000	143	8	6	12	8	12	7	7	4	6	5	2	2	8	5	10
25.2548	25.3312	25.068	25.0988	24.5052	25.0293	23.8596	23.5279	23.8637	24.414	24.1536	23.861	24.2249	24.476	24.1504	24.6633	24.9034	24.0996	23.5185	23.9456	23.8834	23.7708	24.0042	24.2036	6	6	6	13.2	13.2	13.2	75.143	0	33.628	190580000	24	1	3	3	4	1	4	0	0	0	1	0	0	1	0	2
25.3844	24.8396	25.1284	24.5091	25.1469	24.5246	24.3166	24.1156	24.722	23.7252	24.799	24.2326	23.9785	23.6158	24.5353	23.2653	23.8844	23.9646	24.3201	23.4925	24.3454	24.3263	23.4497	22.1936	4	4	4	13.3	13.3	13.3	46.671	0	5.2838	190090000	5	1	0	1	0	2	0	0	1	0	0	0	0	0	0	0
28.6099	28.6638	28.5159	28.3591	28.2856	28.558	27.5877	27.2957	27.433	27.2091	27.583	27.7087	27.4421	27.3446	27.4742	27.6832	27.797	27.6544	27.5389	27.9066	27.7629	27.8073	27.4565	27.1924	5	5	5	46.6	46.6	46.6	11.428	0	16.95	1802800000	52	2	2	2	2	3	3	2	2	2	1	2	2	2	3	1
26.2914	26.9602	26.3645	26.3976	25.5989	25.9898	24.9202	25.4251	25.0168	25.706	25.0634	25.1595	24.5516	25.0424	25.0813	26.2516	24.6273	25.7156	25.308	25.7103	24.7717	25.8212	25.1601	26.4018	5	5	5	28.7	28.7	28.7	21.527	0	6.1494	422590000	30	2	1	4	3	2	2	1	1	1	2	0	0	0	1	1
27.4455	28.1669	27.6804	27.7197	27.0091	26.8323	26.1297	26.2359	26.6263	26.5157	26.2462	26.5894	26.3115	26.1334	26.6428	26.3807	27.2348	26.6807	26.8283	26.299	27.6222	26.8664	26.2446	25.9349	5	5	5	49.1	49.1	49.1	12.587	0	52.358	1010700000	63	6	4	7	5	6	4	1	3	1	2	1	1	1	3	2
27.2096	27.6692	27.5878	27.8519	27.5933	27.5715	26.6183	26.6483	26.7462	26.194	26.4946	26.6799	26.5137	26.5339	26.9016	26.5159	26.6313	26.6324	26.8148	27.0801	26.4879	26.5329	26.5677	26.8789	11	11	11	57.1	57.1	57.1	30.601	0	145.58	943680000	85	2	8	10	11	11	7	3	2	2	1	1	1	1	5	1
28.9723	28.2335	28.3089	28.1426	28.3532	28.0035	28.1802	27.694	27.9416	27.4353	27.9147	27.7167	27.4019	27.1309	27.6006	27.1663	27.9484	26.9171	27.7663	26.6554	27.2317	26.8179	27.351	26.2221	13	13	13	35.3	35.3	35.3	81.123	0	182.01	1812500000	125	7	8	5	8	10	6	6	6	6	7	5	3	5	5	4
32.6951	32.1336	32.1804	32.0294	32.4513	32.0357	31.2003	30.4862	31.1001	30.938	31.2448	31.1193	31.6784	31.6601	31.6308	31.3847	31.6608	31.3311	31.6368	31.5302	31.5423	30.8236	31.4859	31.2029	17	17	17	60.9	60.9	60.9	31.566	0	323.31	28271000000	542	19	33	26	30	31	29	17	17	19	17	20	14	30	24	25
27.7235	27.5777	27.3212	27.1617	27.1371	27.4473	26.5951	26.7643	26.4961	26.8501	26.6544	26.9516	26.2841	27.0237	26.5613	26.3552	26.4154	26.4768	26.0434	25.7951	26.2412	26.6629	26.2859	25.9803	8	8	8	14.3	14.3	14.3	84.918	0	35.949	888710000	59	4	6	3	3	3	4	1	3	1	4	2	2	1	3	2
27.538	27.0505	26.7445	26.6905	26.5649	26.6136	26.1366	26.3266	26.453	25.9566	25.5894	25.786	25.4667	25.8397	26.296	26.4146	26.1327	25.6456	26.1868	26.0174	26.1192	26.0897	26.2118	24.6356	5	5	5	41.1	41.1	41.1	20.462	0	8.0535	669840000	30	0	2	3	4	2	0	1	1	2	1	0	1	1	2	2
26.5081	26.2427	25.9778	26.6224	26.6019	26.5538	25.3971	25.5576	25.3243	25.2016	24.661	25.169	26.1437	25.378	25.7071	25.3955	25.9391	25.8887	25.9067	25.2091	25.4146	25.9824	25.9342	25.0487	6	6	6	18.2	18.2	18.2	55.527	0	15.066	507960000	31	1	1	4	3	3	3	1	0	0	0	0	1	2	2	3
24.5389	24.1508	24.4313	23.9788	24.7722	24.6988	24.3341	23.988	23.7228	23.5095	23.5308	23.8045	23.3815	23.6844	23.4551	22.6685	24.1115	23.4701	24.2061	22.8947	23.4242	23.3365	23.5083	22.4672	3	3	3	14.5	14.5	14.5	39.542	0	6.9662	135810000	10	2	1	1	2	1	1	0	0	0	1	0	0	0	0	0
25.0223	24.9658	24.9183	25.1267	25.0349	24.868	24.4337	23.8387	24.4037	24.1641	24.017	24.5436	24.1677	24.0195	24.1551	23.8887	24.1105	NaN	24.5529	23.4677	23.8728	23.6771	24.0932	24.1874	3	3	3	10.7	10.7	10.7	33.756	0	5.0087	166620000	17	1	2	1	1	1	1	0	2	1	1	0	0	1	0	0
24.6382	24.6221	24.8511	24.6927	24.5205	24.371	23.5866	23.6444	23.574	24.4325	23.6642	24.0388	23.3637	23.7596	23.9257	23.4951	23.955	23.4721	23.3468	24.0777	23.3676	23.2558	23.848	24.1333	4	4	4	9.6	9.6	9.6	65.572	0	7.5557	137680000	22	1	4	4	3	1	3	0	2	0	0	1	0	1	1	0
30.7297	30.5778	30.711	30.8214	30.5586	30.4281	30.058	29.9769	30.0522	30.0654	30.0116	29.5561	29.4902	29.1664	29.6008	29.6105	29.8513	29.3517	29.9811	29.6721	29.807	29.4182	29.9161	29.7824	12	12	12	51.5	51.5	51.5	38.274	0	54.992	8156800000	210	4	12	12	12	15	13	11	10	8	10	8	8	8	6	10
31.9032	31.5858	31.7234	31.7315	31.7839	31.664	31.0119	31.3332	30.7793	31.0284	31.0046	31.1895	30.7029	30.8143	30.5584	30.7684	30.5294	31.0121	30.4308	31.0913	30.5736	30.89	30.5352	30.9414	20	20	20	50.8	50.8	50.8	51.109	0	323.31	18050000000	316	16	19	23	18	17	21	12	12	8	16	10	11	9	14	11
30.3421	29.8228	29.8443	29.7482	29.8172	29.7088	29.434	29.3618	29.4934	29.286	29.0763	29.2187	28.9249	28.6531	28.922	28.8298	29.0716	28.7731	29.1314	28.6964	29.0752	28.4733	29.057	28.4249	24	24	24	35.7	35.7	35.7	101.89	0	297.99	5475600000	363	17	23	20	22	20	23	16	18	20	17	9	11	11	12	9
26.5022	27.0913	26.7439	27.5366	26.1392	27.4507	25.6396	26.8896	26.6319	25.7624	25.9697	25.0221	25.8298	26.075	26.7048	25.93	25.87	25.5485	26.49	26.0684	26.0196	25.6701	25.7244	26.6317	2	2	2	20.1	20.1	20.1	16.699	0	5.943	653490000	23	1	1	2	1	1	3	1	2	0	1	1	0	0	1	0
25.7544	24.673	25.9919	25.2326	25.0525	25.0182	24.6342	24.8808	24.7684	25.109	24.3086	24.75	23.9663	24.1981	24.6038	24.7033	24.259	23.8759	24.8174	23.8925	23.715	24.7929	23.7564	24.2273	4	4	4	19.5	19.5	19.5	37.013	0	18.329	245040000	11	2	2	2	0	0	1	1	0	0	0	0	1	0	0	0
28.4209	28.0786	28.2734	28.1794	28.1697	27.9985	27.5877	27.4677	27.7352	27.0598	27.2937	27.2679	27.2523	27.3028	26.8033	27.2198	26.9354	26.8249	27.5562	27.3306	27.5371	27.2305	27.271	27.9793	6	6	6	60	60	60	20.082	0	16.425	1627300000	105	4	6	5	7	6	5	4	6	5	4	4	2	3	4	3
27.543	26.9141	26.9924	27.2143	27.2825	26.994	27.1035	26.4221	26.4258	26.5246	26.3952	26.361	26.1419	26.4335	26.3903	26.0043	26.5054	26.0245	26.1652	25.7615	26.2138	25.8898	26.1477	26.2077	11	11	11	34.7	34.7	34.7	62.003	0	82.991	869840000	50	6	1	5	4	3	3	2	1	3	3	2	0	3	1	1
27.7013	27.4547	27.1931	27.376	27.2179	26.9596	26.9313	26.6157	26.4683	26.118	26.5517	27.2206	26.4297	26.2475	26.2941	26.4526	26.4801	25.6798	26.9309	26.7029	26.9053	26.5797	26.5639	24.8791	9	9	9	53.3	53.3	53.3	26.72	0	13.103	950580000	28	2	3	4	2	2	5	1	1	0	0	1	1	1	0	0
25.1188	24.5575	23.8319	24.6431	24.7656	24.4551	24.1687	23.8009	23.8162	24.2006	22.8663	23.2031	23.5698	24.2074	23.9027	24.1854	23.7381	24.3728	23.4626	23.5557	23.0002	23.5986	23.2131	23.6654	6	6	6	10.1	10.1	10.1	100.42	0	7.2475	154940000	28	1	2	1	2	3	2	1	1	1	1	0	1	1	1	1
25.5358	24.9431	24.5315	24.8968	24.1352	25.1403	23.7229	24.0297	24.1822	24.2969	23.8701	23.9308	24.1376	24.1366	24.0512	24.0217	23.6428	24.1388	24.799	23.8663	24.0245	23.2999	24.575	23.2876	1	1	1	12.5	12.5	12.5	14.678	0.00046328	4.1073	175060000	22	1	1	1	1	1	1	1	1	2	1	1	1	1	1	1
28.0763	28.6703	28.1544	28.7381	28.4698	28.6105	27.4334	27.3041	27.4462	27.6008	27.3929	27.3438	27.6456	27.9697	27.7757	27.8736	27.9092	27.9075	27.4671	27.6613	27.3416	27.9235	27.3485	27.2948	7	7	7	68.3	68.3	68.3	16.713	0	31.7	1891800000	52	1	2	3	4	3	5	2	0	0	3	1	1	4	3	2
27.9514	26.7391	27.4733	27.2042	27.5118	27.3588	27.0442	26.7307	26.9778	25.9471	26.8436	26.476	26.6711	26.1848	27.1606	26.1544	26.9588	25.766	26.9646	26.1335	26.2594	25.6787	26.742	26.5154	6	6	6	24.7	24.7	24.7	43.955	0	20.164	939970000	46	2	4	3	4	3	3	1	0	4	1	1	0	2	1	1
30.1486	29.7941	30.3196	29.6076	29.8019	30.1416	29.167	28.9398	28.8088	29.4895	28.4705	28.8141	29.4347	29.4055	29.0212	29.4724	28.5191	28.8465	29.2613	29.7065	28.6058	28.6691	29.5547	29.8063	8	8	2	46.1	46.1	9.1	18.898	0	323.31	5888200000	170	7	11	10	6	11	12	7	5	8	4	5	5	9	9	9
26.4462	26.661	26.2624	26.68	25.8969	26.2891	25.9279	25.7912	25.6436	25.4855	25.4505	25.9187	25.3897	25.3727	25.3422	25.373	25.5881	24.8755	25.4383	25.4085	25.5024	25.2864	25.7953	25.7085	10	10	10	16.9	16.9	16.9	87.081	0	40.276	477370000	72	0	6	7	4	4	4	2	4	3	4	1	2	2	3	1
27.5103	27.1427	27.1847	27.2835	27.526	27.2444	26.7167	26.6516	26.4601	26.5086	26.3991	26.9935	26.3053	26.1868	26.0202	26.3869	25.5638	26.4293	26.5167	26.2858	26.393	26.9274	26.4418	27.1617	6	6	6	33.7	33.7	33.7	37.895	0	28.482	916120000	63	4	1	8	2	3	4	3	2	1	2	3	2	1	5	1
28.269	28.0768	27.71	28.0934	27.7409	28.0565	27.0329	27.27	27.1367	27.1096	26.9394	27.0544	26.8126	27.0344	27.1428	26.9591	27.2278	26.5792	27.6607	27.3903	27.2868	27.0265	27.5881	27.3231	16	15	15	34.6	33.5	33.5	85.182	0	191.25	1456200000	106	6	8	9	8	6	8	2	2	1	3	1	4	2	5	2
35.1348	34.4947	34.4432	34.4573	34.3463	34.4277	33.8269	33.6112	33.7441	33.6656	33.9435	33.7074	33.77	33.577	34.1279	33.6368	33.8149	33.6993	33.8299	33.5311	33.882	33.4121	33.8251	33.0955	45	45	45	76.1	76.1	76.1	61.054	0	323.31	144280000000	2261	69	122	102	137	118	125	93	89	78	85	85	82	86	98	93
31.6801	31.2847	31.2149	31.2456	31.1535	31.3296	30.5741	30.6522	30.7233	30.5815	30.464	30.4747	30.766	30.6223	30.7843	30.6745	30.78	30.4562	30.4526	29.9969	30.0906	30.0418	30.3292	30.0691	38	38	38	52.6	52.6	52.6	107.77	0	278.02	14370000000	377	20	21	24	22	19	29	8	12	16	10	7	10	16	22	14
31.4923	31.1904	30.929	31.1624	30.9593	31.0935	30.4295	30.4493	30.5031	30.4938	30.4114	30.5055	30.3038	30.188	30.4778	30.2218	30.378	30.1106	30.2836	30.1851	30.1908	29.9341	30.2535	29.9867	40	39	39	59.1	58	58	109.43	0	323.31	12994000000	612	22	28	36	33	35	32	22	22	25	23	18	25	23	20	23
26.5418	26.1339	25.8526	26.031	25.8822	26.0178	25.6682	25.1327	25.5012	26.0722	25.0832	25.2563	25.0316	25.7107	25.1292	24.9296	25.2768	24.684	25.4112	25.6276	25.3138	24.509	25.0963	24.8198	5	5	5	29.5	29.5	29.5	21.77	0	8.1048	405540000	26	3	1	1	2	1	2	1	0	2	2	1	1	1	0	0
27.6023	27.0387	26.6043	26.6477	26.8697	26.956	26.1412	26.5034	25.5206	26.8841	26.6839	26.3987	26.5446	26.508	26.5303	26.2663	26.4914	26.0395	25.7076	25.8775	26.102	25.5589	25.7133	24.5724	8	8	8	18.3	18.3	18.3	91.866	0	15.636	705550000	31	1	1	5	1	2	2	3	1	1	0	0	2	1	1	2
26.1352	26.0546	26.1665	26.4483	25.9584	26.4197	25.003	25.737	24.7739	25.7201	25.8964	25.5253	25.3166	25.1617	24.5156	25.3966	24.8814	25.9792	24.7727	25.5869	25.7086	25.7731	25.1072	25.663	6	6	6	26.4	26.4	26.4	28.134	0	17.272	393840000	39	3	3	6	4	2	4	1	1	0	2	0	0	1	2	1
26.685	26.8369	26.8057	26.9729	26.7036	27.0056	26.0526	26.3536	26.2462	26.1856	26.2267	26.4173	26.2433	25.9136	25.512	25.6978	25.7054	25.7065	25.7051	25.8219	26.172	26.2104	25.7523	26.1142	7	7	7	29.4	29.4	29.4	40.235	0	21.538	615040000	42	3	3	4	4	3	4	2	2	2	2	0	2	1	2	0
28.848	28.8981	28.7074	28.9471	28.672	29.0084	28.0419	28.2369	27.9416	28.3228	28.0629	28.1657	27.6578	27.6407	27.8691	27.6431	28.14	28.0994	27.9744	28.4191	28.152	28.06	27.9378	27.9408	12	12	12	48.4	48.4	48.4	29.062	0	63.441	2413600000	117	4	8	5	7	7	9	3	6	5	4	7	3	3	4	4
30.7299	29.4263	29.7943	29.5174	29.6157	29.9207	29.4021	28.8294	29.5844	29.2837	28.9949	29.0195	29.2452	28.8022	29.5088	28.9958	29.4473	28.6711	29.3833	28.3438	28.9841	27.9307	29.3307	28.3296	6	6	6	50	50	50	8.2178	0	38.483	5939100000	99	5	5	4	5	5	4	4	4	5	2	4	5	4	5	3
27.0479	27.4064	26.9346	27.354	26.7851	27.2011	26.5624	26.7385	26.2639	26.5205	26.3235	27.0258	26.3717	26.3913	26.363	25.9859	26.3812	25.946	25.9849	26.6498	25.834	25.9166	26.201	25.8733	6	6	4	48.6	48.6	28.4	20.504	0	38.964	782760000	63	1	3	6	6	2	2	3	4	2	3	2	2	3	2	4
25.6437	25.7193	26.1532	25.6003	25.8815	25.8135	24.8148	24.857	24.9778	25.5223	24.7649	24.1023	24.4694	24.7931	25.4138	24.8822	25.016	24.8407	24.6948	24.8556	24.9025	26.1063	25.2334	25.3731	3	3	3	19	19	19	27.924	0	39.663	346080000	34	2	2	1	1	1	2	1	1	1	2	1	2	1	2	1
23.2358	23.1424	22.7119	23.0855	23.1325	23.5482	22.259	22.2332	21.8944	22.5681	22.0857	NaN	22.0351	22.4069	22.539	23.3568	NaN	22.1418	22.1808	23.0731	22.8225	22.4692	21.9791	21.0302	4	4	4	3.9	3.9	3.9	149.04	0.00045662	3.8492	54202000	4	0	0	1	0	1	1	0	0	0	0	0	0	0	0	0
27.3754	27.4489	26.904	27.4133	27.2028	27.3418	26.6834	26.5569	26.7216	26.6871	26.3582	26.4615	26.7864	26.8971	26.6851	26.8251	26.8447	26.5789	26.6287	26.0361	26.1236	25.5016	26.2932	25.7214	13	13	13	36.3	36.3	36.3	59.573	0	87.519	898630000	87	7	5	8	6	6	8	2	5	3	7	1	3	5	4	1
29.9919	30.1958	30.8332	30.5433	30.475	30.8954	29.9544	29.9295	29.8007	29.8683	29.1973	28.9421	29.8126	30.3459	29.2859	29.4511	29.3161	29.5958	29.3764	30.692	29.4279	29.0555	29.8601	30.2952	8	2	0	49.2	7.9	0	13.92	0.00047461	4.4586	7886100000	31	2	2	2	3	2	2	1	1	1	1	0	0	1	2	0
30.5754	30.3315	30.2604	30.2686	30.2718	30.3631	29.4905	29.7632	29.7797	29.5997	29.6652	29.7335	29.3093	29.6075	29.5507	29.659	29.6108	29.6642	29.5088	29.3586	29.3686	29.3393	29.4413	29.187	29	29	29	55.8	55.8	55.8	76.715	0	294.45	7328600000	303	14	22	16	19	19	15	11	11	15	13	8	13	10	10	16
26.7419	26.8439	26.602	26.5872	26.3595	26.9888	25.8431	26.3119	26.6652	26.22	25.7147	25.9816	25.3321	25.4846	25.3558	25.8661	25.1629	25.0605	25.8872	26.5268	25.6462	25.8081	26.4649	26.6119	11	11	11	17.8	17.8	17.8	138.62	0	20.083	632150000	42	4	5	2	7	5	4	0	1	1	2	0	3	0	0	0
29.2062	29.1028	28.9477	29.281	28.567	28.8187	27.8658	28.4979	28.358	28.1179	27.8807	27.8363	27.9768	28.218	28.6877	28.1344	28.2624	28.0362	28.2386	27.3159	28.2093	28.4664	28.6638	28.626	9	9	9	27.7	27.7	27.7	45.807	0	97.837	2862300000	102	5	9	6	7	7	5	4	5	4	4	3	3	6	4	3
29.0458	28.5205	28.1641	28.1557	28.1512	28.0399	27.6378	27.5103	27.7189	27.6322	27.5352	27.4484	27.8072	27.4382	27.6602	27.4136	27.8177	27.5603	27.607	27.2476	27.4923	27.3398	27.5159	27.5275	20	20	20	30.3	30.3	30.3	105.32	0	160.04	1776100000	152	9	9	10	12	9	11	5	7	5	5	4	4	9	5	5
26.9243	27.6773	27.1544	27.9566	27.4477	27.4229	26.3918	26.452	25.9955	26.1844	26.5667	26.8846	26.4424	26.958	26.8925	27.1189	25.9926	26.7788	27.4379	26.6027	26.6528	27.0269	26.4391	26.6281	8	8	8	28	28	28	47.405	0	48.712	934490000	52	2	3	2	5	8	1	0	1	0	2	3	1	2	2	3
28.4677	28.7456	28.7011	28.7388	28.8333	28.6082	27.7142	27.95	27.4386	27.7123	27.6564	28.0583	28.1146	27.8442	27.9502	27.8035	28.0344	27.9642	28.0708	28.1082	28.0996	27.8904	28.1011	27.4797	8	8	8	21.8	21.8	21.8	41.488	0	41.72	2196700000	80	3	4	3	4	4	7	2	3	4	2	1	1	5	3	3
26.994	26.6016	26.2617	26.2209	26.3854	26.3678	25.9142	26.001	26.0993	25.6384	25.9877	25.7374	25.3703	25.173	25.2912	25.4255	25.6714	25.3179	25.8065	25.6235	25.9458	25.7422	25.8522	25.624	9	9	9	12.9	12.9	12.9	122.56	0	56.252	555070000	60	4	3	2	2	7	3	2	4	2	3	1	2	1	1	3
35.0927	34.8313	34.9473	35.0509	35.4267	34.8341	34.2486	34.2804	34.0346	34.3388	34.154	34.0882	34.5645	34.3441	34.1127	33.871	33.9475	34.1299	34.3223	34.2719	34.1909	34.6546	34.3138	34.4219	11	11	11	57.3	57.3	57.3	11.367	0	111.63	169090000000	372	17	17	20	19	24	22	12	12	14	16	16	14	15	13	16
30.014	29.3941	29.6159	29.5873	29.6297	29.5959	28.8458	28.8597	28.7028	29.0277	28.4872	28.9033	28.994	28.5425	28.6582	28.8163	28.5315	28.5197	29.154	29.3686	29.1466	28.7993	28.791	29.1811	14	14	14	49.7	49.7	49.7	48.534	0	155.17	4718200000	124	10	8	8	9	11	4	1	3	4	4	5	1	6	4	3
28.3885	28.2744	27.993	28.5617	28.2745	28.4055	27.5079	27.8734	27.8748	27.6177	27.5725	27.7839	27.388	27.2289	27.4488	27.3405	27.6807	27.5739	27.5546	27.1408	27.4237	27.3397	27.5697	27.7199	19	19	19	38.6	38.6	38.6	92.218	0	120.8	1796400000	150	4	13	6	11	8	8	4	3	6	4	6	3	6	4	10
27.3166	26.8192	27.1809	27.1113	26.8903	27.2394	26.463	26.6171	26.9639	26.1966	25.7249	26.7218	24.5647	26.4532	26.2583	26.1812	26.2228	25.9024	27.0103	26.6319	26.1102	26.5029	26.6902	26.4093	12	11	11	33.1	31.5	31.5	55.405	0	18.746	751980000	40	0	3	2	2	2	3	1	4	1	1	0	1	1	2	0
29.5299	29.2295	29.8617	29.3994	29.6887	29.5433	28.499	28.4946	28.7838	28.4544	28.3345	28.525	28.8536	28.8647	28.4719	28.9032	28.4394	29.2483	28.6167	29.2863	28.6908	29.1919	28.6105	29.445	12	12	12	48.4	48.4	48.4	28.908	0	122.27	4162300000	167	6	13	10	10	9	11	5	4	7	5	4	5	11	4	8
30.8188	31.0904	30.5743	30.5216	30.6129	30.6662	29.9943	30.3509	29.8685	29.9044	29.5433	30.4096	30.2369	30.1042	29.5547	29.788	30.5766	30.0744	30.0793	28.9922	30.0169	29.6248	30.2606	29.4842	7	3	3	57.8	28.4	28.4	10.932	0	9.0771	9910800000	58	1	2	3	4	3	3	3	2	3	2	1	2	3	2	2
27.2759	27.3524	27.1641	27.229	27.2037	27.4425	26.805	26.5499	26.8297	26.7605	26.7975	26.7155	26.2353	26.4613	26.2646	25.7743	26.5154	26.2369	26.302	26.6576	26.4118	26.7314	26.4644	26.7325	12	12	12	20.2	20.2	20.2	85.737	0	66.118	931930000	65	5	3	5	4	8	5	3	4	2	2	4	1	1	1	1
30.3078	29.5855	29.6888	30.1386	29.7564	29.6885	29.1658	29.5722	29.8415	29.0939	29.0935	29.0894	29.3137	28.9129	29.5372	29.0479	29.4743	28.802	29.3551	28.8866	28.8353	28.2751	29.2931	28.3677	12	12	12	56.1	56.1	56.1	28.068	0	323.31	5491900000	154	10	9	11	13	10	6	4	5	6	4	2	6	4	3	5
25.2527	25.8054	25.6588	25.6189	25.5574	25.7587	24.5814	24.6814	24.6325	24.9497	24.7485	24.1925	24.7397	25.3809	25.0304	25.2125	25.2714	24.8428	24.3404	25.1161	25.0989	25.1109	24.8728	24.7133	6	6	6	12.6	12.6	12.6	60.908	0	12.253	281000000	23	1	3	2	1	3	4	0	0	0	0	0	0	1	0	0
27.7382	27.5025	27.5147	27.1787	27.619	27.497	26.8232	26.9442	26.9403	26.8486	27.1517	27.0427	26.401	26.5779	26.908	26.886	26.8733	26.767	26.4599	26.7548	26.5315	26.891	26.3163	26.6023	13	13	13	33.6	33.6	33.6	52.839	0	112.09	1046500000	102	1	3	8	7	9	7	6	4	5	5	6	6	4	4	6
30.7295	30.3232	30.4335	30.4204	30.3739	30.5077	29.611	29.5857	29.709	29.5458	29.8683	29.6676	29.771	29.5949	29.9468	29.616	29.8454	29.5357	30.0301	29.6468	29.8887	29.4377	30.0707	29.7169	38	38	38	46.8	46.8	46.8	140.47	0	256.26	8068000000	507	23	30	26	24	24	32	16	21	20	22	18	16	21	18	22
29.0943	28.3305	28.6927	28.5327	28.4503	28.3313	28.1047	27.6074	28.1724	27.8927	27.6767	27.7952	28.0107	28.1612	28.2454	27.9601	28.2048	27.3252	28.2061	27.9561	27.5987	26.7872	27.9773	27.4461	8	8	8	45.4	45.4	45.4	30.037	0	105.44	2341600000	81	5	7	5	5	6	6	3	2	4	1	1	1	2	5	3
34.9807	34.5523	34.864	34.6794	34.8803	34.8231	34.3441	34.197	34.493	34.1309	34.14	34.2225	34.0568	34.1893	34.3372	34.1762	34.0189	33.6875	34.2127	33.7295	33.7681	33.427	34.2621	33.8171	24	24	23	78.9	78.9	75.3	36.688	0	323.31	167710000000	855	30	48	42	43	45	49	31	34	35	34	34	27	38	43	34
31.4844	31.1358	31.5863	31.4944	31.3822	31.3176	30.7862	30.2796	31.1604	30.6598	30.909	30.154	30.3183	30.9228	30.7767	30.4121	30.6743	30.7652	30.911	30.6504	30.5514	30.3118	31.2132	30.621	11	6	6	86.2	55.3	55.3	17.149	0	94.242	15885000000	131	6	4	7	9	7	10	5	4	6	5	4	5	7	3	4
31.2349	30.9367	30.779	30.8698	30.9788	31.0847	30.3192	30.2997	30.423	30.0387	30.3382	30.0975	30.061	30.1801	30.2893	29.8561	30.4599	30.1803	30.6411	30.4152	30.4762	29.9607	30.3354	30.1809	12	12	12	52.8	52.8	52.8	33.296	0	126.65	11572000000	200	9	12	12	14	13	10	6	2	11	6	7	6	7	10	8
28.4592	27.8935	27.9792	27.8715	27.5821	27.952	27.1638	27.1697	27.0891	27.4635	27.2314	27.1901	27.2042	27.6094	27.3834	27.2401	27.6229	27.0976	27.6889	27.0965	27.4327	26.4262	27.1926	26.8154	14	14	14	39.1	39.1	39.1	46.51	0	72.339	1591700000	90	6	5	9	3	9	7	5	3	3	2	2	2	2	3	2
28.9346	28.459	28.0456	28.0468	27.9572	28.2208	27.4921	27.6515	27.921	27.6216	27.8015	27.6185	27.644	27.6059	27.7464	27.8799	27.6187	27.5344	27.578	27.1955	27.3235	26.7713	27.8055	27.1769	17	17	17	30.9	30.9	30.9	106.1	0	136.31	1828000000	142	7	10	6	11	6	14	3	9	4	7	1	1	4	7	6
29.9442	30.0761	29.9719	29.9624	29.865	30.0449	29.2697	29.582	29.43	29.4725	29.3114	29.4042	29.2936	29.0955	29.0882	29.2457	29.2705	29.0162	29.2124	29.2487	29.3546	29.1572	29.3001	28.8415	36	36	36	48.8	48.8	48.8	111.63	0	301.29	5621800000	286	11	15	22	22	13	17	15	14	9	12	9	11	13	10	12
28.177	27.894	27.5891	27.841	27.6455	27.8229	27.0929	26.902	27.1397	26.9634	26.9372	27.1522	26.9191	27.0089	27.5406	27.3898	27.4539	27.1142	27.1635	26.925	26.8395	26.9221	27.3777	27.0856	13	10	10	33.1	29.8	29.8	57.206	0	60.701	1301700000	61	5	7	5	4	5	4	1	1	1	3	0	0	0	3	2
27.7149	27.9251	28.216	27.6065	28.1782	27.9163	27.4145	27.1222	27.6463	27.1683	27.2427	26.9959	27.4255	27.0774	27.3107	27.0891	27.4602	27.2309	27.4404	27.0528	27.0671	26.9496	27.4229	26.5812	6	6	6	46.5	46.5	46.5	17.598	0	89.146	1499800000	87	6	6	5	6	8	6	3	4	3	4	1	3	3	3	3
28.4213	28.4453	28.1224	28.4561	28.3408	28.186	26.9654	27.649	27.5018	27.4311	27.4265	27.5285	27.5153	27.5516	28.2409	27.4589	28.4509	27.3789	27.5941	27.4401	28.3324	27.317	27.8362	27.4825	5	5	3	8.8	8.8	5.6	84.109	0	23.563	2068100000	54	1	3	3	2	2	2	4	2	2	2	2	3	3	2	2
27.2731	26.995	26.5295	26.6942	26.9382	27.1257	26.6116	26.2782	26.6917	26.313	25.6194	25.8781	26.2619	26.085	26.2719	26.123	26.6451	26.1241	26.3841	25.7467	26.3046	26.0314	26.2648	26.2303	11	11	11	25.1	25.1	25.1	73.562	0	13.892	756550000	42	3	5	2	4	2	1	2	1	2	4	0	1	3	2	0
27.1976	26.6944	26.3098	26.3861	26.2942	26.8677	26.1593	25.7786	25.7014	26.1937	26.0709	25.2148	25.4814	25.6676	26.1184	25.9311	25.7511	26.1007	25.5951	26.0089	26.1042	26.5004	25.8878	26.1864	9	9	9	24.1	24.1	24.1	52.743	0	22.318	650750000	39	2	3	2	3	4	2	0	2	1	1	0	0	1	1	1
32.3478	32.344	32.1479	32.2413	32.1196	32.3874	31.7933	31.6945	31.7146	31.4027	31.4457	31.4918	31.7613	31.603	31.7025	31.3652	31.6847	31.336	31.835	31.5212	31.5297	31.2339	31.724	31.1595	30	30	29	51.8	51.8	50.7	84.87	0	323.31	28207000000	643	25	39	26	32	34	39	28	20	27	30	22	23	26	28	27
30.8417	30.6205	30.3953	30.3395	30.5131	30.4097	29.7773	29.8669	30.0177	29.6531	29.9864	30.1864	29.9027	29.5971	30.0693	29.4456	29.8989	29.8799	29.911	29.664	29.8076	29.7523	29.3973	29.831	8	8	7	54.1	54.1	50.7	22.04	0	48.53	12188000000	234	3	13	14	14	15	13	7	10	11	7	7	9	8	10	11
31.4297	31.4987	32.0019	31.9027	31.7285	31.6441	31.1374	31.1955	30.8522	31.239	31.1874	31.1393	31.0429	30.9773	30.6855	31.0813	30.4863	31.121	30.6674	31.1285	30.6048	31.5046	30.609	31.2821	23	23	23	71.7	71.7	71.7	36.112	0	323.31	18573000000	408	14	21	23	20	23	25	20	18	14	14	17	16	12	20	16
29.5602	29.1122	29.2257	29.4618	29.1165	29.1637	28.7984	28.5598	28.7909	28.9104	28.5098	28.5175	28.5706	28.5334	28.8262	28.8183	28.6704	28.6868	28.5719	28.5275	28.4418	27.959	28.3473	28.2074	24	22	20	63	59.3	55.8	61.174	0	323.31	3734100000	278	16	15	13	14	13	17	10	10	10	11	7	7	7	17	11
23.268	23.8334	23.6504	23.5334	23.7143	23.9389	22.7193	23.1169	22.4602	22.6596	23.4127	23.611	22.8472	23.1864	22.4542	23.0346	22.6155	23.295	21.9787	23.4339	23.0125	23.3535	23.0622	22.9525	3	3	3	3.8	3.8	3.8	91.113	0	25.741	77061000	23	1	1	1	1	2	2	1	0	1	2	1	1	1	1	1
26.7021	26.9284	26.874	27.1284	26.6274	26.966	25.7267	26.1693	26.0013	25.4862	25.6487	26.2408	25.664	25.8094	26.7669	26.5279	26.3604	26.566	26.0946	26.6147	26.1345	25.8	26.7532	26.7074	7	7	7	30	30	30	46.319	0	60.922	710400000	49	4	2	3	7	5	4	1	0	3	1	1	0	1	2	1
31.6867	31.2413	31.2042	31.3578	31.3299	31.2456	30.8214	30.3585	30.8379	30.4895	30.6429	30.6136	30.8472	30.5791	31.0663	30.5874	31.021	30.5824	30.9244	30.4428	30.6979	30.1901	30.6356	30.2676	21	21	21	65.8	65.8	65.8	47.517	0	323.31	16321000000	279	17	14	16	16	21	17	8	10	10	8	10	5	12	13	12
27.9453	27.7206	27.6118	27.6638	27.3655	27.7127	27.5997	26.9109	27.2535	26.621	27.0566	27.2119	27.1226	26.5482	26.9515	26.8791	26.963	26.2167	27.4081	27.0205	27.2491	26.2512	27.4439	26.7617	11	11	11	40.8	40.8	40.8	42.509	0	17.735	1328900000	66	7	4	5	6	4	3	3	2	4	3	1	0	2	1	2
29.0117	28.8989	28.6889	28.8789	28.6908	28.7208	28.21	28.2461	28.1748	27.9555	28.0299	28.2404	28.2015	28.0034	28.299	28.1894	28.4291	27.8108	28.2326	28.4332	27.9481	27.6808	27.888	28.1739	19	19	19	32.8	32.8	32.8	85.95	0	323.31	2620600000	166	8	10	9	13	10	9	7	4	7	6	4	4	6	8	6
27.0401	26.8508	26.976	27.0339	27.176	27.0506	26.1968	26.4462	26.6082	26.2283	26.7119	26.6653	26.3852	25.797	26.5432	25.9389	26.3335	25.9092	26.4051	26.1068	26.5896	26.3175	26.4598	26.348	10	9	7	30.2	27.6	22.9	54.699	0	132.81	803940000	110	4	7	9	7	5	8	5	4	3	4	3	2	4	6	3
25.0042	26.2078	25.5983	25.9423	25.4724	25.9688	24.7905	24.6569	24.4228	25.5032	25.6094	25.492	25.0595	24.8164	25.0388	24.9513	25.0733	24.7502	25.2959	25.3359	24.9349	24.6846	25.1545	24.787	4	4	4	14	14	14	48.006	0	159.93	291460000	29	0	1	3	1	1	4	0	0	0	1	0	1	1	2	1
27.1483	26.4585	26.1684	26.0747	26.3189	26.2773	25.7162	25.7851	26.1047	25.6615	26.0852	25.1949	25.9641	25.6935	25.7921	25.1714	25.9467	25.4629	26.0209	25.9949	25.8228	25.6966	26.2693	24.9406	5	5	5	13.9	13.9	13.9	45.348	0	9.9767	533440000	32	2	1	2	1	2	4	1	0	0	1	1	1	1	1	2
28.373	28.804	28.644	28.716	28.622	28.6819	28.216	28.1854	27.8968	28.0207	28.0597	28.4226	28.0463	28.1357	28.0396	28.1673	28.0128	27.9562	27.6658	27.8252	27.9479	27.9475	27.4426	27.6129	24	24	24	48.8	48.8	48.8	84.427	0	303.83	2331300000	247	12	16	13	17	18	18	13	12	9	12	7	10	10	9	8
26.6492	26.7791	26.3419	26.6838	26.0674	26.6369	25.87	25.7101	26.1595	25.7303	25.5357	25.8501	25.6691	25.9744	26.0765	25.7126	26.0574	25.7585	26.1116	25.612	26.0501	25.8855	26.1076	25.9349	7	7	7	27.3	27.3	27.3	46.588	0	30.405	572480000	51	3	4	2	2	1	4	3	2	2	4	0	1	3	3	1
25.8574	26.0596	25.7002	26.041	25.9122	25.9106	25.1418	25.7021	25.6708	25.7136	25.2142	24.4096	24.951	25.0357	25.5435	25.3762	24.9023	25.4598	24.9139	25.3968	24.9099	25.5778	25.1219	25.8833	13	13	13	14.2	14.2	14.2	140.5	0	70.225	349200000	47	3	4	2	5	5	4	1	1	3	3	0	1	0	1	4
29.4258	29.5879	28.9953	29.1126	29.1559	28.8858	28.5436	28.4202	28.8963	28.9118	28.6871	28.3316	28.733	28.4149	28.4389	28.3142	28.9189	28.17	28.7887	28.1276	28.7509	28.3127	28.6029	28.6381	6	6	6	66.2	66.2	66.2	15.521	0	323.31	3335400000	173	5	8	6	10	10	10	5	7	5	6	8	6	9	6	10
27.1765	26.8558	26.5992	27.0179	26.6516	26.7073	26.2661	26.0987	26.1128	25.867	26.4147	26.4327	25.7073	25.9108	26.2355	26.2213	26.9148	26.3696	26.3944	25.7806	26.8806	26.5764	25.945	25.6183	9	9	9	31	31	31	53.836	0	18.535	766800000	54	1	5	5	6	4	3	1	3	3	3	1	1	3	1	1
27.8945	26.98	27.135	27.8895	27.3814	27.7633	27.2304	27.4613	26.7344	26.6486	26.7184	26.7012	26.7032	26.821	27.633	27.2082	26.9195	26.4642	26.962	27.0745	26.4183	26.6225	26.9595	26.5776	11	11	11	30.6	30.6	30.6	58.467	0	40.853	1049900000	64	4	3	2	4	7	4	0	2	4	4	1	2	2	2	2
30.4629	30.214	30.2593	30.1782	30.7852	30.0907	29.6795	29.818	29.695	29.3275	29.5491	29.6844	30.0504	29.9272	29.8502	29.5402	29.6594	29.2784	29.6968	30.3848	29.8127	29.5226	29.9133	29.3376	11	11	11	52.1	52.1	52.1	22.591	0	150.56	7735500000	157	6	8	10	5	9	7	6	6	8	6	5	5	7	8	5
30.2818	30.4358	30.902	30.5208	30.883	30.6688	29.4123	29.7808	29.7371	29.9537	29.8027	30.4415	30.2841	30.6369	29.7784	30.1036	29.7109	30.0415	29.9389	30.3465	29.6228	30.2643	29.7981	30.2299	8	8	8	43.6	43.6	43.6	17.695	0	19.723	8641000000	113	7	6	7	6	6	7	2	4	5	3	4	3	5	5	6
26.8327	27.8143	27.9112	27.6777	27.6566	27.6828	26.933	27.2838	26.8738	27.2533	27.1302	26.9124	26.6921	27.1743	26.5866	26.8873	26.7971	26.85	26.482	27.2283	26.905	27.5047	26.9313	27.1225	11	11	11	38.8	38.8	38.8	43.614	0	52.634	1241600000	98	2	6	7	7	8	5	2	4	3	3	2	5	3	5	4
29.0803	29.6457	29.8213	29.7248	29.5567	29.5717	28.9275	29.2171	28.7485	29.101	28.4896	28.7664	28.9827	29.0341	28.6173	29.1336	28.4726	29.3818	28.7101	29.0895	28.6468	29.4704	28.8404	29.5918	11	11	11	68.1	68.1	68.1	31.462	0	68.794	4263400000	164	6	8	8	9	10	11	7	4	5	7	2	3	8	7	4
27.7735	28.0563	27.2669	27.7744	27.553	27.7093	27.347	27.1418	26.746	26.8804	27.3659	26.6836	26.857	26.7313	26.8649	27.6294	26.9982	27.2769	26.7192	27.5159	26.8975	26.9188	27.473	27.505	7	7	7	26.3	26.3	26.3	39.646	0	138.92	1337700000	95	8	7	7	6	7	5	3	3	2	3	2	4	4	3	4
32.9608	32.7613	32.8367	32.7575	32.663	32.6065	32.2156	32.176	32.5313	32.1693	32.1228	32.0171	32.1938	32.1291	32.4332	32.1737	32.2169	31.9259	32.3344	32.0885	32.0602	31.5782	32.3268	32.3446	35	35	35	59.4	59.4	59.4	97.169	0	323.31	41506000000	726	26	38	35	35	42	39	33	30	34	28	21	29	32	26	24
28.985	28.6939	28.458	28.8524	28.4887	28.7974	27.9705	28.1348	28.2136	28.2913	28.1987	28.1383	27.9707	27.9397	28.2772	28.31	28.2177	27.7705	28.3353	28.3957	27.8377	27.9751	28.2042	27.9564	25	25	25	30.7	30.7	30.7	143.7	0	136.64	2651300000	193	10	12	8	13	15	14	6	9	6	7	4	6	7	8	5
26.7596	26.4634	26.2477	27.0814	25.6885	26.2956	25.382	25.525	26.0833	25.9116	25.8881	26.0699	25.6116	25.9406	25.9444	NaN	26.0504	NaN	26.1573	25.3511	26.1559	25.4752	26.0016	25.6967	3	3	3	60	60	60	9.1175	0.00047427	4.4464	542510000	17	1	1	0	2	0	2	0	0	0	1	0	0	2	0	0
28.9824	29.8313	29.6833	29.9622	29.7536	29.8053	28.9687	29.3021	28.9757	29.2714	29.1518	28.692	28.5444	29.1254	29.394	29.2303	29.1063	29.2445	28.9545	28.682	28.7155	29.5081	29.1124	29.4868	21	10	10	58.3	32.6	32.6	49.129	0	148.33	4771500000	151	7	7	7	8	9	8	6	6	4	8	4	5	6	6	7
27.6339	27.2641	27.2276	27.2555	27.6961	27.3598	26.9876	26.8623	27.1314	26.9292	26.8991	26.6116	27.0685	26.8422	27.0259	26.4358	26.8138	26.3947	27.0586	26.8453	26.3288	27.0478	27.0602	26.6752	15	15	15	68.9	68.9	68.9	23.819	0	15.959	1055900000	60	1	3	4	3	5	3	1	3	1	3	1	1	4	3	4
32.0788	31.6208	31.9829	31.8152	31.7797	31.8394	31.2666	31.3894	31.4834	31.3205	30.9458	31.2908	31.3022	31.4519	31.1822	31.1028	31.2125	31.4181	31.5937	31.1797	31.1564	31.3524	31.4642	30.9908	13	13	13	47.1	47.1	47.1	31.324	0	217.3	19934000000	264	15	14	12	13	15	12	9	11	11	13	7	6	11	13	12
31.2338	30.5951	30.5499	30.6038	30.4263	30.5514	30.0503	29.9772	30.1211	30.0518	29.9906	30.3195	29.9973	30.0657	30.2563	30.1867	29.9002	29.968	30.4033	29.8339	30.499	30.1577	30.2184	29.8062	15	15	15	79.7	79.7	79.7	26.923	0	323.31	10546000000	391	17	23	20	17	24	22	13	16	19	13	10	9	15	20	12
27.5891	27.1603	27.3386	27.4075	27.4662	27.3276	26.8783	26.8073	26.9799	26.9889	26.648	26.9819	26.6288	26.6301	26.9015	26.572	27.1549	26.6087	26.8865	26.7127	27.1681	26.4613	27.1341	26.6866	6	6	6	57.9	57.9	57.9	21.943	0	39.876	1023900000	76	3	3	3	3	3	8	3	2	2	3	3	3	1	4	3
31.0947	30.9485	31.1105	31.4276	31.3592	31.7634	31.1958	30.8778	30.8755	30.4141	30.8075	30.4622	31.0691	30.6243	30.7934	30.5986	30.8226	30.3403	30.7419	30.7558	30.7416	30.5556	31.0456	30.3904	10	10	10	53	53	53	17.222	0	124.97	15260000000	93	3	2	5	5	10	5	4	3	4	3	2	2	3	4	4
28.7086	28.5645	28.0866	28.4123	28.1198	28.0725	27.7305	27.6136	27.8511	27.8951	27.6155	27.6986	28.036	27.9012	27.8962	27.575	28.0002	27.4587	28.0071	27.9663	28.0784	27.3015	28.1994	27.2686	11	11	11	29.8	29.8	29.8	65.853	0	77.984	1940900000	92	3	4	6	4	4	7	2	5	4	4	1	2	3	4	5
28.8247	28.5158	28.4549	28.7736	28.2882	28.7412	29.3028	29.0505	29.2783	29.1564	29.0783	29.2176	29.1277	28.9093	29.3848	28.948	29.3598	28.9355	29.4967	29.023	29.3128	28.7707	29.3561	28.8609	32	32	32	34.4	34.4	34.4	144.75	0	323.31	3760200000	323	6	10	9	11	11	11	14	15	10	17	12	15	14	12	15
27.8945	27.926	27.3657	28.0178	27.445	27.6808	28.1947	28.4339	28.1989	28.4185	28.1087	28.323	28.1042	28.6705	28.2716	28.4047	28.0304	28.2502	28.4359	28.2893	28.1499	28.6639	28.2462	28.4638	10	10	8	41	41	33.9	37.839	0	319.26	1953300000	121	5	2	2	4	3	4	6	4	4	4	5	3	10	8	5
26.3758	26.8145	26.3676	27.0776	26.4632	27.1701	27.301	27.4505	27.2071	27.4922	27.1599	27.1311	27.0821	27.6176	27.271	27.8618	26.7903	27.4047	27.4092	27.2594	26.8817	27.0288	27.5313	27.644	15	15	15	26.1	26.1	26.1	112.53	0	62.439	982000000	100	2	1	3	3	0	5	4	5	5	8	3	2	5	4	5
27.9201	28.3882	28.4147	28.2524	28.2707	28.3518	28.866	28.5018	28.9416	29.0233	28.7265	29.2412	28.8208	28.9322	29.029	28.4597	28.9159	28.6773	29.2155	29.0085	28.995	28.6497	28.9519	28.6279	11	11	9	63.7	63.7	54.4	22.313	0	186.23	3188800000	189	6	10	7	6	7	6	8	11	8	7	6	4	8	6	6
25.5996	25.4799	25.8746	25.4431	25.1627	25.5343	26.0475	26.1117	26.0016	26.2072	25.9116	26.1189	26.1489	26.1775	26.2849	26.3327	26.1701	26.0802	26.1027	26.6417	26.0886	25.11	26.0521	26.4931	10	10	10	21	21	21	79.954	0	42.189	440420000	76	2	5	1	4	2	4	4	5	2	4	4	3	3	3	2
30.1511	29.3683	29.5896	29.1758	29.5867	29.232	30.1583	29.7995	30.133	30.1363	30.2772	30.1512	30.1899	30.0527	30.5437	30.0948	30.6514	29.8215	30.3575	30.1821	30.5188	29.636	30.1611	29.3945	18	18	18	67	67	67	39.548	0	323.31	7917500000	290	10	13	12	11	14	11	12	10	14	13	14	12	12	12	12
28.4344	28.7461	28.6917	28.6841	28.8555	28.7227	29.2282	29.2169	29.0809	29.2365	29.2311	29.3218	29.0729	28.993	29.4163	29.3792	29.3956	29.2492	29.5739	29.3044	29.498	29.4412	29.3684	29.3948	19	19	19	30.9	30.9	30.9	114.53	0	298.74	3980800000	356	7	14	18	14	17	12	12	14	19	15	17	12	10	11	17
25.4737	25.4538	25.3112	25.3787	25.2537	25.2199	25.7883	25.9567	25.9974	25.8387	26.0519	26.3173	25.5937	25.6016	26.0031	25.8583	25.9317	26.1467	25.9888	26.2784	26.2302	26.0904	25.9335	25.7138	6	6	6	9.6	9.6	9.6	108.91	0	7.9838	381310000	33	1	0	1	2	2	1	2	2	1	0	2	0	2	2	2
24.2383	24.822	25.0044	24.7959	24.7742	25.3166	25.3031	25.7792	24.9822	25.5941	25.4532	25.1544	25.2792	25.978	25.2428	25.8498	25.1792	25.2598	25.1249	25.4023	25.3694	26.0632	24.8245	26.1407	4	4	4	25.4	25.4	25.4	20.236	0	51.079	268600000	31	1	0	2	1	1	1	1	1	1	0	1	1	1	2	1
25.8136	25.9635	25.6822	25.7143	25.5021	25.8781	26.2735	26.5969	26.3894	26.339	26.3728	26.9074	26.2071	25.8582	26.3084	26.1666	26.6206	26.5057	26.4014	26.6277	26.3983	26.5441	26.1466	26.2758	5	5	5	25.1	25.1	25.1	39.248	0	15.029	513550000	28	0	3	1	1	1	2	2	1	2	1	0	0	2	1	1
27.0804	27.4668	27.84	27.5086	27.6414	27.3097	27.939	28.0929	28.1235	27.9263	28.0217	28.1752	28.0507	28.1219	28.0745	28.1404	28.1094	27.9203	27.8592	28.3437	27.9173	28.3937	27.9297	28.7313	10	10	10	58.2	58.2	58.2	33.526	0	38.04	1684000000	142	2	7	10	4	5	3	5	8	6	8	6	3	7	9	7
30.0415	29.883	29.9531	29.9025	30.05	29.8036	30.739	30.4709	30.6963	30.4361	30.7494	30.895	30.6324	30.509	30.7422	30.4007	30.7238	30.4808	30.674	30.4949	30.6486	30.1831	30.5051	30.2524	36	36	36	64.5	64.5	64.5	86.47	0	303.92	9711400000	446	10	18	18	24	22	18	20	19	20	12	13	14	19	25	19
26.056	26.0778	25.7726	25.8934	25.8459	25.9641	26.2968	26.6063	26.2892	26.354	26.5021	27.0586	26.6531	26.2526	26.9196	26.6495	26.94	26.1354	26.9631	26.2362	26.7501	26.5763	26.7037	26.3523	5	5	5	35.6	35.6	35.6	23.889	0	68.335	619960000	57	2	2	4	3	2	1	2	3	2	2	2	2	2	3	3
27.22	26.9854	26.8203	27.2893	26.6982	27.1993	27.581	27.5594	27.5678	27.6158	27.6859	27.452	27.6509	27.8532	27.8025	27.8434	27.511	27.6682	27.8577	27.6006	27.6846	27.5627	27.8829	27.7385	16	16	16	22.4	22.4	22.4	127.06	0	79.949	1241100000	152	0	2	2	3	3	4	7	5	6	6	6	7	8	10	8
25.131	25.2563	25.3556	25.5308	25.1709	25.706	25.7875	26.0205	25.6446	25.7951	25.727	26.3228	25.8313	25.8167	25.5984	25.9817	25.6716	26.3887	25.6177	26.487	26.011	27.2957	25.5772	26.5128	11	11	11	17	17	17	101.37	0	14.15	404750000	38	0	4	0	2	1	1	1	0	1	1	2	0	1	2	4
26.5383	26.2263	25.2943	26.1466	25.5375	26.1029	26.1699	26.3348	26.951	26.5581	26.2818	26.8753	26.5767	26.2866	26.3903	26.4423	26.9737	26.6846	26.8344	26.9762	26.5942	27.2147	26.7521	26.3854	4	4	4	83	83	83	10.859	0	25.371	618470000	66	1	1	3	3	3	2	1	1	4	2	1	2	3	3	3
26.8904	26.869	26.9404	27.0441	26.9526	27.126	27.5962	27.7041	27.5423	27.696	27.5364	27.6813	27.4238	27.4094	27.6554	27.7265	27.6792	27.4962	27.7512	27.9027	27.5402	27.5137	27.6645	27.7363	20	20	16	24.7	24.7	20.9	141.13	0	323.31	1228200000	198	2	6	3	7	7	7	9	10	10	10	8	6	9	10	9
26.0099	26.5426	26.1755	26.0965	26.2692	26.3782	26.5221	26.6933	27.0658	27.1138	26.4385	27.3829	26.8474	27.172	26.8048	26.6851	27.0263	27.1593	26.7783	26.9829	26.866	26.8846	26.9456	26.858	4	4	4	54.4	54.4	54.4	13.832	0	8.7134	676270000	44	1	4	0	2	1	2	1	1	1	1	0	2	0	2	2
NaN	23.4463	23.2961	23.7506	22.8755	22.8954	23.9706	23.886	23.9143	23.8367	24.2966	24.1621	23.9051	23.5085	24.2581	23.6829	24.2913	23.5074	23.531	23.6258	24.5315	24.2936	23.6747	23.5573	1	1	1	10.4	10.4	10.4	20.419	0	8.8723	134550000	31	0	1	1	1	1	1	1	1	1	2	1	1	1	2	2
26.3214	26.7698	26.5727	26.6787	26.4594	26.676	27.0876	27.1826	27.2369	27.3295	27.206	27.4225	26.9618	27.4104	27.1015	26.8463	27.4621	27.1712	27.1127	26.9513	27.304	27.6851	27.195	27.7036	5	5	5	45.9	45.9	45.9	17.676	0	88.209	916970000	74	1	3	2	3	2	4	2	3	3	3	3	5	4	3	3
27.1083	27.1126	27.4286	27.0977	27.5536	27.4847	27.9412	27.7837	27.9792	27.5039	27.7096	28.1625	27.8833	27.7923	28.3018	28.1992	27.6224	27.9559	27.7639	28.1243	27.7612	28.6244	27.6995	28.5685	10	10	10	36.6	36.6	36.6	39.829	0	227.48	1583700000	118	3	3	4	4	3	7	7	3	5	5	5	5	6	10	3
24.1831	24.6696	24.1595	24.4504	24.1905	24.2156	24.859	25.0586	24.7092	24.2346	24.9289	25.5829	25.1195	24.5842	25.2967	25.3185	24.8328	24.1962	25.5416	25.0389	25.1418	24.9803	25.3579	24.8852	3	3	3	12.6	12.6	12.6	35.119	0	67.559	205070000	20	0	1	1	0	2	0	1	0	1	0	0	2	0	1	0
28.1956	28.0788	28.2922	28.3765	28.1376	28.3079	28.7368	29.134	28.6292	29.1219	28.7338	28.8546	28.8686	29.1659	29.0241	28.823	28.6501	29.2617	28.8336	28.8266	28.7151	28.9577	28.6656	29.2697	16	16	16	56.4	56.4	56.4	45.518	0	315.75	2912800000	198	3	8	11	7	9	8	8	5	7	8	9	7	11	8	11
24.992	25.0558	24.3912	24.8922	24.2656	25.209	25.7116	25.4429	25.2337	25.2537	25.4939	26.0399	25.3371	25.413	25.4704	25.3016	25.6444	24.7074	25.2889	25.7453	25.5401	25.4732	25.6536	25.8194	5	5	5	9.3	9.3	9.3	95.197	0	6.1651	269890000	15	1	0	1	2	0	0	1	2	0	0	0	0	0	2	0
25.1035	25.3345	26.0921	25.5708	25.6804	25.7198	25.9808	26.3224	26.3108	26.4869	26.5392	26.5389	25.9141	26.4023	26.1843	26.2853	26.1108	26.975	25.7209	26.3348	25.7142	26.1866	25.9064	26.7551	5	5	5	22.5	22.5	22.5	35.7	0	31.4	455060000	61	1	4	3	2	2	4	1	3	2	4	3	3	4	3	1
25.7908	26.4095	25.972	25.7418	25.8313	25.8827	26.5159	26.5968	26.8061	26.9001	26.7784	27.3326	26.4168	25.9647	26.4956	26.6287	26.6875	26.5326	26.8714	26.3641	26.4598	26.797	26.754	26.2154	6	6	6	19.1	19.1	19.1	59.179	0	33.325	602910000	88	2	2	3	4	2	3	3	6	3	3	5	4	5	4	4
25.0055	24.2442	24.0172	24.2455	24.2433	24.3044	25.5134	24.977	25.0493	25.1043	25.5363	25.5196	24.549	24.7996	24.6756	24.9411	25.0898	25.0179	24.5431	25.4203	24.8684	25.5501	24.5227	24.876	12	12	12	5.6	5.6	5.6	410.5	0	91.37	216450000	41	2	0	3	2	1	1	5	5	0	2	0	2	1	1	0
26.5779	26.2859	26.7473	26.5952	26.5189	26.6803	27.0149	27.3896	27.1241	27.3949	27.3442	27.5318	27.1446	27.3552	27.0408	27.0628	27.2625	27.2589	27.1639	27.3842	27.2568	27.5579	27.283	27.0325	19	19	19	19.6	19.6	19.6	178.97	0	112.55	901230000	119	1	3	2	3	1	4	6	7	3	6	5	6	4	7	6
26.8203	27.0415	26.9492	27.2608	27.1527	27.1308	27.6529	27.9354	27.4261	27.8037	27.4122	27.214	27.5153	27.7629	27.9598	27.8818	27.6364	27.5974	27.701	27.3487	27.9515	28.5618	27.9783	28.1649	8	8	8	31.1	31.1	31.1	39.008	0	196.96	1295200000	95	3	3	2	3	5	2	6	3	6	3	4	4	7	3	5
27.7436	27.6522	27.5582	27.3408	27.537	27.1774	28.7155	28.093	28.6633	28.3135	28.3985	28.0552	28.1892	27.823	28.4258	27.9207	28.7817	27.4825	28.5699	28.1634	28.3302	27.6444	28.4118	27.4983	11	11	11	40.4	40.4	40.4	48.357	0	82.294	1974700000	79	3	2	3	3	2	2	2	4	4	1	1	2	5	5	5
28.0692	27.9196	27.6718	27.8646	27.4943	28.0391	28.3075	28.3825	28.1275	28.4402	28.4601	28.7407	28.3554	28.4571	28.5527	28.6886	28.2125	28.1029	28.2882	29.2369	28.5366	29.2965	28.5812	28.9061	11	11	11	42.6	42.6	42.6	40.282	0	169.11	2251300000	117	7	6	3	2	5	2	4	4	4	3	8	3	5	6	2
26.5839	26.8894	27.1436	27.2956	27.1956	26.8443	27.3472	28.0973	27.0538	27.8244	27.2399	27.6542	27.8076	28.2466	27.222	28.2834	27.0809	28.2818	27.3197	27.7718	27.5241	28.2561	27.4525	27.9146	16	11	11	52.5	39.5	39.5	44.424	0	116.23	1213000000	84	2	4	4	1	4	1	2	5	3	3	4	5	3	5	5
27.0962	27.2652	27.2248	27.3324	27.3519	27.4139	28.0177	28.261	27.7931	28.2708	27.9618	28.1888	27.8508	28.0425	27.6477	27.7193	27.6985	27.8976	27.8154	28.1618	28.0215	28.2652	27.8419	28.1256	19	19	19	22.7	22.7	22.7	115.28	0	323.31	1525500000	188	3	7	7	7	6	8	9	7	10	9	9	9	7	11	7
27.2872	26.6357	26.6273	26.6424	26.8033	26.6711	27.2565	27.184	27.6085	27.1133	27.3052	27.2045	27.5019	27.3089	27.5856	27.1818	27.5836	27.5791	27.9756	27.7544	27.6602	27.4022	27.5322	27.8423	13	13	11	17	17	15.1	121.32	0	133.26	1181700000	127	2	4	2	4	2	3	7	7	5	5	4	5	6	6	8
25.6835	25.6641	25.5172	25.5553	25.4373	25.922	26.2558	26.3749	26.5176	26.5593	26.6898	26.8089	26.2344	26.3815	26.0577	26.3126	26.4642	26.415	26.3058	25.9419	26.3274	25.7177	26.374	26.2024	8	8	8	16.9	16.9	16.9	80.551	0	14.868	505460000	37	0	1	1	0	2	0	2	2	2	2	2	2	1	2	2
24.5341	24.4301	24.5333	24.7459	24.8772	24.7314	25.1825	25.8276	25.2675	25.2411	25.6101	25.475	24.7379	25.2368	25.5118	25.4047	25.2539	25.1025	24.9544	25.5432	25.2113	25.4449	25.4137	25.812	4	4	4	16.4	16.4	16.4	37.646	0	10.112	229970000	14	0	1	1	1	1	0	1	2	1	0	1	1	0	0	0
27.4125	27.3518	27.2305	27.2402	27.6351	27.5614	27.7785	28.3108	27.5422	28.0411	28.351	28.5418	27.9164	28.5228	27.8504	28.6543	27.6838	28.6158	27.349	27.7705	27.946	28.4779	27.8093	28.8385	8	7	7	19.2	18	18	74.316	0	56.166	1649600000	63	2	2	4	1	1	1	3	6	2	2	2	3	2	1	1
27.2648	27.0657	26.8383	27.0777	26.4693	26.8221	27.7923	27.7185	27.6551	27.6694	27.1794	27.4848	27.5519	27.6481	27.6759	27.7037	27.5606	26.9887	27.7191	28.1839	27.619	27.0829	28.0956	28.0536	11	11	9	30	30	24.7	58.022	0	100.37	1194600000	133	1	4	4	4	3	4	6	6	7	6	4	5	8	5	6
26.7601	26.7338	27.3034	26.7292	26.9083	26.4376	28.1327	27.3779	27.8425	27.3801	27.5589	27.0518	27.294	27.002	27.5583	27.106	27.668	27.614	27.3471	28.0929	27.6236	27.295	27.0861	28.3878	6	6	4	22.1	22.1	14.5	40.241	0	21.01	1206900000	32	1	0	2	1	2	0	2	2	2	3	2	0	1	2	3
29.6327	29.2085	29.0396	29.6384	28.8878	29.1543	29.4696	29.8525	30.3619	29.4	29.8779	30.727	29.8218	29.8025	30.0606	29.909	30.0119	30.3319	29.8881	30.3121	29.8373	30.1009	29.7571	29.9745	7	7	7	55.2	55.2	55.2	17.328	0	323.31	6109900000	172	6	8	6	5	7	8	6	9	7	9	6	9	9	9	5
25.4095	25.2682	24.5487	25.1943	24.984	25.0931	25.8214	25.7578	25.8615	25.6526	25.7719	25.8724	26.0338	25.8903	26.3512	25.7087	26.1561	25.9282	25.7821	25.4619	26.1452	25.4118	25.6463	25.1124	6	6	6	22.8	22.8	22.8	62.821	0	13.916	350450000	43	1	0	0	0	2	1	2	3	2	1	1	2	3	5	2
27.798	28.2749	27.5851	28.4652	27.8302	27.8919	28.604	28.146	28.3848	28.8341	28.9319	28.7087	28.7459	28.4749	29.0017	28.846	28.873	28.729	28.7627	28.622	28.74	28.8939	28.6441	28.5986	5	5	5	55.1	55.1	55.1	17.27	0	24.963	2615700000	49	1	2	1	2	2	3	2	3	1	3	0	1	2	3	1
23.7138	24.4456	24.1453	24.1973	24.3359	24.2357	24.9302	24.2926	24.5207	24.8653	25.1463	24.5954	25.142	25.5206	25.2077	25.1793	25.1606	25.5982	24.2324	24.5579	24.6073	24.9773	24.8045	24.9198	7	7	7	6.4	6.4	6.4	149.69	0	17.343	182510000	18	1	0	0	0	2	0	1	0	1	0	0	0	1	1	2
28.1799	28.1545	28.187	28.4012	28.1725	28.2172	29.1644	29.2462	29.2718	29.0967	29.034	29.3036	29.0624	28.6065	29.0325	28.743	29.0854	28.878	29.1366	28.9826	28.8812	28.3501	28.923	28.3564	11	11	11	53.8	53.8	53.8	40.968	0	204.32	3378700000	179	6	6	10	5	9	6	10	8	6	7	8	4	10	6	8
27.7486	27.6431	27.6691	27.5412	27.6516	27.4301	28.4694	28.18	28.1873	28.187	28.3988	28.6173	28.5257	28.3626	28.2397	28.0359	28.2061	27.841	28.6418	28.0072	28.5843	28.3919	28.7844	28.6207	18	18	12	31.2	31.2	20.5	82.722	0	74.101	2040900000	134	5	2	1	4	2	1	8	4	6	6	7	5	10	4	5
24.4399	23.9069	23.6543	24.1307	23.6495	24.5266	24.9685	25.1232	24.7475	25.0086	24.8487	25.0103	24.3657	24.5039	24.7101	24.5658	24.8573	24.4694	25.0185	24.5368	25.0558	24.8567	25.0221	24.4978	3	3	3	20.8	20.8	20.8	32.054	0	20.271	172460000	22	1	0	1	0	0	0	2	2	1	1	2	1	0	2	1
23.2092	24.3452	24.1467	24.0305	23.9914	23.8658	24.3884	24.5369	24.3949	24.6004	24.6403	24.842	24.3873	24.686	24.1257	24.6387	24.687	24.8848	24.5215	25.1071	24.8753	25.2538	24.4775	24.9706	5	5	5	7.5	7.5	7.5	140.02	0	214.18	137750000	40	1	0	1	1	1	2	1	2	1	1	1	2	1	2	1
28.6857	28.7612	28.8172	28.8213	28.8935	28.8263	29.4829	29.3981	29.3694	29.1958	29.345	29.3127	29.3392	29.3414	29.44	29.3561	29.1671	29.2207	29.855	30.0688	29.9589	29.8681	30.0421	29.9215	25	25	20	47.4	47.4	36.9	78.806	0	323.31	4528100000	253	10	8	7	8	9	3	11	10	13	9	13	13	9	9	7
24.2966	23.7896	24.1607	24.2636	24.5763	23.9034	24.6064	24.696	24.7697	24.9332	24.7959	24.9335	24.653	24.6322	24.8018	24.7198	24.7965	24.7106	24.978	25.1072	25.505	25.3232	25.3431	24.9972	5	5	5	13.1	13.1	13.1	49.097	0.0004674	4.2135	172590000	10	0	0	0	0	0	0	0	1	0	0	0	0	1	1	0
24.9411	25.9631	25.9245	26.0501	25.398	25.6591	26.3419	26.4662	26.3185	26.4532	26.0168	26.6299	26.3507	26.3514	26.36	26.4018	26.1362	26.1547	26.3862	26.9275	26.1321	26.6263	26.1084	26.9852	8	8	3	11.7	11.7	6	120.88	0	121.43	509410000	65	1	2	2	1	1	2	2	3	4	2	3	1	2	3	3
28.6622	28.6424	28.7429	28.5799	28.482	28.588	29.3805	29.4914	29.7375	29.4883	29.4351	29.4303	28.9635	28.9639	29.2861	29.4708	29.2671	29.1341	29.3832	29.3897	29.3017	29.515	29.6386	29.2407	29	29	29	34.7	34.7	34.7	141.35	0	323.31	4120800000	302	6	9	12	6	8	9	19	17	14	12	9	12	15	9	10
26.0999	26.1633	25.2785	26.1969	25.2218	26.1603	26.085	26.8135	27.1689	26.6357	26.9705	27.4966	25.9152	26.3707	26.856	26.9871	26.3376	26.498	26.7542	26.19	26.9174	26.0138	26.4493	26.4292	6	6	6	19.1	19.1	19.1	65.265	0	82.803	633200000	57	2	2	1	2	2	2	4	2	3	3	2	2	3	5	2
26.0211	26.3471	25.7431	26.4737	26.0456	26.1653	26.9799	27.1769	27.0026	27.1064	26.8532	27.4812	26.5143	26.5313	26.8157	26.6915	26.6927	26.7041	27.0784	27.33	26.6931	26.7385	26.5067	27.0253	8	8	8	33.1	33.1	33.1	44.294	0	108.66	751820000	114	0	4	6	6	3	6	6	5	6	6	6	3	6	5	4
26.2609	26.4283	26.5641	26.8833	26.5744	26.4571	26.994	27.1699	27.0297	27.3683	27.1498	27.346	27.1253	26.9953	27.2305	27.2242	27.3582	27.3917	27.3881	27.66	27.2067	27.4035	27.5306	27.4917	18	18	18	28	28	28	126.55	0	284.53	895760000	131	1	5	2	2	4	4	3	7	2	8	2	4	10	7	2
24.5728	23.5101	23.7998	23.8106	24.0212	23.3178	25.2083	24.2319	24.3531	24.2519	24.4426	24.4234	24.8072	24.8162	24.6865	25.4047	24.3748	24.3573	24.4676	25.3751	24.331	23.9266	24.8949	24.4913	3	3	3	14.4	14.4	14.4	41.084	0	9.7983	162200000	14	0	0	1	0	0	1	0	0	1	1	2	1	1	0	1
28.4396	28.3518	27.7037	27.1677	28.2445	28.907	28.7796	28.8011	29.0691	28.4369	28.9889	28.6408	28.8868	28.5342	28.9617	29.1181	29.2588	28.4527	29.4009	28.2359	29.5894	29.3449	29.4099	28.2859	9	6	6	31	21.4	21.4	39.455	0	226.34	3593800000	90	3	3	3	2	2	5	3	6	5	3	2	4	5	2	2
25.2532	25.2398	25.5252	25.6022	25.4264	25.0639	26.1883	25.5919	25.8849	26.1784	25.644	26.0326	25.8792	26.3	26.5936	26.5519	25.917	26.414	25.7835	26.6186	25.8801	25.7282	26.1722	26.7288	6	6	6	34.7	34.7	34.7	35.869	0	114.93	415950000	63	2	1	2	1	1	2	3	4	5	4	3	1	2	4	4
25.0987	24.4499	24.5294	24.4889	24.2611	24.3402	24.9318	25.8195	25.1611	25.3337	24.693	25.5175	24.9526	25.5639	25.561	25.4445	25.5506	25.4392	25.1942	25.326	24.8629	24.76	25.9738	25.3022	6	6	6	32.5	32.5	32.5	34.96	0	15.459	262330000	40	2	1	0	0	1	0	2	2	0	2	2	1	4	3	1
22.7104	23.1044	22.5317	23.2666	22.3034	22.8344	23.5158	22.7165	23.3547	24.0956	24.0346	23.0745	22.7791	24.1678	23.8529	24.0053	23.7844	22.9475	23.1804	23.9441	23.3731	23.9835	23.4909	23.8386	4	4	4	7.7	7.7	7.7	80.04	0	8.6446	71363000	9	1	0	0	0	1	0	1	0	1	0	0	1	0	1	0
25.5487	26.2364	26.3076	26.0645	26.4236	26.2279	27.0809	27.2712	27.0686	26.9537	26.9924	26.5776	26.8757	27.2329	26.7098	26.932	26.8212	26.4978	26.6994	26.5841	26.5215	27.0024	26.695	27.8072	5	5	5	30.6	30.6	30.6	36.567	0	13.02	751900000	20	1	0	1	0	0	2	0	1	1	0	2	0	3	2	2
24.5991	25.3183	24.886	25.0861	25.2123	25.4797	26.1845	26.2009	25.7106	25.63	26.0441	26.2934	25.7217	25.4389	25.9305	25.5502	26.1907	25.7764	26.1081	25.7409	26.2374	25.9494	25.7225	25.222	7	7	7	20.3	20.3	20.3	64.117	0	60.697	331080000	59	0	0	1	4	2	1	2	3	4	4	2	3	1	1	3
25.2931	26.3615	26.3012	26.0223	25.8646	26.6118	26.7512	27.1989	26.3844	26.7819	26.9682	27.0105	26.7309	26.9232	26.8523	27.131	26.6869	26.8541	26.2726	26.1876	26.795	27.7657	26.7327	27.2967	8	8	8	24.6	24.6	24.6	67.942	0	36.785	678090000	85	1	1	3	5	1	3	5	4	3	2	1	2	6	8	3
25.2764	25.253	25.2573	25.4965	25.275	25.1007	25.9103	26.3085	26.1792	26.0428	25.9224	26.2723	25.8827	26.392	25.9443	26.4538	25.6293	26.6132	25.8991	26.0962	25.5799	26.6288	25.4054	25.9013	11	11	11	13.7	13.7	13.7	145.17	0	27.976	440040000	37	1	0	0	1	1	0	2	3	3	3	1	1	0	2	2
24.9286	25.6522	25.0582	25.2783	25.0996	25.1429	25.7453	25.6262	25.3226	26.1755	25.6358	25.989	26.0411	26.2959	25.6218	26.5898	25.8376	26.7804	25.5018	26.0542	25.706	26.628	25.6835	26.343	9	9	8	23.1	23.1	21.9	84.542	0	42.847	373070000	57	0	2	3	2	1	2	4	2	3	5	2	1	4	3	2
23.0012	24.1303	23.7654	24.4468	24.4368	23.8544	24.5019	24.9401	24.449	24.9959	24.9413	24.7798	24.5828	24.5812	24.6398	24.7557	23.8935	25.0632	24.8138	24.844	25.2064	24.5729	24.7126	24.7546	5	5	5	12.2	12.2	12.2	83.641	0	65.542	155540000	19	0	0	1	1	0	0	0	1	0	0	0	1	1	1	1
26.1576	27.1312	27.2738	27.1237	26.8694	27.2422	27.6374	27.7832	27.2784	27.4965	27.4363	27.4972	27.5508	28.3687	27.7187	27.6936	27.7223	27.7247	27.8442	27.6951	27.694	27.9866	27.5628	28.9064	5	5	5	52.2	52.2	52.2	17.745	0	27.347	1291100000	71	0	1	3	4	2	2	5	2	3	5	2	6	2	4	2
25.6788	24.977	25.0334	25.3429	25.3105	25.3788	25.9806	26.7438	26.6404	25.9001	26.0097	26.2649	25.7187	25.7441	26.4005	25.8207	25.79	26.0351	25.5843	26.1179	26.2251	25.7891	26.2176	26.421	4	4	4	17.9	17.9	17.9	39.318	0	37.426	421710000	63	2	1	2	4	1	4	1	2	2	4	1	2	2	3	1
35.4235	35.1336	35.1716	35.0488	35.1496	35.0459	35.8681	35.8662	35.87	35.8288	35.7761	35.7763	35.9107	35.9121	35.8447	35.8201	35.8363	35.7955	36.1481	36.1736	36.1792	36.242	36.1328	36.1853	294	294	286	64.3	64.3	62	531.78	0	323.31	379310000000	6375	208	239	237	239	265	247	254	248	255	259	221	234	285	305	272
32.8161	32.4612	33.6404	32.9577	33.4146	33.0614	33.9832	33.1689	34.3586	34.0131	34.6325	33.997	33.5991	33.2901	33.7767	33.9674	33.5114	33.9019	34.1106	32.9672	33.6076	33.6384	34.3322	34.4631	9	9	9	67.8	67.8	67.8	10.18	0	70.648	87599000000	203	5	9	13	11	7	7	7	8	11	7	9	9	8	8	9
24.5843	24.8314	24.4985	24.9155	24.4567	25.2489	25.4766	25.5608	25.589	25.8651	26.0763	25.6963	25.4596	25.3802	25.4016	24.9641	25.4726	25.6282	25.7956	25.8849	25.744	25.6908	25.2505	24.9511	6	6	6	36.8	36.8	36.8	33.233	0	11.446	293650000	20	0	1	0	1	0	1	2	0	2	2	2	0	1	1	1
24.2171	24.6404	24.4337	25.0634	24.9815	24.8941	25.5107	25.8834	25.3071	25.4076	25.3952	25.694	25.2836	25.5337	25.3084	25.6611	25.5308	25.8249	25.1252	25.4134	25.5356	25.7255	25.7017	25.2829	17	9	9	10.7	6.2	6.2	269.45	0	99.373	260740000	42	0	2	0	1	0	0	3	2	1	2	0	1	1	3	2
29.7771	30.0552	30.2711	29.9495	30.0615	30.1714	31.0817	31.3575	31.0074	30.628	30.511	30.766	30.9981	30.857	31.4561	30.7512	31.3698	30.7813	30.7824	30.7761	30.4617	30.1546	30.8591	30.9259	9	9	9	62.6	62.6	62.6	19.794	0	223.09	11609000000	164	8	7	6	3	6	8	8	9	6	7	4	6	7	7	7
25.3513	26.0618	26.2141	25.8952	25.5517	25.9914	26.201	26.6388	26.1567	26.3692	26.4255	26.3257	26.182	26.685	26.2711	26.6706	26.7375	27.1029	26.38	27.3055	26.8	27.6467	26.5079	27.4755	7	7	7	19.8	19.8	19.8	27.296	0	98.423	605190000	58	2	1	3	2	3	2	4	2	4	3	2	1	1	2	3
26.4703	27.1804	26.7308	26.6652	26.9064	26.8009	27.7773	27.8991	27.8014	27.5694	27.7745	27.9632	27.4857	27.6216	27.5851	27.3962	27.7283	27.4953	27.7674	27.5876	27.5963	27.7498	27.3565	26.8	7	7	7	65.8	65.8	65.8	18.042	0	66.936	1238600000	92	4	4	2	6	5	3	4	7	2	3	6	4	5	2	3
21.9021	NaN	23.0566	22.8109	22.7903	22.4845	23.3882	23.6874	22.6179	23.9371	23.235	23.5496	24.0522	24.1188	22.4988	23.7928	23.4691	23.9888	22.9123	23.5731	23.3244	NaN	NaN	23.0872	2	2	2	15.6	15.6	15.6	33.341	0.00046232	4.0757	51087000	10	0	0	0	2	0	0	0	0	0	0	0	0	2	1	0
26.4603	26.1163	25.9138	26.2693	26.216	26.028	26.5223	27.48	27.1199	26.6792	26.6029	25.9952	26.7725	27.0356	27.5126	27.6655	26.9649	26.6319	27.0847	27.1738	26.9524	26.6786	27.6473	27.2847	7	5	5	24.2	19.1	19.1	59.473	0	53.661	815370000	64	1	3	2	3	1	1	3	0	2	3	3	3	2	3	2
22.4242	22.7724	22.8021	22.769	22.3049	22.4029	NaN	23.5318	23.4201	22.6514	22.6376	23.4104	23.719	23.5784	22.9112	23.7353	23.2363	24.0604	22.9897	24.3501	22.5228	23.4676	23.025	24.8596	3	3	3	10.3	10.3	10.3	44.314	0.00047393	4.4314	55614000	10	0	0	0	1	0	0	0	0	0	0	0	0	2	1	1
29.205	28.535	28.9447	28.9273	28.8882	28.9192	29.3694	29.4128	29.6672	29.4233	29.3859	29.2333	30.0324	30.1112	29.8976	29.9994	29.8407	30.0162	29.8335	30.041	29.4373	29.6526	29.6122	30.1264	18	18	18	45.8	45.8	45.8	56.65	0	225.35	4966600000	221	4	8	12	11	10	6	6	8	6	10	5	8	12	10	8
28.7808	28.142	28.3276	28.0864	28.2098	27.9015	29.2697	29.2833	29.1846	29.0908	29.3998	29.1802	29.3309	28.6948	29.5681	28.8486	29.6531	29.2409	29.0733	28.726	29.0088	28.7435	28.7645	28.1809	9	9	8	42.6	42.6	42.6	27.893	0	52.658	3431600000	134	5	5	6	5	6	7	8	4	4	6	4	5	4	6	6
26.0326	26.8605	26.2611	26.8394	26.4116	26.5831	27.1722	27.2573	26.6295	27.2703	27.1885	27.085	26.8756	27.5407	27.0621	27.4058	27.0237	27.5663	27.2031	27.7602	27.7078	27.9666	27.1983	27.9732	19	19	19	28.9	28.9	28.9	116.53	0	323.31	946070000	129	0	4	4	4	2	2	5	5	5	6	4	2	9	5	7
28.183	28.1653	27.767	28.1188	27.8392	28.0597	28.8956	28.9165	28.713	28.7956	28.8583	29.005	28.9697	28.8728	28.9926	28.9076	29.1469	28.7937	28.7864	28.7879	28.8006	28.564	28.9057	28.6174	15	15	15	47.1	47.1	47.1	49.966	0	267.68	2811400000	222	5	11	7	10	6	9	10	9	9	10	5	5	12	12	10
27.1962	27.3829	27.1428	27.3607	27.2445	27.3638	28.1359	28.354	28.089	28.117	28.2411	28.181	28.0741	28.2883	28.2648	28.3019	28.2527	28.0964	28.0282	27.8732	28.0562	27.8369	28.0715	27.8275	16	16	15	37.2	37.2	35.2	59.069	0	219.75	1603200000	157	1	4	3	3	2	2	9	8	10	8	6	5	9	8	7
23.9779	23.8091	24.4589	24.0845	24.534	23.8082	24.7459	24.884	24.6373	24.4798	24.791	24.8273	24.6625	24.8681	24.5871	24.8582	24.6523	25.4213	25.1071	25.245	25.0126	26.0923	24.7728	25.3921	9	9	9	9.2	9.2	9.2	138.6	0	140.74	181120000	19	0	0	0	0	0	1	2	0	1	0	0	0	0	1	0
24.8957	25.4368	25.5366	25.286	25.4193	25.3146	25.9506	26.0365	26.0538	26.0249	26.4491	26.2747	25.8658	26.5149	25.7968	26.1258	25.6397	26.3533	25.571	26.6303	26.0305	26.8154	25.7567	26.929	8	8	8	17.2	17.2	17.2	84.958	0	91.428	405970000	41	0	1	0	0	1	0	3	1	2	2	2	1	3	3	6
24.2215	23.9948	24.1561	23.802	23.7905	23.6196	24.6813	24.1383	24.5638	24.0153	24.8468	25.1626	24.4568	24.8743	24.5433	24.2823	25.1057	25.9387	24.7008	24.921	25.1216	25.0927	24.4232	25.0592	2	2	2	27	27	27	13.178	0	55.958	169450000	20	1	0	2	1	0	0	1	1	0	1	1	0	1	2	0
28.0564	27.4118	27.2676	27.7383	27.3953	28.0177	28.4409	28.0849	28.5705	28.3324	27.8597	27.8919	28.2962	28.3556	28.5226	27.9469	28.3465	27.7802	29.7831	28.4707	29.3263	27.8581	29.6423	29.3806	7	7	7	45.1	45.1	45.1	25.497	0	128.17	2477300000	83	5	3	1	4	4	4	4	3	2	6	3	3	3	3	4
21.6202	22.9319	22.8077	22.5214	23.019	23.0063	23.3822	23.6875	23.1319	23.6143	24.0248	23.6027	22.7023	23.7833	23.5062	24.0409	23.2215	23.7579	22.8822	22.9801	23.4499	24.1591	23.2641	23.793	2	2	2	4.1	4.1	4.1	76.986	0.00043668	3.1248	65468000	7	1	0	0	1	0	0	0	0	0	0	0	2	1	0	0
25.9492	25.8764	26.5348	26.0204	26.0662	26.1858	26.4767	26.6747	26.2864	26.6377	26.9071	26.966	27.1285	27.5116	27.1348	27.2279	27.2104	27.17	26.6942	26.9139	27.0902	27.1258	26.6784	27.4023	12	12	12	21.9	21.9	21.9	97.55	0	49.965	708440000	74	2	0	3	2	2	2	1	2	3	3	1	1	5	7	2
28.3794	28.3627	28.2817	28.4181	28.1192	28.5017	28.938	29.1154	29.0059	28.8642	29.2041	29.2066	29.1645	29.0786	29.0092	28.9154	29.0529	28.8729	29.786	28.7884	29.9485	29.6097	29.5028	29.5233	12	12	12	36	36	36	54.234	0	100.23	3505900000	189	6	9	5	6	4	5	4	6	6	7	8	5	10	10	8
25.3176	25.3704	25.6741	25.2141	25.4123	25.2893	25.9749	25.9691	26.0241	26.214	25.8143	26.2282	26.3796	26.4744	26.451	26.0737	26.5708	26.4815	26.3144	26.3413	26.1854	26.2162	26.3261	26.2007	7	7	7	21	21	21	61.719	0	96.579	440140000	61	2	0	1	1	2	1	2	3	1	1	1	5	5	3	4
28.4227	28.88	28.8149	28.3605	28.435	28.278	29.1469	29.2277	29.154	29.1542	29.2551	29.4918	29.1902	29.3535	29.336	29.2346	29.355	29.2213	29.4355	29.6067	29.4042	29.9124	29.6047	29.8997	19	19	18	45.4	45.4	43.4	50.909	0	319.53	3940000000	324	11	11	11	5	7	11	17	12	13	9	13	15	18	15	15
28.4872	28.1848	27.9337	28.2421	28.1501	27.7665	29.4257	29.1179	29.1968	29.0118	29.4688	29.3724	28.9183	28.3308	29.0872	28.4245	29.1702	28.7717	29.0682	29.0709	29.3698	28.653	29.071	28.1809	10	10	10	23.2	23.2	23.2	53.524	0	165.89	2852100000	103	1	3	3	4	1	4	6	5	2	4	5	7	4	3	4
23.6723	23.5662	23.1239	22.2904	22.6264	23.6288	23.928	23.9393	23.9039	23.5346	23.6706	24.0733	24.121	24.4181	23.9261	23.5314	23.992	23.8536	24.6929	24.2987	24.2766	23.723	24.0667	24.2142	4	4	4	13.4	13.4	13.4	70.729	0.0010337	2.3298	99254000	3	0	0	0	0	0	0	0	1	0	0	0	0	0	0	0
25.3695	25.8615	25.9257	25.7611	25.4943	25.4035	26.2078	26.056	26.8103	26.474	26.3368	26.2512	26.39	26.242	26.7273	26.714	27.1686	26.2322	26.9173	26.0748	27.3423	26.423	26.7745	25.7533	5	5	5	69.3	69.3	69.3	12.774	0	12.76	548060000	50	0	3	1	4	2	0	1	0	1	3	0	1	0	4	0
27.5399	27.8746	27.2128	27.473	27.5203	27.4876	28.2552	28.3637	28.2034	28.2863	28.6096	28.2628	27.9565	28.4062	28.4255	28.3351	28.5612	28.3354	28.5001	28.3599	28.8398	28.5103	28.4595	28.1212	12	12	12	56.2	56.2	56.2	36.876	0	168.6	2054500000	170	4	5	3	8	6	6	6	7	7	9	7	8	6	9	10
NaN	22.9201	NaN	22.7764	22.6663	22.7158	23.1312	23.4033	23.8266	23.346	23.5728	22.9862	NaN	23.5442	23.4566	24.1124	24.7286	23.1112	24.6845	23.8462	NaN	23.6227	23.3773	23.1178	3	1	1	33.1	13.2	13.2	13.068	0	13.657	60532000	7	0	0	0	0	0	1	0	0	0	1	0	0	0	0	0
25.5271	26.3699	26.1806	26.6241	26.1853	26.6099	27.3264	27.3081	27.3524	27.2085	26.9751	26.8733	26.7612	26.5884	27.3845	27.1697	27.065	27.135	27.4565	27.0891	27.2091	27.1891	27.2576	26.684	10	10	10	32	32	32	50.704	0	31.388	813410000	101	0	3	4	4	1	2	3	5	3	3	6	4	9	4	5
26.1235	26.0802	26.7174	26.1529	26.6351	25.4637	26.8422	26.658	27.2232	27.0909	26.6396	26.871	26.9266	26.8526	26.9966	26.8379	27.1063	27.3948	26.8614	26.9412	27.1179	27.9577	27.2015	27.5594	8	8	8	33.4	33.4	33.4	32.592	0	20.743	838340000	57	1	2	2	2	5	2	4	2	1	2	3	1	2	2	3
27.0406	26.6302	25.9415	26.7378	26.4585	26.7389	27.3194	27.3673	27.6616	26.7521	27.8682	27.8244	27.5295	26.2851	27.8711	27.3024	27.5048	27.3254	28.2097	27.3779	28.1378	26.8445	27.757	27.2775	2	2	2	16.7	16.7	16.7	15.425	0	51.478	1097100000	29	2	1	1	0	1	1	3	1	2	1	2	1	1	1	2
24.2536	24.1498	23.8024	23.9211	24.019	23.8445	24.3812	25.0577	24.6533	25.1718	24.9657	25.0302	24.3535	25.1325	24.5356	24.6732	24.849	24.9451	24.7484	25.3404	24.5259	24.4835	24.6742	26.0718	4	4	4	28	28	28	21.646	0	6.8031	169300000	20	0	0	0	0	1	1	1	1	1	1	1	0	1	2	1
27.6393	27.3887	27.8377	27.7425	27.6206	27.476	28.2288	28.5142	28.3682	28.3343	28.4143	28.5403	28.6264	28.5723	28.6002	28.7052	28.6473	28.4568	28.1851	28.7937	28.0982	28.4821	28.4009	28.8421	11	11	11	44.5	44.5	44.5	28.048	0	34.344	2442000000	144	5	4	6	4	9	4	6	7	7	6	3	6	5	8	7
27.483	27.9698	27.9146	27.7956	27.8706	27.9993	28.8676	28.9369	28.9226	28.9205	29.1084	29.2394	28.4443	28.3486	28.6252	28.1954	28.6599	28.5678	28.7426	29.0411	28.8656	28.4998	28.4744	28.3814	13	13	13	47.8	47.8	47.8	56.527	0	39.937	2431100000	184	3	8	7	8	6	6	8	10	8	10	7	9	9	9	7
27.9489	27.7241	27.7795	27.8266	27.5942	27.8143	28.6106	28.7573	28.8758	28.6219	28.4803	29.1363	28.3877	28.6091	28.7184	28.8049	28.8821	28.6118	28.6302	28.6761	28.78	28.5529	28.4863	28.3168	11	11	11	44.3	44.3	44.3	39.594	0	278.3	2523600000	127	5	4	5	4	3	3	4	2	8	5	3	12	5	5	4
24.856	25.5898	25.4155	25.1794	25.1601	25.1411	25.8095	25.9064	25.7555	25.8002	26.3377	25.6568	25.7046	25.7112	25.9564	26.3983	25.9754	26.1601	26.3594	26.1729	26.7261	27.0571	26.4281	25.9968	9	8	8	19	17.5	17.5	86.16	0	323.31	381880000	61	0	1	3	3	2	3	1	2	2	2	1	4	1	3	3
26.3592	27.0031	27.6615	26.9588	27.7277	26.7636	28.1327	27.0959	28.3193	27.2593	27.8727	27.8123	28.0168	28.0421	28.2286	27.8069	28.006	27.1177	28.9317	27.0837	29.2922	27.419	28.9645	27.9541	5	5	5	20.6	20.6	20.6	25.416	0	19.39	1723900000	54	0	2	2	3	2	2	3	2	2	2	3	2	4	4	1
30.9921	30.7331	30.573	30.8539	30.6586	30.621	31.6812	31.7622	31.7637	31.6367	31.6516	31.8126	31.4373	31.4712	31.6702	31.5267	31.6941	31.3732	31.844	31.6696	31.9007	31.246	31.777	31.3221	72	72	70	56.2	56.2	55.2	189.25	0	323.31	19181000000	961	27	33	37	38	28	29	45	36	37	45	34	34	46	54	35
24.0961	24.3367	24.0946	23.9208	24.2676	24.1748	24.9629	25.2262	24.7196	25.2283	25.1449	25.3673	24.6747	25.0996	25.0212	24.7275	24.5879	24.8583	24.807	24.9318	25.3492	25.513	24.8172	25.5974	9	5	5	13	7.9	7.9	87.679	0	21.101	204290000	41	0	4	0	1	1	0	3	2	1	1	1	2	3	2	1
24.8517	24.8737	24.2293	24.7104	24.4514	24.4486	25.2391	25.5075	24.7119	25.2341	25.2009	24.9713	24.7943	25.4135	25.5406	25.7577	25.6355	25.1707	25.936	25.4107	26.2393	26.3878	25.8428	25.7091	6	6	6	6.7	6.7	6.7	164.98	0	20.315	261550000	37	0	1	2	1	0	0	2	2	0	0	1	2	1	1	1
29.8842	29.2802	29.2748	29.2887	29.1966	29.2345	29.975	29.9364	30.0521	30.1917	30.0534	30.2066	30.5027	30.4435	30.5876	30.4981	30.7481	30.7566	30.2132	29.9866	30.1613	30.4111	29.9111	29.9028	16	16	16	41.4	41.4	41.4	71.428	0	323.31	7097300000	374	7	13	12	12	12	12	15	17	13	18	17	12	18	19	19
27.0147	27.7772	27.451	27.822	27.5044	27.6022	28.4053	28.3561	28.1748	28.0013	27.8706	28.4627	28.5169	28.5354	27.9912	28.6251	27.8159	28.877	28.7765	28.8159	28.4118	28.7072	28.5557	28.7524	8	8	8	40.9	40.9	40.9	23.865	0	71.076	1924400000	86	1	3	1	4	1	5	1	6	3	4	1	6	2	3	2
29.9091	29.8631	29.6945	29.7195	29.7457	29.7755	30.559	30.5487	30.6192	30.3574	30.7212	30.6692	30.7308	30.6459	30.8757	30.6341	30.8421	30.4538	31.0958	30.7251	31.0154	30.3654	31.0055	30.4521	20	20	20	63.5	63.5	63.5	52.948	0	85.597	10191000000	287	8	7	17	8	9	9	10	13	13	11	11	12	15	15	13
26.6675	26.9973	26.8229	26.8207	26.3343	26.771	28.385	28.5774	28.0408	28.3392	28.353	28.1067	27.2022	26.8216	27.5359	26.914	27.5893	27.5569	27.6903	27.6487	27.4956	27.1017	27.1679	27.029	5	5	5	20.7	20.7	20.7	48.05	0	86.828	1265500000	66	2	3	3	3	4	1	1	3	3	4	2	2	1	1	2
25.1131	25.1141	25.0235	24.7744	25.091	24.2773	25.5222	25.5386	25.5662	26.4486	25.4498	26.1417	25.883	26.2035	26.2826	25.7561	25.8616	25.3501	25.8974	25.2424	25.5544	25.6881	25.9456	26.2684	6	6	6	34	34	34	34.18	0	19.207	315680000	47	0	0	0	3	1	1	1	3	1	3	1	0	3	2	2
26.1802	26.9545	26.9754	26.7876	27.1134	26.8207	27.3921	27.5233	27.1744	27.4658	27.4215	27.8902	27.853	28.1654	27.8806	28.2323	27.967	28.3974	27.1152	27.5648	27.333	28.154	27.2931	28.1422	12	12	12	55.2	55.2	55.2	32.193	0	323.31	1254400000	143	3	3	7	4	9	5	5	5	6	6	6	3	12	6	9
24.3425	24.0518	23.9168	23.9736	24.0526	23.6432	25.1659	24.9036	25.1643	24.9202	24.9603	25.2635	25.0138	24.7826	25.0777	24.3795	25.0463	24.6216	25.1357	24.8514	24.9821	24.6272	24.8191	24.7703	2	2	2	8.4	8.4	8.4	33.592	0	52.275	181040000	36	1	2	0	1	0	2	2	1	3	2	1	2	2	1	2
26.0639	26.0033	25.8504	26.1141	26.154	26.3045	26.9706	27.1851	26.7064	27.0423	26.9752	26.8511	26.9364	27.2005	27.2973	27.1444	27.2782	27.1836	26.4202	27.0714	27.0299	27.1073	26.4058	27.2252	20	15	15	16.5	12.3	12.3	158.17	0	48.813	729520000	90	1	2	2	2	2	2	4	4	5	6	6	1	7	4	6
26.3088	26.397	27.0873	26.5608	27.1968	27.0384	27.37	28.3977	27.4083	27.7394	27.3142	27.4515	27.4123	28.1942	26.8226	28.3952	27.0059	27.0926	27.6473	28.5587	27.0912	28.0427	27.6418	28.7476	7	7	7	41	41	41	35.536	0	62.168	1155300000	42	2	0	3	1	1	1	1	2	1	2	2	0	1	2	3
24.1936	24.2721	24.2352	24.2024	24.1807	24.6005	24.8746	25.2505	24.7502	25.1815	24.6056	24.6421	24.73	25.5055	25.1756	25.8071	24.7742	24.7806	25.2171	25.9266	25.2517	25.6911	25.5927	25.8787	2	2	2	5.2	5.2	5.2	79.697	0	164.68	221390000	62	1	4	2	1	3	1	2	3	3	2	4	3	3	2	2
23.1348	22.0551	22.1819	NaN	NaN	22.098	23.0479	23.2092	23.7958	22.8893	23.1846	23.9029	22.7094	NaN	23.5579	22.8662	23.8378	23.2361	23.2812	23.0596	23.2215	23.2163	23.6872	NaN	2	2	2	6.1	6.1	6.1	58.502	0.00084281	2.5757	57046000	4	0	0	0	0	0	0	1	0	1	0	0	0	0	0	0
28.31	28.4802	28.2072	28.293	28.1609	28.5441	28.9774	28.9706	28.9278	29.2573	29.2153	29.1262	29.0482	29.3898	29.1171	29.2163	28.9056	29.1143	28.8875	29.8741	29.8787	29.0472	30.0263	29.6696	11	11	11	61.7	61.7	61.7	22.222	0	226.64	3694000000	175	8	6	5	9	4	6	7	8	6	7	7	7	6	6	7
27.5396	28.3954	28.5479	28.5021	28.3192	28.4467	29.0695	29.2442	28.9854	29.5172	29.2783	29.0918	28.5961	29.2482	28.9457	29.3023	28.8439	29.226	28.9764	29.2883	29.2472	30.1413	29.0721	29.8475	21	21	20	34.7	34.7	33.2	89.252	0	323.31	3372200000	336	10	10	13	13	11	7	19	12	15	16	14	16	12	14	22
24.6316	23.9123	24.3353	24.0799	23.7922	24.1227	25.1682	24.9821	24.7557	24.7818	24.8344	25.7901	25.4434	24.9898	25.2005	25.5908	25.1008	25.1746	24.6784	24.2577	25.1449	25.3688	25.0128	25.0293	7	7	7	7.9	7.9	7.9	158.3	0	21.489	182380000	39	0	0	1	0	2	0	1	0	1	2	3	2	3	1	3
25.43	25.3915	25.229	25.3437	25.7128	25.4593	26.3443	26.377	26.1818	26.3543	26.6838	26.521	26.1735	26.2595	26.6722	26.3893	26.3527	26.5685	26.4923	26.1098	26.6996	25.6517	26.4786	26.079	9	9	9	36.7	36.7	36.7	49.967	0	181.84	491160000	82	1	3	1	2	1	1	2	5	4	5	3	5	4	5	3
24.9883	26.0706	25.8052	25.8509	25.8407	25.826	26.2414	26.6063	26.2823	26.4859	26.5584	26.3763	26.5088	26.8516	26.2962	26.9539	26.3405	26.875	26.404	26.5482	26.8393	27.1891	26.7925	27.6883	15	15	13	7.1	7.1	6.2	319.1	0	164.36	577610000	119	1	2	4	3	1	2	5	5	7	6	5	2	6	5	9
25.7889	26.0769	25.952	26.272	26.048	25.7873	26.7054	27.0335	27.0081	26.507	26.8933	26.8021	26.485	26.953	26.9237	26.7477	27.0061	27.0359	27.1354	26.9508	26.9564	27.0001	27.0744	27.2536	9	9	9	21.9	21.9	21.9	79.663	0	38.413	744310000	58	0	0	2	0	1	2	2	4	2	3	2	1	3	4	5
33.4169	33.2111	33.5578	33.2345	33.34	33.2997	34.1813	34.281	34.0713	34.215	34.2763	34.2675	34.4122	34.5026	34.3505	34.471	34.4013	34.7737	33.7768	34.1636	33.9846	34.4975	33.8195	34.4582	126	126	107	58.9	58.9	51	226.53	0	323.31	117690000000	2703	81	90	96	90	107	98	121	112	121	111	100	105	123	130	139
26.9563	27.2444	26.8009	27.1255	27.0902	26.9863	28.1124	28.1123	28.244	28.0912	28.3504	28.4283	27.6584	27.9085	27.7796	27.8151	27.5185	28.1875	27.8305	27.8697	27.7407	28.0921	27.8886	27.7703	10	10	10	65.3	65.3	65.3	18.681	0	26.297	1404600000	97	2	4	3	3	4	4	5	4	8	3	5	4	5	1	4
23.5898	24.0705	24.1975	23.9147	23.816	23.7246	24.7709	25.0395	24.581	24.6728	24.8861	24.9751	24.8805	24.7623	24.3369	24.8282	24.6474	25.6567	24.3782	25.1313	24.55	24.7322	24.6032	25.2949	6	6	6	17.9	17.9	17.9	55.671	0	24.351	164790000	40	0	1	0	2	1	0	3	2	1	2	1	1	1	3	2
27.7136	28.1833	27.9621	27.8628	27.8766	27.8761	28.4777	28.7856	28.4277	28.837	28.2667	28.1494	28.7098	28.9949	28.5414	29.1242	28.3928	28.5948	28.9706	29.3735	29.501	29.7545	29.1833	29.2139	7	7	7	66	66	66	11.801	0	178.94	3194800000	238	6	6	8	8	12	5	8	8	13	11	8	9	13	13	11
27.0487	27.224	27.0225	27.4509	26.8851	27.1462	28.2364	28.1011	28.1431	28.0299	28.4535	28.0384	27.6472	27.836	27.9054	27.8706	27.9021	27.7691	28.1538	28.3667	28.075	28.1901	28.2421	28.2701	9	9	9	42.1	42.1	42.1	34.006	0	98.082	1532000000	138	2	5	4	7	4	6	3	7	5	6	6	6	6	8	4
25.6938	25.3398	25.277	25.7408	25.3119	25.5413	26.4444	26.7308	26.5806	26.8681	26.5073	26.4033	25.9196	26.022	26.2509	26.3303	26.5173	26.2243	26.4389	26.753	26.8394	25.8315	26.4845	26.5797	7	7	7	13.7	13.7	13.7	82.495	0	95.15	506390000	56	0	0	0	1	0	0	2	2	5	4	4	5	4	2	4
23.2137	23.5393	24.4088	23.5784	23.5613	24.2442	24.6755	24.677	23.6489	24.6595	24.6442	24.9989	24.3303	24.3465	23.9099	24.7547	24.1804	24.9903	25.0972	25.378	24.516	25.3797	24.273	26.1943	2	2	2	8	8	8	46.655	0	75.157	154470000	32	0	0	1	1	0	0	2	2	1	2	1	2	0	2	0
22.5858	23.9287	23.2938	23.4545	22.8522	23.3861	24.3908	23.7404	23.7356	23.9203	24.3269	24.1025	23.5641	23.6856	24.1204	23.5942	23.9541	24.345	24.3133	24.6273	25.1198	25.2283	24.1913	24.5909	3	3	3	12.3	12.3	12.3	38.952	0	44.938	110530000	23	1	0	0	1	1	1	1	2	1	0	1	1	2	1	0
26.2995	26.6207	26.7041	26.6543	26.7932	26.9244	27.2317	27.457	27.0552	27.2909	27.3801	27.0485	27.528	27.6435	27.515	27.6433	27.6917	27.8043	27.4027	28.0964	27.6207	28.6862	27.4956	28.4501	21	21	21	18	18	18	213.7	0	76.63	1100200000	152	3	4	4	4	3	3	4	5	6	4	3	3	10	6	8
29.6221	29.04	29.128	28.8575	29.2121	29.0714	30.023	29.667	30.0036	29.9071	29.9567	29.9584	30.5927	30.2835	30.4188	30.0841	30.289	30.2479	30.2942	30.1964	30.1568	30.053	30.1465	29.603	23	23	23	56.7	56.7	56.7	49.96	0	323.31	6581400000	338	7	11	12	9	14	12	13	15	14	14	8	7	19	21	11
24.0237	24.3477	24.7414	24.351	24.5684	24.6549	25.1028	24.7918	25.3748	24.9958	25.2513	25.2787	25.344	25.5407	25.0844	25.2247	25.1449	25.3666	25.1877	25.784	25.4611	26.6014	25.3782	26.2474	5	5	5	28.6	28.6	28.6	39.935	0	8.9658	230770000	35	0	0	2	0	1	0	1	0	1	1	0	1	3	4	3
24.0213	24.2489	24.5393	24.4287	23.8104	24.5609	25.0393	24.7078	24.8706	24.55	25.5469	25.1457	25.137	24.6579	25.1259	25.0998	25.2959	26.0926	25.2692	25.3197	25.2315	25.7463	25.1058	26.0185	6	4	4	27.4	21.1	21.1	31.806	0	67.684	215220000	23	0	1	0	2	0	0	0	1	2	0	0	1	0	1	3
26.8736	27.3891	27.7675	27.668	27.4174	27.5966	27.922	28.1398	28.0584	28.1459	28.3542	28.7724	28.0632	28.2907	28.0061	28.3905	28.5053	28.7439	28.3209	28.6756	28.4466	29.3994	28.3062	28.7418	10	10	6	58.2	58.2	33.1	32.806	0	323.31	1843100000	188	4	5	7	6	9	8	7	8	9	8	6	7	11	9	7
28.2608	28.8911	28.7674	28.6996	28.7393	28.7384	29.4413	29.6724	29.3721	29.5179	29.4329	29.6458	29.4567	29.3411	29.3882	29.6285	29.5547	29.6496	29.706	29.9602	29.6883	30.558	29.6309	29.7921	11	11	11	59.8	59.8	59.8	28.994	0	185.66	4330100000	207	4	10	7	8	6	9	9	9	8	7	4	10	10	10	9
22.8297	22.5894	NaN	22.222	NaN	22.2127	23.0549	23.2269	23.2474	23.3264	23.5824	24.1234	23.112	23.5311	22.9705	24	23.2631	23.4725	23.577	23.5563	24.1103	23.4201	22.9768	22.9948	2	2	2	16.2	16.2	16.2	26.132	0	15.778	51890000	15	0	0	0	0	0	0	0	0	1	1	0	0	1	0	2
28.3115	28.2142	28.6442	28.2917	28.5368	28.6398	29.2837	29.3923	29.4528	29.0003	29.053	29.2079	29.1614	29.3537	29.4187	29.4088	29.3365	29.6535	29.5104	29.4469	29.3654	29.7811	29.1929	30.1022	12	12	3	41.1	41.1	10	42.208	0	66.053	4406600000	226	3	8	6	6	8	10	9	9	10	11	6	10	9	9	10
26.2888	26.2453	26.4352	26.6281	26.2249	26.2815	26.9549	26.529	27.0871	27.3782	27.3646	27.0141	27.745	27.8027	27.7214	27.7995	27.5219	27.4712	27.4233	26.7802	27.4087	27.6075	27.2008	26.7278	11	11	10	15.7	15.7	14.7	136.04	0	46.596	1002400000	108	1	4	4	5	7	3	4	3	3	4	3	2	5	7	7
24.9877	25.5475	24.7376	24.947	24.4821	24.7797	25.5708	26.0676	25.4287	25.7027	25.9898	26.3435	25.3868	25.8	25.8147	26.0423	26.4914	26.3307	25.1602	25.8532	26.4365	26.7738	25.4233	25.0903	5	5	4	15.6	15.6	12.3	50.14	0	191.35	322810000	50	1	2	1	2	2	3	3	2	1	3	1	1	3	2	3
34.2296	34.1202	34.2569	34.0688	34.2374	34.1906	35.0212	35.0451	35.0755	34.9684	35.1477	35.1496	35.5494	35.4808	35.4374	35.4588	35.4912	35.7156	34.6461	35.0715	34.757	35.0115	34.6324	35.099	127	127	116	69.6	69.6	66.9	280.74	0	323.31	214580000000	3156	84	118	111	117	122	115	131	129	133	136	114	104	171	167	163
22.7688	22.6846	23.3844	23.1837	23.2703	23.8084	24.0406	24.5217	23.9409	24.1906	24.1496	23.8073	24.1718	24.4791	24.3024	24.325	23.8815	24.8149	24.0086	24.263	24.2813	24.7449	23.7326	23.1403	6	6	6	4.6	4.6	4.6	220.22	0	68.854	105590000	21	0	0	1	0	0	0	0	0	0	0	1	0	3	1	3
30.3262	30.4702	30.6827	30.569	30.6348	30.4459	31.4909	31.636	31.4776	31.6118	31.7262	31.5918	31.3648	31.3541	31.1493	31.3724	31.2639	31.6896	31.2063	31.7102	31.3469	31.8263	31.2515	31.8196	41	41	41	57.4	57.4	57.4	96.022	0	323.31	16461000000	699	23	29	26	30	25	26	30	29	29	32	21	27	29	33	28
25.9397	25.8789	26.1523	26.1317	25.405	25.8498	26.6718	27.5582	27.1897	26.847	27.0448	27.6568	26.6306	27.0008	26.0739	26.1217	26.6141	26.9163	26.4789	26.9755	27.2388	26.7465	26.859	26.9992	6	6	6	25.5	25.5	25.5	30.727	0	81.19	919420000	81	1	2	1	4	1	1	5	8	7	5	3	5	3	4	2
22.3349	23.2131	23.3659	23.5847	23.2601	23.7606	24.1995	24.3656	23.7562	24.062	23.4839	24.7274	24.1614	24.3092	23.9099	24.8349	24.0462	24.7448	23.4509	24.268	24.3536	25.162	23.1519	25.2005	4	4	4	27	27	27	21.639	0	41.102	108670000	30	0	1	1	1	0	1	2	1	2	1	2	0	3	1	2
22.0613	NaN	20.8746	NaN	21.2411	22.1533	22.9211	NaN	22.7632	22.3992	21.8322	22.8312	23.3153	21.6351	22.668	22.6683	NaN	22.648	21.3229	23.1634	22.6829	22.4996	22.8945	22.8722	3	3	3	9	9	9	78.643	0	11.588	30203000	5	0	0	0	0	0	0	0	0	1	0	0	0	0	0	1
28.3906	28.0094	27.9168	27.9699	27.9796	27.6524	28.934	28.9342	28.9445	28.9058	29.1378	28.925	28.9425	28.8155	28.9763	29.1232	29.1323	29.3594	28.7486	28.9237	28.8323	29.2934	28.7095	28.9254	23	23	23	29.6	29.6	29.6	126.6	0	323.31	3002900000	261	5	9	10	9	15	9	10	12	11	12	8	11	13	18	14
27.9068	27.5951	27.4507	27.641	26.7858	27.6293	28.0114	28.3237	27.9713	28.0581	28.0331	27.9627	28.6196	28.3922	29.2328	28.8045	29.1218	28.6445	28.7114	28.6044	28.5942	28.5141	28.7306	28.5667	12	9	9	50.9	38.2	38.2	47.268	0	178.34	2095400000	89	0	1	2	2	1	3	3	4	4	0	4	3	5	4	6
21.2886	22.0829	22.6118	22.3569	21.9625	22.2714	23.2367	23.4257	22.709	23.2433	22.9747	23.1314	23.3124	23.5279	22.0755	23.552	22.0506	23.3906	22.4732	23.3123	23.1238	24.5115	22.0469	23.55	2	2	2	4.5	4.5	4.5	68.481	0.00083212	2.4261	53260000	7	0	0	1	0	0	0	0	1	1	0	0	0	1	0	1
27.0539	26.493	26.5808	26.3252	26.6806	26.6668	27.5007	27.9148	27.3953	27.7029	27.4516	27.2562	27.7233	27.981	28.1592	27.7036	28.1202	27.5201	28.1321	27.9031	27.2456	26.5704	27.465	27.6401	9	8	5	49.5	45.4	30.3	25.744	0	67.908	1185200000	65	0	1	2	0	2	2	3	5	2	2	2	3	3	2	2
25.0908	26.3401	26.6234	26.2154	26.1021	26.265	26.9608	27.7006	26.6786	26.8423	27.0402	27.5197	26.4961	27.2003	26.5463	27.222	27.0644	27.7954	26.3076	26.7175	27.3405	28.2338	26.3985	27.8582	3	3	3	25	25	25	12.274	0	82.64	767580000	49	1	2	3	3	1	2	2	2	1	2	2	1	2	1	2
27.9391	28.0984	28.0958	28.2068	28.1744	27.8803	29.2327	28.9839	29.2943	29.3467	28.9037	29.4165	29.0445	28.8526	29.077	28.6059	28.8275	29.216	29.0998	29.2514	29.2751	28.6571	29.211	28.9073	14	13	13	21.3	20.3	20.3	111.02	0	50.57	3017700000	178	1	3	3	7	3	4	9	9	9	11	9	7	11	9	7
25.5474	25.9896	26.218	26.2048	25.6578	26.5362	26.8193	27.1732	26.7071	26.6736	26.5452	27.1437	26.8007	27.0465	27.2486	26.6738	27.6628	26.7803	27.225	26.7772	27.4656	27.0697	27.3492	27.3256	6	6	6	29.8	29.8	29.8	35.117	0	32.082	763710000	59	0	1	3	2	2	2	3	2	3	2	3	2	3	3	2
22.6569	23.4458	22.9186	23.2475	NaN	22.3829	24.2022	23.9866	23.9588	24.0692	23.7042	24.2636	23.8033	23.7155	23.9904	24.0669	24.3114	23.6647	23.5438	24.0147	23.7662	24.1514	23.7003	23.8737	4	4	4	11	11	11	57.005	0.00043927	3.1935	80404000	4	0	0	0	0	0	0	0	0	0	0	0	0	0	0	0
22.6526	22.8056	22.1345	22.8624	22.6792	23.14	23.5664	23.871	22.8889	23.9526	23.4038	23.3461	23.7587	23.165	23.5425	23.5815	23.4147	23.6695	23.8504	23.8228	23.8991	24.5436	24.0669	24.61	2	2	2	10.6	10.6	10.6	31.957	0	7.3189	80506000	12	0	0	0	0	0	0	0	1	0	1	0	1	2	0	1
27.0851	27.1295	26.517	27.2368	26.817	27.1046	28.2224	27.6918	28.2348	28.1007	27.7048	28.444	27.6912	27.9006	28.2554	28.3708	28.1805	27.7335	27.8362	28.4563	27.3883	28.0777	28.2395	27.3069	3	3	3	24.2	24.2	24.2	34.91	0	93.818	1498700000	103	0	4	3	4	5	5	5	4	6	5	4	4	7	4	5
27.4274	27.9334	27.9711	27.8644	28.1175	28.1239	29.246	29.3244	29.0586	29.3299	29.2287	29.1445	28.949	28.8628	28.7714	28.8188	28.6898	29.1053	28.3899	28.5124	28.1912	29.2262	28.3173	29.3867	17	17	17	32	32	32	98.262	0	100.75	2964900000	200	3	7	5	7	4	8	9	10	10	12	5	8	9	10	13
26.613	26.2657	26.28	26.2372	26.3452	26.1485	27.4556	27.5284	27.4093	27.2918	27.4991	27.278	27.4341	27.412	27.6152	27.381	27.8621	27.38	27.2864	26.7381	27.3629	26.9986	27.2385	26.7509	12	11	11	35.8	33.7	33.7	42.766	0	167.42	991560000	90	1	1	1	4	1	1	3	3	4	6	3	5	5	6	6
24.1736	24.8759	24.151	24.1622	24.42	24.372	25.509	24.7776	25.2552	24.9757	25.3138	25.0372	25.4991	25.2732	25.5832	25.4408	25.8065	25.5256	25.5033	25.0788	25.531	25.428	25.7265	25.5206	5	5	5	6.7	6.7	6.7	137.46	0	32.794	232580000	28	0	1	0	0	0	1	0	2	0	1	0	1	1	2	2
23.3871	23.8287	23.329	24.197	23.6363	24.1151	24.565	24.9878	24.6843	25.084	25.0136	24.9877	24.6969	24.9792	24.4149	24.3281	25.3358	24.8728	24.5782	24.685	25.2665	24.0999	24.9392	24.29	5	5	5	5.3	5.3	5.3	194.61	0	6.1086	166530000	7	1	0	0	1	0	0	0	0	1	1	0	0	0	0	0
22.9952	22.7894	23.5017	23.2032	23.1261	22.9878	24.1354	24.4608	24.1834	24.2288	24.5197	24.0971	23.8392	23.8767	24.3009	23.7446	24.0218	23.9095	24.1727	24.1994	24.563	23.9098	24.2315	23.7656	3	3	3	4.3	4.3	4.3	112.15	0	5.4893	99298000	17	0	0	0	0	0	0	1	1	2	3	0	0	1	0	0
23.0654	22.8804	22.7301	21.6249	23.1715	22.9241	23.5589	23.3255	23.7983	23.5059	23.8882	24.7348	23.4428	23.9429	24.2606	23.7852	23.3003	24.1636	24.0641	NaN	23.6986	23.1538	23.6217	23.689	2	2	2	10.2	10.2	10.2	29.746	0.0004771	4.5284	73527000	8	0	0	1	0	1	0	1	1	1	0	0	0	0	0	0
22.4004	22.1412	22.4333	21.9143	22.4103	22.1639	23.2743	23.0168	23.6912	22.8902	22.6825	23.3337	23.6681	23.3406	23.2697	23.3712	23.3817	22.8741	23.0094	23.7445	22.7481	23.1074	23.1197	24.2629	2	2	2	17.9	17.9	17.9	24.67	0	6.1825	61266000	23	0	0	1	1	2	1	1	2	1	1	0	0	1	2	1
27.3791	27.4679	27.3395	27.5932	27.4487	27.4306	28.7077	28.7474	28.5746	28.5084	28.4549	29.1647	28.3968	28.0076	28.4911	28.1745	28.6997	28.6007	28.4501	28.5292	28.5392	28.1571	28.3603	27.8545	8	8	8	34	34	34	22.98	0	41.169	2027100000	131	2	5	5	3	4	2	7	6	7	7	5	6	7	5	5
24.4664	24.7271	23.4868	23.8328	23.8144	24.1886	24.8655	25.1757	24.9834	24.3931	NaN	25.038	24.7424	25.2425	24.9197	25.82	25.5357	24.6639	NaN	25.834	25.2366	25.4304	25.0393	24.9111	3	3	3	27.8	27.8	27.8	26.319	0.00046019	3.9959	182120000	14	1	0	0	0	0	0	0	0	0	1	0	0	1	1	0
23.7681	23.554	23.5504	23.7147	23.0405	23.2886	24.7862	24.6558	24.9117	24.7344	24.2718	25.1675	24.3211	24.6711	25.4062	24.6577	24.9136	23.6681	24.8345	23.8328	24.8401	23.6535	24.4539	23.4457	4	4	4	7.3	7.3	7.3	127.52	0	6.191	160660000	21	0	0	0	1	0	0	0	1	2	3	0	1	1	1	1
22.7423	24.0038	24.3745	24.905	23.6441	24.555	24.4922	25.192	24.974	24.6762	25.0353	25.3391	24.8336	24.5502	25.1389	25.2345	24.9549	25.4039	24.9191	25.2675	25.0164	25.6295	25.2546	25.2523	4	4	4	4.4	4.4	4.4	172.46	0	6.9559	183960000	12	0	1	0	1	0	0	2	1	1	1	0	0	2	1	0
27.1967	28.2712	27.9556	27.8545	27.8366	27.911	28.9482	29.0861	28.5352	28.9896	29.1129	29.2053	28.3639	28.9855	28.6674	29.0399	28.4399	29.2258	28.2342	28.9007	28.7729	29.4804	28.1625	29.4428	21	21	21	29.5	29.5	29.5	113.37	0	154.98	2671400000	270	1	10	12	13	11	9	15	10	12	15	12	12	15	12	11
26.325	26.1485	26.7415	26.463	26.6341	26.3615	27.5276	27.3081	27.231	27.2316	27.3347	27.5187	27.3402	27.5124	26.8843	27.076	27.0266	27.9006	27.5116	27.9458	27.4889	28.0856	27.4425	28.229	21	21	21	27.7	27.7	27.7	110.04	0	60.894	1061000000	87	3	2	2	2	1	1	7	0	3	8	2	0	4	4	2
23.6067	23.69	23.5664	23.393	24.2499	23.8765	24.6205	24.2221	24.3202	24.1746	25.2154	24.8759	24.5919	25.0014	24.8985	25.2958	24.2007	25.4505	24.1098	24.7029	24.3962	25.4165	24.8992	25.3345	3	3	3	5.2	5.2	5.2	100.6	0.00047438	4.4549	162210000	10	0	0	0	0	0	0	1	0	0	0	0	0	2	1	0
23.7566	24.739	24.3542	24.4029	24.2549	24.2743	25.0544	25.5405	24.4092	25.3385	25.2418	25.113	24.7885	25.7532	24.9044	25.511	24.756	25.5353	24.9699	25.8178	25.3876	26.1094	25.2285	26.4777	7	7	6	8.4	8.4	7.4	151.72	0	114.34	221050000	52	2	3	1	4	3	2	1	2	2	2	1	1	3	3	2
25.5242	26.4235	25.4261	26.2242	25.6969	26.6119	27.1654	27.3507	26.7488	26.9313	27.0965	27.375	26.1328	26.72	26.6539	27.4026	26.4458	26.7764	26.7378	27.2502	27.1795	27.7638	26.9458	27.6866	6	6	6	37.8	37.8	37.8	33.24	0	130.9	786250000	93	0	5	2	3	5	2	4	4	3	4	7	2	5	5	3
24.3959	24.3237	24.0472	24.5476	24.0723	24.4363	25.4712	25.1091	25.1336	24.9642	25.0857	25.3837	25.3334	24.9026	25.537	25.1262	25.2688	24.6416	26.1412	25.8068	26.023	24.9639	25.7127	25.5715	4	4	4	15.4	15.4	15.4	51.4	0	10.99	245800000	12	0	0	0	1	0	0	1	0	1	0	0	0	1	0	1
23.1409	22.6629	23.1399	23.4903	23.218	23.2504	24.6461	24.1189	24.3257	23.8168	24.6947	24.9382	23.7212	23.7779	24.1169	23.5285	23.9322	23.4558	24.3865	23.6206	24.5842	24.8543	23.8379	25.1171	4	4	4	8	8	8	118.13	0	12.061	105960000	34	1	0	2	1	0	2	3	2	2	2	3	3	1	0	2
22.4141	22.5359	23.864	22.6982	23.5536	23.5854	23.8269	23.9955	23.7843	24.0189	23.5112	24.2028	24.365	24.3379	23.7868	24.3942	24.0071	24.954	23.9023	24.727	24.1977	24.9834	23.4517	24.2731	4	4	4	10.9	10.9	10.9	62.045	0	6.8478	101620000	8	0	0	0	0	0	0	2	0	0	0	0	0	1	0	1
22.1795	23.9453	24.1047	23.0437	23.422	24.025	24.4967	24.8909	23.9125	24.9274	24.641	24.2436	24.5194	25.2812	23.6161	24.6287	23.7717	24.2179	23.8438	24.2911	23.9927	26.0309	24.1253	25.504	3	3	3	20.7	20.7	20.7	20.48	0	5.9815	119850000	33	0	2	0	1	1	0	1	2	2	2	0	1	2	2	1
25.559	25.6144	25.3691	25.679	25.489	25.4234	26.7045	26.337	26.8254	26.2573	26.5105	26.9767	26.5853	26.4759	26.9829	26.5565	26.9984	26.2214	26.7087	26.4622	26.794	26.4992	26.3873	25.948	5	5	5	27.2	27.2	27.2	33.382	0	39.333	563940000	49	2	0	0	1	0	0	1	3	1	1	2	1	2	3	3
20.7653	22.1382	22.22	21.3512	22.0528	21.9691	22.553	23.0515	21.7377	23.0944	22.4824	22.6902	23.151	23.1885	21.557	23.1343	22.0012	23.9207	21.8633	23.7785	22.3627	24.2153	22.0543	23.5277	2	2	2	9.4	9.4	9.4	25.455	0.00044934	3.5367	37896000	1	0	0	0	0	0	0	0	0	0	0	0	0	0	0	0
NaN	22.5473	22.3951	22.244	22.0256	22.1744	23.7191	23.1459	23.3683	23.4046	22.6161	23.8874	NaN	23.2334	23.3598	23.0918	23.3729	23.4375	23.5235	23.3846	23.4744	23.0334	23.232	NaN	2	2	2	10.4	10.4	10.4	42.277	0	11.348	48936000	21	0	1	0	0	0	0	1	0	3	2	0	0	0	0	3
22.8278	21.7348	22.7663	21.6966	22.3324	22.0673	22.772	22.9013	22.7571	23.5541	23.1605	22.4056	23.6253	22.9489	23.5993	23.1401	23.1895	24.5123	22.1742	23.8036	22.9584	24.8775	23.1738	23.7429	2	2	2	8.1	8.1	8.1	56.629	0	7.5064	63001000	6	0	1	1	1	0	0	0	0	0	0	0	0	1	0	1
27.7828	27.5849	28.169	27.5162	28.1053	27.7777	28.7031	28.9521	28.6065	29.1153	29.1038	29.3418	28.8966	29.2878	28.4678	29.1961	28.4473	29.2523	28.2455	28.8329	28.4844	29.5241	28.272	29.1774	16	16	11	49.4	49.4	36.1	43.439	0	251.76	2747200000	174	3	4	7	4	6	5	9	7	11	10	9	8	9	9	10
23.9811	22.7067	23.465	22.8127	23.0226	23.4941	23.9745	23.5423	24.5459	NaN	24.3108	23.9066	25.3287	24.0124	25.2651	23.7099	25.2748	23.7466	24.6068	NaN	25.3082	23.9675	24.5612	23.1486	3	3	3	19	19	19	36.312	0.00044111	3.2727	129810000	15	0	0	0	0	0	0	1	1	0	0	1	1	3	1	0
23.3426	24.418	24.5159	24.8983	24.2008	24.4235	25.1629	25.3978	24.9913	25.437	25.3308	25.6252	24.9242	25.3993	24.8166	25.5523	25.0199	25.2492	25.2572	25.7501	25.3064	25.9083	25.3796	26.1823	6	6	6	11.3	11.3	11.3	91.173	0	244.2	220880000	61	0	0	2	2	1	1	4	1	4	3	1	2	2	2	3
23.2144	NaN	23.3569	23.3199	23.1117	23.0772	24.1877	23.9217	23.936	23.8698	23.3574	25.3208	25.1311	24.1112	22.6479	23.6421	25.134	25.0271	24.4633	23.5122	24.5479	25.5528	24.4517	24.4701	3	3	3	14.1	14.1	14.1	39.836	0	81.648	127890000	18	1	0	1	0	0	0	1	2	1	0	1	0	1	1	0
26.7225	25.6751	25.8936	26.2175	25.4411	26.2834	27.0535	27.0388	26.8909	26.6502	27.0616	27.6901	26.7841	26.9636	26.9008	27.3971	26.5535	26.9565	27.2744	27.8495	26.9447	26.6502	28.0049	27.4725	4	4	4	36.6	36.6	36.6	24.843	0	71.419	854260000	49	1	1	2	1	1	3	1	3	2	2	2	1	2	1	2
22.4838	23.2953	23.541	23.9693	23.5157	24.1686	24.3647	24.718	24.2082	24.4516	24.5292	24.7833	24.9223	24.9938	24.157	25.002	24.4544	24.7754	24.4864	24.4877	24.2836	25.0464	23.8886	24.8394	2	2	2	1.5	1.5	1.5	100.43	0.00063884	2.7582	131040000	3	0	0	0	0	0	0	1	0	0	0	0	0	0	0	0
26.276	26.3005	26.0941	26.1128	26.1984	25.9871	27.1788	27.1929	27.3878	27.098	27.4705	26.9519	27.2673	26.8703	27.2451	27.0321	27.4188	26.4423	27.9951	27.6055	27.801	27.2488	27.6454	26.5285	5	5	5	40.4	40.4	40.4	22.629	0	66.589	917940000	73	0	3	3	3	2	2	3	1	3	3	2	4	4	3	4
28.8898	29.4175	29.7795	29.4727	29.3179	29.0418	30.1403	30.3355	29.9385	30.2217	30.0097	30.2618	30.2993	30.9818	30.1146	30.6762	29.9771	30.8782	30.0436	30.7086	30.4825	31.0503	30.4235	30.7286	12	12	12	37.4	37.4	37.4	27.991	0	171.71	7475000000	198	8	7	8	5	8	6	8	8	8	8	8	7	11	10	10
18.9532	20.7892	20.028	20.564	20.0304	20.6995	21.2001	20.8006	20.9403	21.6105	21.3802	20.7016	20.7615	21.1994	21.1108	21.1219	20.9255	21.4325	20.3643	21.919	21.2989	22.8756	21.0705	22.0016	1	1	1	1.4	1.4	1.4	118.58	0	13.71	13068000	15	1	1	0	0	0	0	0	1	1	1	0	1	1	1	0
26.3096	26.4098	25.9136	26.2913	26.0296	26.3871	27.397	27.4419	27.7354	27.5413	27.3906	27.3521	27.1841	27.1404	27.1197	27.3471	27.3573	26.8729	27.7283	27.327	27.2685	27.0088	27.4061	26.9883	16	13	13	31.5	26.6	26.6	97.621	0	215.22	931890000	91	0	1	0	3	1	2	5	4	3	4	2	2	4	5	7
26.682	26.5772	26.3347	26.7961	26.4983	26.8231	27.9365	27.9723	28.1134	28.1066	27.5339	27.9226	27.7114	28.183	27.9632	27.9516	27.9101	27.4168	27.4069	27.5207	27.1826	26.9861	27.5321	27.4281	13	13	13	23.9	23.9	23.9	107	0	126.38	1206500000	91	1	4	1	2	2	4	8	5	5	8	2	5	3	4	3
25.3174	26.1389	26.1173	25.609	25.8064	26.6946	26.3243	26.8209	27.2792	27.3362	27.7714	27.5979	27.7075	26.5681	27.6661	26.9232	27.68	26.7369	26.7967	27.0209	27.3371	26.2364	26.6566	26.2577	4	4	4	5.5	5.5	5.5	92.306	0.0020354	2.1391	720220000	7	0	0	0	0	0	1	0	0	1	1	0	1	1	1	1
22.0767	23.04	22.7667	22.4208	22.8443	22.3882	24.0691	23.6263	23.8688	24.1564	23.8083	24.0207	24.3104	23.6787	22.4265	NaN	23.729	24.3158	22.9128	22.8637	23.8067	24.6682	23.3636	22.9762	2	2	2	12.2	12.2	12.2	31.321	0.00045966	3.9758	74185000	2	0	0	1	0	0	0	0	0	1	0	0	0	0	0	0
28.0935	27.9943	28.0649	28.0334	28.0648	27.9533	29.0053	28.9341	28.8545	29.2083	29.0752	28.9596	28.7946	28.9409	29.0374	29.0272	29.1964	29.1175	29.21	29.3255	29.5622	29.5288	29.3263	29.2256	17	17	17	40	40	40	76.572	0	215.7	3233900000	242	5	7	9	8	8	9	10	8	12	13	8	8	10	11	13
26.172	27.3234	26.8628	27.1062	26.8097	26.7389	27.6289	27.6317	27.5057	27.714	27.9497	28.1234	27.3128	27.8059	27.9017	27.7655	27.9877	28.3563	27.714	28.1793	28.3277	28.9205	27.4726	28.4615	7	7	6	52.1	52.1	43	13.389	0	323.31	1351300000	157	4	7	6	7	5	6	8	7	7	7	8	5	7	6	7
22.8808	23.9504	23.5862	23.6855	23.594	23.7224	24.3438	24.763	23.8556	24.8171	24.5372	24.5045	24.5145	25.068	23.9383	24.9933	24.4046	25.3455	24.1239	24.8968	24.4588	26.0466	24.2562	25.1249	5	5	5	15.2	15.2	15.2	53.837	0	12.306	137200000	29	2	1	0	0	1	1	1	0	1	0	1	0	1	4	1
30.244	29.3868	29.3484	29.2582	29.8188	29.3728	30.6375	30.6783	30.9894	30.9198	30.7575	31.0469	30.86	30.9151	30.9527	30.6444	30.7716	30.9904	30.5187	30.504	30.3483	30.0532	30.1553	30.3677	14	14	13	51.1	51.1	46.5	39.617	0	281.01	10258000000	178	9	3	7	5	8	4	2	10	10	5	11	9	10	9	9
NaN	22.4866	22.7224	22.4196	22.9403	22.9641	23.6991	23.5331	24.1098	23.321	23.763	23.2663	23.1018	23.7553	23.4908	22.9338	23.6891	23.6583	23.8255	24.5746	24.201	25.4527	23.4914	24.7212	3	3	3	23.9	23.9	23.9	23.449	0	4.6271	71882000	12	0	0	0	0	0	0	0	1	1	1	0	1	1	1	0
23.3914	23.7024	23.8138	24.1433	23.7111	24.2859	24.3236	24.7221	24.5627	24.7766	24.7094	24.315	24.9109	24.9662	25.1593	25.3768	24.7642	25.1843	24.7946	25.1454	24.9074	25.4348	25.0195	26.0405	6	6	5	9.8	9.8	8.6	135.78	0	9.3741	159950000	18	1	0	1	0	0	0	0	0	0	2	1	0	1	1	1
24.4675	25.6349	25.5527	26.1149	25.711	25.9465	26.4629	26.5273	26.7774	26.4925	26.7071	26.4316	26.7384	26.9429	26.8867	26.8291	26.984	26.3394	26.6699	26.5746	26.6473	27.0536	26.5657	26.6634	8	8	8	30.1	30.1	30.1	65.746	0	79.921	574370000	120	1	1	1	7	4	7	8	3	5	4	3	2	8	9	6
23.4164	23.5193	23.4878	22.4352	23.2188	22.7786	23.8448	24.071	23.8546	23.7414	24.404	24.6424	23.6609	23.6655	24.1812	24.647	24.5529	NaN	23.8889	24.464	24.9551	NaN	24.5625	24.7864	3	3	3	8.8	8.8	8.8	84.046	0	9.5921	105080000	4	0	0	0	0	0	0	0	0	0	0	1	0	0	0	0
20.8225	22.1666	22.5505	21.886	NaN	22.6204	23.0119	23.3153	22.2962	23.5629	23.8469	22.8789	22.8813	23.6636	23.1673	23.5107	22.3447	22.7089	23.6096	22.8375	22.4121	23.0413	23.5731	23.5537	3	3	3	4.8	4.8	4.8	117.71	0	6.5322	47821000	8	0	0	0	0	0	0	0	0	0	0	0	0	0	0	0
NaN	26.8072	26.2809	26.4072	26.054	26.4554	27.1815	26.7448	27.1095	NaN	27.4982	27.1085	27.0966	27.0802	27.4276	27.3153	27.7061	27.4158	27.773	28.3603	28.8145	28.4914	27.4772	27.556	1	1	1	21.7	21.7	21.7	8.8131	0	29.654	938930000	22	0	1	1	1	1	1	1	1	1	0	1	1	1	1	1
26.893	27.4337	26.7345	26.765	26.8627	26.7984	27.2536	27.5819	27.4526	27.8809	27.856	28.07	27.7423	28.0205	28.0376	28.2342	28.1331	27.7273	28.34	27.8532	28.4056	28.3521	28.6787	28.9514	9	5	5	24.8	14.9	14.9	65.695	0	203.4	1483800000	140	6	4	6	5	6	4	5	7	5	5	6	4	7	7	6
26.6174	26.6655	26.5744	26.4304	26.4682	26.4235	27.4818	27.6819	27.801	27.8429	27.6602	27.7169	27.4719	27.6416	27.9131	27.6455	27.2727	27.4529	27.9008	27.4868	27.9562	27.2019	27.9283	27.7011	17	17	17	17.6	17.6	17.6	153.89	0	155.29	1164600000	78	2	1	0	0	0	1	4	5	1	6	5	2	4	6	0
22.1173	23.8093	22.9391	22.4113	23.6624	23.3975	24.1537	23.2807	23.7499	24.0776	24.1706	24.0393	23.4579	23.8233	24.1573	23.7038	24.4492	24.876	24.8378	24.419	24.8281	25.1577	24.302	23.7624	1	1	1	4.8	4.8	4.8	63.243	0.0052683	1.6618	108680000	7	0	1	0	0	1	0	1	0	0	0	1	0	1	1	1
24.3735	25.245	24.7089	24.8752	25.3531	25.2066	25.9189	25.791	25.9181	25.9696	26.3382	25.7641	25.5082	26.2493	26.1096	26.3704	26.2995	25.7037	26.0821	26.514	26.5156	25.9917	26.2998	26.2211	7	7	7	35.6	35.6	35.6	32.868	0	16.447	387800000	32	0	1	0	0	1	1	0	2	0	0	1	2	3	0	4
25.2314	25.8077	26.5951	25.611	26.2122	25.875	25.9906	27.237	26.3068	27.1947	26.3677	26.759	27.0491	27.6183	26.4814	27.154	26.5351	28.3795	25.8867	27.7824	26.4309	28.6722	26.0398	28.4188	2	2	2	8.2	8.2	8.2	21.145	0	15.843	731690000	54	2	2	1	2	3	1	1	1	2	3	1	3	3	3	4
24.4809	24.7211	24.9152	25.2316	24.86	24.5094	25.58	26.0674	25.6351	26.2565	26.3442	26.3968	25.18	25.5214	25.7019	25.503	25.1227	26.0744	25.4722	26.4637	26.0896	26.5989	25.6492	26.852	6	6	6	16	16	16	95.436	0	40.849	349040000	44	2	2	0	2	1	0	3	2	1	2	0	3	1	2	1
30.4262	30.1954	30.3646	30.2899	30.2705	30.421	31.3666	31.3831	31.4759	31.5772	31.0303	30.9803	31.5062	31.5819	31.2614	31.3427	31.2418	31.0693	31.9992	31.6946	31.5511	31.3707	31.8857	31.9753	29	29	29	63.5	63.5	63.5	59.256	0	323.31	15954000000	464	15	17	14	19	20	15	15	16	18	26	14	19	25	21	19
24.1773	24.0531	22.4581	23.7634	23.2023	23.5434	24.5066	23.7285	25.0491	24.7019	24.654	24.3657	24.3162	24.6785	24.9471	25.3709	25.8034	24.6233	24.462	23.3354	25.8667	25.0423	24.7653	24.0648	6	6	6	10.1	10.1	10.1	132.31	0	29.082	175740000	57	2	3	0	2	1	3	5	3	2	1	2	3	3	2	1
24.6264	23.3955	24.2673	24.9379	23.904	24.4828	24.7425	25.5022	24.3864	25.4818	24.8713	25.5027	25.1433	24.9015	25.7023	25.3237	24.7285	25.4201	26.3553	26.3647	25.8555	25.7643	25.7233	25.8268	3	3	3	16.9	16.9	16.9	42.195	0	10.871	239120000	36	0	1	1	0	2	0	1	0	2	1	2	0	2	2	2
29.404	29.1746	29.0675	28.9699	28.9199	28.7606	29.7978	29.823	29.5547	29.5713	29.5507	29.4308	30.7037	30.5077	30.8288	30.4541	30.9399	30.4903	30.6754	30.3452	30.4329	30.1054	30.6111	29.8222	12	12	12	42.7	42.7	42.7	44.552	0	145.73	7162100000	186	3	6	8	7	8	7	6	6	9	7	5	4	10	9	13
24.7483	25.6695	25.6457	25.2461	25.4488	25.5424	26.2737	26.5745	25.917	26.5579	26.4198	26.48	26.4143	26.7174	26.2406	26.453	26.8789	26.6775	26.4479	26.8392	26.7475	26.4668	26.6834	26.9044	7	7	7	24	24	24	45.884	0	9.7827	498300000	31	0	0	0	0	0	0	2	3	1	1	1	1	0	3	2
29.0567	29.6133	29.5012	29.4092	29.5357	29.6013	30.1057	30.3955	29.9054	30.3342	30.2591	30.4207	30.2764	30.7761	30.4105	30.8187	30.4918	31.0195	30.406	30.9544	30.9743	31.6492	30.5397	31.3313	40	40	39	35.7	35.7	35.1	152.47	0	323.31	8753100000	781	21	21	25	24	35	22	30	34	30	34	32	32	37	34	38
24.5889	24.2802	24.459	24.4244	24.1671	24.3702	25.5439	25.7069	24.9381	25.8613	25.5369	25.8361	25.1141	25.7273	25.4071	25.719	25.4756	25.7126	24.9459	25.4257	25.3665	26.2149	25.4261	25.9086	9	9	9	14.9	14.9	14.9	97.969	0	31.005	250000000	36	0	0	1	1	1	0	2	4	2	2	3	3	2	2	1
23.6425	24.9915	24.2417	24.39	24.0032	23.7847	25.2652	25.5588	24.9308	25.3301	25.1547	24.759	25.3152	24.9539	25.3715	25.6997	24.9311	25.9049	25.2173	25.6407	25.5202	25.8232	25.9257	24.9716	3	3	3	22.6	22.6	22.6	33.246	0	5.5117	217530000	9	0	0	0	2	0	0	0	1	0	2	0	0	0	0	0
23.0566	23.7667	24.2433	23.5314	23.7238	23.9988	24.4574	25.0747	24.6867	25.1466	25.2327	25.0548	24.7498	24.4664	24.5499	24.8814	25.0363	25.3934	24.5062	25.0728	24.9036	25.5769	24.3372	24.9895	2	2	2	23.7	23.7	23.7	15.558	0	31.417	160630000	41	0	3	1	1	1	3	1	1	2	1	1	2	3	2	1
24.358	24.43	25.4823	25.5536	25.63	25.2692	25.8654	26.1052	26.6454	26.5253	26.328	24.9758	26.3718	25.9796	27.3506	26.6391	25.9571	25.9444	26.443	26.6168	25.3357	25.9574	26.724	27.6005	10	5	5	42.7	24.3	24.3	43.135	0	102.66	479850000	32	0	0	1	0	1	0	1	5	2	2	1	0	2	2	3
24.0663	24.0418	24.3534	24.1383	24.0116	24.3176	25.5467	25.3687	25.6992	25.4501	25.5871	25.9147	24.9256	24.7095	25.3104	25.8553	25.2999	25.4541	25.3837	24.847	25.4385	25.0082	25.3555	24.8471	3	3	3	15.5	15.5	15.5	45.816	0	7.3875	251530000	19	0	1	0	0	0	1	1	0	1	2	1	1	0	1	1
25.9388	25.8602	25.9806	26.1896	26.0625	26.0116	27.0444	27.3757	27.2499	26.8338	27.0733	27.3286	27.0992	27.1378	27.2279	27.2736	27.233	27.2396	27.0385	27.5452	27.1071	27.1328	27.2827	27.1227	12	12	12	37	37	37	49.669	0	81.555	778220000	84	0	0	1	3	2	0	2	3	6	3	3	2	6	5	4
27.0047	27.2297	27.1929	27.0041	27.0722	27.0813	28.4686	28.4644	28.2064	28.3117	28.3575	28.369	28.1538	28.3706	28.1746	28.397	28.1408	28.3452	28.1969	28.2411	28.0319	28.7016	28.0756	28.0307	29	29	22	23.6	23.6	17.9	202.04	0	115.44	1781700000	188	2	2	3	2	3	3	9	8	5	9	6	9	8	10	10
26.2859	25.5728	25.7137	26.1646	25.5464	26.0216	26.7648	26.9926	26.6424	26.5692	26.156	26.1437	27.6739	27.5864	27.6122	27.8541	27.4846	26.8815	27.7052	27.6527	26.896	26.4101	27.6777	26.4942	8	8	8	19.6	19.6	19.6	76.074	0	64.048	816050000	49	0	0	1	1	0	1	0	0	1	3	1	2	4	4	3
24.0952	23.7972	23.587	23.7862	22.8001	23.8641	24.3598	24.1968	24.9448	23.9362	24.6353	25.4045	24.697	25.0814	25.449	25.9365	24.4695	25.4032	24.7632	25.5178	25.1011	24.7785	24.8097	23.6094	2	2	2	14.8	14.8	14.8	31.716	0.00047676	4.5247	169290000	19	0	1	0	0	0	2	0	0	0	2	0	0	1	1	0
NaN	22.7666	22.6583	22.9682	22.9243	22.7979	23.9763	23.9445	24.0115	23.733	23.5763	23.7765	24.597	24.2743	24.8144	23.4629	24.3836	23.9461	24.1021	NaN	24.3861	24.0608	23.7236	23.4546	3	3	3	5	5	5	88.678	0.00044683	3.4289	82744000	5	0	0	0	0	0	0	0	0	0	0	0	0	1	1	1
NaN	23.854	23.4728	23.5564	23.5264	23.117	24.3361	24.6911	24.3174	24.5102	24.6578	23.8209	24.9418	25.2211	25.3762	25.3185	25.2414	24.9021	24.0371	24.6829	24.9517	24.4819	24.6065	24.3661	5	5	5	8.2	8.2	8.2	114.54	0	34.607	140390000	32	0	0	0	1	0	1	0	0	0	2	1	0	3	3	4
26.7732	26.6838	26.5205	26.9757	26.603	26.6303	27.7806	27.9854	27.5687	27.6695	27.69	27.829	27.9623	28.213	27.9987	28.2969	27.7823	28.1063	27.8701	28.0551	27.6937	27.6072	28.1193	27.7468	21	21	19	16	16	14.6	215.4	0	186.4	1300100000	117	0	2	1	2	2	1	4	6	3	6	1	4	7	12	6
29.777	29.7069	29.7956	29.4606	29.636	29.6497	30.9487	30.8711	31.0889	30.8131	30.7471	30.7837	30.9387	30.7073	31.0139	30.6107	30.9606	30.8121	31.0314	30.7568	30.9649	30.9864	30.8775	30.6258	24	24	23	52.7	52.7	51.5	63.182	0	257.75	10463000000	326	9	8	8	7	9	8	13	17	14	16	15	8	16	15	15
22.8503	24.5866	24.7413	24.1572	24.4793	24.5478	25.5299	25.2902	25.8021	25.3717	25.8476	24.5521	24.9077	25.3743	25.7241	25.4795	25.3618	25.1232	25.6326	25.185	25.0584	26.1307	25.5815	25.6874	3	3	3	7.3	7.3	7.3	87.198	0	7.6992	232750000	26	0	0	0	1	1	0	1	1	1	1	1	1	2	2	1
25.5826	23.8103	25.1958	25.2398	25.3092	24.8752	26.5672	26.1441	26.2425	25.4948	26.0642	25.6489	25.813	26.5455	26.8909	26.5871	26.4104	25.8546	27.243	26.1173	26.5561	25.9981	26.4954	24.9342	7	7	7	32.5	32.5	32.5	43.229	0	19.829	452290000	22	1	0	0	0	1	0	1	1	1	0	1	0	0	2	2
23.9162	24.4011	25.1944	24.8804	24.6824	25.1082	25.4952	26.2122	25.2506	25.7042	25.6267	26.008	25.4145	26.0804	24.9762	26.1013	25.1945	26.0353	25.0177	26.5925	25.8459	27.821	25.5188	27.2357	4	4	4	56.4	56.4	56.4	14.563	0	12.434	333280000	27	1	0	0	0	1	0	1	1	2	3	1	0	1	0	1
24.6556	24.4175	24.5335	24.4937	24.6076	24.7217	26.069	26.0316	26.252	26.1093	26.2267	25.9082	25.725	24.8003	25.8526	25.3885	26.0547	25.6845	25.6881	25.7714	26.1944	25.6607	25.4966	24.9623	7	7	7	26.9	26.9	26.9	34.746	0	59.929	329360000	41	1	1	2	0	0	0	1	3	3	2	2	2	3	1	1
22.8848	22.3129	22.4327	22.6327	NaN	22.3365	23.1047	24.0599	23.6145	23.5869	24.3245	23.2474	22.0452	NaN	24.2948	24.2492	23.9847	24.1593	22.5981	23.4326	24.1728	23.661	23.755	24.9486	1	1	1	0.7	0.7	0.7	241.6	0.0082375	1.5076	70671000	1	0	0	0	0	0	0	0	0	0	0	0	0	0	0	0
26.8969	26.7498	26.7672	26.6686	26.6674	26.7789	28.2342	28.3055	28.2198	27.9913	28.0315	27.9299	27.7974	27.9324	27.7234	27.7505	27.5654	27.3935	28.2185	28.3109	28.1949	27.7989	28.3375	27.4998	11	11	11	40.1	40.1	40.1	41.949	0	112.36	1453400000	107	3	3	3	1	2	2	4	4	5	5	3	4	6	8	5
22.5763	23.1056	22.9556	23.0225	22.1551	22.5911	23.7901	24.0508	23.8257	24.11	23.9251	23.606	23.7146	24.3072	23.9215	24.2278	23.8247	24.7179	23.3414	23.6612	23.5085	25.0992	23.4826	23.7736	4	4	4	10.2	10.2	10.2	70.065	0	5.9122	90584000	8	0	0	1	0	0	0	0	1	2	0	0	0	0	0	1
NaN	25.3571	25.2919	24.9276	24.0178	24.8475	26.2466	26.2187	26.4031	26.5082	26.6446	26.7351	25.6657	25.2851	26.5796	25.9058	26.7934	25.4629	25.5922	26.184	26.6341	25.3817	26.4987	24.9466	1	1	1	2.1	2.1	2.1	57.13	0.0080723	1.5207	384880000	11	0	0	1	0	0	0	1	1	1	1	0	0	0	1	1
24.1756	24.5193	23.92	24.2356	23.5345	24.0608	24.9877	25.1282	25.0357	25.358	26.3326	26.1208	24.2718	24.5932	24.3359	25.8826	25.3271	25.9814	24.1967	25.0581	26.0594	27.09	24.5745	24.7182	3	3	3	11.2	11.2	11.2	41.818	0	44.113	193080000	40	0	2	2	2	1	1	2	2	3	3	2	2	0	1	1
23.0529	22.724	22.8922	23.0282	22.6707	22.2801	22.6469	23.5147	23.4068	23.5513	23.7079	23.9355	23.8418	23.7481	24.3142	22.937	24.1029	24.4723	24.6222	24.5501	24.6387	24.4702	24.7802	24.4444	5	5	5	14.6	14.6	14.6	53.818	0	16.29	92773000	12	0	0	0	1	0	0	0	0	0	1	0	0	0	2	0
21.452	22.5351	23.4162	22.8208	23.037	22.2635	23.7097	23.9258	23.5092	24.1154	24.1916	24.4488	23.211	23.4549	22.5163	23.7385	23.42	24.2546	23.1968	23.492	24.0355	24.9121	23.383	24.8167	4	4	4	7.4	7.4	7.4	104.93	0	27.331	75994000	12	0	1	0	0	0	0	3	0	1	3	0	0	0	0	0
25.5762	26.2485	25.9689	25.8944	26.2023	26.7017	27.2497	27.6839	27.2848	27.2551	27.2752	28.0799	27.3871	28.0909	27.8769	27.7752	27.8888	27.3602	27.0546	26.5836	26.9239	26.5027	26.566	26.7519	8	4	4	42.4	27.6	27.6	36.853	0	18.255	899960000	63	0	3	0	1	3	2	4	2	2	4	4	2	2	3	4
22.2582	23.4768	23.3239	23.0428	23.4026	23.1722	24.126	24.4162	24.23	24.2386	24.3365	25.0329	24.247	23.3817	24.1088	24.4267	24.6752	25.1406	23.9714	24.6111	24.202	24.5025	23.8962	24.5229	3	2	2	32.1	22.3	22.3	12.323	0	6.5139	105510000	23	0	0	2	1	0	0	1	2	1	1	0	1	1	1	1
24.3268	24.4169	23.7582	24.0132	23.8993	24.4006	25.727	25.2603	24.8082	25.2732	25.4155	25.3963	25.1678	25.243	25.2809	25.5401	25.3555	25.3434	24.8681	25.3825	25.2484	26.079	25.3153	25.8269	7	6	6	12.1	10.4	10.4	82.17	0	15.247	231910000	48	0	1	1	2	0	2	2	1	3	0	1	0	4	3	1
23.8951	24.1911	24.3862	24.0483	23.9235	23.9718	25.5455	25.8616	25.8006	25.7983	25.5309	25.196	25.4609	24.8397	25.478	25.2042	25.1027	25.5825	25.0299	23.7018	24.7784	25.2302	24.8509	26.3651	4	4	4	15.6	15.6	15.6	45.809	0	4.7685	229700000	20	0	1	0	0	0	0	2	2	1	1	1	2	0	1	1
NaN	22.3851	22.3522	23.2911	23.0741	22.953	24.5882	24.5856	23.9635	23.969	24.299	24.6411	23.5418	24.4314	24.0067	24.0979	23.7232	24.5232	23.593	23.6921	24.074	24.1013	23.6583	23.364	3	3	3	5.7	5.7	5.7	83.206	0.00083455	2.4569	85299000	4	0	0	0	0	0	0	0	1	1	0	0	0	1	0	0
NaN	NaN	22.0355	21.7993	22.0416	21.9639	23.8653	23.6217	23.7471	24.0184	24.0395	23.9089	22.0759	22.2259	23.4229	22.2152	22.6868	22.4997	23.7095	22.3454	24.0246	22.8442	23.4535	22.9286	1	1	1	6.1	6.1	6.1	22.174	0.0008316	2.4182	52453000	10	0	0	0	0	0	0	0	1	0	1	0	1	0	1	0
26.5617	26.7962	26.4153	26.3357	26.1121	26.4474	27.7327	27.7307	27.715	27.7935	27.7154	28.1565	27.0067	27.3871	27.6569	27.3427	27.6052	27.735	27.8632	27.6998	28.0275	28.0123	27.6642	27.5285	11	11	11	43.2	43.2	43.2	34.856	0	101.96	1159000000	128	2	4	3	1	0	1	10	6	7	5	4	10	5	4	5
24.075	24.5918	24.7455	24.6471	24.598	24.3708	25.5585	25.7113	24.9371	25.6042	25.7409	25.8251	25.1109	25.4753	24.7882	25.3134	25.4797	26.3975	25.7004	26.5408	25.9467	27.4543	25.5203	26.4317	3	3	3	13.4	13.4	13.4	27.986	0	14.859	291820000	55	1	2	1	2	5	3	3	3	1	2	2	0	1	2	2
23.0638	23.5189	22.9551	23.2942	22.3578	24.1687	23.8893	24.5772	24.1918	25.039	24.0493	NaN	23.4133	25.1937	24.6794	25.8397	23.9156	NaN	25.3894	NaN	24.0498	23.1683	24.5469	25.192	1	1	1	6.2	6.2	6.2	46.868	0.0022308	2.0915	123770000	2	0	0	0	0	0	0	0	0	0	0	0	0	0	0	0
23.6596	23.0982	23.0641	23.438	23.3598	23.5118	24.3112	24.5238	24.1843	24.5968	24.4022	25.0231	24.526	24.4598	24.5031	24.9518	24.6544	25.2742	24.397	24.6991	24.2094	25.3081	24.4196	24.4523	4	4	4	3.1	3.1	3.1	206.94	0	10.009	142270000	29	0	0	0	0	0	1	1	1	1	1	3	1	2	2	4
24.4501	25.3026	25.2215	25.0249	25.0411	25.2491	25.4199	25.6678	25.9136	25.8534	25.9441	25.7959	26.1511	26.5577	26.4507	26.631	26.6067	26.7502	26.0904	26.7348	26.6074	26.7988	26.5083	26.9143	4	4	4	39.1	39.1	39.1	19.015	0	78.065	431220000	61	1	0	1	2	0	0	3	2	2	2	1	0	6	3	6
25.1748	25.6321	25.8303	25.7964	25.6638	25.408	26.5795	26.8202	26.5288	26.7106	26.9225	27.1442	26.5671	26.8032	26.2778	27.0788	26.5036	27.3965	26.4513	26.6982	26.884	27.5114	26.704	27.5704	11	11	11	30.2	30.2	30.2	65.948	0	61.528	609460000	82	2	3	1	1	1	1	4	2	4	5	2	4	5	4	5
30.2935	30.2527	29.9393	29.9512	29.7669	29.6896	31.5222	31.3742	31.3016	31.2991	31.2731	31.2313	31.1768	31.1014	31.3561	31.0365	31.5162	31.1419	31.3997	31.2438	31.3068	30.9063	31.2525	30.8844	22	22	20	38.4	38.4	34.8	85.595	0	323.31	13676000000	378	9	10	14	8	11	12	17	22	17	20	10	14	19	22	20
21.8752	24.1499	22.9536	22.2373	23.0238	23.8744	24.4159	24.2017	23.6563	24.6722	24.3558	24.9483	23.6422	24.5451	24.2069	24.3625	24.0528	24.5071	24.4279	24.6986	24.1598	23.5742	24.4426	24.1301	6	6	6	9.1	9.1	9.1	160.25	0	8.739	105740000	17	1	2	3	0	0	0	0	1	0	0	1	1	0	0	0
23.5755	24.2491	NaN	24.7368	24.0287	23.8308	24.3803	25.4669	24.9419	25.3026	24.5594	25.3239	25.5991	25.5399	25.3136	25.5987	25.3585	25.7024	26.301	26.1749	24.8121	24.4677	24.7796	26.5527	4	4	4	13.5	13.5	13.5	46.189	0	220.73	228410000	18	0	0	0	0	1	0	0	0	1	1	1	0	4	1	2
NaN	22.8902	NaN	22.46	21.9952	21.4752	23.6468	23.9779	22.2513	23.9107	23.2202	23.7364	23.162	23.5798	22.4831	23.4077	23.6458	24.2738	23.1381	23.4975	23.3061	23.9962	24.0857	23.078	4	4	4	8.2	8.2	8.2	86.147	0	20.374	58952000	22	0	0	0	0	0	0	3	1	0	2	1	0	2	2	1
25.7283	25.6486	25.5676	25.6983	25.583	25.3125	26.3664	26.4902	26.7749	26.3428	26.7249	26.6269	26.7253	26.7868	27.1319	27.0263	27.2156	27.0658	26.8332	26.9764	26.848	26.9663	26.9172	27.5947	11	11	11	26.5	26.5	26.5	70.369	0	31.872	686480000	63	0	1	1	1	2	1	3	1	5	3	3	2	5	4	4
27.3389	27.3686	27.5274	27.5653	27.3819	27.4466	28.8257	28.7437	28.4222	28.6979	28.4993	28.756	28.5137	28.6768	28.6618	28.3297	28.5284	28.44	28.7114	28.5363	28.8047	29.2222	28.929	29.4107	8	7	7	43.2	38.3	38.3	27.228	0	54.596	2329700000	109	3	2	4	4	3	2	4	4	6	5	4	3	8	6	5
21.7124	23.838	23.5988	23.514	23.6836	23.796	24.4653	24.47	24.4203	24.4534	24.665	24.6638	24.5953	24.9764	25.0315	25.1107	24.8194	24.8453	23.9638	24.56	24.2949	25.3066	24.1528	24.5421	10	6	6	8.5	5.9	5.9	176.65	0	12.889	135250000	14	0	0	0	0	0	0	0	1	0	0	0	1	2	2	3
23.7044	22.809	23.638	24.0939	23.9018	22.8369	24.4585	24.4609	24.2778	24.3429	24.9428	25.4339	24.7517	24.5505	24.9615	24.7912	25.0895	24.0473	25.0202	25.1781	25.4931	24.4868	25.0047	24.654	5	5	5	19.7	19.7	19.7	42.531	0	10.859	154240000	15	0	0	0	0	0	0	1	0	1	0	0	1	2	0	1
22.2675	23.8806	23.7033	23.426	23.6827	22.5406	24.754	24.7132	24.4119	24.7691	24.6658	24.6051	24.4512	24.3958	24.3279	24.2287	24.1441	23.9397	24.2864	24.7027	24.5452	25.1529	24.3239	25.1312	5	5	5	13.7	13.7	13.7	63.882	0	28.89	119430000	50	1	1	1	0	0	0	2	4	4	2	1	2	3	2	3
24.5703	25.1527	25.1593	25.1721	24.8788	25.1713	26.2763	26.2545	26.1912	26.3717	26.2662	25.2894	26.2924	26.4106	26.1678	26.5084	26.4153	26.6737	25.7392	26.1837	26.3092	26.8676	26.1034	27.0574	10	10	10	28.4	28.4	28.4	51.026	0	24.075	432810000	73	1	0	2	2	2	3	6	3	4	4	4	2	4	4	4
23.5634	24.3639	NaN	24.177	24.4234	22.8391	25.1537	24.8171	24.3378	25.5332	24.5783	24.8078	25.2495	25.8219	24.3865	26.009	24.5633	25.3257	26.1401	25.2814	24.9805	25.2367	25.6302	25.0282	2	2	2	3	3	3	166.63	0	8.6558	206440000	11	0	0	0	0	0	0	1	0	0	0	1	0	0	2	0
NaN	21.4589	19.8001	20.8214	19.7132	20.353	21.6511	21.8382	20.9259	22.2507	21.4393	21.8864	21.6856	21.6944	21.5125	22.1733	20.9375	22.2665	21.5218	22.0429	21.7268	22.4045	21.3014	21.7207	2	2	2	2.5	2.5	2.5	109.88	0	5.7917	16490000	25	0	1	1	1	1	1	1	1	1	1	0	1	2	1	2
22.7274	23.2893	22.6168	22.9106	22.7645	22.2615	24.4676	23.9827	24.1279	23.5411	23.9301	24.0466	23.8937	23.5894	24.2386	23.0236	24.1459	23.143	24.7349	24.1867	24.8788	24.5568	24.9616	23.668	2	2	2	9.7	9.7	9.7	41.935	0	6.2107	94212000	12	0	0	0	0	0	0	0	0	0	0	0	0	1	1	1
23.322	23.678	22.6025	23.8833	23.2975	23.3844	24.5203	25.1139	24.3584	24.7818	24.4839	25.4056	24.5074	25.4198	24.778	25.0679	25.2821	24.8083	24.4677	24.4244	24.3083	24.4686	24.3255	23.4942	3	2	2	24.9	21	21	28.081	0	5.8496	141860000	24	0	0	0	0	0	0	1	2	3	0	0	0	2	2	2
24.6517	25.3845	25.8143	25.1402	25.4592	25.1021	26.111	26.5361	25.8624	26.547	26.3306	26.3109	26.4976	27.1958	26.2882	26.8888	26.4783	26.983	26.1889	26.4123	26.6591	27.6055	26.445	26.8483	9	9	9	27.4	27.4	27.4	52.44	0	28.417	494930000	89	1	3	2	2	2	3	3	3	5	2	3	2	5	7	4
22.3376	23.8825	24.1113	24.4649	24.0413	24.2955	25.3288	25.5214	25.3274	25.5089	25.4314	25.21	24.3014	25.8106	24.9761	24.7727	25.1577	24.6788	25.3145	24.8136	25.0227	25.0335	25.1882	25.5536	8	5	5	24	17	17	55.756	0	82.899	188300000	51	0	2	0	1	0	2	5	3	3	4	3	1	0	3	2
26.6162	26.1941	26.3314	26.1772	26.1472	25.945	26.875	26.8473	26.9777	26.8535	27.3833	27.5216	27.2587	27.0879	27.3502	26.8009	27.9167	27.5703	28.1461	27.9489	28.2573	28.8877	27.8293	28.3719	4	4	4	19.4	19.4	19.4	34.905	0	154.81	1038100000	105	3	3	1	4	3	4	5	5	3	5	4	4	3	5	4
26.0538	25.4292	26.3992	26.0756	25.9965	26.2754	27.4843	27.8153	27.0885	27.1217	27.0804	27.3313	27.2537	27.8696	26.8838	27.4106	27.1984	27.3192	26.7591	28.1864	27.276	27.7707	26.7305	27.9199	5	5	5	26.3	26.3	26.3	37.92	0	55.651	886180000	59	1	1	1	2	1	1	2	3	2	3	2	4	4	4	4
27.4048	28.1576	28.572	28.2374	28.759	28.3864	28.5721	29.4535	28.3865	29.3815	28.9609	29.3393	29.5711	30.2065	28.2557	29.86	28.6227	30.0026	29.3575	30.7493	29.8377	31.3189	29.6246	30.8742	3	3	3	18.8	18.8	18.8	14.177	0	44.145	4359800000	111	5	4	5	5	5	4	4	5	6	4	3	4	5	5	4
20.3808	21.1683	20.7924	21.0501	20.7862	19.67	21.9843	21.1964	21.5393	21.7504	21.9733	22.4622	20.7898	22.2896	21.5012	22.343	22.127	21.6172	21.7936	22.3997	22.6362	23.1403	22.354	21.5137	2	2	2	3.9	3.9	3.9	83.9	0.00043601	3.0946	20842000	17	1	2	0	1	1	0	1	0	3	1	0	1	0	0	0
NaN	23.2448	23.4166	23.3218	23.1201	23.5609	24.5579	24.6892	24.2641	24.5565	24.4303	24.3813	24.775	24.7819	24.6431	25.1643	24.1678	25.1069	24.5533	25.0422	24.6491	24.669	25.115	24.6267	4	4	4	7.5	7.5	7.5	105.04	0	23.281	133180000	19	0	0	0	0	0	0	2	0	1	0	0	1	2	1	1
25.6357	25.5219	24.6521	25.9155	25.0516	25.3087	26.705	26.6816	26.9017	26.5336	26.652	27.2483	26.7972	27.0115	27.1222	27.0243	27.1076	27.3314	26.1932	26.1225	26.1623	26.5237	26.1601	26.2125	15	8	8	18.7	10.9	10.9	137.92	0	13.812	978170000	44	0	0	0	0	0	0	3	1	3	2	1	3	3	7	4
23.6704	24.2741	23.2179	23.6823	23.6968	23.8863	24.6854	24.8865	24.4168	25.1097	24.6622	25.5183	24.8618	25.4797	24.9408	25.566	24.801	25.2718	24.6172	25.7514	25.1316	25.5544	24.7152	25.684	4	4	4	11.5	11.5	11.5	62.027	0	43.797	183180000	31	0	1	2	1	1	1	1	1	1	1	1	2	1	1	1
25.7744	26.0147	25.4391	25.6462	25.4539	25.8469	26.757	26.9428	27.1605	26.8942	26.9022	26.987	27.2372	27.2536	27.7093	27.0512	27.1552	27.401	27.1057	26.854	26.8152	27.0814	27.1127	26.4791	8	8	8	38.5	38.5	38.5	35.548	0	38.311	713410000	90	0	3	3	3	1	1	4	7	1	6	3	4	3	4	6
25.7572	26.1485	26.1108	26.2271	26.2149	25.9711	27.3988	27.6851	27.3882	27.6278	27.7179	27.1486	27.8798	27.9066	27.8917	28.1197	27.7655	27.8507	26.773	26.099	26.9325	27.7306	26.8494	27.0182	9	9	9	35.9	35.9	35.9	47.862	0	50.165	998060000	84	0	2	0	2	2	4	3	2	2	5	6	6	6	5	5
23.8644	24.2563	23.9389	24.5319	24.1399	23.8718	25.1983	25.2931	25.2867	25.551	25.3376	26.035	25.2154	24.7332	25.3508	24.9345	25.5589	25.5002	25.8434	25.8443	25.8314	25.695	25.4906	25.6232	4	4	4	22.7	22.7	22.7	37.121	0	11.568	232780000	69	1	1	0	2	1	0	4	4	5	5	3	3	2	3	3
20.6777	21.7802	22.0261	21.5699	20.8724	21.6671	22.0012	22.4961	21.8059	23.514	23.4219	22.2547	22.7424	22.8941	22.7124	22.9031	22.9863	23.1161	22.3935	22.4531	22.9318	23.5254	23.0387	23.1665	2	1	1	6.9	3.8	3.8	47.989	0	28.338	37866000	25	1	1	1	1	0	1	1	1	1	1	1	2	1	1	1
26.6823	26.1945	26.0376	26.1502	26.4136	25.7165	27.4563	27.4256	27.3239	27.4118	27.4853	27.55	27.04	27.0663	27.3314	26.8415	27.1952	27.1919	28.3442	27.9822	28.1175	27.8112	28.4832	28.1764	18	18	18	36.7	36.7	36.7	86.706	0	172.52	1082700000	146	2	1	1	2	2	1	6	7	7	6	3	3	3	6	3
25.7038	24.6163	25.4091	24.4157	25.3741	24.7313	26.1494	26.7976	26.0918	26.7402	26.4873	26.2648	26.1518	27.0688	25.6923	26.7781	25.6709	26.9517	25.864	26.8769	25.9464	26.994	25.8025	27.2062	7	7	7	41.4	41.4	41.4	24.935	0	26.689	498180000	24	3	0	1	0	1	1	0	2	0	1	1	0	1	2	1
22.1863	NaN	23.2354	23.4828	23.3437	23.1591	24.3086	24.6441	24.05	24.3732	23.971	23.8352	24.2655	24.6395	24.3587	24.2517	23.7235	23.7753	24.9242	24.6591	25.2201	25.2811	25.0315	24.9383	3	3	3	19.4	19.4	19.4	34.291	0	45.704	127580000	26	0	0	1	0	1	0	0	1	1	1	0	1	1	0	3
25.037	24.0354	25.8244	25.5443	25.4221	25.4294	25.9155	26.7744	26.2664	26.445	26.2618	26.7682	26.6724	27.1067	25.7389	27.0441	26.2272	26.9017	26.7036	27.2095	26.6125	27.0822	26.5955	26.6082	9	9	9	31.1	31.1	31.1	60.741	0	49.033	534650000	45	0	0	1	0	0	0	5	2	0	1	3	3	0	2	1
22.9988	23.8477	23.2527	24.3964	23.8679	23.7563	24.9095	24.943	23.6968	24.7607	25.0895	24.7759	24.6544	25.2358	24.765	25.0576	24.9208	25.0169	24.8938	25.718	25.1546	26.5433	25.3288	26.0108	4	4	4	21.5	21.5	21.5	22.502	0	104.28	178450000	59	2	3	1	3	3	3	2	2	3	2	2	3	2	2	3
26.1487	26.1284	25.6771	26.2468	26.0227	26.1363	27.1463	27.3117	27.1634	27.278	27.516	27.7501	27.5054	27.7742	27.2989	27.7116	27.4684	27.2878	27.2965	27.7556	27.702	27.3273	27.2382	27.6992	10	10	9	56.5	56.5	53.7	29.644	0	97.146	915120000	89	3	3	1	3	3	3	2	4	5	3	4	4	5	4	2
24.6836	25.7608	25.9268	25.7501	25.6849	26.0871	26.9606	27.4969	26.7778	27.4328	27.2449	27.0813	26.8946	27.6431	26.9178	27.2942	26.6815	26.4657	26.7244	26.1951	27.1765	27.5023	26.9113	27.4865	6	6	6	25.5	25.5	25.5	33.886	0	35.934	732650000	120	2	4	3	4	2	4	7	5	5	5	6	6	5	7	5
26.175	25.2661	23.977	25.8038	25.7682	26.0828	27.3862	25.3469	27.3539	27.4776	27.1503	27.7705	26.7321	26.4387	26.7225	27.3105	27.3679	26.965	26.4072	26.9606	27.2437	27.0238	26.7869	26.0802	5	5	5	18.2	18.2	18.2	36.946	0	7.9439	683090000	28	1	0	0	0	0	0	1	1	0	1	2	1	2	3	1
22.9752	22.8836	23.4219	23.189	23.5664	23.508	24.9152	24.7975	24.769	25.0768	24.9728	24.6143	24.9988	25.5337	24.805	24.7834	24.7432	24.962	24.3801	24.0911	24.058	25.3761	23.176	23.9129	3	3	3	11.9	11.9	11.9	27.248	0	24.816	144910000	9	0	0	1	0	0	0	1	0	0	0	1	0	1	0	1
24.0719	22.5861	23.6479	23.982	22.7858	23.185	23.6129	24.705	25.108	25.0804	24.8718	24.7906	25.3436	25.4509	25.4189	24.9983	25.2362	25.3158	24.1262	24.6845	23.8858	23.8941	24.7657	24.9011	4	4	4	29.8	29.8	29.8	34.196	0	9.3502	154270000	31	0	0	0	0	0	0	0	3	2	2	1	0	3	2	3
21.0575	22.5107	22.3735	23.0244	21.5487	21.8726	23.907	23.3446	22.5807	23.9165	22.81	22.6963	23.0227	23.9873	24.0817	24.14	23.0325	24.226	23.0504	23.831	22.9159	24.0804	23.3137	23.7247	8	2	2	20.1	4.6	4.6	32.708	0	15.836	61873000	22	2	1	1	0	0	1	1	0	2	0	1	0	1	3	1
23.9025	NaN	23.8864	21.8736	22.2157	23.3765	23.9409	25.0621	24.1138	24.8297	24.0034	24.7305	24.0843	24.4946	23.7663	24.092	24.3097	24.6852	24.6436	24.9405	23.8983	25.3985	23.9293	25.5347	3	3	3	9.8	9.8	9.8	58.215	0	33.404	117190000	7	0	0	0	0	0	0	0	0	0	1	1	0	1	0	1
23.7942	24.5287	24.2218	21.5181	24.4743	24.0914	25.213	24.873	24.9478	25.4551	25.3869	25.771	24.9337	25.7544	25.0819	25.2023	24.837	25.7601	24.5508	25.4054	25.3309	25.703	24.643	24.7868	6	6	6	13.7	13.7	13.7	92.819	0	16.701	214140000	15	1	0	0	0	0	0	1	1	1	1	1	0	0	2	0
27.3278	27.9102	27.883	27.8105	27.7507	28.0701	29.2443	29.5719	29.0969	29.3507	29.3893	29.6286	29.0918	29.26	28.7709	29.062	28.7396	29.28	28.7755	29.3746	29.1608	29.6916	28.8085	29.7107	17	17	17	61.7	61.7	61.7	37.413	0	108.81	3370700000	303	6	7	5	11	6	7	11	16	14	19	11	16	13	14	15
23.0168	24.1128	23.6638	24.217	24.2	23.6001	25.1845	24.4075	25.1806	24.8505	25.1002	24.7698	25.4306	24.4965	24.8823	25.051	25.3421	NaN	25.8659	24.7098	25.6995	26.3959	25.6492	26.2245	4	4	4	21	21	21	49.147	0.00046404	4.1398	212830000	10	0	0	0	0	0	0	2	1	0	0	0	1	0	0	0
25.4124	25.5712	25.7334	25.0778	25.5146	25.4374	26.79	26.2963	26.6849	26.6572	26.5889	26.5476	26.9196	27.183	27.2218	27.1021	26.7655	26.741	27.3253	26.747	26.9525	26.9956	27.3257	27.3837	8	8	8	39	39	39	34.474	0	36.707	665560000	72	0	3	0	1	0	3	2	0	2	3	2	2	4	5	3
29.7831	30.1785	30.4516	30.4094	30.2742	30.178	31.374	31.1673	31.0495	31.1386	31.2575	31.4593	30.8637	31.3713	31.1938	31.2901	30.9431	31.2713	32.3183	32.6994	32.6153	32.8617	32.3218	32.723	21	21	21	56.6	56.6	56.6	61.277	0	230.92	18369000000	486	12	16	22	16	20	13	21	14	17	15	18	19	18	24	19
22.4879	23.4665	24.071	23.9777	23.7711	23.2086	25.002	25.2666	24.4521	24.788	25.0188	25.2436	24.4594	25.4925	24.4813	24.9805	24.6816	25.7549	24.6356	24.859	25.0373	25.4384	24.7604	24.8294	4	4	4	8.9	8.9	8.9	71.489	0.0039683	1.8401	154200000	4	0	0	1	0	0	0	1	0	0	0	1	0	0	0	0
21.216	21.9059	21.4196	NaN	20.9774	21.7956	22.3069	22.0289	21.9781	22.5796	NaN	23.1117	22.9462	23.0394	22.6911	23.0673	21.3565	22.6748	23.9921	23.6059	23.573	23.96	22.583	24.716	3	3	3	9.4	9.4	9.4	83.97	0	33.724	31810000	32	2	2	1	0	3	2	1	2	1	0	0	0	1	2	1
21.627	22.9895	24.0127	22.9087	23.2814	23.1146	23.5551	24.2869	23.8291	24.3606	24.405	24.0781	24.2823	24.7508	24.2942	24.9336	24.467	24.9399	23.8615	24.7378	24.6504	25.8488	24.1143	24.8219	4	4	4	9.1	9.1	9.1	63.542	0	37.096	121630000	56	1	2	0	1	1	1	2	2	3	3	1	3	3	3	2
24.5051	23.9627	24.5096	24.6737	24.4425	23.8928	26.2633	26.6845	26.4183	26.5071	25.982	26.5819	25.2416	25.6804	25.2452	25.8097	25.3561	26.2698	24.9646	25.1631	25.0859	25.8346	25.0951	26.2723	7	7	7	23.9	23.9	23.9	42.904	0	27.3	312760000	38	0	0	2	0	0	0	4	3	4	5	1	3	0	2	2
22.5336	23.7805	24.4798	24.3843	24.2438	24.251	25.0382	24.961	25.1141	25.6886	25.0115	25.1762	26.2656	25.465	25.5994	26.1092	25.8344	26.3497	24.5602	25.3677	25.119	25.8956	24.8264	25.1694	4	4	4	27.4	27.4	27.4	21.498	0	7.3559	255480000	24	0	0	0	0	0	0	2	1	2	0	1	0	3	1	3
23.9117	23.9164	24.6465	23.5218	24.2201	24.1571	25.0807	25.0233	24.7962	25.1645	25.5302	24.6328	25.7001	25.5951	25.7759	25.6075	25.693	26.4268	24.9366	25.8385	25.4082	26.7961	25.0409	26.8379	12	12	12	3.9	3.9	3.9	504.6	0	270.58	280240000	40	0	0	0	1	0	0	0	2	3	0	2	1	4	7	3
22.7482	NaN	22.7159	24.3697	23.47	23.8131	24.6128	24.7501	24.79	23.9764	25.1554	25.387	24.7493	24.0026	24.7743	25.2336	24.4597	24.8512	25.1509	25.5345	25.4403	25.2028	24.7724	25.5619	2	2	2	11.3	11.3	11.3	33.048	0.00064627	2.9217	146050000	4	0	0	0	0	0	0	0	0	0	0	0	0	0	0	0
25.539	25.4788	24.2296	25.53	25.3507	25.8214	26.7218	27.2724	27.1963	26.615	27.1508	27.2917	26.4072	26.1413	27.1888	27.133	26.85	26.8309	26.2381	26.4738	26.8116	27.0434	26.4659	26.8038	2	2	2	9.6	9.6	9.6	48.633	0	12.08	609620000	8	0	1	0	3	0	1	0	1	0	0	0	0	0	0	0
25.6479	25.5072	26.2453	24.9628	25.3109	25.9453	27.0933	26.8896	26.8727	27.2383	26.8038	27.5389	27.0578	27.4365	27.1868	27.3428	27.4519	27.699	26.4445	27.1882	26.3642	26.3108	27.0922	27.6605	7	7	7	31.5	31.5	31.5	49.814	0	323.31	745170000	114	1	3	3	2	4	3	7	6	5	4	4	4	9	5	6
23.217	24.6253	25.2136	24.825	24.4541	25.0147	25.6587	25.9577	25.4285	25.7628	25.3993	25.4212	26.0904	26.3831	25.7785	26.1556	25.7111	25.6698	26.0635	26.8191	25.8776	27.4955	26.2116	27.0453	6	6	6	24.4	24.4	24.4	33.805	0	59.708	367410000	58	2	1	1	2	0	2	3	3	2	3	1	0	2	3	4
28.1101	27.8815	28.1522	27.8581	27.9328	27.7468	28.5546	28.4671	28.7136	28.6321	28.6858	29.0672	29.6291	29.8788	29.8826	29.7813	29.9799	30.0903	29.6591	29.6132	29.8753	29.9959	29.6394	30.0495	14	14	14	44.2	44.2	44.2	37.821	0	323.31	3668200000	264	6	8	7	8	7	10	8	8	11	6	9	6	13	18	11
23.6915	23.5581	25.0244	23.9785	24.1526	24.1002	26.0363	25.5055	25.7377	23.789	25.4426	25.2675	25.3361	25.4189	25.7521	26.2018	25.6399	24.334	25.6693	25.9636	24.8629	27.6703	25.2183	26.8418	2	2	2	5.5	5.5	5.5	67.684	0.00064007	2.7852	274790000	8	1	1	0	1	1	0	0	0	0	0	1	0	0	0	1
21.9292	23.5139	21.2199	23.4028	23.0488	23.4535	23.9845	24.185	23.8069	24.2783	24.4122	23.5847	24.0063	24.1495	24.2164	24.3102	24.373	24.0669	23.9446	24.5654	24.8642	25.2723	24.1957	24.6945	5	5	5	6.6	6.6	6.6	121.74	0	61.399	98890000	54	1	1	0	0	1	1	2	4	0	3	2	2	2	2	4
32.5777	31.8673	32.0484	32.027	32.0454	31.9014	33.4801	33.5648	33.4095	33.5588	33.5236	33.878	33.5082	33.3014	33.4696	33.3602	33.4282	33.4399	33.9195	33.8835	33.8228	33.7596	33.8632	33.7886	34	34	30	75.2	75.2	69.7	56.108	0	323.31	69164000000	972	25	30	29	30	33	26	48	42	45	41	43	33	49	41	41
NaN	22.3229	NaN	22.5716	NaN	21.9703	23.1656	24.0239	23.4081	23.6745	23.1838	24.1238	23.3372	22.7954	23.7362	23.9158	23.9052	24.1787	24.433	24.108	23.9173	23.9937	24.5148	24.4243	3	3	3	11.6	11.6	11.6	49.176	0.0004531	3.6946	70513000	5	0	0	0	0	0	0	0	0	2	0	0	0	1	0	1
21.5349	22.8216	21.6441	22.7475	22.1888	23.3462	23.1625	24.093	22.8013	23.6316	23.2818	23.4478	23.2932	23.7457	23.4187	23.8807	24.0646	24.2176	24.369	24.7345	24.6415	25.3245	23.8925	24.5045	3	3	3	6	6	6	79.548	0	16.994	82841000	29	1	2	0	1	0	2	1	1	1	1	1	1	1	2	1
19.7843	20.8705	20.8908	21.0549	21.145	NaN	22.3596	23.0957	21.6132	22.3884	22.9323	22.5812	21.6213	22.225	NaN	22.0534	21.8699	22.0974	21.3234	22.6317	NaN	22.5138	21.6446	23.9013	1	1	1	5.8	5.8	5.8	21.163	0.00046533	4.1642	22626000	8	0	0	0	0	0	0	1	1	2	1	1	1	0	0	0
25.2051	25.3811	25.1008	25.3039	25.5275	25.3137	26.5041	26.9172	26.6041	27.1035	26.5291	26.1865	26.655	26.9945	26.8785	27.0451	26.5392	27.3222	26.5716	26.7299	26.913	27.2627	27.3253	27.1827	8	8	6	60.8	60.8	49.5	21.855	0	34.687	621530000	55	0	1	0	1	1	0	3	4	1	2	1	2	5	5	3
23.1599	24.7365	23.4381	23.7046	24.1046	23.9687	24.0623	24.4688	24.1289	24.6029	24.6824	25.2058	25.5938	26.4168	25.9582	26.0965	25.8525	26.115	25.444	25.774	25.9112	26.0379	25.7555	25.1286	8	8	8	12	12	12	80.642	0	22.954	227780000	57	0	2	0	1	0	0	1	1	2	3	1	1	5	5	3
24.2443	25.241	25.5995	24.3694	24.9649	25.2379	26.0726	26.519	26.1732	26.5205	25.9177	26.1767	26.9005	26.6005	25.8114	26.8156	26.8359	27.2437	26.0597	26.8082	26.6126	26.9412	26.4025	26.4644	3	3	3	19.5	19.5	19.5	22.875	0	281.72	488770000	37	1	1	1	2	2	1	2	1	2	2	0	2	1	3	1
NaN	23.6373	23.1617	23.7167	23.1175	23.3852	24.7338	24.4822	24.4961	24.867	25.0201	25.1639	24.4381	24.5296	25.0756	25.3399	24.972	25.4596	24.9757	25.4711	25.1131	25.528	25.008	24.5187	6	6	6	4	4	4	307.55	0	201.53	150100000	25	0	1	1	1	0	0	1	2	1	1	1	1	1	0	1
24.2112	24.5207	24.1033	24.7179	24.0773	25.0715	26.1588	25.959	25.8908	26.7222	26.6664	25.563	25.4797	25.2989	25.7742	25.8311	26.0462	25.6926	25.9706	26.2507	26.1841	26.841	26.1718	25.9072	6	6	6	12.8	12.8	12.8	70.584	0	79.703	384460000	26	0	1	0	0	0	0	1	1	3	1	1	0	1	1	2
20.593	21.6762	21.1269	21.7159	21.625	21.6398	23.1566	22.1805	22.5687	22.8885	22.3382	21.5814	22.5633	23.077	22.2851	23.2032	22.6323	23.2168	22.4415	23.7909	22.8038	24.8623	23.243	24.6353	4	3	3	4	3.3	3.3	171.69	0	41.51	41819000	12	0	0	0	1	0	0	0	1	1	1	0	0	0	1	1
21.1262	20.9623	21.9068	22.5646	NaN	22.057	24.1594	23.6242	23.414	23.5904	23.6674	23.5197	22.2454	22.9713	23.179	23.1468	23.0083	23.7107	22.526	23.2711	22.6532	24.5037	23.331	22.9058	2	2	2	2	2	2	119.04	0.0058196	1.6018	57451000	8	0	0	0	0	0	0	1	1	0	1	0	0	0	0	0
28.8574	29.0991	28.8785	28.6827	28.7509	28.9191	30.2641	30.3639	30.2141	30.0931	30.1475	30.267	30.288	30.1595	30.6121	30.3166	30.7699	30.2796	31.0114	30.721	30.8564	30.3347	30.8857	30.5442	28	18	18	68.7	47.2	47.2	50.582	0	289.63	7834100000	312	7	8	11	9	8	8	13	15	15	10	9	15	13	15	14
21.2406	22.7914	21.6629	23.062	NaN	23.3516	22.9129	24.1706	23.8893	24.3627	23.5806	24.0057	23.5369	23.5806	24.018	24.1017	23.9664	24.0587	24.2354	23.7981	24.3898	24.7993	24.1794	24.6168	4	4	4	8.1	8.1	8.1	103.08	0	17.854	80377000	14	0	0	0	0	0	0	0	0	0	0	0	0	2	0	0
21.17	20.8208	21.6593	20.6949	NaN	20.8402	21.6713	22.7124	21.9778	22.5929	22.8225	23.1109	21.9144	22.448	21.7097	22.4572	21.8408	23.6164	22.061	23.6478	22.6728	24.2713	21.9383	23.8306	1	1	1	3.9	3.9	3.9	28.368	0.0095057	1.4346	30874000	0	0	0	0	0	0	0	0	0	0	0	0	0	0	0	0
23.6214	23.1219	24.0064	23.8042	24.2988	24.0854	24.7554	24.8364	24.8881	25.2668	25.0855	25.2846	25.3011	25.7467	25.2089	25.6285	25.2666	26.1632	25.1397	26.1989	25.2306	26.0966	25.319	26.1845	5	5	5	4.2	4.2	4.2	192.59	0	79.863	210480000	32	0	0	0	0	0	1	4	2	1	3	0	3	0	2	2
26.1797	26.2776	26.2394	26.2148	26.0727	25.9265	26.9158	27.3441	27.0802	27.2686	27.3803	27.4399	27.1961	27.3167	27.2852	27.3424	27.4294	27.4347	28.5269	28.6584	28.6734	29.0814	28.5631	28.8681	16	16	16	18.8	18.8	18.8	131.45	0	73.854	1156100000	147	0	4	4	2	2	3	4	6	6	7	3	7	7	4	5
24.2528	23.7517	23.9054	24.3056	23.449	24.7688	25.9691	26.2701	25.4912	25.0187	24.7539	26.2403	25.8478	25.6921	26.2829	25.3773	25.759	25.8602	25.7722	26.0093	25.8796	25.4639	26.3498	24.4844	4	4	3	14.1	14.1	10.7	60.49	0	18.447	295050000	24	0	0	0	0	1	1	3	0	0	1	0	2	1	1	1
22.3528	24.7772	23.8794	22.8325	22.6583	24.8471	24.8498	25.426	24.2434	25.3393	25.0975	25.2908	25.1584	25.6476	25.0809	25.5556	25.5812	25.644	25.3122	25.335	25.571	25.8709	25.7112	22.8108	6	6	6	9.6	9.6	9.6	118.39	0	9.9239	206910000	22	0	0	0	1	0	1	1	1	2	1	1	0	2	3	1
21.6662	22.9809	23.3199	22.9873	23.1222	22.9517	24.0939	24.2299	24.1013	24.179	24.15	24.1868	25.0787	25.0082	23.5829	25.3374	24.3064	25.1874	23.7926	25.1537	24.7544	24.8443	24.5767	24.1033	3	3	3	10.7	10.7	10.7	58.314	0	5.9531	113920000	17	0	0	1	0	0	0	1	0	1	0	2	0	2	0	0
23.508	23.8432	24.8557	24.0599	21.7775	23.0278	25.2005	25.3464	25.173	25.7355	25.2241	24.6334	24.6875	24.817	24.9501	25.3586	24.8663	24.7954	25.1279	25.4555	25.2513	25.2313	25.3111	25.8986	4	4	4	8	8	8	81.544	0.00047529	4.4739	207550000	7	0	0	0	0	0	0	0	0	1	0	0	0	1	0	0
32.0015	31.6724	31.8461	31.7932	31.6871	31.893	33.5269	33.478	33.7175	33.3147	33.5646	33.6104	33.2972	33.2861	33.5736	33.2833	33.5101	33.424	33.5846	33.705	33.513	33.2169	33.603	33.3879	39	39	29	84.7	84.7	63.1	50.663	0	323.31	62006000000	959	19	20	25	31	31	34	40	41	46	44	40	36	39	42	52
23.5173	19.9785	21.48	21.23	22.7014	22.3892	23.6559	23.0583	23.1339	22.984	24.0406	24.18	22.7448	23.2297	23.9516	23.6935	23.9217	23.7397	23.4879	22.3627	24.3413	25.2926	23.5547	22.4823	3	3	3	6.3	6.3	6.3	80.64	0.00046115	4.0246	74507000	24	0	0	2	0	1	0	2	0	1	1	1	1	1	1	2
22.7691	23.6412	24.3112	23.738	23.4232	23.8834	25.3004	25.3262	24.4452	24.9546	25.029	25.5927	25.1623	25.2779	24.8432	25.3316	24.9448	26.194	24.7081	25.2245	25.6895	25.9792	25.2395	26.0325	4	4	4	7	7	7	119.1	0	10.763	193050000	46	0	0	0	0	0	1	2	3	0	2	1	4	2	3	3
26.0387	26.8304	26.4604	26.7934	26.5576	26.6811	27.7011	27.8535	27.7196	28.0791	28.273	28.2361	27.1737	27.3573	27.2578	27.3014	27.2988	27.5311	29.0545	29.5448	29.2385	29.8954	29.1912	29.7762	44	44	44	17.4	17.4	17.4	596.33	0	323.31	1715000000	301	1	3	4	6	3	5	9	10	9	13	8	10	2	8	4
22.8318	22.2139	22.2166	NaN	22.2844	22.5276	24.6052	24.9329	24.4852	24.0166	24.8039	25.1531	23.4329	23.1393	24.0251	23.7201	24.3503	23.2774	23.5834	24.1246	24.3422	24.2159	23.8656	23.9406	3	3	3	7	7	7	69.931	0.00047664	4.5153	94309000	5	0	0	0	0	0	0	0	1	0	1	0	0	0	0	1
24.1622	23.5649	24.281	24.4944	24.1745	24.7649	26.5997	27.0411	26.0656	25.6305	26.8218	27.5985	25.0062	26.1429	25.082	26.0413	24.3261	25.6674	24.8639	26.6879	25.4913	26.0341	25.8364	26.1136	2	2	2	4.5	4.5	4.5	58.256	0.00064683	2.9336	356040000	16	0	1	0	1	0	1	1	1	1	0	2	1	1	1	0
19.915	21.8022	21.6882	21.8191	21.3162	21.2683	23.4968	22.6068	23.4406	23.6628	23.5188	23.4701	22.6699	23.2897	22.869	22.4079	22.8276	22.4523	22.1879	22.4511	23.2551	23.7686	22.9842	22.9948	2	2	2	16.7	16.7	16.7	17.068	0.00064949	2.9812	45155000	12	0	0	0	0	0	0	0	1	1	1	3	1	1	2	0
24.8213	25.1833	25.6539	24.7503	25.1721	25.0075	26.2581	26.2245	26.1041	25.975	26.4314	26.4085	26.7372	26.6618	26.824	26.5851	26.8204	27.2194	26.8967	27.3445	27.2715	28.348	27.0594	27.6565	9	9	9	17.9	17.9	17.9	82.936	0	127.73	595370000	85	0	1	2	1	1	3	3	4	3	3	2	4	6	4	5
24.601	22.9539	24.8556	24.3927	23.4275	24.8839	25.6442	26.8244	26.15	26.3503	25.7099	26.074	25.9119	25.5272	25.5482	26.5034	25.8823	26.3933	25.8376	25.7739	25.6701	26.5367	25.5284	24.8262	5	5	5	15.8	15.8	15.8	74.677	0	9.3479	318350000	29	0	0	0	1	0	0	2	0	2	1	2	1	3	3	1
23.5266	23.2888	23.2669	24.5424	23.7947	24.7357	25.9487	25.8146	25.4685	25.648	26.1635	26.1476	24.3409	25.1409	24.8939	25.8649	25.2976	25.1379	25.7736	25.8645	26.1051	26.7064	24.8585	25.8419	4	4	4	5.6	5.6	5.6	128.08	0	22.9	220710000	9	0	0	0	0	0	0	0	0	1	1	0	1	0	0	0
23.014	24.5289	24.0811	24.0968	23.9404	23.556	25.3631	26.2347	25.1571	26.3021	25.855	26.1633	24.4555	25.0945	24.9802	26.2243	25.0696	26.3383	24.9626	25.5752	25.6351	27.1306	24.8742	25.8723	4	4	4	2.3	2.3	2.3	237.67	0	52.181	267000000	23	1	1	0	0	0	0	0	2	1	3	0	2	1	1	1
22.3362	22.6115	24.1496	23.3732	22.9238	22.6499	24.1366	24.7286	24.4359	23.5953	24.4318	24.1723	24.7677	25.0118	24.6025	24.7395	24.6776	25.7746	24.5299	25.1249	24.6409	26.5856	24.2552	25.6335	1	1	1	2.7	2.7	2.7	81.594	0	7.5232	273330000	47	0	2	2	1	2	1	3	2	2	2	2	1	2	1	3
NaN	22.7856	21.4667	22.3618	NaN	22.0632	NaN	24.1375	23.8404	NaN	24.3291	NaN	22.6276	NaN	23.6503	NaN	24.2404	24.833	23.6027	NaN	24.6633	NaN	23.4418	NaN	1	1	1	17.9	17.9	17.9	7.6184	0.0037871	1.8744	48407000	13	0	1	1	0	0	0	0	1	0	0	1	1	1	0	1
26.6675	26.8891	27.0054	26.9578	26.6611	26.6027	28.285	27.9996	28.3462	28.0909	28.1739	28.1355	28.7814	28.8246	28.8709	28.7468	28.5422	28.4058	28.7288	28.8635	29.0168	28.6528	28.8662	29.0925	13	13	13	36.9	36.9	36.9	56.157	0	265.96	2003000000	139	3	1	4	3	2	1	6	6	9	4	4	4	11	8	10
24.5018	23.7181	24.5282	23.9986	23.1688	24.3556	25.7511	26.1959	26.1612	26.2514	26.7899	27.0752	24.7343	24.451	26.2923	NaN	26.1784	25.9692	25.265	25.291	25.7263	26.0659	25.6828	25.4801	2	2	2	1.6	1.6	1.6	180.72	0.001637	2.2069	294880000	2	0	0	0	0	0	0	0	1	0	0	0	0	0	0	0
25.7416	24.9173	24.765	24.4396	25.2223	24.1648	26.4178	25.8748	26.4809	25.8493	26.312	26.3655	27.8637	27.7124	27.796	27.9496	28.1168	27.6202	26.1767	25.8787	26.1601	26.0403	26.0592	25.2312	9	9	9	34.8	34.8	34.8	48.075	0	38.794	637110000	43	0	0	0	0	0	0	2	0	2	0	1	1	5	4	8
NaN	24.4748	25.7821	23.7614	24.7882	24.4815	26.827	27.7394	26.5097	26.7892	27.104	27.67	25.1673	26.7763	25.7386	26.6907	25.4659	25.6716	25.3003	27.1996	26.1615	27.4186	24.759	27.1826	3	3	3	0.8	0.8	0.8	533.64	0.0089695	1.4696	441580000	12	0	0	0	0	0	0	0	0	0	1	2	2	0	0	1
25.9823	25.7874	25.6055	25.8076	25.3151	25.6137	27.3245	27.1731	27.2831	27.4696	27.254	27.4809	27.2122	27.2084	27.4565	27.3334	27.3478	27.641	27.9898	27.7068	27.8199	27.5498	27.9492	27.7042	10	10	10	14.8	14.8	14.8	113.89	0	36.077	930020000	83	0	0	0	0	0	0	2	5	4	1	0	3	4	7	2
20.7626	21.9282	23.2689	22.2799	23.3838	22.9795	24.6844	24.8221	23.5212	24.3582	24.6172	23.7563	23.9364	24.1711	23.5374	24.6696	23.9083	25.1737	23.1272	24.571	24.4184	25.3587	23.0868	25.2882	5	5	5	17.6	17.6	17.6	48.473	0	36.196	104240000	29	0	0	1	1	0	0	2	2	2	2	1	0	2	1	1
28.8135	28.6348	28.9973	28.661	29.1309	28.6496	30.9038	30.5386	30.9795	30.5083	31.0133	30.7476	31.2069	31.0664	31.2795	31.2506	31.4653	31.2468	30.1126	29.6639	30.048	30.2416	29.9174	29.7061	19	19	19	73.5	73.5	73.5	28.772	0	260.23	10543000000	298	4	7	2	9	9	9	13	16	14	15	15	13	15	14	17
22.3586	23.9176	24.3418	22.8616	24.545	23.4885	25.5411	26.3481	25.3206	26.4265	26.1095	25.5478	25.0035	26.258	24.1371	25.6607	23.9275	25.8509	24.4668	25.9676	24.329	26.3521	24.0432	26.6259	2	2	2	8.1	8.1	8.1	36.105	0	9.1761	252890000	36	0	1	0	1	1	0	3	2	4	1	3	1	4	1	1
NaN	23.4089	21.0749	22.0846	NaN	21.5262	25.012	23.4025	22.1453	24.282	24.8323	24.4956	23.8397	23.3229	23.718	23.9406	24.1027	24.1086	24.0991	23.6998	24.7889	24.1122	23.6685	22.6288	3	3	3	20.7	20.7	20.7	18.609	0.0076967	1.5298	78542000	2	0	0	0	0	0	0	1	1	0	0	0	0	0	0	0
23.8064	24.3843	24.4662	24.3721	24.3506	24.2329	26.0612	26.3825	26.0084	26.244	26.044	26.2577	25.5232	25.8597	25.8162	25.7701	25.6833	26.3773	25.7744	26.6384	26.4537	26.9835	26.241	26.5966	8	8	8	17.7	17.7	17.7	71.639	0	55.016	330900000	41	0	0	0	0	0	0	1	2	1	3	0	4	0	1	1
NaN	23.7589	23.4334	23.2765	23.4134	23.8172	25.7867	25.6105	25.7643	25.5101	25.9267	26.0463	24.7548	24.801	25.0642	24.6663	25.2473	24.9264	25.8039	25.5286	25.8366	25.9036	25.3102	25.6369	3	3	3	18.2	18.2	18.2	22.088	0	10.887	212390000	35	0	0	0	1	1	1	4	3	3	3	1	1	2	1	2
21.5559	22.781	21.8138	21.5824	22.859	22.0841	22.6817	22.8124	23.1973	23.9032	23.0347	23.2105	24.0764	24.2679	24.4195	24.1081	24.3495	23.9172	24.8166	24.6726	25.0651	25.1023	24.9995	24.1506	4	4	4	6.6	6.6	6.6	99.968	0	19.517	91269000	17	0	0	0	0	0	0	0	0	0	0	0	0	1	0	0
25.8358	26.1942	25.792	26.0896	25.4165	25.7242	27.1308	26.9855	26.7385	27.0332	26.8238	27.2856	28.6414	28.72	29.0522	28.9158	28.9653	28.5802	27.8956	27.434	26.9364	27.4509	27.56	27.8188	9	9	9	30.6	30.6	30.6	61.067	0	47.045	1271000000	77	0	0	0	0	0	0	0	3	1	1	1	2	7	7	9
21.8105	22.4825	22.1866	22.9483	21.7709	22.6418	24.5226	24.7855	24.6429	24.361	24.7728	25.326	23.6859	24.1578	24.4051	23.9173	24.1877	23.9649	23.7983	24.4652	24.5369	23.6714	23.5628	23.627	2	2	2	5.7	5.7	5.7	43.384	0.0041355	1.7444	103070000	8	0	0	0	0	0	1	1	0	0	1	1	0	0	1	1
NaN	22.1082	NaN	21.9782	NaN	21.8775	24.4675	24.2122	24.3133	23.1859	23.8457	24.2239	22.7511	23.212	24.3099	23.3226	24.529	24.1115	23.9966	24.2037	23.6261	24.6426	23.9933	NaN	2	2	2	9.9	9.9	9.9	43.881	0.00047562	4.484	67969000	8	0	0	0	0	0	0	0	2	1	2	0	0	0	0	0
25.3515	25.0329	24.9244	21.6314	24.8837	24.8269	26.2792	26.5534	26.2462	26.5122	26.0021	26.4145	26.6096	26.5982	26.4338	26.4123	26.6447	27.0897	26.5316	26.5641	26.1125	26.5536	26.4071	25.6861	1	1	1	10.8	10.8	10.8	18.64	0.0041535	1.7986	480630000	11	0	1	1	0	1	0	0	1	0	0	0	1	0	1	1
23.6474	22.5507	NaN	22.145	23.1022	24.139	24.5793	25.4182	24.5193	24.3611	24.6509	24.9407	25.3918	25.3949	25.3966	25.1025	25.3208	25.5821	25.404	25.2911	25.6146	25.0266	25.3565	24.6071	6	6	6	11.9	11.9	11.9	100.14	0	13.183	181380000	13	0	0	0	0	0	0	1	0	0	0	0	0	1	3	1
26.0122	26.3744	26.5803	25.9422	26.6502	26.4991	28.017	28.3548	27.6695	28.3276	28.0934	28.2832	28.4445	28.7484	28.2269	28.7575	28.0357	29.0244	27.8335	28.7494	27.8302	29.3354	28.1352	28.8288	8	8	8	35.6	35.6	35.6	33.868	0	194.59	1616900000	122	3	1	4	2	5	2	8	4	3	3	5	4	8	4	7
22.1174	21.758	21.925	21.3197	21.1417	NaN	24.5334	24.645	24.1889	24.213	25.0872	26.1316	22.2288	22.7591	23.2315	23.3298	23.6536	23.5633	22.772	23.2575	23.9096	23.5232	22.5668	22.7351	2	2	2	1.7	1.7	1.7	201.56	0.00043649	3.1174	75976000	3	0	0	0	0	0	0	0	0	0	0	0	1	0	1	1
21.0463	22.2433	21.237	22.4171	21.2409	NaN	23.3446	24.2002	23.8124	24.6203	24.4361	23.808	22.4346	22.7914	23.0047	23.647	23.5422	24.0381	22.6966	23.849	24.2069	24.4793	23.2166	24.1161	2	2	2	5.8	5.8	5.8	29.158	0.00064572	2.913	62777000	2	0	0	0	0	0	0	1	1	0	0	0	0	0	0	0
23.4307	23.7216	24.6561	23.7729	25.7029	23.9676	26.6925	26.9631	25.9096	27.2488	25.6251	25.9679	26.6847	25.8327	24.5014	25.9399	24.7976	26.9965	25.7685	27.1727	26.3469	28.0213	25.2102	27.1635	2	2	2	45.5	45.5	45.5	8.5328	0	4.7281	402370000	15	0	0	0	0	0	0	1	0	2	0	0	0	0	2	1
21.9231	22.1166	22.9015	22.0819	21.7104	22.3583	23.1905	23.6348	23.0979	23.7654	23.7367	23.5929	24.2381	24.2097	24.3276	24.8623	24.6166	24.7095	23.6321	24.742	25.2535	25.6196	23.8087	25.3359	3	3	3	18.8	18.8	18.8	20.424	0	7.7369	107980000	44	1	1	1	1	1	1	1	3	2	2	2	1	2	1	2
18.9838	20.7895	19.6372	21.0744	20.1546	NaN	21.7733	22.4141	21.5953	21.0275	22.2604	22.5501	20.7123	22.5	22.248	22.724	21.6352	22.6545	21.8698	22.5296	22.8607	23.0651	21.9886	23.3628	2	2	2	4.8	4.8	4.8	78.213	0	70.197	21302000	17	1	1	1	0	2	0	1	0	1	0	1	0	1	0	1
24.6422	24.1477	24.6499	24.4778	24.2785	23.5074	25.7318	25.6767	25.7484	25.0779	25.1336	25.4327	26.0874	26.2001	26.7434	26.2963	26.0394	26.4398	27.0526	27.5753	27.0253	27.6007	27.0687	27.6546	11	11	11	28.2	28.2	28.2	69.5	0	45.303	452090000	72	1	2	1	0	0	0	1	2	1	3	1	1	4	5	4
23.8043	22.1418	23.6657	24.1997	22.788	22.7297	25.039	25.2257	24.8067	24.9089	25.5995	24.5032	25.1119	25.3147	25.6703	25.3268	25.3315	24.3114	25.875	25.8555	25.7968	24.7569	25.5855	26.5062	8	8	7	11.5	11.5	10.4	118.58	0	10.982	215990000	27	0	0	0	0	0	0	0	1	0	0	0	0	2	2	2
24.686	24.8551	23.8959	23.9898	23.859	23.9477	26.4236	25.5237	26.2778	25.9468	26.4223	26.2465	26.4241	26.277	26.9584	26.4537	26.5531	26.4874	26.1531	25.8856	26.3736	26.7418	26.6855	25.427	5	5	5	14.3	14.3	14.3	55.86	0	49.821	436110000	44	0	2	0	1	0	1	2	1	4	3	2	4	2	3	4
19.0225	19.6144	19.6764	19.7979	19.8402	19.7114	21.0733	21.3756	20.2048	22.1942	21.6524	21.0395	21.7604	22.2677	22.0688	23.1439	22.1987	22.506	20.6315	22.1166	21.2482	22.0647	21.0172	22.1776	2	1	1	5.3	4.2	4.2	89.425	0	9.7659	16734000	24	1	1	1	1	2	0	1	1	1	1	1	1	1	0	1
24.1814	24.6426	23.996	24.5637	24.379	24.9478	25.2676	25.6107	25.6267	25.6426	25.7524	25.86	26.5571	26.4704	26.406	26.7734	26.7192	26.6871	27.2679	27.1773	27.4778	27.5206	27.3083	27.9	3	3	3	26.8	26.8	26.8	22.588	0	43.264	491230000	39	0	0	0	2	0	0	1	1	1	3	1	1	2	2	2
25.062	24.7363	24.6136	23.9492	24.6491	24.3509	25.991	25.7668	26.3865	26.1957	25.8503	25.9316	27.6219	27.1613	27.5235	27.4029	27.2348	27.6105	26.3879	26.9381	26.5091	26.2979	26.3968	26.8764	5	5	5	31.3	31.3	31.3	33.909	0	145.25	548410000	62	0	1	1	1	2	1	3	3	2	1	1	1	6	3	5
23.5993	24.0794	21.2557	24.2174	23.8772	23.9369	25.2575	25.8401	25.7627	25.7653	25.7529	25.7592	25.263	25.4791	25.5729	25.7556	25.4451	25.7557	25.0813	26.0545	25.7526	25.9559	25.1005	25.6653	9	9	9	5.7	5.7	5.7	346.9	0	87.354	239090000	79	0	3	0	2	2	2	3	3	6	4	3	4	4	4	4
26.6974	26.6608	26.2317	26.3716	26.3376	26.3391	26.8787	26.8028	27.0894	26.8893	27.0869	27.1063	29.1199	29.1583	29.228	29.0972	29.2384	28.7432	29.8069	29.2841	29.8958	29.3508	29.8944	29.6495	18	18	18	50.2	50.2	50.2	52.39	0	143.6	2345900000	140	1	0	1	1	0	0	0	1	1	2	2	3	8	11	7
19.7645	20.706	NaN	20.6659	NaN	20.3492	22.0891	21.9088	22.3434	22.8194	22.4346	21.6098	22.0412	23.0298	22.7153	22.9929	22.9842	23.0426	21.9914	22.584	NaN	23.3233	22.2608	22.8347	2	2	2	9.8	9.8	9.8	33.01	0.00064599	2.9169	24499000	9	0	0	0	0	0	0	0	0	0	1	0	1	0	1	0
25.2242	24.3551	25.7506	25.5863	25.8824	25.2779	27.0147	28.0785	26.6154	28.0829	27.418	28.1117	27.5244	28.6558	26.4676	28.153	25.8208	28.697	25.9848	28.2873	26.8085	28.6824	26.7695	28.5624	3	3	3	0.6	0.6	0.6	796.43	0.006186	1.5648	944500000	4	1	0	0	0	0	0	0	0	0	0	0	0	1	0	0
26.7371	24.0099	26.3996	25.8215	25.7193	25.111	26.9926	26.8351	26.751	26.8123	26.6366	26.6127	27.447	27.3	27.4029	26.9141	27.3438	27.3544	29.433	29.3734	29.5076	29.5033	29.5136	29.4353	26	26	26	35	35	35	116.2	0	208.03	1513700000	138	0	0	0	0	0	0	0	0	0	3	0	0	7	2	4
24.8375	24.5203	23.6278	23.417	24.5595	23.9442	26.2292	25.804	26.5492	25.7779	25.9696	26.3071	27.3607	26.5948	27.3641	26.5621	27.4577	26.8614	26.5585	25.5582	26.4947	25.8855	26.4242	24.9642	7	7	7	36.8	36.8	36.8	33.327	0	28.119	487010000	36	0	0	0	0	0	0	1	2	0	2	1	3	3	3	3
22.0153	20.6704	23.4094	22.5213	22.2662	22.7319	24.6055	25.4781	23.5223	25.1553	24.9516	25.0182	24.1561	24.9313	22.8685	25.2187	22.8525	25.3613	22.8134	24.6099	23.6148	26.3282	23.4495	26.1474	1	1	1	0.8	0.8	0.8	142.51	0.0084243	1.5012	118480000	3	0	0	0	0	0	0	1	0	0	0	0	0	0	0	1
25.0879	24.548	24.5163	24.4855	24.479	24.6228	26.2312	26.55	26.8865	26.2476	26.5011	26.3509	25.9828	26.0122	26.4057	25.9014	25.8947	25.8078	28.357	28.3347	28.0691	27.5995	28.5387	28.7184	9	9	9	28.2	28.2	28.2	46.53	0	35.195	729440000	34	0	0	0	0	0	0	2	0	0	1	0	0	0	0	0
22.4508	NaN	22.0651	NaN	NaN	21.684	24.3425	24.5683	22.8512	24.3943	25.0115	24.0048	24.835	24.7216	24.6811	21.835	24.2709	24.853	23.884	25.4984	24.1437	25.8379	23.8694	24.8468	18	8	8	9.2	5.2	5.2	271.61	0	15.255	105850000	21	0	0	0	0	0	0	2	2	1	1	1	1	0	1	3
NaN	24.2035	24.4099	24.1143	23.7388	23.8758	25.8279	25.8507	25.4333	26.0396	27.7914	27.4857	25.3461	26.3074	26.3726	26.2231	26.8473	26.9851	25.1588	26.4634	26.9221	27.1003	25.5465	27.0956	2	2	2	2.1	2.1	2.1	156.98	0	97.802	433030000	20	0	1	0	1	1	1	0	1	2	0	1	0	1	1	2
23.2815	27.1911	25.6939	26.5049	23.5631	24.421	27.7294	27.7112	27.4521	27.6036	27.7247	27.9027	26.3004	26.1043	27.184	27.7975	28.3765	28.5608	26.7715	26.7004	27.9567	28.9801	26.6039	26.2214	2	1	1	10.6	5.6	5.6	20.828	0.00045798	3.8871	1382000000	23	0	1	1	1	0	1	1	1	1	1	1	1	1	1	1
25.8483	21.8659	24.4881	25.3914	24.6155	24.6154	26.6486	26.3432	27.1203	26.6167	27.3454	26.6393	26.8373	26.9983	27.4563	26.1039	26.991	26.4719	27.4436	26.9974	26.7486	26.0489	26.604	26.9891	5	5	5	27.8	27.8	27.8	41	0	31.768	588170000	59	0	0	0	1	0	2	5	0	4	3	1	2	2	5	1
27.6757	27.4682	28.1982	27.9416	28.0262	27.5373	29.9746	30.202	30.1512	29.3192	30.2256	30.1521	30.4191	29.6244	30.2194	29.5173	30.2938	29.7536	30.1657	30.6098	30.7677	30.8397	30.5292	30.0441	4	4	4	32.2	32.2	32.2	22.492	0	68.535	5679900000	111	3	3	3	3	2	4	5	5	6	4	6	4	6	6	7
23.0785	23.5099	24.4661	23.162	22.914	23.1734	25.0436	26.2061	24.7513	25.4829	24.9685	24.7785	24.7832	25.2861	26.104	26.2916	25.074	24.9779	27.2732	NaN	25.8831	26.3183	26.9898	27.095	3	3	3	6.9	6.9	6.9	91.761	0	77.444	285440000	28	0	1	1	0	0	1	3	1	0	0	1	1	0	1	1
NaN	21.8401	22.3123	20.8586	22.5461	22.9845	24.1682	NaN	23.9182	23.2947	23.5223	24.1652	24.5892	25.4649	24.9297	25.1775	24.9759	25.456	23.9003	25.1243	24.0844	25.2138	24.2719	25.0916	4	4	4	17.9	17.9	17.9	34.985	0	16.844	100660000	24	0	2	1	0	0	0	1	0	2	1	1	1	1	2	1
26.1444	22.7194	25.9686	25.5507	25.8902	25.2298	28.1831	27.7544	28.1021	27.962	28.4668	28.1675	27.6059	27.3643	28.345	26.9069	28.1882	26.7991	27.6406	26.9862	27.7696	27.0502	27.8269	26.7938	9	9	5	48	48	33.1	36.788	0	68.165	1128200000	54	1	0	1	0	1	0	2	3	5	2	2	4	5	4	1
22.7698	23.0223	23.5352	23.4156	23.341	22.8869	26.2642	27.5756	25.346	26.2376	25.0983	26.9772	24.1648	25.3063	24.3682	25.818	24.5303	26.3308	24.4073	25.845	25.0611	27.4538	23.3259	26.5511	4	4	4	2	2	2	311.64	0.0082423	1.5097	272750000	2	0	1	0	0	0	0	1	0	0	0	0	0	0	0	0
22.6637	22.278	22.6125	21.1153	21.1112	NaN	25.0766	25.3318	24.3103	24.4061	25.9275	26.1338	22.9675	22.7484	24.334	24.5575	24.6169	24.8239	22.6027	23.8614	24.1585	26.9025	22.1305	24.1354	3	2	2	11.5	8.7	8.7	32.418	0	8.7106	115510000	11	1	0	0	0	0	0	1	1	0	2	1	0	0	2	1
28.6192	28.8246	28.7794	28.7986	28.7964	28.5861	30.8251	30.9655	30.7999	30.8833	30.9199	31.1171	31.0453	30.9682	31.1621	31.0116	31.2581	31.1454	31.4311	31.5008	31.6025	31.6372	31.4407	31.476	66	66	65	44.7	44.7	44.3	270.63	0	323.31	11348000000	949	4	12	9	15	13	13	38	43	44	43	40	41	51	59	51
NaN	21.9715	21.2725	22.6866	21.9433	22.661	23.9207	24.518	23.6505	24.3164	24.5219	24.6708	23.7432	24.3307	23.6877	24.5983	24.1029	24.298	24.2982	25.4818	25.312	25.9929	24.6527	25.8624	3	3	3	60	60	60	10.4	0	80.06	103210000	35	0	1	2	1	1	1	1	1	1	2	1	2	1	1	1
24.2713	21.6583	24.8233	23.8329	25.0958	24.7217	25.9892	27.2888	25.8832	26.8794	26.3181	26.4443	26.1901	26.4535	26.0385	26.6078	26.6232	27.3051	26.0385	27.0184	26.7257	26.8654	26.5942	26.2521	7	7	7	0.3	0.3	0.3	3816	0.00045055	3.5701	499260000	11	0	0	0	0	1	0	0	1	0	0	0	1	0	2	0
21.829	22.8964	24.2321	24.4623	22.9772	21.8697	25.3954	25.0219	25.2027	25.6	25.1011	25.1214	25.2116	25.2838	25.891	25.157	26.3993	24.9538	26.4822	25.4474	25.6062	26.6794	26.2243	25.4875	5	5	5	18.3	18.3	18.3	44.002	0	24.878	239200000	22	0	0	0	0	0	0	2	1	0	1	0	1	1	1	1
NaN	23.2046	22.1381	23.1616	NaN	NaN	24.76	25.8736	25.0306	25.2551	24.8126	25.4734	25.52	25.0897	25.7932	25.9767	25.483	25.3654	25.6595	25.6628	25.1972	25.1444	25.643	25.694	3	3	3	7.5	7.5	7.5	97.559	0	9.1387	195580000	15	0	0	0	0	0	0	0	1	0	0	0	0	0	2	0
20.4822	NaN	21.1504	21.9746	22.1286	21.9091	23.7531	23.9404	23.5217	24.1035	22.663	22.5278	24.3915	24.1325	23.4321	24.3822	23.5318	24.5096	24.6136	24.8751	25.0634	26.025	24.5826	24.8828	4	4	4	5.4	5.4	5.4	103.13	0	13.859	89792000	13	0	0	0	0	0	0	0	0	0	1	0	0	1	0	1
22.39	23.8742	NaN	23.9	19.0859	23.3485	24.9623	24.9987	25.1223	25.8315	25.1481	24.5776	24.6383	25.0479	25.089	25.4035	25.7095	25.2024	25.2127	25.8806	26.3923	26.5494	25.3694	21.775	5	4	4	1.1	1	1	860.65	0.008063	1.5153	188530000	5	0	1	0	0	0	0	0	0	1	1	0	1	0	0	0
26.7516	26.2392	26.3591	25.7529	25.9838	25.4267	28.3109	28.4164	28.4588	28.3566	28.6388	28.6381	29.3733	29.2728	29.5097	29.5122	29.3894	29.5973	29.1265	29.1621	29.0529	29.1079	29.1084	28.9443	28	28	28	45.4	45.4	45.4	99.326	0	93.725	2588200000	174	0	0	0	0	0	1	7	5	6	4	5	7	12	7	19
23.6064	NaN	23.039	22.1435	21.9352	NaN	25.7929	25.0312	25.6956	25.1011	25.6093	25.875	26.3254	25.6481	26.5878	26.1354	26.4234	25.9862	26.1674	25.2325	25.9955	25.3125	25.5441	24.7057	5	5	5	19.4	19.4	19.4	55.315	0	24.027	269860000	40	0	0	0	0	0	0	1	1	1	0	3	0	4	3	4
21.6033	21.6116	NaN	21.4552	NaN	NaN	25.4002	24.7988	24.2804	24.1001	25.4316	26.0766	23.2032	22.6234	25.1638	24.8741	25.7218	25.0689	23.563	24.7631	26.2495	26.0039	24.2069	23.2096	1	1	1	3.1	3.1	3.1	47.432	0.009869	1.4222	134500000	6	0	0	0	0	0	0	1	1	1	0	0	0	0	0	0
22.9393	22.902	21.6907	24.0181	23.1978	21.7923	25.888	26.1738	25.8265	26.226	25.9919	26.1747	25.606	25.7636	25.4434	26.0214	25.6203	25.8479	27.6636	27.8631	27.7219	28.1102	27.8759	28.0265	25	16	15	35.6	23.9	22.2	109.49	0	208.69	509430000	61	0	0	0	0	0	0	0	2	2	2	0	0	1	1	1
22.2964	23.1365	22.9427	23.4174	22.1806	22.1102	26.6136	26.7688	26.5792	26.1918	27.7098	27.2497	26.6867	26.435	27.0428	26.7728	26.9597	26.908	27.2712	27.636	27.8918	28.0383	27.4523	26.8667	6	6	6	14.8	14.8	14.8	60.518	0	23.095	645510000	29	0	0	0	0	0	0	0	0	0	0	0	1	3	1	3
NaN	NaN	19.6158	20.2926	18.5818	19.1744	24.4081	23.8623	24.7003	24.9396	24.8233	24.7705	25.7344	26.2525	26.1805	26.3676	25.8531	25.7496	22.3869	23.482	20.0907	21.5527	21.3628	23.6954	11	11	11	7.4	7.4	7.4	262.62	0	30.945	143470000	31	0	0	0	0	0	0	0	2	0	1	0	0	3	6	3
26.4681	25.5201	26.5922	26.4643	25.9121	25.9585	30.1473	30.2772	30.2416	30.2125	30.4136	30.1826	31.8277	31.7932	31.8432	31.88	31.8885	31.6703	32.1012	31.6409	31.7927	31.9462	32.038	31.9503	23	23	10	53.6	53.6	24.6	44.564	0	323.31	12821000000	412	1	1	2	1	0	2	10	15	13	13	9	15	24	27	23
NaN	NaN	16.6806	17.9106	NaN	20.7226	24.4888	23.6683	24.5613	24.1808	24.3073	23.9371	24.7205	23.9058	24.4776	23.8065	24.7162	24.4687	24.371	24.0212	24.1914	21.7711	23.6712	23.0596	6	6	6	6.1	6.1	6.1	209.52	0	7.8085	81161000	10	0	0	0	0	0	0	0	1	0	1	0	0	1	2	2
NaN	21.1258	NaN	20.9675	19.7042	22.2398	26.706	26.3587	25.4589	26.7562	26.0762	26.3673	28.6485	28.9421	28.6719	28.8918	28.7385	29.2188	27.9555	28.659	27.8982	28.6567	28.2601	29.0968	21	8	8	57.2	28.2	28.2	44.853	0	191.58	1219500000	88	0	0	0	0	0	0	0	2	1	1	1	1	11	6	9
24.1605	23.1571	24.0786	22.5853	23.1964	21.4053	31.7707	31.6309	31.9069	31.4986	31.4123	31.6605	30.9071	30.521	31.2931	30.6195	31.1552	30.4866	30.6331	29.6193	30.5107	29.5146	30.5576	29.8817	17	17	17	62.7	62.7	62.7	42.644	0	323.31	10089000000	254	0	0	0	1	0	0	15	19	18	25	16	14	14	10	13
21.9744	23.4358	19.6445	21.3602	NaN	22.8988	25.9288	26.0884	25.9636	25.9703	25.6389	25.8838	30.9006	31.0817	30.2212	30.4066	30.3526	31.1941	33.1301	33.8374	33.2245	33.8933	33.0536	34.2466	12	12	11	78.8	78.8	73.7	15.565	0	119.82	17375000000	293	0	0	0	0	0	0	1	0	1	0	1	0	8	8	6
[truncated: 30 more columns]
