# Supplementary material for: Receptor-interacting protein kinase 2 (RIPK2) stabilizes c-Myc and is a therapeutic target in prostate cancer metastasis
Source: Nat Commun. 2022 Feb 3;13:669. doi: 10.1038/s41467-022-28340-6 (PMC8813925; doi:10.1038/s41467-022-28340-6)
Supplement: Supplementary file 6 — Supplementary Data 3 [file 41467_2022_28340_MOESM6_ESM.xlsx]

## Sheet: Data3
G5 (NES_Rm4_3xflag_flag)_1	G5 (NES_Rm4_3xflag_flag)_2	G5 (NES_Rm4_3xflag_flag)_3	G5 (NES_Rm4_3xflag_flag)_4	G3 (Rm4_3xFLAG_FLAG)_1	G3 (Rm4_3xFLAG_FLAG)_2	G3 (Rm4_3xFLAG_FLAG)_3	G3 (Rm4_3xFLAG_FLAG)_4	G1 (Rm4_flag)_1	G1 (Rm4_flag)_2	G1 (Rm4_flag)_3	G1 (Rm4_flag)_4	G2 (Rm4_3xFLAG_IgG)_1	G2 (Rm4_3xFLAG_IgG)_2	G2 (Rm4_3xFLAG_IgG)_3	G2 (Rm4_3xFLAG_IgG)_4	G4 (Rm4_DK_3Xflag_flag)_1	G4 (Rm4_DK_3Xflag_flag)_2	G4 (Rm4_DK_3Xflag_flag)_3	G4 (Rm4_DK_3Xflag_flag)_4	Peptides	Razor + unique peptides	Unique peptides	Sequence coverage [%]	Unique + razor sequence coverage [%]	Unique sequence coverage [%]	Mol. weight [kDa]	Q-value	Score	Intensity	MS/MS count	MS/MS count NES_Rm4_3xflag_flag_1	MS/MS count NES_Rm4_3xflag_flag_2	MS/MS count NES_Rm4_3xflag_flag_3	MS/MS count NES_Rm4_3xflag_flag_4	MS/MS count Rm4_3xFLAG_FLAG_1	MS/MS count Rm4_3xFLAG_FLAG_2	MS/MS count Rm4_3xFLAG_FLAG_3	MS/MS count Rm4_3xFLAG_FLAG_4	MS/MS count Rm4_flag_1	MS/MS count Rm4_flag_2	MS/MS count Rm4_flag_3	MS/MS count Rm4_flag_4	MS/MS count Rm4_3xFLAG_IgG_1	MS/MS count Rm4_3xFLAG_IgG_2	MS/MS count Rm4_3xFLAG_IgG_3	MS/MS count Rm4_3xFLAG_IgG_4	MS/MS count Rm4_DK_3Xflag_flag_1	MS/MS count Rm4_DK_3Xflag_flag_2	MS/MS count Rm4_DK_3Xflag_flag_3
28.9255	29.4688	29.2556	29.6478	29.8317	28.8013	27.49	30.6099	25.0734	19.6756	23.0733	23.8621	24.3958	25.2257	25.3744	26.3188	24.722	26.2491	25.8827	26.712	23	23	8	55.7	55.7	20.1	32.852	0	46.167	6600000000	151	19	24	14	16	12	9	3	28	2	0	3	1	0	0	3	2	5	3	2
28.2783	28.5009	28.3051	28.7019	29.1265	28.0484	27.0777	29.1881	16.8326	22.1879	21.4349	22.74	23.6491	23.7232	25.0324	23.9952	21.1829	24.5821	23.438	26.0886	16	16	16	62.5	62.5	62.5	24.423	0	37.304	3371500000	136	14	34	17	16	8	7	7	8	0	1	1	1	0	0	3	3	3	5	4
27.1802	26.4197	26.8178	27.9675	27.835	27.4503	24.958	28.319	21.088	19.6127	19.212	21.4686	19.4807	20.8771	22.8196	20.7668	21.0372	23.0737	20.9411	23.1286	28	28	28	49	49	49	74.267	0	181	1485100000	157	17	23	21	20	17	14	6	29	0	0	0	0	0	0	0	2	1	4	1
25.7907	24.8027	27.278	25.9885	26.4267	25.7675	25.1593	28.1608	23.5051	20.5362	NaN	20.4995	21.933	21.5808	23.9045	21.4531	21.7577	20.4125	23.301	23.1855	50	50	50	31.6	31.6	31.6	192.06	0	107.64	871890000	162	8	16	31	13	22	11	9	40	3	0	0	0	0	0	3	0	0	1	2
25.9256	25.9356	26.5453	26.7554	26.5688	26.3857	24.5777	27.934	18.7395	NaN	NaN	NaN	NaN	20.0612	21.2866	NaN	NaN	21.4337	17.7155	18.1925	37	37	37	39	39	39	101.56	0	249.27	815270000	126	14	11	19	20	14	15	7	24	0	0	0	0	0	0	1	0	0	1	0
25.8074	26.2563	24.7984	26.7793	26.8591	26.4366	19.0724	27.9068	16.9409	NaN	NaN	NaN	NaN	NaN	19.9298	20.2723	NaN	19.2162	17.6964	23.2341	19	19	19	50.5	50.5	50.5	56.559	0	214.41	810200000	140	18	37	10	15	14	13	1	21	0	0	0	0	0	0	1	1	0	5	0
25.4938	25.4928	25.5622	26.5943	26.1629	26.9804	22.3229	27.9538	21.7997	NaN	22.3237	NaN	18.3445	23.3737	22.6825	21.2736	17.9947	23.1227	22.1518	23.2312	11	11	11	52.1	52.1	52.1	16.445	0	16.886	797160000	105	7	15	12	11	13	14	2	19	4	0	1	0	0	0	1	1	0	3	1
26.3682	25.4959	25.8812	26.1432	27.1083	27.1062	24.3361	27.1279	20.0697	17.1366	NaN	20.1355	18.8254	20.4833	23.2984	17.7041	19.0701	21.9585	23.0377	20.8259	25	25	25	54.9	54.9	54.9	57.136	0	46.044	772520000	110	10	14	12	16	16	12	3	17	2	0	0	1	0	0	0	1	0	1	4
24.9823	26.1177	26.521	26.5182	26.8496	26.3051	24.2726	27.7553	20.8234	16.4121	NaN	NaN	19.3031	19.7405	21.5422	21.2	NaN	18.6301	16.6878	21.2563	31	31	31	38.7	38.7	38.7	107.78	0	110.24	766130000	102	10	14	13	8	12	9	4	31	0	0	0	0	0	0	1	0	0	0	0
25.7621	26.002	25.9786	26.3584	26.282	26.722	24.787	27.5193	21.2607	20.8662	20.1328	20.1157	22.0364	21.8887	22.4073	22.1714	22.0521	21.573	21.8612	22.1796	22	22	22	34.3	34.3	34.3	87.301	0	89.049	741130000	126	17	20	13	17	11	12	4	18	1	1	1	2	1	1	0	0	1	1	1
26.4542	26.2954	25.9045	25.8278	26.9979	25.9244	24.0371	26.5832	23.0893	NaN	NaN	20.9504	21.899	22.8002	23.4264	21.9303	21.8386	22.3504	23.2743	21.7761	19	19	19	41.7	41.7	41.7	62.168	0	22.338	676590000	78	8	10	11	14	9	11	1	13	1	0	0	0	0	0	0	0	0	0	0
25.6769	25.8174	24.9937	26.2312	25.712	25.9203	23.2332	26.9675	17.4786	17.3775	18.4364	17.5511	19.0129	18.9943	22.5731	21.6657	19.2566	22.3609	17.3634	21.934	11	11	11	28.2	28.2	28.2	57.861	0	97.769	516290000	102	8	14	7	11	11	10	3	15	0	1	3	0	1	1	4	3	1	5	1
24.8221	23.8928	24.3662	24.6806	25.803	24.803	23.4565	27.2253	17.5689	18.5775	14.3957	NaN	16.4994	18.0841	20.4314	19.7739	18.5213	18.2075	13.4348	NaN	24	24	24	27.4	27.4	27.4	114.76	0	323.31	355150000	82	7	7	10	9	12	10	6	19	1	0	0	0	0	0	0	1	0	0	0
25.2098	24.8444	24.4534	25.37	25.8193	25.3812	23.0736	26.3115	21.1579	16.7847	NaN	20.496	21.8992	19.9861	17.2941	19.3709	17.6997	18.902	20.1822	21.9088	17	17	17	28.2	28.2	28.2	67.314	0	277.16	348190000	80	9	10	12	7	15	8	3	11	1	0	0	0	0	0	0	0	0	1	1
24.92	24.5288	24.941	25.6469	25.5404	22.7088	21.1951	27.046	NaN	15.163	NaN	NaN	16.9051	NaN	17.1449	17.5169	NaN	NaN	NaN	NaN	23	23	23	27.3	27.3	27.3	123.38	0	323.31	340360000	88	7	7	19	15	12	8	1	19	0	0	0	0	0	0	0	0	0	0	0
22.8746	25.2526	25.3955	25.7737	23.5482	23.851	22.5128	27.0916	19.6301	NaN	NaN	NaN	NaN	19.9113	17.404	19.8394	NaN	NaN	19.9545	NaN	24	24	24	41.4	41.4	41.4	81.307	0	48.931	330020000	87	10	10	20	13	8	8	1	17	0	0	0	0	0	0	0	0	0	0	0
24.9952	23.9347	25.7118	26.0484	24.9245	25.0316	21.8883	26.2994	NaN	15.3113	NaN	NaN	NaN	20.3636	19.0643	15.2779	NaN	18.16	NaN	16.4725	39	39	39	15.5	15.5	15.5	292.75	0	54.606	329030000	108	5	2	18	19	16	17	4	24	0	0	0	0	0	0	1	0	0	1	0
21.8967	24.4225	24.1369	25.2645	24.9844	25.03	21.9877	27.0334	19.4948	18.3394	17.351	16.8977	19.7064	21.5626	23.1179	20.9696	19.5398	21.7181	16.6505	19.0641	42	42	42	21.1	21.1	21.1	273.42	0	78.186	315440000	116	4	6	13	16	12	16	3	36	0	0	0	0	0	0	6	0	1	2	0
24.8139	24.0289	25.2547	25.0029	25.6827	25.5865	21.7794	25.7272	NaN	NaN	17.7037	17.904	NaN	18.753	20.0751	20.7071	19.0732	21.0216	18.8079	20.4071	18	18	3	32.1	32.1	6.1	66.217	0	60.954	292980000	77	9	5	9	11	10	11	2	16	0	0	0	0	0	0	0	0	1	2	0
23.0765	25.0961	25.3725	24.4868	25.0678	24.942	21.1253	26.0705	NaN	NaN	17.4902	16.273	NaN	NaN	16.2793	NaN	18.5155	20.0881	19.1869	17.0535	16	16	16	30.6	30.6	30.6	68.569	0	41.714	256870000	54	6	10	9	3	9	5	0	11	1	0	0	0	0	0	0	0	0	0	0
23.7733	24.9719	24.5204	25.203	24.6048	24.6778	22.7275	26.3101	NaN	NaN	NaN	NaN	NaN	NaN	NaN	NaN	NaN	19.286	NaN	19.2259	16	16	16	31.6	31.6	31.6	66.69	0	40.641	253690000	57	6	10	10	7	9	9	0	6	0	0	0	0	0	0	0	0	0	0	0
24.5394	25.0297	25.3242	24.7543	23.2991	24.6779	21.3368	25.9349	NaN	NaN	NaN	NaN	16.9827	17.3206	18.4014	20.6843	NaN	NaN	20.7084	21.3277	16	16	16	27.1	27.1	27.1	88.549	0	107.93	247820000	80	5	7	15	10	12	9	5	13	0	0	0	0	0	0	0	1	0	0	2
20.3812	22.3013	25.362	24.2994	23.768	23.0375	NaN	27.0639	19.819	NaN	NaN	NaN	NaN	NaN	NaN	NaN	NaN	NaN	16.7046	NaN	7	7	7	13.2	13.2	13.2	53.944	0	19.653	234530000	24	1	1	3	4	4	3	0	8	0	0	0	0	0	0	0	0	0	0	0
22.4254	23.2631	24.4601	24.655	25.2129	24.2638	19.8691	26.4451	21.7927	NaN	NaN	NaN	NaN	NaN	21.4111	18.5397	19.2767	NaN	20.8334	NaN	20	20	20	21.1	21.1	21.1	131.76	0	29.744	228490000	50	2	1	8	9	8	5	0	16	1	0	0	0	0	0	0	0	0	0	0
23.1924	25.214	24.6791	24.4026	25.4676	24.4836	23.0494	25.1151	18.4046	19.309	NaN	NaN	15.1053	19.5445	19.0662	19.1572	19.8876	20.5577	18.8904	19.9174	18	18	18	34.5	34.5	34.5	59.143	0	23.313	219340000	50	0	9	8	6	7	9	3	5	0	0	0	0	0	0	0	0	0	0	3
21.5613	20.4213	24.434	24.4936	23.906	24.0822	20.7354	26.9426	NaN	15.6518	NaN	NaN	NaN	NaN	16.4659	NaN	NaN	NaN	17.0923	NaN	44	44	44	12.9	12.9	12.9	469.08	0	47.934	215270000	73	1	4	17	9	10	7	1	24	0	0	0	0	0	0	0	0	0	0	0
24.4656	24.1192	24.6324	25.0013	25.3198	25.4809	22.2227	24.0691	17.9544	NaN	NaN	NaN	NaN	19.0382	19.3141	17.1183	NaN	20.0299	NaN	16.8732	14	14	14	29.4	29.4	29.4	60.977	0	24.427	215210000	52	5	5	9	8	7	8	2	8	0	0	0	0	0	0	0	0	0	0	0
24.1914	24.3419	25.053	24.6624	24.9893	24.1152	21.3631	25.5425	NaN	NaN	NaN	NaN	NaN	18.8618	21.5579	19.219	NaN	NaN	20.4774	21.0867	8	8	8	41	41	41	26.923	0	114.61	214740000	39	4	4	4	7	9	4	0	4	0	0	0	0	0	0	0	0	0	0	2
24.3885	25.2737	23.6745	24.3678	23.7967	24.7004	23.7612	25.502	20.1124	16.5257	NaN	NaN	17.6531	21.4202	18.0908	NaN	18.2422	18.2519	NaN	19.9608	17	17	17	35.9	35.9	35.9	64.523	0	33.413	208230000	53	7	8	5	5	7	9	3	7	0	0	0	0	0	0	0	0	0	1	0
24.1605	24.4432	24.9637	24.1147	23.8538	24.7748	22.6426	24.6831	20.8054	NaN	20.0025	18.9936	19.7902	NaN	20.7834	20.408	20.0015	21.3328	20.1729	21.7369	14	10	10	30.7	24.6	24.6	46.871	0	18.691	194620000	43	1	5	6	3	5	3	3	6	1	0	2	1	0	0	1	0	1	1	1
23.1452	24.1788	24.474	24.4717	24.5016	24.6471	23.1887	25.44	20.2023	NaN	NaN	NaN	NaN	19.142	19.516	18.899	NaN	17.405	NaN	18.1333	21	21	21	16.6	16.6	16.6	157.9	0	37.919	194020000	63	6	6	11	8	7	7	2	13	0	0	0	0	0	1	2	0	0	0	0
23.7647	23.3442	24.0678	24.7757	24.6036	24.4323	20.5127	25.8896	NaN	NaN	NaN	NaN	NaN	19.5826	18.3163	17.912	NaN	17.8734	16.3034	17.6954	21	21	21	31.7	31.7	31.7	96.022	0	50.488	191240000	62	7	4	12	8	12	7	1	11	0	0	0	0	0	0	0	0	0	0	0
23.4884	24.5112	24.553	24.8781	23.3707	24.3871	22.1867	25.7986	19.7805	NaN	NaN	NaN	18.2854	NaN	NaN	NaN	NaN	NaN	NaN	18.527	13	13	13	17.4	17.4	17.4	102.36	0	32.408	188740000	40	3	5	6	4	2	5	4	11	0	0	0	0	0	0	0	0	0	0	0
23.2301	24.3147	24.355	24.7883	24.7446	24.4895	22.7651	25.0206	18.7493	NaN	NaN	NaN	NaN	18.8503	20.266	20.3239	NaN	NaN	NaN	19.1672	13	13	13	27.6	27.6	27.6	62.846	0	48.484	180270000	55	4	6	10	5	9	11	2	8	0	0	0	0	0	0	0	0	0	0	0
23.0416	24.5471	25.1	23.3403	23.8751	23.4154	22.3602	25.9432	NaN	NaN	NaN	NaN	NaN	17.0269	17.5597	15.8188	NaN	18.3795	NaN	NaN	19	19	19	26.8	26.8	26.8	99.554	0	28.844	177750000	51	6	5	10	3	6	5	3	13	0	0	0	0	0	0	0	0	0	0	0
23.7532	23.6954	24.049	24.4756	24.8205	23.8784	22.7592	25.5927	18.7946	17.7848	17.7573	17.0773	18.423	18.775	NaN	19.559	18.6337	18.7652	19.618	19.3005	15	15	15	14.3	14.3	14.3	134.46	0	16.656	176390000	35	2	0	5	3	9	4	2	10	0	0	0	0	0	0	0	0	0	0	0
21.9929	22.416	24.3493	23.7679	24.2951	23.3425	18.5427	26.4981	16.9016	NaN	NaN	NaN	NaN	NaN	17.3965	NaN	NaN	16.2935	15.8875	NaN	25	25	23	24.1	24.1	22.2	136.37	0	29.009	174540000	60	4	5	8	9	9	4	0	21	0	0	0	0	0	0	0	0	0	0	0
23.4293	24.2015	21.3715	25.0297	23.5416	23.4162	21.7702	26.1637	NaN	NaN	NaN	NaN	18.6039	18.4233	19.7129	19.8739	18.4809	NaN	NaN	NaN	12	12	12	13.9	13.9	13.9	158.64	0	16.025	172650000	26	2	4	3	4	3	1	1	8	0	0	0	0	0	0	0	0	0	0	0
23.7029	24.2966	24.5893	24.0157	24.5117	24.3573	22.0435	24.8388	NaN	NaN	NaN	NaN	NaN	18.7809	19.9418	19.5069	16.2617	19.9941	NaN	20.0884	9	9	9	33.1	33.1	33.1	43.588	0	16.807	160870000	37	4	3	5	4	4	5	2	8	0	0	0	0	0	0	0	0	0	1	0
23.0994	24.9676	22.5807	24.0802	24.4969	24.9096	21.4944	24.8143	NaN	NaN	19.6007	NaN	20.5813	19.5968	18.6812	18.2377	NaN	20.5362	18.6023	20.247	15	15	15	30	30	30	59.366	0	14.646	160810000	40	2	4	3	5	9	6	1	5	0	0	1	0	0	0	0	0	0	2	0
24.1725	23.8985	24.179	23.982	24.3324	23.4914	22.3687	24.8103	17.9349	NaN	NaN	NaN	NaN	17.135	17.3083	NaN	NaN	19.9941	18.0449	NaN	14	14	13	18.5	18.5	17.8	107.89	0	31.742	141250000	41	5	6	7	4	3	2	2	10	0	0	0	0	0	0	0	0	0	1	1
22.4832	22.5001	23.0397	23.4767	24.4416	24.0637	23.4142	25.6967	17.9224	NaN	NaN	NaN	NaN	20.1115	18.7112	NaN	NaN	16.1717	NaN	19.0232	17	17	17	23.4	23.4	23.4	96.557	0	24.565	140590000	47	4	4	9	7	6	7	1	9	0	0	0	0	0	0	0	0	0	0	0
24.2181	24.0705	23.0744	24.6061	24.1741	24.2793	22.4841	24.3275	18.2948	NaN	NaN	NaN	NaN	19.0719	17.7471	NaN	NaN	17.2479	NaN	19.8055	8	8	8	23.2	23.2	23.2	39.646	0	139.43	139880000	31	6	3	1	5	3	6	2	5	0	0	0	0	0	0	0	0	0	0	0
23.5724	23.6829	24.4785	23.4347	22.4344	23.2597	23.2894	25.5042	NaN	17.7138	NaN	18.8373	19.4774	NaN	NaN	NaN	19.9827	19.2269	19.3493	NaN	6	6	6	34	34	34	24.593	0	49.22	138420000	25	2	3	2	3	3	3	1	5	0	0	0	0	0	0	0	0	1	1	1
23.2363	24.0783	22.8082	24.0352	23.8079	24.0302	23.0596	25.345	18.2308	NaN	NaN	NaN	17.1988	17.4104	18.183	19.9413	16.6144	18.0383	NaN	NaN	16	16	16	22.9	22.9	22.9	90.98	0	19.121	137620000	51	6	6	6	6	4	4	1	14	1	0	0	0	0	0	0	1	1	1	0
23.7602	22.5534	23.4184	24.3111	23.9152	23.8415	20.8285	25.4815	NaN	NaN	NaN	19.3694	NaN	NaN	NaN	NaN	NaN	18.7779	NaN	18.4272	11	11	11	16.3	16.3	16.3	90.583	0	47.472	135390000	35	2	4	7	5	6	4	0	7	0	0	0	0	0	0	0	0	0	0	0
23.6172	23.7122	23.8227	22.8472	22.9731	24.485	22.5818	25.2542	NaN	18.8445	NaN	NaN	19.4842	NaN	20.7453	19.3005	NaN	19.3265	20.1875	20.878	12	12	12	12.2	12.2	12.2	118.39	0	14.649	134710000	42	3	2	6	8	3	7	1	12	0	0	0	0	0	0	0	0	0	0	0
24.1915	22.5622	23.1898	22.2354	24.3442	23.4285	NaN	24.9465	NaN	NaN	NaN	NaN	NaN	NaN	20.3461	NaN	NaN	NaN	NaN	NaN	2	2	2	2.5	2.5	2.5	128.29	0.0086281	1.1954	134170000	5	2	0	1	0	0	0	0	0	0	0	1	0	0	0	0	0	0	1	0
22.8598	22.9985	23.3206	23.8328	24.181	22.8219	22.6492	25.4447	NaN	NaN	NaN	NaN	NaN	20.0916	20.1581	19.4136	NaN	20.0671	NaN	19.1503	18	18	18	9.7	9.7	9.7	227.92	0	29.619	124760000	44	1	1	5	3	10	3	2	14	1	0	0	0	0	1	1	1	0	1	0
21.8098	23.4211	23.9075	24.2688	23.3465	24.0115	19.7153	25.0502	NaN	NaN	NaN	NaN	NaN	21.0515	20.5549	18.4262	NaN	18.5296	NaN	17.3291	19	19	17	15.9	15.9	14.9	189.25	0	27.343	118740000	49	3	5	9	7	7	7	1	10	0	0	0	0	0	0	0	0	0	0	0
23.0535	23.0374	23.6992	23.8109	23.3836	22.9692	21.2101	25.4009	NaN	NaN	NaN	NaN	NaN	NaN	NaN	NaN	NaN	NaN	NaN	NaN	11	11	11	16.6	16.6	16.6	107.14	0	24.89	111640000	31	2	3	5	5	3	3	0	10	0	0	0	0	0	0	0	0	0	0	0
22.3022	24.0359	23.1618	22.8171	22.9373	23.3439	21.0105	25.5834	NaN	NaN	NaN	17.8376	NaN	NaN	18.5294	NaN	NaN	NaN	NaN	17.7018	13	13	13	20.5	20.5	20.5	84.87	0	102.01	111040000	33	2	4	8	3	3	3	1	9	0	0	0	0	0	0	0	0	0	0	0
23.0586	23.2842	22.9897	22.4573	23.3498	22.394	21.0117	25.5365	NaN	NaN	NaN	NaN	NaN	NaN	NaN	20.4485	NaN	19.6766	NaN	NaN	5	5	5	27.5	27.5	27.5	25.223	0	29.406	102290000	18	2	2	2	1	3	1	0	6	0	0	0	0	0	0	0	0	0	1	0
22.7199	23.2777	22.9078	24.0438	23.5194	23.9975	21.367	24.4487	19.6628	NaN	NaN	NaN	NaN	NaN	NaN	19.5833	NaN	NaN	19.7432	20.0144	10	10	10	13.8	13.8	13.8	82.091	0	15.895	100760000	39	3	3	7	7	4	7	2	6	0	0	0	0	0	0	0	0	0	0	0
22.2756	23.6005	23.9231	23.662	22.9358	23.7612	22.9939	24.3366	18.8921	NaN	NaN	NaN	NaN	16.7932	NaN	NaN	NaN	20.0956	18.0352	NaN	21	21	14	10.4	10.4	7.8	358.2	0	38.08	100750000	53	4	6	5	7	4	7	3	17	0	0	0	0	0	0	0	0	0	0	0
23.1844	23.153	22.8351	23.3798	23.4488	23.07	22.1799	25.1284	NaN	NaN	NaN	NaN	NaN	NaN	NaN	NaN	NaN	NaN	NaN	NaN	8	8	2	18.3	18.3	6.3	50.519	0	177.89	98940000	32	2	5	5	5	5	4	2	3	0	0	0	0	0	0	0	0	0	0	1
22.8164	22.6179	24.18	24.063	23.2995	22.2164	21.9023	24.5359	20.8746	16.515	NaN	NaN	NaN	NaN	NaN	NaN	NaN	17.9546	NaN	18.209	21	21	21	10.7	10.7	10.7	266.94	0	33.742	96522000	41	2	2	9	4	7	4	2	11	0	0	0	0	0	0	0	0	0	0	0
23.2522	23.3832	22.4637	22.9039	24.4929	23.6862	22.508	23.807	19.0367	NaN	NaN	NaN	17.2715	18.9837	19.5384	19.1814	17.807	NaN	NaN	NaN	9	9	9	15.2	15.2	15.2	66.966	0	10.485	95114000	34	3	4	4	4	6	4	4	4	0	0	0	0	0	0	0	1	0	0	0
22.645	22.4682	21.655	23.257	24.3133	23.8179	19.827	24.8198	NaN	NaN	NaN	NaN	NaN	NaN	20.0362	NaN	NaN	NaN	NaN	20.5028	6	6	6	14.6	14.6	14.6	48.799	0	5.9806	94428000	17	3	1	1	1	5	2	0	4	0	0	0	0	0	0	0	0	0	0	0
21.0822	23.3631	24.6959	22.4015	23.4002	23.4104	22.6371	24.0277	18.688	NaN	NaN	NaN	NaN	NaN	19.7113	19.327	NaN	NaN	NaN	NaN	7	7	7	9.5	9.5	9.5	84.918	0	8.7689	93509000	26	0	3	4	2	5	5	2	3	1	0	0	0	0	0	1	0	0	0	0
21.734	23.0146	23.9298	23.3281	23.4998	23.0449	21.5354	24.6349	19.466	NaN	NaN	NaN	NaN	19.6175	19.9388	NaN	NaN	NaN	17.6538	18.5796	10	10	10	11.3	11.3	11.3	102.71	0	12.196	91212000	26	0	3	6	1	3	3	3	7	0	0	0	0	0	0	0	0	0	0	0
22.1842	22.729	22.6377	24.2212	23.8436	23.5519	18.9318	24.0872	22.1406	NaN	NaN	NaN	NaN	NaN	NaN	NaN	NaN	19.938	NaN	NaN	7	7	7	14.3	14.3	14.3	65.148	0	12.81	89103000	15	1	1	3	1	3	2	1	2	1	0	0	0	0	0	0	0	0	0	0
22.1977	23.4534	21.0158	22.9906	24.3917	24.0234	19.6991	24.149	NaN	16.3633	NaN	NaN	18.7193	18.4434	18.495	NaN	NaN	15.8883	17.7656	19.9511	8	8	8	25.6	25.6	25.6	45.626	0	9.1001	88233000	19	0	2	0	1	4	5	1	6	0	0	0	0	0	0	0	0	0	0	0
23.086	21.3227	22.9342	22.8169	23.5006	23.822	20.0841	24.7656	18.3079	NaN	NaN	NaN	NaN	NaN	18.3084	NaN	NaN	NaN	NaN	19.5009	5	5	5	8.8	8.8	8.8	70.702	0	12.033	87606000	27	3	1	2	6	3	3	0	9	0	0	0	0	0	0	0	0	0	0	0
22.2053	23.3104	23.4726	22.6095	23.3907	22.877	23.0009	23.8503	20.4327	19.3808	18.8702	NaN	19.4758	NaN	20.3838	NaN	20.0816	20.3999	20.7365	20.7269	3	1	1	12	3.7	3.7	24.336	0.0037209	1.3601	86666000	9	1	0	1	1	1	1	1	1	0	0	0	0	0	0	0	0	1	1	0
22.8399	22.7022	24.1	23.0717	24.1576	22.8566	20.9694	23.5799	19.0832	NaN	NaN	NaN	17.7515	20.0612	20.1864	18.8679	NaN	NaN	NaN	19.6501	7	7	7	22.3	22.3	22.3	47.346	0	16.735	86574000	21	2	3	3	3	4	2	0	3	0	0	0	0	0	0	0	0	0	1	0
20.5025	21.3869	22.3865	23.8384	24.4162	23.9584	18.4578	24.3543	NaN	NaN	NaN	NaN	NaN	NaN	18.8793	NaN	NaN	NaN	NaN	18.8796	7	7	7	11.5	11.5	11.5	82.665	0	9.8261	86170000	20	1	3	4	1	3	5	0	3	0	0	0	0	0	0	0	0	0	0	0
21.9524	22.4938	23.5101	22.9999	24.2978	23.1109	20.5244	24.0508	NaN	NaN	NaN	NaN	NaN	18.3877	21.2271	19.3652	NaN	NaN	19.32	21.1457	6	6	6	26.3	26.3	26.3	23.277	0	8.667	85376000	27	1	4	7	4	6	1	0	2	0	0	0	0	0	1	0	0	0	0	0
22.708	23.2879	23.9425	22.3727	23.253	22.4799	22.0872	23.9185	NaN	17.9843	17.9418	18.1733	19.587	20.4596	21.0473	20.4218	19.5341	19.2413	17.1364	20.6215	4	4	4	20.5	20.5	20.5	22.275	0	145.35	84547000	22	3	2	8	2	2	1	0	2	0	0	0	0	0	0	0	1	0	1	0
22.8201	21.0394	22.3515	23.3625	22.9184	23.441	21.4621	24.9717	NaN	NaN	NaN	NaN	NaN	NaN	NaN	NaN	18.656	NaN	NaN	NaN	8	8	8	14.8	14.8	14.8	56.598	0	16.869	81216000	22	2	1	3	2	3	2	2	6	0	0	0	0	0	0	0	1	0	0	0
22.925	23.3027	23.0086	22.9676	22.8532	22.8724	21.422	24.0201	20.2571	NaN	NaN	NaN	NaN	NaN	19.1165	18.2627	21.9093	NaN	NaN	18.9988	12	12	12	13.5	13.5	13.5	101.27	0	10.438	80782000	30	2	3	4	3	6	3	0	7	1	0	0	0	0	0	0	0	0	0	0
21.6244	22.8784	23.3404	22.6324	22.2116	23.1893	22.0432	24.816	NaN	NaN	NaN	NaN	NaN	NaN	20.8541	NaN	NaN	NaN	18.4649	16.8589	15	15	15	17.5	17.5	17.5	106.92	0	73.035	80300000	48	3	4	8	6	6	4	4	11	0	0	0	0	0	0	2	0	0	0	0
22.2993	22.8089	23.4862	23.2782	23.7583	23.7854	NaN	23.9123	NaN	NaN	NaN	NaN	NaN	NaN	NaN	NaN	NaN	NaN	NaN	NaN	4	4	4	35.2	35.2	35.2	12.201	0	3.31	78867000	11	0	1	3	2	2	1	0	2	0	0	0	0	0	0	0	0	0	0	0
22.3465	22.5891	23.0319	23.8768	23.0601	23.6815	NaN	24.2584	NaN	NaN	NaN	NaN	NaN	NaN	18.6706	NaN	NaN	NaN	NaN	NaN	5	5	5	13.2	13.2	13.2	43.66	0	7.4627	78308000	13	1	2	4	1	3	0	0	2	0	0	0	0	0	0	0	0	0	0	0
22.9388	23.2558	23.121	23.2155	23.0269	22.9664	18.949	24.4056	NaN	NaN	NaN	NaN	NaN	NaN	NaN	NaN	NaN	NaN	NaN	NaN	15	15	15	18.1	18.1	18.1	123.63	0	38.178	77175000	34	4	6	4	4	5	4	0	7	0	0	0	0	0	0	0	0	0	0	0
21.567	23.8903	21.3124	23.1025	22.448	22.5624	21.4011	24.75	NaN	NaN	NaN	NaN	17.9725	NaN	19.0741	NaN	NaN	NaN	NaN	NaN	13	13	13	33.8	33.8	33.8	49.966	0	12.63	74897000	32	2	3	3	2	5	5	0	12	0	0	0	0	0	0	0	0	0	0	0
20.505	23.5606	21.6013	23.601	23.2549	23.488	20.2131	24.241	NaN	NaN	NaN	NaN	NaN	18.8798	20.435	NaN	NaN	NaN	NaN	NaN	10	10	10	18.9	18.9	18.9	64.872	0	18.766	74483000	22	1	1	2	6	5	1	0	6	0	0	0	0	0	0	0	0	0	0	0
21.9445	23.5436	22.0398	23.8284	23.2539	21.537	NaN	24.6005	NaN	NaN	NaN	NaN	NaN	NaN	18.7426	NaN	NaN	NaN	NaN	NaN	6	6	6	21.2	21.2	21.2	35.719	0	9.4575	74393000	25	2	3	4	4	3	3	0	6	0	0	0	0	0	0	0	0	0	0	0
19.0013	22.3201	23.8147	22.9755	22.8501	21.9984	21.9165	24.6831	19.2731	NaN	NaN	NaN	NaN	17.5168	NaN	NaN	17.1049	17.6638	NaN	NaN	12	12	12	16.7	16.7	16.7	93.133	0	14.353	72580000	23	1	1	6	3	2	1	1	8	0	0	0	0	0	0	0	0	0	0	0
22.5626	22.5624	21.9135	23.2461	23.6835	22.7385	19.0367	24.5381	NaN	NaN	NaN	NaN	NaN	NaN	NaN	NaN	NaN	NaN	NaN	18.5589	6	6	6	18.1	18.1	18.1	42.41	0	6.3967	72199000	19	4	1	2	2	4	2	0	4	0	0	0	0	0	0	0	0	0	0	0
23.1845	23.508	22.5741	22.5784	21.9399	23.276	21.7244	23.8931	18.8893	18.1877	NaN	NaN	NaN	NaN	NaN	21.0585	19.086	NaN	NaN	NaN	5	5	5	7.4	7.4	7.4	80.529	0	13.898	70891000	14	1	2	4	2	0	1	1	3	0	0	0	0	0	0	0	0	0	0	0
22.2597	23.0774	22.2978	21.6765	23.9693	23.3995	21.5715	23.9646	NaN	NaN	NaN	NaN	NaN	18.2369	NaN	NaN	NaN	NaN	NaN	NaN	5	5	0	11.9	11.9	0	49.129	0	4.821	69665000	14	0	1	1	1	4	3	1	3	0	0	0	0	0	0	0	0	0	0	0
21.2065	23.6757	22.3196	23.3429	23.2332	23.3537	20.0015	23.7098	17.8271	NaN	NaN	NaN	19.0696	16.0418	18.9001	NaN	17.9616	18.674	NaN	NaN	9	9	9	13.6	13.6	13.6	81.035	0	9.6266	69054000	26	1	3	3	6	5	4	1	3	0	0	0	0	0	0	0	0	0	0	0
21.4062	22.6532	22.8315	23.1384	24.0459	22.9929	21.8706	23.5326	NaN	NaN	NaN	NaN	NaN	NaN	18.6557	NaN	NaN	19.595	NaN	NaN	7	7	7	23.4	23.4	23.4	47.366	0	8.1214	68912000	15	1	1	1	3	2	2	0	5	0	0	0	0	0	0	0	0	0	0	0
19.9179	21.5015	22.217	22.9964	22.7258	21.7328	NaN	25.1476	NaN	NaN	NaN	NaN	NaN	NaN	NaN	19.8895	NaN	NaN	NaN	NaN	12	12	11	13.5	13.5	12.5	119.52	0	13.82	66452000	21	1	1	3	3	2	2	0	9	0	0	0	0	0	0	0	0	0	0	0
20.5664	21.6901	23.4109	23.8095	23.5177	22.8327	19.6543	23.4789	19.7202	NaN	NaN	18.6361	20.2255	NaN	18.7492	NaN	NaN	NaN	NaN	NaN	11	11	11	12.5	12.5	12.5	101.97	0	14.054	65725000	21	0	1	6	3	4	3	0	4	0	0	0	0	0	0	0	0	0	0	0
22.7936	22.1191	21.7858	23.6296	23.3233	21.5074	NaN	24.4707	NaN	NaN	NaN	NaN	NaN	NaN	NaN	NaN	NaN	NaN	18.9387	NaN	6	4	4	28.3	19.7	19.7	38.15	0	6.7875	65649000	22	1	3	6	4	3	2	0	1	0	0	0	0	0	0	0	0	0	0	1
21.3092	22.5743	23.7841	22.6285	22.9068	22.3772	21.7035	23.9945	18.795	NaN	NaN	NaN	NaN	19.4326	18.5998	NaN	NaN	NaN	NaN	NaN	10	10	10	14.9	14.9	14.9	82.392	0	80.394	64772000	27	1	1	4	2	4	2	3	10	0	0	0	0	0	0	0	0	0	0	0
21.7906	21.7356	21.9279	23.5833	23.7746	23.1449	21.4434	23.5127	NaN	NaN	NaN	NaN	NaN	NaN	18.9136	NaN	NaN	NaN	NaN	NaN	12	12	12	20.6	20.6	20.6	72.2	0	11.923	63811000	23	0	3	5	1	4	4	0	5	0	0	0	0	0	1	0	0	0	0	0
22.4351	23.2708	23.0572	22.6248	22.0494	22.7006	21.9671	23.5729	19.4449	NaN	NaN	NaN	NaN	NaN	NaN	19.757	NaN	NaN	19.99	20.181	6	6	6	7.3	7.3	7.3	97.169	0	8.3909	62551000	19	2	3	2	2	2	1	2	4	0	0	0	0	0	0	0	1	0	0	0
22.4577	21.2816	22.6991	23.3173	22.1314	22.4112	19.4141	24.6153	NaN	NaN	NaN	NaN	NaN	NaN	NaN	NaN	NaN	18.0948	NaN	NaN	9	8	8	13.8	12.5	12.5	97.717	0	19.223	62422000	24	1	1	3	4	2	2	0	11	0	0	0	0	0	0	0	0	0	0	0
NaN	22.4135	23.2186	24.1918	22.0508	23.463	21.1111	23.1276	19.0443	NaN	NaN	NaN	NaN	NaN	NaN	NaN	NaN	NaN	NaN	NaN	10	10	9	22.4	22.4	20.2	58.47	0	13.352	62388000	21	1	2	5	3	1	4	1	4	0	0	0	0	0	0	0	0	0	0	0
22.7444	23.3415	21.3001	22.8704	23.1055	22.1479	21.6098	23.2781	NaN	NaN	NaN	NaN	20.2281	NaN	NaN	20.3509	20.4608	NaN	NaN	NaN	4	4	4	16.9	16.9	16.9	26.439	0	4.2818	58959000	15	2	2	3	1	3	2	1	0	0	0	0	0	0	0	0	0	1	0	0
22.5018	22.8678	23.1013	22.6689	23.1587	22.448	21.6293	23.0275	NaN	NaN	NaN	NaN	18.6414	18.6975	NaN	19.2076	17.6308	18.8432	NaN	NaN	5	5	5	12.2	12.2	12.2	51.355	0	5.321	58253000	14	1	2	2	1	2	1	1	4	0	0	0	0	0	0	0	0	0	0	0
22.5748	22.8781	20.9809	23.304	21.695	23.7391	21.5001	22.8269	NaN	18.5039	NaN	NaN	NaN	19.8839	NaN	NaN	19.0912	18.2684	NaN	19.5878	11	11	11	17.1	17.1	17.1	79.467	0	17.497	57187000	25	1	1	4	3	2	6	3	5	0	0	0	0	0	0	0	0	0	0	0
21.892	20.4873	23.2445	23.2708	23.3177	23.5554	20.6391	22.3461	NaN	17.6869	NaN	NaN	19.0576	16.7955	19.3989	NaN	NaN	18.3559	NaN	NaN	9	9	9	11.9	11.9	11.9	88.583	0	8.7336	57064000	26	1	0	3	5	6	6	1	4	0	0	0	0	0	0	0	0	0	0	0
21.838	22.2103	22.6733	22.7423	23.2995	21.7252	21.1115	23.897	19.5416	NaN	NaN	NaN	NaN	18.2815	NaN	NaN	NaN	NaN	18.1336	NaN	5	5	5	17.7	17.7	17.7	33.631	0	4.7731	56342000	16	2	2	0	4	3	0	1	4	0	0	0	0	0	0	0	0	0	0	0
22.0389	22.6114	21.5588	22.4428	21.7065	23.2721	21.1342	24.1886	NaN	NaN	NaN	NaN	NaN	NaN	NaN	NaN	17.8192	NaN	19.2848	NaN	11	11	11	20.1	20.1	20.1	68.249	0	10.356	55350000	22	1	1	2	1	4	6	1	6	0	0	0	0	0	0	0	0	0	0	0
21.6708	22.1625	22.7612	23.0267	22.1005	21.9125	19.1862	24.3005	19.6381	NaN	NaN	NaN	NaN	NaN	NaN	NaN	NaN	19.6519	NaN	NaN	9	9	9	15.1	15.1	15.1	71.289	0	10.52	55179000	27	1	2	6	3	1	5	1	7	0	0	0	0	0	0	0	0	0	1	0
20.6753	22.2308	22.2367	22.7332	23.3625	23.1397	22.1487	23.2515	NaN	NaN	NaN	NaN	NaN	NaN	NaN	NaN	18.206	19.1474	NaN	NaN	6	6	6	16.4	16.4	16.4	50.704	0	7.6572	54057000	18	0	3	1	3	2	4	2	3	0	0	0	0	0	0	0	0	0	0	0
20.6342	23.6667	21.3427	22.697	22.9984	22.5276	NaN	23.4944	NaN	NaN	NaN	NaN	20.8418	NaN	20.2908	NaN	NaN	NaN	NaN	NaN	8	8	8	17.4	17.4	17.4	61.174	0	12.467	53808000	20	1	4	2	2	7	2	0	2	0	0	0	0	0	0	0	0	0	0	0
20.9845	21.634	21.1586	20.6567	21.8531	21.4957	19.936	21.6344	NaN	NaN	NaN	NaN	NaN	NaN	NaN	NaN	NaN	NaN	NaN	NaN	8	8	8	21.3	21.3	21.3	53.488	0	16.217	52819000	15	1	1	0	1	3	3	1	4	0	0	0	0	0	0	0	0	0	0	0
21.1697	22.2528	23.9908	22.0569	22.4827	22.8292	NaN	22.7552	NaN	NaN	20.5494	NaN	NaN	NaN	NaN	NaN	NaN	19.2145	NaN	NaN	7	7	7	67.4	67.4	67.4	14.515	0	25.453	51569000	16	0	0	6	4	1	3	0	2	0	0	0	0	0	0	0	0	0	0	0
22.3816	23.0464	21.2733	23.0813	22.3048	23.0633	22.0583	22.7845	NaN	NaN	NaN	NaN	NaN	NaN	18.4672	NaN	NaN	NaN	NaN	NaN	11	11	11	19.8	19.8	19.8	52.221	0	9.0727	51437000	19	1	2	2	3	4	3	1	3	0	0	0	0	0	0	0	0	0	0	0
21.6669	21.7019	22.5171	23.3433	23.0839	22.2613	22.0987	23.0619	NaN	NaN	NaN	NaN	NaN	19.4368	NaN	NaN	NaN	NaN	NaN	NaN	9	9	9	7	7	7	182.29	0	9.9796	51261000	26	1	2	6	1	4	2	6	4	0	0	0	0	0	0	0	0	0	0	0
21.7164	23.0805	22.7047	22.6173	22.4005	22.4786	20.9831	23.1212	NaN	NaN	NaN	NaN	18.976	18.8641	19.2555	19.0619	19.2747	NaN	NaN	17.9874	5	5	5	10.2	10.2	10.2	72.748	0	7.4457	51223000	16	1	1	4	1	2	2	2	3	0	0	0	0	0	0	0	0	0	0	0
21.4273	21.2493	22.6502	22.7639	22.7316	22.7714	20.9795	23.4893	NaN	NaN	NaN	20.1704	NaN	NaN	18.9477	NaN	NaN	18.0943	NaN	18.3751	9	9	7	11.5	11.5	9.4	98.972	0	10.909	49291000	24	1	2	5	4	2	3	1	6	0	0	0	0	0	0	0	0	0	0	0
21.1808	21.423	21.3528	23.4865	22.8052	22.6998	NaN	23.8417	NaN	NaN	NaN	NaN	NaN	NaN	NaN	NaN	NaN	NaN	NaN	NaN	7	7	7	14	14	14	75.475	0	10.663	48796000	15	1	2	3	3	1	2	0	3	0	0	0	0	0	0	0	0	0	0	0
23.5609	22.1543	21.9919	22.3209	22.1133	22.308	NaN	23.4081	NaN	NaN	NaN	NaN	NaN	NaN	NaN	20.1356	NaN	NaN	NaN	NaN	2	2	2	37.3	37.3	37.3	6.9603	0.0037383	1.3696	48465000	5	0	1	1	1	1	0	0	1	0	0	0	0	0	0	0	0	0	0	0
20.7302	21.9591	22.9617	21.8361	22.4963	21.8724	21.9239	23.1212	22.5027	NaN	NaN	NaN	18.7655	NaN	NaN	NaN	NaN	NaN	NaN	NaN	6	6	6	13.3	13.3	13.3	66.558	0	7.9679	46976000	21	3	2	4	2	1	5	1	3	0	0	0	0	0	0	0	0	0	0	0
21.8158	22.1449	22.3211	22.7531	22.4966	22.1205	19.8068	23.6619	NaN	NaN	NaN	NaN	NaN	19.248	19.0579	NaN	NaN	NaN	NaN	NaN	8	8	7	10.7	10.7	9.8	109.55	0	21.311	46473000	17	1	1	3	1	3	3	1	4	0	0	0	0	0	0	0	0	0	0	0
21.9601	22.4389	22.3644	23.0055	22.6606	22.626	19.6835	22.9962	NaN	NaN	NaN	NaN	NaN	18.551	NaN	NaN	NaN	NaN	NaN	NaN	7	7	7	15	15	15	63.138	0	31.578	46282000	19	1	4	2	1	1	4	2	4	0	0	0	0	0	0	0	0	0	0	0
20.2627	22.0356	21.3724	21.6254	23.4382	23.0136	19.9908	23.249	NaN	NaN	20.2287	NaN	NaN	NaN	NaN	NaN	NaN	17.5605	NaN	18.7632	4	4	4	10.9	10.9	10.9	51.091	0	9.5672	44218000	15	0	2	2	1	4	3	0	3	0	0	0	0	0	0	0	0	0	0	0
21.4892	22.4073	22.9104	22.1211	22.3608	22.3659	22.0863	22.9069	NaN	NaN	NaN	NaN	NaN	NaN	NaN	NaN	NaN	NaN	NaN	NaN	10	10	10	22.7	22.7	22.7	56.684	0	9.6364	44060000	20	1	2	4	2	2	3	3	3	0	0	0	0	0	0	0	0	0	0	0
21.1216	21.9184	22.4574	22.7304	22.9809	22.0688	20.7976	23.0106	NaN	16.6028	NaN	NaN	NaN	NaN	18.1333	NaN	17.7198	NaN	NaN	NaN	6	6	6	15.1	15.1	15.1	45.786	0	13.768	42516000	15	2	1	1	3	4	2	0	2	0	0	0	0	0	0	0	0	0	0	0
21.8696	21.7474	22.6993	22.5095	21.651	22.1198	20.49	23.5228	NaN	NaN	NaN	NaN	NaN	NaN	19.7862	NaN	NaN	NaN	NaN	NaN	3	3	3	12.2	12.2	12.2	35.243	0	7.0568	42413000	12	1	0	3	1	3	2	0	2	0	0	0	0	0	0	0	0	0	0	0
NaN	21.624	21.4637	21.5574	22.4592	23.5212	19.5612	23.513	20.308	NaN	NaN	NaN	NaN	NaN	19.0284	NaN	NaN	18.4599	NaN	NaN	9	9	9	16.5	16.5	16.5	66.049	0	8.5931	41953000	13	0	0	2	3	2	2	0	2	2	0	0	0	0	0	0	0	0	0	0
21.1064	20.7894	21.7824	23.1119	22.6433	20.8742	NaN	23.9814	NaN	NaN	NaN	NaN	NaN	NaN	NaN	NaN	NaN	NaN	NaN	NaN	9	9	9	31.6	31.6	31.6	36.899	0	19.493	41777000	29	1	4	3	6	4	2	1	8	0	0	0	0	0	0	0	0	0	0	0
21.4444	22.2364	23.3951	21.867	21.8973	21.5968	20.3816	22.9542	NaN	NaN	NaN	NaN	17.756	NaN	17.9567	19.4022	NaN	19.1927	NaN	19.23	5	5	5	19.3	19.3	19.3	34.756	0	115.06	41604000	14	1	2	2	2	1	1	2	3	0	0	0	0	0	0	0	0	0	0	0
21.4728	22.0916	22.6474	22.3848	22.7651	22.7178	NaN	22.7162	NaN	NaN	NaN	NaN	NaN	NaN	NaN	NaN	NaN	NaN	NaN	NaN	6	6	6	17.9	17.9	17.9	55.52	0	14.075	41287000	12	1	1	2	2	2	1	0	2	0	0	0	0	0	0	0	0	0	0	0
21.6563	22.4102	22.3826	22.1549	22.5513	23.0368	20.1566	22.0995	NaN	NaN	NaN	NaN	NaN	18.7725	19.3729	NaN	NaN	18.0915	NaN	18.4892	5	5	5	13.5	13.5	13.5	54.151	0	8.3672	41205000	15	1	2	2	2	1	2	1	4	0	0	0	0	0	0	0	0	0	0	0
22.248	21.4824	21.8016	20.5579	23.2531	20.9289	21.0823	23.4825	NaN	NaN	NaN	NaN	NaN	NaN	19.9555	NaN	NaN	NaN	NaN	NaN	6	6	6	27.9	27.9	27.9	31.282	0	16.629	40060000	12	3	1	2	0	3	0	1	2	0	0	0	0	0	0	0	0	0	0	0
21.6309	22.2203	22.827	21.9557	22.2297	22.0871	20.9068	22.5538	NaN	NaN	NaN	NaN	NaN	19.2766	NaN	NaN	17.5609	17.9011	NaN	19.3785	5	5	5	15.8	15.8	15.8	51.851	0	7.9324	38893000	11	1	1	1	1	1	1	1	3	0	0	0	0	0	0	0	0	1	0	0
22.2171	22.4492	21.7231	22.6872	21.618	22.7379	20.4581	22.2652	NaN	NaN	NaN	NaN	NaN	19.9655	NaN	NaN	NaN	NaN	NaN	NaN	3	3	3	50	50	50	8.2178	0	2.4474	38536000	9	1	2	3	0	0	2	0	1	0	0	0	0	0	0	0	0	0	0	0
19.1896	21.6239	23.1208	20.732	21.7864	21.3807	20.9562	23.6469	18.855	NaN	NaN	NaN	NaN	NaN	18.9968	NaN	NaN	19.0448	NaN	18.9384	7	7	7	8	8	8	104.78	0	5.8324	38250000	15	1	1	4	1	2	1	2	2	1	0	0	0	0	0	0	0	0	0	0
21.5278	21.0815	22.0733	22.5555	22.7629	23.0036	21.5156	21.847	NaN	NaN	NaN	NaN	NaN	NaN	NaN	NaN	NaN	NaN	NaN	NaN	4	4	4	8.1	8.1	8.1	70.038	0	5.9702	38117000	17	2	0	2	1	4	4	0	4	0	0	0	0	0	0	0	0	0	0	0
21.9479	22.947	21.3514	21.867	22.1062	21.5336	20.644	22.7984	NaN	18.2645	NaN	NaN	NaN	19.5688	18.6014	19.7751	NaN	19.0383	NaN	NaN	3	3	3	5.3	5.3	5.3	119.7	0	24.679	38042000	19	3	2	1	2	1	2	1	1	0	0	0	0	0	2	2	2	0	0	0
21.7446	22.5411	22.4585	21.4038	21.4534	21.7667	20.0887	23.3716	NaN	NaN	NaN	NaN	NaN	NaN	NaN	19.2734	NaN	NaN	NaN	19.2546	1	1	1	21.7	21.7	21.7	8.8131	0	68.702	37822000	16	1	3	2	2	1	1	2	1	1	0	0	0	0	0	0	1	0	0	0
NaN	20.9171	22.4891	21.9294	21.867	20.8361	19.3018	24.1857	NaN	NaN	NaN	NaN	NaN	NaN	NaN	NaN	NaN	NaN	NaN	NaN	10	10	9	13.2	13.2	11.8	97.621	0	9.6143	37286000	10	0	1	1	0	2	1	1	4	0	0	0	0	0	0	0	0	0	0	0
NaN	22.0896	22.7239	22.3504	22.427	22.0669	NaN	22.7137	NaN	NaN	NaN	NaN	NaN	NaN	19.9805	NaN	NaN	NaN	NaN	20.5046	5	5	5	27.3	27.3	27.3	30.348	0	15.602	37211000	10	0	1	4	0	0	0	0	3	0	0	0	0	0	0	0	0	0	0	0
21.2536	21.3362	21.3924	22.9606	22.567	22.4577	NaN	23.0657	NaN	NaN	NaN	NaN	NaN	NaN	NaN	NaN	NaN	NaN	NaN	NaN	5	5	5	9.9	9.9	9.9	66.626	0	7.2292	36817000	15	0	2	1	3	4	3	0	2	0	0	0	0	0	0	0	0	0	0	0
20.5757	20.6045	22.6572	22.4061	21.3899	21.1769	NaN	23.7827	19.0692	18.7237	NaN	NaN	NaN	NaN	18.3712	NaN	NaN	NaN	18.9393	NaN	12	12	12	12	12	12	124.92	0	9.6369	36704000	17	0	0	5	2	2	1	0	6	1	0	0	0	0	0	0	0	0	0	0
19.9011	22.1296	21.5157	21.3018	22.2508	22.354	21.6069	23.3423	NaN	NaN	NaN	17.647	18.9368	NaN	18.6459	NaN	NaN	NaN	NaN	NaN	5	5	5	16.7	16.7	16.7	41.151	0	5.5858	36449000	10	0	1	1	1	1	2	1	3	0	0	0	0	0	0	0	0	0	0	0
19.4794	22.6239	21.993	19.5529	22.325	21.3242	19.5089	23.7336	NaN	NaN	NaN	NaN	NaN	NaN	NaN	NaN	NaN	NaN	NaN	NaN	8	8	8	18.4	18.4	18.4	65.928	0	9.0397	35789000	16	0	0	3	2	5	1	0	5	0	0	0	0	0	0	0	0	0	0	0
21.2222	22.2074	22.9408	21.8031	22.0914	22.0361	20.377	22.2677	NaN	NaN	NaN	NaN	19.1514	NaN	NaN	19.3045	NaN	NaN	NaN	NaN	8	8	8	15.6	15.6	15.6	64.144	0	7.7867	35410000	18	1	1	6	1	2	2	1	4	0	0	0	0	0	0	0	0	0	0	0
21.9029	21.7629	20.8024	21.736	21.5541	21.4977	20.2858	23.6889	18.44	NaN	NaN	NaN	19.1919	18.0582	NaN	NaN	NaN	NaN	18.8826	NaN	6	6	5	9.9	9.9	8.3	82.968	0	7.8318	35354000	14	1	2	1	1	1	2	1	4	0	0	0	0	0	0	0	0	0	0	1
21.2481	21.4498	19.5414	22.315	22.8933	22.5335	20.5164	22.558	NaN	16.9423	16.9012	NaN	19.47	NaN	NaN	NaN	NaN	NaN	NaN	NaN	3	3	3	8.5	8.5	8.5	33.454	0	3.2374	33941000	9	2	0	0	1	3	1	0	2	0	0	0	0	0	0	0	0	0	0	0
NaN	20.764	21.7658	21.8157	22.9308	23.1702	NaN	22.5706	NaN	NaN	NaN	NaN	NaN	NaN	NaN	NaN	NaN	NaN	18.3002	NaN	24	2	2	56.2	3.6	3.6	49.953	0.0020222	1.5979	33025000	4	0	1	1	0	2	0	0	0	0	0	0	0	0	0	0	0	0	0	0
21.7827	21.7157	22.2221	19.584	21.902	19.2838	NaN	23.6903	19.6075	NaN	NaN	NaN	NaN	NaN	NaN	NaN	NaN	NaN	NaN	NaN	7	7	7	30.4	30.4	30.4	31.895	0	9.5114	31646000	14	0	1	2	1	2	0	0	7	1	0	0	0	0	0	0	0	0	0	0
21.5918	22.0909	21.9486	21.5293	21.9789	21.6991	20.7002	22.498	NaN	NaN	NaN	17.5273	NaN	NaN	18.9198	NaN	19.512	NaN	NaN	NaN	3	3	3	4.8	4.8	4.8	82.193	0	12.206	31300000	16	2	2	1	2	2	2	2	2	0	0	0	0	0	0	1	0	0	0	0
20.7001	21.9764	21.4494	21.0916	22.4107	21.1862	21.4011	21.9354	NaN	NaN	NaN	NaN	18.2	18.0133	NaN	NaN	NaN	NaN	NaN	NaN	3	3	3	11.4	11.4	11.4	31.001	0	3.0935	30476000	11	1	3	1	2	1	1	1	1	0	0	0	0	0	0	0	0	0	0	0
20.3802	21.851	21.1951	22.4078	21.2132	21.6621	NaN	23.4122	NaN	NaN	NaN	NaN	NaN	NaN	NaN	NaN	NaN	NaN	NaN	NaN	7	7	7	23.2	23.2	23.2	34.47	0	11.526	30025000	13	0	1	5	0	2	2	0	3	0	0	0	0	0	0	0	0	0	0	0
20.3907	20.3619	22.2132	20.9357	21.9187	21.8386	20.6782	23.2568	NaN	NaN	NaN	NaN	NaN	NaN	NaN	NaN	NaN	NaN	NaN	NaN	5	5	5	6.1	6.1	6.1	108.05	0	5.5162	29481000	9	1	0	1	1	2	0	0	4	0	0	0	0	0	0	0	0	0	0	0
NaN	21.2946	22.5109	21.9274	22.398	22.06	NaN	22.6412	NaN	NaN	NaN	NaN	NaN	NaN	NaN	NaN	NaN	NaN	NaN	NaN	8	8	8	19.4	19.4	19.4	60.002	0	27.723	28978000	15	0	1	5	2	3	2	0	2	0	0	0	0	0	0	0	0	0	0	0
20.2771	20.4055	21.3862	22.7894	21.9037	22.1772	19.0347	22.7404	NaN	NaN	NaN	NaN	NaN	NaN	16.7906	NaN	NaN	NaN	NaN	NaN	7	7	7	11.2	11.2	11.2	92.043	0	9.837	28973000	9	0	0	2	2	2	2	0	1	0	0	0	0	0	0	0	0	0	0	0
19.7773	22.1007	23.1628	21.365	21.2834	21.3717	20.3415	21.8383	NaN	NaN	NaN	NaN	NaN	NaN	NaN	NaN	19.759	NaN	NaN	NaN	7	7	7	15.4	15.4	15.4	46.913	0	4.3288	28719000	7	0	1	2	1	0	0	2	1	0	0	0	0	0	0	0	0	0	0	0
21.4773	21.4981	21.9313	21.5674	22.2411	21.2942	20.2947	22.2427	NaN	NaN	NaN	NaN	NaN	NaN	NaN	NaN	NaN	17.9332	NaN	NaN	4	4	4	8.3	8.3	8.3	46.91	0	13.804	27016000	7	0	1	1	1	1	1	2	0	0	0	0	0	0	0	0	0	0	0	0
20.8652	20.8778	21.9228	21.3868	21.4735	21.597	NaN	22.945	20.6983	NaN	NaN	NaN	NaN	NaN	NaN	NaN	NaN	NaN	NaN	NaN	4	4	4	8.1	8.1	8.1	55.01	0	8.6166	26415000	11	1	2	2	1	1	0	0	4	0	0	0	0	0	0	0	0	0	0	0
19.083	19.3571	20.9807	21.5605	21.3305	20.9821	19.3013	23.6975	NaN	NaN	NaN	NaN	NaN	NaN	NaN	NaN	NaN	NaN	NaN	17.5259	7	7	7	7	7	7	144.45	0	8.0911	26018000	16	0	0	2	2	2	1	2	5	2	0	0	0	0	0	0	0	0	0	0
20.0953	22.1908	21.6748	20.8027	21.5677	20.5133	20.7747	22.2231	19.1346	NaN	NaN	NaN	NaN	NaN	NaN	NaN	NaN	NaN	NaN	NaN	3	3	3	16.3	16.3	16.3	27.924	0	6.8392	25706000	13	2	1	1	2	3	1	0	3	0	0	0	0	0	0	0	0	0	0	0
21.5474	21.5644	20.83	22.6146	20.7786	20.9823	NaN	22.728	NaN	NaN	NaN	NaN	NaN	NaN	17.8094	NaN	NaN	NaN	NaN	NaN	8	8	8	31.8	31.8	31.8	29.336	0	7.6799	25500000	19	2	0	3	3	3	3	0	5	0	0	0	0	0	0	0	0	0	0	0
NaN	21.3696	21.5973	20.947	21.931	21.0317	NaN	23.4435	NaN	NaN	NaN	NaN	NaN	NaN	NaN	NaN	NaN	NaN	NaN	NaN	7	5	4	24.7	17.4	13.8	28.302	0	208.45	25453000	12	1	2	2	2	1	1	0	3	0	0	0	0	0	0	0	0	0	0	0
NaN	21.0151	22.576	21.2076	21.626	21.9199	20.6974	22.0969	NaN	NaN	NaN	NaN	NaN	NaN	NaN	NaN	NaN	NaN	NaN	NaN	4	4	4	8.1	8.1	8.1	67.764	0	4.3347	25251000	10	0	1	2	1	2	2	1	1	0	0	0	0	0	0	0	0	0	0	0
20.523	21.2044	22.164	19.7895	21.8482	21.6647	20.0312	22.5146	NaN	16.9267	17.5439	NaN	18.1121	18.4202	NaN	NaN	NaN	NaN	18.9927	NaN	3	2	1	20.7	13.3	6.7	17.107	0	3.1808	25164000	16	1	1	2	2	2	2	1	2	0	0	0	0	0	1	1	0	0	0	1
NaN	21.803	21.6756	20.3909	21.1153	21.2905	NaN	23.4975	NaN	NaN	NaN	NaN	NaN	NaN	NaN	NaN	NaN	NaN	NaN	NaN	2	2	2	38.5	38.5	38.5	5.7856	0	1.9678	25063000	3	0	1	1	0	0	0	0	1	0	0	0	0	0	0	0	0	0	0	0
20.9272	20.8691	20.7794	21.9694	21.5963	21.6158	21.352	22.4906	NaN	NaN	NaN	NaN	NaN	NaN	NaN	NaN	17.8974	NaN	NaN	NaN	9	9	9	8.5	8.5	8.5	148.09	0	12.703	25013000	14	1	1	2	2	1	1	2	3	1	0	0	0	0	0	0	0	0	0	0
21.692	22.1621	20.5268	20.844	21.8135	21.7008	21.3298	21.5851	NaN	NaN	NaN	NaN	NaN	NaN	NaN	19.1996	NaN	NaN	NaN	NaN	3	3	3	6.6	6.6	6.6	59.256	0	5.5886	24952000	5	1	1	1	0	0	0	0	2	0	0	0	0	0	0	0	0	0	0	0
NaN	22.006	22.1942	22.1996	21.1705	21.7399	19.7574	21.5724	18.5807	NaN	NaN	NaN	NaN	NaN	NaN	NaN	NaN	19.6972	NaN	NaN	3	3	3	11.5	11.5	11.5	28.858	0	3.6199	24936000	10	0	1	2	2	1	1	1	2	0	0	0	0	0	0	0	0	0	0	0
20.4182	22.1358	21.7394	21.1492	20.9897	21.4016	21.1124	21.6788	NaN	NaN	NaN	NaN	19.5066	19.1185	19.0295	NaN	NaN	18.0172	17.2614	17.1425	3	3	3	15.2	15.2	15.2	18.743	0	8.7149	24730000	19	1	2	4	3	2	1	2	4	0	0	0	0	0	0	0	0	0	0	0
21.9604	21.3665	20.7259	20.77	22.3625	21.2892	NaN	22.5284	NaN	NaN	NaN	NaN	NaN	NaN	NaN	NaN	NaN	NaN	NaN	NaN	1	1	1	32.9	32.9	32.9	8.1112	0	2.4829	24311000	4	1	1	1	0	1	0	0	0	0	0	0	0	0	0	0	0	0	0	0
20.8577	22.1164	22.007	21.5235	20.9477	21.9423	19.7353	21.6933	NaN	NaN	NaN	NaN	NaN	NaN	NaN	NaN	NaN	NaN	NaN	NaN	4	4	4	9.3	9.3	9.3	53.371	0	6.8652	23992000	19	2	4	5	1	2	2	1	2	0	0	0	0	0	0	0	0	0	0	0
21.637	20.707	20.8115	21.8959	22.241	21.841	NaN	21.8386	NaN	NaN	NaN	NaN	NaN	NaN	NaN	NaN	NaN	NaN	NaN	NaN	2	2	2	4.6	4.6	4.6	57.206	0	2.6244	23179000	11	0	1	3	1	1	3	0	2	0	0	0	0	0	0	0	0	0	0	0
NaN	21.046	22.1878	22.3903	21.4586	19.9409	21.0605	21.1879	19.9422	NaN	NaN	NaN	NaN	NaN	16.2569	NaN	19.0086	18.8676	NaN	NaN	3	3	3	5	5	5	55.835	0	2.3353	22996000	8	0	0	3	2	1	1	0	1	0	0	0	0	0	0	0	0	0	0	0
20.6938	21.05	21.8108	21.1793	21.3384	21.8926	NaN	22.2212	NaN	NaN	NaN	NaN	NaN	NaN	NaN	NaN	NaN	NaN	NaN	NaN	3	3	3	7.9	7.9	7.9	57.818	0	7.4593	22273000	13	3	1	3	1	2	1	0	2	0	0	0	0	0	0	0	0	0	0	0
20.0399	20.4961	22.478	21.3072	21.3107	22.0393	NaN	22.0501	NaN	NaN	NaN	NaN	NaN	NaN	NaN	NaN	NaN	NaN	NaN	NaN	8	8	6	17.6	17.6	13.4	76.758	0	6.1811	22247000	10	0	0	3	0	2	1	0	4	0	0	0	0	0	0	0	0	0	0	0
20.9109	21.3913	21.1939	21.0145	21.4713	20.6429	20.2997	21.878	NaN	NaN	18.5252	17.3639	19.5437	NaN	NaN	NaN	18.5173	18.3571	17.7991	19.2077	8	8	8	7.6	7.6	7.6	141.44	0	7.6477	21967000	22	1	2	5	4	1	2	2	3	0	0	0	0	0	0	0	0	0	0	1
20.1397	21.403	21.4084	21.0125	21.6428	20.7162	20.416	22.602	NaN	NaN	NaN	NaN	NaN	NaN	NaN	NaN	NaN	NaN	NaN	NaN	5	5	3	7	7	4.5	83.735	0	4.0437	21589000	9	0	1	1	0	1	2	1	3	0	0	0	0	0	0	0	0	0	0	0
19.8103	20.3336	20.5602	20.891	21.5891	21.1916	20.2195	22.5296	19.8528	NaN	NaN	NaN	17.8992	NaN	19.1878	NaN	18.4838	19.0167	NaN	NaN	4	4	4	9.7	9.7	9.7	64.592	0	54.718	21242000	14	2	0	1	4	1	1	2	1	0	0	0	0	0	0	1	0	0	1	0
20.4799	21.3432	22.243	20.7317	20.541	20.9289	20.1401	21.9786	NaN	NaN	NaN	NaN	16.9408	18.3313	17.9406	18.7227	17.1665	NaN	17.9256	NaN	2	2	2	26	26	26	9.9743	0	3.0462	21174000	7	1	1	1	1	1	1	0	1	0	0	0	0	0	0	0	0	0	0	0
21.4139	22.0372	21.761	21.2717	21.434	21.1822	NaN	21.2277	NaN	NaN	NaN	NaN	NaN	NaN	NaN	NaN	NaN	NaN	NaN	NaN	4	4	4	19.7	19.7	19.7	39.837	0	9.6661	20852000	10	1	1	1	1	0	5	0	1	0	0	0	0	0	0	0	0	0	0	0
21.3818	21.6406	21.3099	20.9659	20.5656	21.7839	19.6996	21.8065	NaN	NaN	NaN	NaN	NaN	NaN	NaN	NaN	NaN	NaN	NaN	NaN	4	4	4	8.3	8.3	8.3	68.349	0	5.5457	20332000	16	3	2	0	2	2	3	1	3	0	0	0	0	0	0	0	0	0	0	0
20.5149	21.1203	20.3562	22.3764	20.5735	20.8792	19.224	22.2099	NaN	NaN	NaN	NaN	NaN	NaN	NaN	NaN	NaN	NaN	NaN	NaN	4	4	4	12.9	12.9	12.9	45.199	0	10.769	19517000	15	2	2	3	2	2	2	0	2	0	0	0	0	0	0	0	0	0	0	0
20.102	22.1	21.4072	20.2143	20.9485	20.8315	20.674	20.8345	18.7257	16.8412	17.3301	NaN	17.6433	18.5926	18.6882	NaN	17.7489	NaN	18.5445	NaN	1	1	1	5.7	5.7	5.7	21.732	0	1.804	19391000	10	1	1	1	2	1	1	1	2	0	0	0	0	0	0	0	0	0	0	0
NaN	21.1312	23.0175	20.7837	21.0447	19.8936	NaN	20.1355	NaN	NaN	NaN	NaN	NaN	NaN	NaN	17.17	NaN	NaN	NaN	NaN	4	4	3	12	12	9	44.424	0	3.0754	18761000	8	0	2	2	0	1	1	0	2	0	0	0	0	0	0	0	0	0	0	0
NaN	20.7025	20.4431	21.2751	21.59	21.2646	NaN	22.0554	NaN	NaN	NaN	NaN	NaN	NaN	NaN	NaN	NaN	NaN	NaN	NaN	5	5	5	12.3	12.3	12.3	55.21	0	7.5889	18216000	9	0	0	3	2	1	0	1	2	0	0	0	0	0	0	0	0	0	0	0
19.8901	20.0887	20.5278	20.5767	21.4158	21.8692	NaN	22.5984	NaN	NaN	NaN	NaN	NaN	NaN	NaN	NaN	NaN	NaN	NaN	NaN	6	6	6	6.1	6.1	6.1	114.71	0	5.77	18141000	10	0	1	0	0	2	2	0	5	0	0	0	0	0	0	0	0	0	0	0
20.6881	19.9104	21.0935	19.9751	21.5245	20.7884	20.4314	22.1862	17.6814	NaN	NaN	NaN	NaN	NaN	NaN	NaN	15.8133	18.111	NaN	18.5989	2	2	2	11.1	11.1	11.1	23.21	0	3.3656	17905000	11	1	1	3	1	2	1	1	1	0	0	0	0	0	0	0	0	0	0	0
20.001	19.8682	21.1454	20.9875	21.8333	21.9067	NaN	21.7299	NaN	NaN	NaN	NaN	NaN	NaN	18.0618	NaN	NaN	NaN	NaN	NaN	4	4	4	6.9	6.9	6.9	48.519	0	3.646	17825000	12	1	2	2	2	1	1	0	3	0	0	0	0	0	0	0	0	0	0	0
21.4253	21.4104	20.9342	21.37	21.3982	21.1418	18.5272	20.9266	NaN	NaN	NaN	NaN	NaN	NaN	NaN	NaN	NaN	NaN	NaN	NaN	4	4	4	4.2	4.2	4.2	115.96	0	15.979	17766000	10	2	0	0	2	3	2	0	1	0	0	0	0	0	0	0	0	0	0	0
20.4102	21.0786	21.3035	21.7614	21.3874	20.496	NaN	21.8052	NaN	NaN	NaN	NaN	NaN	NaN	NaN	NaN	NaN	NaN	NaN	NaN	3	3	3	11.5	11.5	11.5	37.563	0	6.8658	17638000	11	1	0	3	1	2	2	0	2	0	0	0	0	0	0	0	0	0	0	0
21.1891	20.51	20.7692	21.4803	21.119	21.8098	NaN	21.4764	NaN	NaN	NaN	NaN	NaN	NaN	NaN	NaN	NaN	NaN	NaN	NaN	6	6	3	12.1	12.1	6.3	79.621	0	11.044	17468000	15	1	1	3	2	3	1	0	4	0	0	0	0	0	0	0	0	0	0	0
20.8633	19.8932	20.6696	20.0458	21.546	20.5954	NaN	22.6021	NaN	NaN	NaN	NaN	NaN	NaN	NaN	NaN	NaN	NaN	NaN	NaN	1	1	1	22.4	22.4	22.4	5.8575	0	2.109	17380000	7	0	1	2	1	1	1	0	1	0	0	0	0	0	0	0	0	0	0	0
20.7775	20.9797	21.3004	21.2947	20.9314	20.8159	NaN	22.0919	NaN	NaN	NaN	NaN	NaN	NaN	NaN	NaN	NaN	NaN	NaN	NaN	4	4	4	16.8	16.8	16.8	38.324	0	10.827	17336000	10	0	1	5	0	2	0	0	2	0	0	0	0	0	0	0	0	0	0	0
19.6275	21.2096	19.6841	20.9044	21.3349	20.5744	20.5648	22.3366	NaN	NaN	NaN	NaN	NaN	NaN	NaN	NaN	NaN	NaN	17.5248	NaN	7	7	7	7.8	7.8	7.8	117.44	0	7.8237	17283000	10	0	1	3	0	1	0	2	3	0	0	0	0	0	0	0	0	0	0	0
NaN	20.9461	20.9885	20.0958	21.0937	21.1448	20.4031	21.8422	17.6339	19.528	17.8504	18.0464	NaN	NaN	NaN	NaN	17.9888	NaN	NaN	NaN	4	4	4	2.6	2.6	2.6	200.09	0	3.7845	17042000	11	0	2	0	0	3	1	1	1	1	0	0	0	0	1	0	0	1	0	0
20.822	21.3892	21.6169	21.159	20.4639	20.5866	17.8709	21.6802	NaN	NaN	NaN	NaN	NaN	NaN	NaN	NaN	NaN	NaN	NaN	NaN	5	5	5	6.7	6.7	6.7	107.34	0	13.19	16779000	11	1	1	4	1	1	1	1	1	0	0	0	0	0	0	0	0	0	0	0
20.9862	20.6731	20.7584	20.4877	21.565	21.0964	19.8864	21.4006	NaN	NaN	NaN	NaN	NaN	NaN	NaN	NaN	NaN	NaN	NaN	NaN	2	2	2	3.8	3.8	3.8	77.242	0	3.3602	16075000	9	0	1	3	0	2	2	1	0	0	0	0	0	0	0	0	0	0	0	0
20.5254	20.514	20.2567	21.3122	20.5451	21.4494	18.6043	21.9293	NaN	NaN	NaN	NaN	NaN	NaN	NaN	NaN	NaN	NaN	NaN	18.4784	4	4	4	8	8	8	59.345	0	4.3322	16014000	8	0	0	0	0	1	3	1	3	0	0	0	0	0	0	0	0	0	0	0
20.3419	21.1323	21.7679	20.5637	21.6325	18.5613	NaN	21.7694	NaN	NaN	NaN	NaN	NaN	NaN	NaN	NaN	NaN	NaN	NaN	NaN	3	3	3	11.8	11.8	11.8	34.003	0	3.8515	15961000	9	0	1	3	1	1	0	1	2	0	0	0	0	0	0	0	0	0	0	0
20.4573	21.0765	21.8688	21.1814	20.141	18.6358	19.3011	21.6611	NaN	NaN	NaN	NaN	NaN	NaN	NaN	NaN	16.4329	17.5453	NaN	NaN	6	6	6	4.4	4.4	4.4	212.57	0	17.393	15664000	22	2	1	4	3	3	3	2	4	0	0	0	0	0	0	0	0	0	0	0
NaN	21.3931	19.9283	21.3112	20.9484	20.3261	20.682	21.9758	NaN	NaN	NaN	NaN	NaN	NaN	NaN	NaN	NaN	NaN	NaN	NaN	4	4	4	6.1	6.1	6.1	68.207	0	5.4533	15499000	6	0	1	0	1	0	0	1	3	0	0	0	0	0	0	0	0	0	0	0
20.8673	20.6202	20.7226	20.6803	20.6041	20.7511	NaN	22.0801	NaN	NaN	NaN	NaN	NaN	NaN	18.9384	NaN	NaN	NaN	NaN	NaN	4	4	4	17.6	17.6	17.6	33.839	0	7.2355	15230000	11	0	1	2	2	1	2	1	2	0	0	0	0	0	0	0	0	0	0	0
20.2002	20.2891	19.8337	19.8894	21.696	20.2358	20.2048	22.1423	NaN	NaN	NaN	NaN	NaN	NaN	NaN	NaN	NaN	18.236	NaN	NaN	4	4	4	13.9	13.9	13.9	31.905	0	2.6791	15170000	6	0	0	0	1	2	1	0	2	0	0	0	0	0	0	0	0	0	0	0
20.4977	20.0638	20.9047	21.2142	21.2174	20.8103	20.093	21.1915	NaN	NaN	NaN	NaN	NaN	NaN	NaN	NaN	NaN	NaN	NaN	18.3614	3	3	3	9.8	9.8	9.8	45.034	0	2.0966	15100000	4	1	0	0	0	0	0	0	2	0	0	0	0	0	0	0	0	0	0	0
20.045	21.3707	21.2572	20.406	19.8794	20.6295	18.6288	21.593	NaN	NaN	NaN	NaN	NaN	17.1211	NaN	NaN	NaN	18.1379	17.3603	17.5186	4	3	3	6.4	4.8	4.8	86.478	0	2.943	14632000	4	0	0	0	0	0	0	1	3	0	0	0	0	0	0	0	0	0	0	0
20.5327	19.6205	20.4517	21.0214	20.8579	20.4584	NaN	22.2431	NaN	NaN	NaN	NaN	NaN	NaN	NaN	NaN	NaN	NaN	NaN	NaN	6	6	6	8.3	8.3	8.3	106.87	0	6.8255	14191000	11	0	2	4	1	2	0	0	2	0	0	0	0	0	0	0	0	0	0	0
NaN	20.9666	21.2088	21.282	21.6422	21.4007	NaN	19.6064	NaN	NaN	NaN	NaN	17.9388	NaN	NaN	NaN	NaN	NaN	NaN	NaN	2	2	2	3.1	3.1	3.1	74.34	0	2.6865	14114000	4	0	1	2	1	0	0	0	0	0	0	0	0	0	0	0	0	0	0	0
20.0723	21.5674	20.3853	21.2272	20.2299	18.3472	20.3716	21.491	NaN	NaN	NaN	NaN	NaN	NaN	NaN	NaN	NaN	NaN	NaN	NaN	2	2	2	4.5	4.5	4.5	47.484	0.0029297	1.4809	13902000	3	0	0	1	0	1	0	0	1	0	0	0	0	0	0	0	0	0	0	0
NaN	20.5212	20.9009	19.8816	20.9012	20.0238	19.9353	22.2412	NaN	NaN	NaN	NaN	NaN	NaN	NaN	NaN	NaN	NaN	NaN	NaN	4	4	4	4.2	4.2	4.2	112.53	0	3.7616	13695000	6	0	0	2	0	2	0	0	2	0	0	0	0	0	0	0	0	0	0	0
20.2329	20.1697	19.5853	20.8658	21.1025	20.4885	NaN	21.5296	NaN	NaN	NaN	NaN	NaN	NaN	NaN	NaN	NaN	NaN	NaN	NaN	3	3	3	7.2	7.2	7.2	59.714	0	3.0186	12756000	4	0	0	2	0	1	1	0	0	0	0	0	0	0	0	0	0	0	0	0
NaN	20.1888	21.3323	20.9577	20.0454	20.3964	NaN	21.7366	19.7028	NaN	NaN	NaN	NaN	NaN	NaN	NaN	NaN	NaN	NaN	NaN	2	2	2	4.7	4.7	4.7	59.578	0	1.7944	12682000	3	0	0	1	0	1	0	0	1	0	0	0	0	0	0	0	0	0	0	0
NaN	21.339	20.3218	20.3492	21.28	21.0859	19.7346	20.6957	NaN	NaN	NaN	NaN	NaN	NaN	NaN	NaN	NaN	NaN	NaN	NaN	3	3	3	9.2	9.2	9.2	43.867	0	2.5935	12642000	8	0	1	3	0	1	0	1	2	0	0	0	0	0	0	0	0	0	0	0
20.3768	21.245	19.4168	21.6593	20.0479	19.9019	20.2971	19.9658	NaN	NaN	NaN	NaN	NaN	NaN	NaN	NaN	NaN	NaN	NaN	NaN	2	2	2	13.8	13.8	13.8	21.701	0	1.8375	12235000	3	0	0	1	1	0	0	0	1	0	0	0	0	0	0	0	0	0	0	0
19.068	20.7988	20.5403	20.2187	20.2588	19.7028	20.0661	21.1218	19.6826	NaN	NaN	NaN	NaN	NaN	17.9094	19.0103	NaN	NaN	NaN	NaN	3	3	3	4.3	4.3	4.3	96.256	0	2.8538	12222000	8	1	0	0	1	0	2	2	2	0	0	0	0	0	0	0	0	0	0	0
19.8491	20.6732	19.8569	20.7427	20.4758	20.7454	NaN	21.7235	NaN	NaN	NaN	NaN	NaN	NaN	NaN	NaN	NaN	NaN	NaN	NaN	3	3	3	4.5	4.5	4.5	87.156	0	4.6092	12000000	5	1	0	0	0	1	1	0	2	0	0	0	0	0	0	0	0	0	0	0
20.2659	21.0169	20.4837	20.0312	20.1484	20.074	19.2519	20.3972	NaN	NaN	NaN	NaN	19.0771	NaN	17.8068	NaN	NaN	NaN	17.6672	NaN	3	3	3	9.1	9.1	9.1	41.811	0	3.1955	11182000	10	1	1	0	1	3	2	1	1	0	0	0	0	0	0	0	0	0	0	0
NaN	20.0675	21.5461	20.5093	19.9535	21.2057	NaN	20.2079	NaN	NaN	NaN	NaN	NaN	NaN	NaN	NaN	NaN	NaN	NaN	NaN	2	2	2	14.3	14.3	14.3	7.8423	0	2.2547	10298000	4	0	2	1	0	0	1	0	0	0	0	0	0	0	0	0	0	0	0	0
20.2081	21.1237	20.0178	20.1071	20.4756	20.0088	NaN	20.882	NaN	NaN	NaN	NaN	NaN	NaN	17.24	NaN	NaN	NaN	NaN	NaN	4	1	1	33.1	7.2	7.2	18.736	0.0098441	1.0933	10287000	3	0	1	1	0	0	0	0	1	0	0	0	0	0	0	0	0	0	0	0
NaN	20.3384	19.9553	20.2473	20.5738	20.9107	18.4218	21.0787	NaN	NaN	NaN	NaN	NaN	NaN	NaN	NaN	NaN	NaN	17.0255	18.2098	2	2	2	5.6	5.6	5.6	54.226	0	3.1129	10121000	6	0	1	1	1	1	1	0	1	0	0	0	0	0	0	0	0	0	0	0
20.102	19.3322	20.6046	20.7998	20.2809	20.6912	19.4563	20.02	NaN	NaN	NaN	NaN	NaN	NaN	NaN	NaN	NaN	NaN	NaN	NaN	2	2	2	1.8	1.8	1.8	155.98	0	3.7956	9954700	6	0	1	2	1	0	1	0	1	0	0	0	0	0	0	0	0	0	0	0
19.7566	20.9602	21.5712	18.6852	20.3389	19.7253	NaN	20.1614	NaN	NaN	NaN	NaN	NaN	NaN	NaN	NaN	NaN	NaN	NaN	NaN	3	3	3	9.8	9.8	9.8	40.71	0	3.0043	9828800	8	1	1	2	0	2	1	0	1	0	0	0	0	0	0	0	0	0	0	0
NaN	21.4887	20.1824	18.9317	20.4054	20.7209	NaN	20.6414	NaN	NaN	NaN	NaN	NaN	NaN	NaN	NaN	NaN	NaN	NaN	NaN	3	3	3	8.2	8.2	8.2	37.001	0	2.2887	9385300	6	0	1	0	2	1	1	0	1	0	0	0	0	0	0	0	0	0	0	0
19.7269	20.082	19.8717	20.6085	19.555	19.998	NaN	20.7532	NaN	NaN	17.8543	NaN	NaN	NaN	NaN	NaN	NaN	NaN	NaN	18.3694	3	3	3	6	6	6	65.572	0	3.3422	8696100	3	0	0	1	0	0	1	0	1	0	0	0	0	0	0	0	0	0	0	0
19.8955	19.6297	19.8082	20.1291	19.8592	20.3489	19.0363	20.7759	NaN	NaN	NaN	NaN	NaN	NaN	NaN	NaN	NaN	NaN	NaN	NaN	2	2	2	4.1	4.1	4.1	72.655	0	3.4158	8470800	8	0	3	3	0	1	1	0	0	0	0	0	0	0	0	0	0	0	0	0
NaN	20.8242	20.1756	20.001	19.9158	19.9951	19.3066	20.1865	NaN	NaN	NaN	NaN	NaN	NaN	NaN	NaN	NaN	NaN	NaN	NaN	1	1	1	1	1	1	149.09	0.0099256	1.1009	7966200	5	0	2	0	1	0	1	0	1	0	0	0	0	0	0	0	0	0	0	0
18.8723	20.6356	20.6741	19.1888	19.7173	19.6077	18.9213	19.6106	NaN	NaN	NaN	NaN	NaN	NaN	NaN	NaN	NaN	NaN	NaN	NaN	3	3	3	4.2	4.2	4.2	129.63	0	2.9433	7337400	5	0	0	0	0	3	0	1	1	0	0	0	0	0	0	0	0	0	0	0
NaN	19.0588	19.5764	21.0684	19.2302	19.5298	NaN	21.1348	NaN	NaN	NaN	NaN	NaN	NaN	NaN	NaN	NaN	NaN	NaN	NaN	2	2	2	4.1	4.1	4.1	74.582	0	1.7838	7201300	2	0	0	0	0	0	1	0	1	0	0	0	0	0	0	0	0	0	0	0
NaN	20.2078	20.4191	18.9604	19.739	18.2245	19.0691	20.1786	NaN	NaN	NaN	NaN	NaN	NaN	NaN	NaN	NaN	NaN	NaN	NaN	2	2	2	5.9	5.9	5.9	54.223	0	3.6767	6041100	6	0	2	2	0	1	1	0	0	0	0	0	0	0	0	0	0	0	0	0
19.354	19.9469	19.4838	19.7097	18.8039	19.7908	19.4781	19.3257	NaN	NaN	NaN	NaN	NaN	NaN	NaN	NaN	NaN	NaN	NaN	NaN	3	3	3	3.8	3.8	3.8	87.972	0	2.5907	6023600	4	1	0	1	0	0	1	0	1	0	0	0	0	0	0	0	0	0	0	0
[truncated: 7 more columns]
