# Supplementary material for: Receptor-interacting protein kinase 2 (RIPK2) stabilizes c-Myc and is a therapeutic target in prostate cancer metastasis
Source: Nat Commun. 2022 Feb 3;13:669. doi: 10.1038/s41467-022-28340-6 (PMC8813925; doi:10.1038/s41467-022-28340-6)
Supplement: Supplementary file 7 — Supplementary Data 4 [file 41467_2022_28340_MOESM7_ESM.xlsx]

## Sheet: Data4
Ctrl_gRNA_1 (Original)	Ctrl_gRNA_2 (Original)	Ctrl_gRNA_3 (Original)	gRNA10_SC4_1 (Original)	gRNA10_SC4_2 (Original)	gRNA10_SC4_3 (Original)	gRNA10_SC12_1 (Original)	gRNA10_SC12_2 (Original)	gRNA10_SC12_3 (Original)	Ctrl_gRNA_1 (Imputed)	Ctrl_gRNA_2 (Imputed)	Ctrl_gRNA_3 (Imputed)	gRNA10_SC4_1 (Imputed)	gRNA10_SC4_2 (Imputed)	gRNA10_SC4_3 (Imputed)	gRNA10_SC12_1 (Imputed)	gRNA10_SC12_2 (Imputed)	gRNA10_SC12_3 (Imputed)	Amino acid	Charge	Localization prob	PEP	Score	Delta score	Score for localization	Mass error [ppm]	Intensity	Position	Nominal p-value gRNA10_SC4_Ctrl_gRNA (unpaired two-sided Student's t-test)	Student's T-test q-value gRNA10_SC4_Ctrl_gRNA (Benjamini-Hochberg corrected)	Student's T-test Difference gRNA10_SC4_Ctrl_gRNA	Student's T-test Test statistic gRNA10_SC4_Ctrl_gRNA	Nominal p-value gRNA10_SC12_Ctrl_gRNA (unpaired two-sided Student's t-test)	Student's T-test q-value gRNA10_SC12_Ctrl_gRNA (Benjamini-Hochberg corrected)	Student's T-test Difference gRNA10_SC12_Ctrl_gRNA	Student's T-test Test statistic gRNA10_SC12_Ctrl_gRNA	Proteins	Positions within proteins	Leading proteins	Protein	Protein names	Gene names	Sequence window	Fasta headers	Number of Phospho (STY)	Protein group IDs	Protein (gRNA10_4 vs Ctrl)	Protein (gRNA10_12 vs Ctrl)	Phospho/Total (gRNA10_4/Ctrl)	Phospho/Total (gRNA10_12/Ctrl)
29.4597	29.6077	29.5707	29.5477	29.8345	29.4816	30.1158	30.3972	30.6126	29.4597	29.6077	29.5707	29.5477	29.8345	29.4816	30.1158	30.3972	30.6126	S	2	1	0	447.51	447.51	108.49	0.26027	53570000000	255	0.555312	0.726782	0.0752513	0.642861	0.00530135	0.042027	0.829199	5.50768	P08238;Q58FF8	255;177	P08238	P08238	Heat shock protein HSP 90-beta;Putative heat shock protein HSP 90-beta 2	HSP90AB1;HSP90AB2P	EDKDDEEKPKIEDVGSDEEDDSGKDKKKKTK	sp|P08238|HS90B_HUMAN Heat shock protein HSP 90-beta OS=Homo sapiens GN=HSP90AB1 PE=1 SV=4;sp|Q58FF8|H90B2_HUMAN Putative heat shock protein HSP 90-beta 2 OS=Homo sapiens GN=HSP90AB2P PE=1 SV=2	1;2	509	-0.0953286	-0.296534	0.17058	1.12573
30.9902	31.5153	31.1278	30.856	23.0724	30.8615	31.173	31.2207	31.4649	30.9902	31.5153	31.1278	30.856	23.0724	30.8615	31.173	31.2207	31.4649	S	2	0.999914	0	369.52	348.57	369.52	-0.048656	24985000000	19	0.320264	0.535351	-2.94781	-1.13369	0.700009	0.79804	0.0751019	0.41415	Q13263	19	Q13263	Q13263	Transcription intermediary factor 1-beta	TRIM28	SAAAASAAAASAASGSPGPGEGSAGGEKRST	sp|Q13263|TIF1B_HUMAN Transcription intermediary factor 1-beta OS=Homo sapiens GN=TRIM28 PE=1 SV=5	1	1179	-0.366527	-0.101939	-2.58128	0.177041
24.9937	25.2104	25.4035	26.0594	25.6208	25.8628	24.8729	24.6073	24.9975	24.9937	25.2104	25.4035	26.0594	25.6208	25.8628	24.8729	24.6073	24.9975	S	3	0.999301	0	363.51	341.68	276.91	-0.64305	22718000000	15	0.0204988	0.117303	0.645149	3.71864	0.0846412	0.216617	-0.376637	-2.28156	Q9NQC3	15	Q9NQC3	Q9NQC3	Reticulon-4	RTN4	_MEDLDQSPLVSSSDSPPRPQPAFKYQFVRE	sp|Q9NQC3|RTN4_HUMAN Reticulon-4 OS=Homo sapiens GN=RTN4 PE=1 SV=2	1;2	2641	-0.497819	-0.0722221	1.14297	-0.304415
30.5031	30.2413	30.1037	30.4011	29.6993	30.1765	30.1347	29.9463	29.7614	30.5031	30.2413	30.1037	30.4011	29.6993	30.1765	30.1347	29.9463	29.7614	S	2	0.998543	0	318.09	287.13	318.09	-0.53735	10820000000	232	0.468082	0.663438	-0.190432	-0.800861	0.102931	0.245294	-0.335251	-2.1062	Q13283	232	Q13283	Q13283	Ras GTPase-activating protein-binding protein 1	G3BP1	PVLEETAPEDAQKSSSPAPADIAQTVQEDLR	sp|Q13283|G3BP1_HUMAN Ras GTPase-activating protein-binding protein 1 OS=Homo sapiens GN=G3BP1 PE=1 SV=1	1	1180	-0.15937	-0.27469	-0.0310618	-0.0605618
NaN	21.3837	21.8822	21.3614	22.7339	18.0474	16.7316	21.8574	21.1853	18.8946	21.3837	21.8822	21.3614	22.7339	18.0474	16.7316	21.8574	21.1853	S	2	1	4.35433e-99	192.4	174.68	74.772	-0.77389	10702000000	2	0.997341	0.998401	-0.00592041	-0.00354518	0.690149	0.791503	-0.795384	-0.428806	P20042	2	P20042	P20042	Eukaryotic translation initiation factor 2 subunit 2	EIF2S2	______________MSGDEMIFDPTMSKKKK	sp|P20042|IF2B_HUMAN Eukaryotic translation initiation factor 2 subunit 2 OS=Homo sapiens GN=EIF2S2 PE=1 SV=2	1;2	632	-0.384671	-0.57746	0.378751	-0.217924
28.6352	28.8739	28.1716	31.2734	29.1954	29.1741	29.1065	29.1994	28.9405	28.6352	28.8739	28.1716	31.2734	29.1954	29.1741	29.1065	29.1994	28.9405	S	2	1	0	363.83	342.37	180.49	-0.062698	8714400000	583	0.143073	0.350536	1.32072	1.81882	0.0763426	0.203317	0.521866	2.37574	P27824	583	P27824	P27824	Calnexin	CANX	EDRKPKAEEDEILNRSPRNRKPRRE______	sp|P27824|CALX_HUMAN Calnexin OS=Homo sapiens GN=CANX PE=1 SV=2	1	693	0.540128	0.6493	0.780594	-0.127434
29.6539	30.1376	29.7688	29.9773	29.5815	29.755	29.2439	29.4476	29.2184	29.6539	30.1376	29.7688	29.9773	29.5815	29.755	29.2439	29.4476	29.2184	S	2	0.999999	0	313.96	295.57	313.96	-0.68286	7824900000	361	0.680856	0.807595	-0.0821292	-0.442719	0.0278862	0.111663	-0.550093	-3.37608	O76021	361	O76021	O76021	Ribosomal L1 domain-containing protein 1	RSL1D1	KKRGRGKAQVKATNESEDEIPQLVPIGKKTP	sp|O76021|RL1D1_HUMAN Ribosomal L1 domain-containing protein 1 OS=Homo sapiens GN=RSL1D1 PE=1 SV=3	1	346	0.0320031	-0.242231	-0.114132	-0.307862
29.1055	29.6903	29.1846	29.2508	29.8581	29.74	29.5248	29.1226	29.6678	29.1055	29.6903	29.1846	29.2508	29.8581	29.74	29.5248	29.1226	29.6678	S	2	1	7.6079e-09	115.34	91.588	113.07	-0.16184	6888100000	3	0.329533	0.543147	0.28949	1.10921	0.672855	0.780253	0.11157	0.454781	P23528	3	P23528	P23528	Cofilin-1	CFL1	_____________MASGVAVSDGVIKVFNDM	sp|P23528|COF1_HUMAN Cofilin-1 OS=Homo sapiens GN=CFL1 PE=1 SV=3	1	663	0.254294	0.215094	0.0351957	-0.103524
30.3481	28.8189	30.7486	28.4007	28.3294	18.6767	30.2176	26.807	28.6237	30.3481	28.8189	30.7486	28.4007	28.3294	18.6767	30.2176	26.807	28.6237	S	2	0.999915	3.20805e-168	224.09	198.15	224.09	-0.86976	6717600000	407	0.214669	0.437005	-4.83626	-1.47329	0.282829	0.455486	-1.42243	-1.23975	P02545	407	P02545	P02545	Prelamin-A/C;Lamin-A/C	LMNA	SPTSQRSRGRASSHSSQTQGGGSVTKKRKLE	sp|P02545|LMNA_HUMAN Prelamin-A/C OS=Homo sapiens GN=LMNA PE=1 SV=1	2;3	456	-0.38762	-0.134497	-4.44864	-1.28793
28.643	29.2127	29.3544	29.5105	29.431	29.28	29.5197	29.3883	29.6338	28.643	29.2127	29.3544	29.5105	29.431	29.28	29.5197	29.3883	29.6338	S	3	0.999989	9.96529e-201	212.43	184.35	159.25	0.37687	6292100000	377	0.212759	0.433903	0.337127	1.48086	0.124205	0.274078	0.443889	1.94121	Q9UQ35	377	Q9UQ35	Q9UQ35	Serine/arginine repetitive matrix protein 2	SRRM2	EPPAPTPLLAERHGGSPQPLATTPLSQEPVN	sp|Q9UQ35|SRRM2_HUMAN Serine/arginine repetitive matrix protein 2 OS=Homo sapiens GN=SRRM2 PE=1 SV=2	1;2;3;4	2936	0.19416	0.200354	0.142967	0.243535
28.5797	29.1588	28.5567	NaN	29.2487	29.0965	29.0033	NaN	28.9341	28.5797	29.1588	28.5567	18.1089	29.2487	29.0965	29.0033	17.6553	28.9341	S	2	0.987447	8.506e-24	151.07	106.19	108.1	-0.57475	5992700000	4	0.424643	0.62724	-3.28032	-0.888148	0.398307	0.559388	-3.56748	-0.944693	Q00839	4	Q00839	Q00839	Heterogeneous nuclear ribonucleoprotein U	HNRNPU	____________MSSSPVNVKKLKVSELKEE	sp|Q00839|HNRPU_HUMAN Heterogeneous nuclear ribonucleoprotein U OS=Homo sapiens GN=HNRNPU PE=1 SV=6	1	1049	-0.279217	-0.277181	-3.0011	-3.2903
26.5204	29.2127	29.3852	29.504	29.4214	29.28	29.5151	29.3883	29.6603	26.5204	29.2127	29.3852	29.504	29.4214	29.28	29.5151	29.3883	29.6603	S	3	0.86501	9.96529e-201	212.43	184.35	164.22	0.25711	5832700000	398	0.330496	0.543973	1.02904	1.1067	0.284811	0.45696	1.14849	1.23381	Q9UQ35	398	Q9UQ35	Q9UQ35	Serine/arginine repetitive matrix protein 2	SRRM2	TTPLSQEPVNPPSEASPTRDRSPPKSPEKLP	sp|Q9UQ35|SRRM2_HUMAN Serine/arginine repetitive matrix protein 2 OS=Homo sapiens GN=SRRM2 PE=1 SV=2	1;2;3;4	2936	0.19416	0.200354	0.834883	0.948139
30.3481	28.9848	30.7486	28.4007	28.8969	20.2989	21.4618	26.807	28.9336	30.3481	28.9848	30.7486	28.4007	28.8969	20.2989	21.4618	26.807	28.9336	S	2	0.97471	0	301.23	269.73	105.39	-0.51073	5825000000	404	0.216377	0.438344	-4.16168	-1.46659	0.133571	0.285405	-4.29306	-1.87812	P02545	404	P02545	P02545	Prelamin-A/C;Lamin-A/C	LMNA	LSPSPTSQRSRGRASSHSSQTQGGGSVTKKR	sp|P02545|LMNA_HUMAN Prelamin-A/C OS=Homo sapiens GN=LMNA PE=1 SV=1	1;2;3	456	-0.38762	-0.134497	-3.77406	-4.15856
28.6241	30.337	29.5424	28.3986	28.5657	29.0401	28.5999	28.9222	28.947	28.6241	30.337	29.5424	28.3986	28.5657	29.0401	28.5999	28.9222	28.947	S	2	0.999979	6.4848e-110	201.1	175.14	132.32	-0.34068	5518800000	392	0.191723	0.412249	-0.832998	-1.56902	0.252338	0.42453	-0.678123	-1.33652	P02545	392	P02545	P02545	Prelamin-A/C;Lamin-A/C	LMNA	RKLLEGEEERLRLSPSPTSQRSRGRASSHSS	sp|P02545|LMNA_HUMAN Prelamin-A/C OS=Homo sapiens GN=LMNA PE=1 SV=1	1;2	456	-0.38762	-0.134497	-0.445377	-0.543626
24.8311	24.9573	25.0717	25.6506	25.2885	25.6829	NaN	26.1833	26.5752	24.8311	24.9573	25.0717	25.6506	25.2885	25.6829	18.0805	26.1833	26.5752	S	2	1	0	546.01	521.54	40.515	0.71934	5172200000	102	0.0152105	0.0982591	0.587294	4.071	0.653705	0.767655	-1.34035	-0.483977	P17096	102	P17096	P17096	High mobility group protein HMG-I/HMG-Y	HMGA1	PKKLEKEEEEGISQESSEEEQ__________	sp|P17096|HMGA1_HUMAN High mobility group protein HMG-I/HMG-Y OS=Homo sapiens GN=HMGA1 PE=1 SV=3	1;2;3	600	0.44018	0.676421	0.147113	-2.01677
28.5038	28.6417	28.3172	28.9895	28.9264	28.9256	28.6451	28.8765	28.9933	28.5038	28.6417	28.3172	28.9895	28.9264	28.9256	28.6451	28.8765	28.9933	S	2	1	0	362.08	326.41	331.07	-0.31115	4777100000	57	0.00883853	0.07537	0.459619	4.77024	0.0650374	0.183022	0.350732	2.5246	O00264	57	O00264	O00264	Membrane-associated progesterone receptor component 1	PGRMC1	LYKIVRGDQPAASGDSDDDEPPPLPRLKRRD	sp|O00264|PGRC1_HUMAN Membrane-associated progesterone receptor component 1 OS=Homo sapiens GN=PGRMC1 PE=1 SV=3	1	91	0.441924	0.402387	0.0176945	-0.0516548
24.1025	24.6132	24.8526	24.7734	25.529	25.0143	25.771	26.5944	NaN	24.1025	24.6132	24.8526	24.7734	25.529	25.0143	25.771	26.5944	17.8461	S	2	1	0	442.99	407.78	40.515	0.71934	4610700000	103	0.137058	0.340765	0.582773	1.85584	0.709634	0.803636	-1.11896	-0.399947	P17096	103	P17096	P17096	High mobility group protein HMG-I/HMG-Y	HMGA1	KKLEKEEEEGISQESSEEEQ___________	sp|P17096|HMGA1_HUMAN High mobility group protein HMG-I/HMG-Y OS=Homo sapiens GN=HMGA1 PE=1 SV=3	1;2;3	600	0.44018	0.676421	0.142593	-1.79538
29.5555	29.7588	29.2197	28.1021	27.9385	28.3677	28.06	27.9944	28.4561	29.5555	29.7588	29.2197	28.1021	27.9385	28.3677	28.06	27.9944	28.4561	S	2	1	9.45663e-202	240.18	202.58	174.02	-0.87958	4583100000	390	0.0023821	0.0399192	-1.3752	-6.84626	0.00326863	0.0327489	-1.34117	-6.28737	P02545	390	P02545	P02545	Prelamin-A/C;Lamin-A/C	LMNA	AYRKLLEGEEERLRLSPSPTSQRSRGRASSH	sp|P02545|LMNA_HUMAN Prelamin-A/C OS=Homo sapiens GN=LMNA PE=1 SV=1	1;2	456	-0.38762	-0.134497	-0.987582	-1.20667
24.5485	24.3822	24.4422	25.3402	25.6608	23.9298	26.4345	26.3895	26.2103	24.5485	24.3822	24.4422	25.3402	25.6608	23.9298	26.4345	26.3895	26.2103	S	3	1	0	383.77	361.13	73.212	0.13734	4476900000	1943	0.385804	0.591583	0.519281	0.97265	2.32208e-05	0.00618416	1.88716	22.4719	P35579	1943	P35579	P35579	Myosin-9	MYH9	FVVPRRMARKGAGDGSDEEVDGKADGAEAKP	sp|P35579|MYH9_HUMAN Myosin-9 OS=Homo sapiens GN=MYH9 PE=1 SV=4	1	747	0.872079	1.14187	-0.352798	0.745295
28.4775	28.5273	28.2142	28.7113	28.7065	29.0568	28.8416	28.7145	29.3739	28.4775	28.5273	28.2142	28.7113	28.7065	29.0568	28.8416	28.7145	29.3739	S	2	0.999985	0	407.65	363.94	255.83	0.46581	4202200000	216	0.0504905	0.193615	0.41855	2.76691	0.0636615	0.181067	0.570353	2.54471	Q09666	216	Q09666	Q09666	Neuroblast differentiation-associated protein AHNAK	AHNAK	SGKTVIRLPSGSGAASPTGSAVDIRAGAISA	sp|Q09666|AHNK_HUMAN Neuroblast differentiation-associated protein AHNAK OS=Homo sapiens GN=AHNAK PE=1 SV=2	1;2;3	1121	-0.0563278	-0.358479	0.474878	0.928832
28.1225	28.4562	28.5585	28.8463	28.7856	28.8224	28.313	28.3627	28.3956	28.1225	28.4562	28.5585	28.8463	28.7856	28.8224	28.313	28.3627	28.3956	T	2	0.998374	2.71511e-65	173.59	151.84	173.59	-0.39496	3494600000	221	0.0297773	0.145458	0.439023	3.30558	0.877665	0.92294	-0.0219472	-0.164026	P23396	221	P23396	P23396	40S ribosomal protein S3	RPS3	DHVSIVEPKDEILPTTPISEQKGGKPEPPAM	sp|P23396|RS3_HUMAN 40S ribosomal protein S3 OS=Homo sapiens GN=RPS3 PE=1 SV=2	1	659	-0.0536528	-0.329915	0.492675	0.307968
27.5682	27.9916	28.1846	28.3792	28.1929	28.3899	27.1307	27.3558	26.9388	27.5682	27.9916	28.1846	28.3792	28.1929	28.3899	27.1307	27.3558	26.9388	T	2	1	5.17329e-186	222.07	189.88	88.036	-0.19571	3378300000	18	0.103218	0.291349	0.405896	2.10373	0.0239864	0.101759	-0.773031	-3.54125	P10412	18	P10412	P10412	Histone H1.4	HIST1H1E	ETAPAAPAAPAPAEKTPVKKKARKSAGAAKR	sp|P10412|H14_HUMAN Histone H1.4 OS=Homo sapiens GN=HIST1H1E PE=1 SV=2	1;2	535	-0.574519	-0.677364	0.980415	-0.0956675
27.9448	27.9602	27.5939	29.1564	28.6859	21.9044	28.7012	28.8823	28.8423	27.9448	27.9602	27.5939	29.1564	28.6859	21.9044	28.7012	28.8823	28.8423	S	2	0.999399	1.59555e-300	273.72	255.66	273.72	-0.53017	3174200000	261	0.62218	0.771726	-1.2507	-0.533142	0.00176721	0.0236232	0.975693	7.4128	Q06210	261	Q06210	Q06210	Glutamine--fructose-6-phosphate aminotransferase [isomerizing] 1	GFPT1	RGKDKKGSCNLSRVDSTTCLFPVEEKAVEYY	sp|Q06210|GFPT1_HUMAN Glutamine--fructose-6-phosphate aminotransferase [isomerizing] 1 OS=Homo sapiens GN=GFPT1 PE=1 SV=3	1	1096	0.549788	0.509881	-1.80049	0.465811
28.9175	29.0399	28.8057	28.0406	27.9485	28.244	27.2412	27.2166	27.0922	28.9175	29.0399	28.8057	28.0406	27.9485	28.244	27.2412	27.2166	27.0922	S	2	1	0	326.19	279	140.28	-0.1045	3024200000	30	0.00157918	0.0330505	-0.843306	-7.63676	2.91392e-05	0.00618416	-1.73766	-21.2236	Q9UHD8	30	Q9UHD8	Q9UHD8	Septin-9	2020-09-09	RLRRLGDSSGPALKRSFEVEEVETPNSTPPR	sp|Q9UHD8|SEPT9_HUMAN Septin-9 OS=Homo sapiens GN=SEPT9 PE=1 SV=2	1;2	2835	0.440486	-0.278701	-1.28379	-1.45896
24.9844	25.1937	25.1609	24.9098	25.6223	25.0138	25.0072	25.1517	25.4948	24.9844	25.1937	25.1609	24.9098	25.6223	25.0138	25.0072	25.1517	25.4948	S	3	1	0	293.35	292.88	206.64	0.032196	2944700000	2	0.780598	0.87666	0.0689665	0.29792	0.544225	0.682814	0.104923	0.661895	P63165	2	P63165	P63165	Small ubiquitin-related modifier 1	SUMO1	______________MSDQEAKPSTEDLGDKK	sp|P63165|SUMO1_HUMAN Small ubiquitin-related modifier 1 OS=Homo sapiens GN=SUMO1 PE=1 SV=1	1	1002	-0.398235	0.112137	0.467202	-0.00721391
26.2196	27.4284	26.3189	29.5478	25.6486	30.2707	26.4925	26.151	26.2002	26.2196	27.4284	26.3189	29.5478	25.6486	30.2707	26.4925	26.151	26.2002	S	2	1	1.18183e-79	192.14	60.914	90.108	0.15531	2862200000	809	0.285052	0.503114	1.83341	1.2331	0.404251	0.563868	-0.374368	-0.931663	Q92598	809	Q92598	Q92598	Heat shock protein 105 kDa	HSPH1	NTCEPVVTQPKPKIESPKLERTPNGPNIDKK	sp|Q92598|HS105_HUMAN Heat shock protein 105 kDa OS=Homo sapiens GN=HSPH1 PE=1 SV=1	1	2072	0.552937	0.545726	1.28048	-0.920094
23.3344	23.4084	23.3056	22.8708	23.2168	22.9118	23.1233	22.9257	23.0204	23.3344	23.4084	23.3056	22.8708	23.2168	22.9118	23.1233	22.9257	23.0204	S	3	1	0	419.89	357.81	100.93	-0.47046	2692500000	768	0.0367517	0.161742	-0.34971	-3.08502	0.00728667	0.0512898	-0.32637	-5.0391	P48681	768	P48681	P48681	Nestin	NES	ETLRTLEKETQQRRRSLGEQDQMTLRPPEKV	sp|P48681|NEST_HUMAN Nestin OS=Homo sapiens GN=NES PE=1 SV=2	1	833	-0.0934766	-0.0596085	-0.256233	-0.266761
27.9197	27.5285	27.9571	27.3402	27.303	27.2429	27.2656	26.5499	27.6599	27.9197	27.5285	27.9571	27.3402	27.303	27.2429	27.2656	26.5499	27.6599	S	2	1	0	346.07	309.54	47.532	0.69688	2583600000	133	0.0223869	0.123298	-0.506426	-3.61851	0.142131	0.295103	-0.643308	-1.82451	P51858	133	P51858	P51858	Hepatoma-derived growth factor	HDGF	AAEGDGDKKGNAEGSSDEEGKLVIDEPAKEK	sp|P51858|HDGF_HUMAN Hepatoma-derived growth factor OS=Homo sapiens GN=HDGF PE=1 SV=1	1;2	899	0.472722	0.250735	-0.979148	-0.894043
22.3044	22.288	22.9375	22.4882	22.1194	22.1384	22.1681	21.9378	22.5828	22.3044	22.288	22.9375	22.4882	22.1194	22.1384	22.1681	21.9378	22.5828	S	3	1	2.72275e-225	231.21	212.17	224.71	0.11956	2568100000	102	0.346542	0.556657	-0.261272	-1.06588	0.381241	0.546417	-0.280357	-0.983047	P54105	102	P54105	P54105	Methylosome subunit pICln	CLNS1A	EEESKEPVADEEEEDSDDDVEPITEFRFVPS	sp|P54105|ICLN_HUMAN Methylosome subunit pICln OS=Homo sapiens GN=CLNS1A PE=1 SV=1	1	924	0.228447	-0.215264	-0.489719	-0.0650924
28.1559	28.0643	27.7986	27.5995	27.923	28.2964	27.5614	27.8175	27.9153	28.1559	28.0643	27.7986	27.5995	27.923	28.2964	27.5614	27.8175	27.9153	S	2	0.999997	2.60629e-39	153.97	141.01	153.97	-0.15825	2545000000	179	0.784847	0.879409	-0.0665868	-0.291942	0.183597	0.345547	-0.241481	-1.60577	P02794	179	P02794	P02794	Ferritin heavy chain;Ferritin heavy chain, N-terminally processed	FTH1	SGLAEYLFDKHTLGDSDNES___________	sp|P02794|FRIH_HUMAN Ferritin heavy chain OS=Homo sapiens GN=FTH1 PE=1 SV=2	1	459	-1.51725	-1.31928	1.45066	1.0778
27.922	27.5029	27.9461	27.3333	27.3007	27.2595	27.2584	26.5026	27.6599	27.922	27.5029	27.9461	27.3333	27.3007	27.2595	27.2584	26.5026	27.6599	S	2	1	0	325.98	325.98	47.532	0.69688	2535200000	132	0.0276427	0.13907	-0.492492	-3.38558	0.152528	0.310798	-0.650002	-1.76386	P51858	132	P51858	P51858	Hepatoma-derived growth factor	HDGF	EAAEGDGDKKGNAEGSSDEEGKLVIDEPAKE	sp|P51858|HDGF_HUMAN Hepatoma-derived growth factor OS=Homo sapiens GN=HDGF PE=1 SV=1	1;2	899	0.472722	0.250735	-0.965214	-0.900736
27.661	27.3667	26.9428	27.3247	27.6295	27.6649	26.8979	27.3958	27.4055	27.661	27.3667	26.9428	27.3247	27.6295	27.6649	26.8979	27.3958	27.4055	S	2	1	1.3936e-110	207.25	133.75	118.88	-0.27411	2340000000	181	0.409132	0.615134	0.216226	0.921083	0.752196	0.832845	-0.0904643	-0.338232	Q9H1E3	181	Q9H1E3	Q9H1E3	Nuclear ubiquitous casein and cyclin-dependent kinase substrate 1	NUCKS1	EKKMPKPRLKATVTPSPVKGKGKVGRPTASK	sp|Q9H1E3|NUCKS_HUMAN Nuclear ubiquitous casein and cyclin-dependent kinase substrate 1 OS=Homo sapiens GN=NUCKS1 PE=1 SV=1	1;2	2507	0.508593	0.763931	-0.292367	-0.854396
27.477	28.2883	28.0178	27.9259	27.9	27.9969	27.7156	27.5911	27.6318	27.477	28.2883	28.0178	27.9259	27.9	27.9969	27.7156	27.5911	27.6318	S	2	0.999989	1.68094e-59	177.42	139.72	168.46	-0.3488	2314400000	682	0.958701	0.980526	0.0132376	0.0551	0.308113	0.477743	-0.281539	-1.16679	Q9Y2W1	682	Q9Y2W1	Q9Y2W1	Thyroid hormone receptor-associated protein 3	THRAP3	AKNKKSPEIHRRIDISPSTFRKHGLAHDEMK	sp|Q9Y2W1|TR150_HUMAN Thyroid hormone receptor-associated protein 3 OS=Homo sapiens GN=THRAP3 PE=1 SV=2	1	2976	0.077947	-0.0861216	-0.0647093	-0.195418
27.9241	28.1169	27.8814	27.9992	27.899	27.9592	27.7898	27.7415	27.8733	27.9241	28.1169	27.8814	27.9992	27.899	27.9592	27.7898	27.7415	27.8733	S	2	1	1.77603e-23	153.05	145.92	153.05	-0.13065	2310000000	2	0.795527	0.88624	-0.0216262	-0.27697	0.10322	0.245489	-0.172567	-2.10371	P26368	2	P26368	P26368	Splicing factor U2AF 65 kDa subunit	U2AF2	______________MSDFDEFERQLNENKQE	sp|P26368|U2AF2_HUMAN Splicing factor U2AF 65 kDa subunit OS=Homo sapiens GN=U2AF2 PE=1 SV=4	1	683	-0.218685	-0.308256	0.197059	0.135689
27.6013	28.3379	27.7822	27.8818	27.7323	28.0646	27.4329	27.5054	27.5136	27.6013	28.3379	27.7822	27.8818	27.7323	28.0646	27.4329	27.5054	27.5136	S	2	0.999995	7.72036e-60	179.8	114.17	158.47	-0.26664	2283100000	658	0.955833	0.97912	-0.0142352	-0.0589326	0.130713	0.281752	-0.423185	-1.89685	Q9NYF8	658	Q9NYF8	Q9NYF8	Bcl-2-associated transcription factor 1	BCLAF1	STRQKSPEIHRRIDISPSTLRKHTRLAGEER	sp|Q9NYF8|BCLF1_HUMAN Bcl-2-associated transcription factor 1 OS=Homo sapiens GN=BCLAF1 PE=1 SV=2	1	2736	0.356791	0.183323	-0.371026	-0.606508
27.9243	28.3386	27.8303	27.8893	28.2996	27.7796	27.4221	27.4643	27.6109	27.9243	28.3386	27.8303	27.8893	28.2996	27.7796	27.4221	27.4643	27.6109	S	2	1	1.3477e-99	194.85	173.85	194.85	-0.074429	2272000000	2	0.860824	0.924086	-0.0415516	-0.186917	0.0329397	0.122437	-0.531969	-3.19876	P06454	2	P06454	P06454	Prothymosin alpha;Prothymosin alpha, N-terminally processed;Thymosin alpha-1	PTMA	______________MSDAAVDTSSEITTKDL	sp|P06454|PTMA_HUMAN Prothymosin alpha OS=Homo sapiens GN=PTMA PE=1 SV=2	1	485	0.735636	-0.0459773	-0.777187	-0.485992
27.6085	28.0684	27.2744	27.0628	27.3498	27.1845	27.4586	27.713	27.6993	27.6085	28.0684	27.2744	27.0628	27.3498	27.1845	27.4586	27.713	27.6993	S	2	1	2.52243e-251	247.22	223.89	156.78	-1.1782	2139300000	91	0.138902	0.343353	-0.451368	-1.84431	0.918116	0.948532	-0.0267665	-0.10945	Q9H6F5	91	Q9H6F5	Q9H6F5	Coiled-coil domain-containing protein 86	CCDC86	AGLESPQGQPEPGAASPQRQQDLHLESPQRQ	sp|Q9H6F5|CCD86_HUMAN Coiled-coil domain-containing protein 86 OS=Homo sapiens GN=CCDC86 PE=1 SV=1	1;2	2551	-0.587928	-1.03852	0.13656	1.01175
28.1772	27.9186	27.5047	27.8982	27.5998	27.764	27.9264	27.7707	26.3845	28.1772	27.9186	27.5047	27.8982	27.5998	27.764	27.9264	27.7707	26.3845	S	2	0.999899	1.28052e-256	255.72	215.97	79.805	0.38635	2053500000	210	0.625845	0.773961	-0.112847	-0.527351	0.391694	0.554066	-0.506337	-0.959386	Q09666	210	Q09666	Q09666	Neuroblast differentiation-associated protein AHNAK	AHNAK	VDVETQSGKTVIRLPSGSGAASPTGSAVDIR	sp|Q09666|AHNK_HUMAN Neuroblast differentiation-associated protein AHNAK OS=Homo sapiens GN=AHNAK PE=1 SV=2	1;2;3	1121	-0.0563278	-0.358479	-0.0565192	-0.147858
26.8048	25.4274	25.4791	20.7108	20.3009	26.91	28.5972	28.7576	27.4066	26.8048	25.4274	25.4791	20.7108	20.3009	26.91	28.5972	28.7576	27.4066	S	2	0.999342	0	331.46	305.6	271.39	-1.1527	2049300000	83	0.209614	0.43148	-3.2632	-1.49346	0.0192932	0.0904211	2.35006	3.78854	Q14103	83	Q14103	Q14103	Heterogeneous nuclear ribonucleoprotein D0	HNRNPD	IDASKNEEDEGHSNSSPRHSEAATAQREEWK	sp|Q14103|HNRPD_HUMAN Heterogeneous nuclear ribonucleoprotein D0 OS=Homo sapiens GN=HNRNPD PE=1 SV=1	1;2	1243	-0.182219	-0.52246	-3.08098	2.87252
27.6837	28.0372	27.6427	27.9543	27.4681	27.5254	27.6719	27.8452	27.4892	27.6837	28.0372	27.6427	27.9543	27.4681	27.5254	27.6719	27.8452	27.4892	S	3	1	3.67613e-141	190.97	175.68	178.89	0.87231	2020000000	149	0.522489	0.702369	-0.138622	-0.70002	0.50296	0.651386	-0.119109	-0.735266	Q13283	149	Q13283	Q13283	Ras GTPase-activating protein-binding protein 1	G3BP1	QDEVFGGFVTEPQEESEEEVEEPEERQQTPE	sp|Q13283|G3BP1_HUMAN Ras GTPase-activating protein-binding protein 1 OS=Homo sapiens GN=G3BP1 PE=1 SV=1	1	1180	-0.15937	-0.27469	0.0207488	0.155581
26.4303	29.1827	25.5303	28.0174	26.4108	28.5851	26.6757	27.064	26.84	26.4303	29.1827	25.5303	28.0174	26.4108	28.5851	26.6757	27.064	26.84	S	2	0.999999	1.04368e-159	234.26	154.37	183.27	0.068631	1999500000	142	0.65104	0.788515	0.623321	0.48808	0.873177	0.920069	-0.187873	-0.170116	Q16643	142	Q16643	Q16643	Drebrin	DBN1	GAIGQRLSNGLARLSSPVLHRLRLREDENAE	sp|Q16643|DREB_HUMAN Drebrin OS=Homo sapiens GN=DBN1 PE=1 SV=4	1	1388	0.709364	1.22961	-0.0860427	-1.41749
28.0977	28.5586	28.207	27.0564	27.5112	27.3315	26.9713	26.9615	26.9005	28.0977	28.5586	28.207	27.0564	27.5112	27.3315	26.9713	26.9615	26.9005	S	2	1	0	313.81	273.33	288.96	-0.34696	1962000000	359	0.00674808	0.064983	-0.988097	-5.14922	0.000673622	0.0148924	-1.34334	-9.54217	A0A0B4J1V8;Q9NQ55	359;359	A0A0B4J1V8	A0A0B4J1V8	Suppressor of SWI4 1 homolog	PPAN-P2RY11;PPAN	RKKSLEGMKKARVGGSDEEASGIPSRTASLE	tr|A0A0B4J1V8|A0A0B4J1V8_HUMAN HCG2039996 OS=Homo sapiens GN=PPAN-P2RY11 PE=3 SV=1;sp|Q9NQ55|SSF1_HUMAN Suppressor of SWI4 1 homolog OS=Homo sapiens GN=PPAN PE=2 SV=1	1	6	-0.612176	-1.41261	-0.375921	0.0692759
25.2607	24.3472	24.4142	27.8875	28.085	27.892	NaN	29.7617	27.0657	25.2607	24.3472	24.4142	27.8875	28.085	27.892	17.9923	29.7617	27.0657	S	2	1	0.000642387	118.41	38.243	95.311	-0.20165	1939800000	1112	0.000402749	0.0198852	3.2808	10.8963	0.944244	0.966198	0.265857	0.0744273	Q9UQ35	1112	Q9UQ35	Q9UQ35	Serine/arginine repetitive matrix protein 2	SRRM2	GRSRSSSPVTELASRSPIRQDRGEFSASPML	sp|Q9UQ35|SRRM2_HUMAN Serine/arginine repetitive matrix protein 2 OS=Homo sapiens GN=SRRM2 PE=1 SV=2	1	2936	0.19416	0.200354	3.08664	0.0655028
22.2933	24.1525	22.9983	23.9318	28.2376	24.2287	28.0817	28.4986	27.6517	22.2933	24.1525	22.9983	23.9318	28.2376	24.2287	28.0817	28.4986	27.6517	S	3	0.999999	0	304.81	283.14	304.81	-0.38197	1938500000	2029	0.194874	0.416173	2.31795	1.5552	0.00115514	0.0190195	4.92927	8.2915	E9PAV3	2029	E9PAV3	E9PAV3	Nascent polypeptide-associated complex subunit alpha, muscle-specific form	NACA	SNIQENTQTPTVQEESEEEEVDETGVEVKDI	sp|E9PAV3|NACAM_HUMAN Nascent polypeptide-associated complex subunit alpha, muscle-specific form OS=Homo sapiens GN=NACA PE=1 SV=1	1;2	61	-0.231448	-0.321614	2.5494	5.25088
26.9062	26.8931	26.5453	26.9392	27.4514	26.0989	27.4433	27.7711	27.3438	26.9062	26.8931	26.5453	26.9392	27.4514	26.0989	27.4433	27.7711	27.3438	S	2	1	6.3749e-223	255.93	200.28	170.89	-0.38035	1831100000	496	0.912184	0.957528	0.048329	0.117425	0.0135183	0.0735075	0.737849	4.21624	Q9NYF8	496	Q9NYF8	Q9NYF8	Bcl-2-associated transcription factor 1	BCLAF1	EDKNSERITVKKETQSPEQVKSEKLKDLFDY	sp|Q9NYF8|BCLF1_HUMAN Bcl-2-associated transcription factor 1 OS=Homo sapiens GN=BCLAF1 PE=1 SV=2	1	2736	0.356791	0.183323	-0.308462	0.554526
26.6361	27.0794	26.8375	27.3573	27.1992	27.4226	26.0315	26.2258	25.7916	26.6361	27.0794	26.8375	27.3573	27.1992	27.4226	26.0315	26.2258	25.7916	T	2	1	1.79946e-185	221.99	199.1	199.41	0.10706	1821600000	18	0.0300968	0.146539	0.475368	3.29419	0.00964421	0.0599902	-0.834731	-4.65239	P16402	18	P16402	P16402	Histone H1.3	HIST1H1D	ETAPLAPTIPAPAEKTPVKKKAKKAGATAGK	sp|P16402|H13_HUMAN Histone H1.3 OS=Homo sapiens GN=HIST1H1D PE=1 SV=2	1;2	592	0.697226	1.33744	-0.221857	-2.17217
26.8423	26.8837	26.7453	26.0733	26.1903	25.9322	26.1456	26.0081	25.926	26.8423	26.8837	26.7453	26.0733	26.1903	25.9322	26.1456	26.0081	25.926	S	2	1	0	358.49	333.95	308.52	-0.31417	1793600000	2	0.000878144	0.0266786	-0.758537	-8.9071	0.000468696	0.0131374	-0.797229	-10.4794	Q9UQ80	2	Q9UQ80	Q9UQ80	Proliferation-associated protein 2G4	PA2G4	______________MSGEDEQQEQTIAEDLV	sp|Q9UQ80|PA2G4_HUMAN Proliferation-associated protein 2G4 OS=Homo sapiens GN=PA2G4 PE=1 SV=3	1	2938	-0.479125	-0.487177	-0.279412	-0.310052
27.1454	27.4468	26.8297	27.3579	27.737	28.4099	27.7877	27.4294	27.5038	27.1454	27.4468	26.8297	27.3579	27.737	28.4099	27.7877	27.4294	27.5038	S	2	1	2.70875e-171	220.81	186.99	220.81	0.99047	1787700000	243	0.122503	0.320767	0.694315	1.95322	0.106949	0.251273	0.432988	2.07232	Q9Y2W1	243	Q9Y2W1	Q9Y2W1	Thyroid hormone receptor-associated protein 3	THRAP3	YGTGSASRASAVSELSPRERSPALKSPLQSV	sp|Q9Y2W1|TR150_HUMAN Thyroid hormone receptor-associated protein 3 OS=Homo sapiens GN=THRAP3 PE=1 SV=2	1;2	2976	0.077947	-0.0861216	0.616368	0.519109
21.746	22.1533	21.3805	22.4301	22.4624	21.9439	22.1492	22.146	22.5358	21.746	22.1533	21.3805	22.4301	22.4624	21.9439	22.1492	22.146	22.5358	S	2	1	0	470.39	442.9	450.12	0.74323	1770200000	181	0.136639	0.340081	0.518845	1.85849	0.115585	0.263903	0.517038	2.00402	O00264	181	O00264	O00264	Membrane-associated progesterone receptor component 1	PGRMC1	HVGKLLKEGEEPTVYSDEEEPKDESARKND_	sp|O00264|PGRC1_HUMAN Membrane-associated progesterone receptor component 1 OS=Homo sapiens GN=PGRMC1 PE=1 SV=3	1	91	0.441924	0.402387	0.0769202	0.114651
27.5229	27.7895	27.5375	27.2813	26.9569	27.1337	26.8784	27.1267	26.9005	27.5229	27.7895	27.5375	27.2813	26.9569	27.1337	26.8784	27.1267	26.9005	S	2	1	0	411.58	385.54	110.6	0.69048	1690400000	5752	0.0181327	0.10933	-0.492704	-3.86094	0.00526	0.0419935	-0.64809	-5.51964	Q09666	5752	Q09666	Q09666	Neuroblast differentiation-associated protein AHNAK	AHNAK	SGSKGDLKSSKASLGSLEGEAEAEASSPKGK	sp|Q09666|AHNK_HUMAN Neuroblast differentiation-associated protein AHNAK OS=Homo sapiens GN=AHNAK PE=1 SV=2	1;2;3	1121	-0.0563278	-0.358479	-0.436377	-0.289611
25.8561	25.879	25.8661	28.3701	27.8041	28.1739	27.981	27.8669	27.468	25.8561	25.879	25.8661	28.3701	27.8041	28.1739	27.981	27.8669	27.468	S	3	1	1.8973e-226	228.33	204.9	200.63	-0.09689	1681300000	1312	0.000172056	0.0142443	2.24894	13.543	0.000255986	0.0102156	1.90486	12.238	P46821	1312	P46821	P46821	Microtubule-associated protein 1B;MAP1B heavy chain;MAP1 light chain LC1	MAP1B	VSPEVTQEVVEEHCASPEDKTLEVVSPSQSV	sp|P46821|MAP1B_HUMAN Microtubule-associated protein 1B OS=Homo sapiens GN=MAP1B PE=1 SV=2	1;2	819	2.18439	2.3644	0.0645504	-0.459546
26.0297	26.073	25.6042	26.5406	26.2522	25.9291	25.9823	26.0798	26.2461	26.0297	26.073	25.6042	26.5406	26.2522	25.9291	25.9823	26.0798	26.2461	S	2	1	1.46745e-121	192.85	181.11	64.103	-0.28711	1636400000	1320	0.217557	0.438791	0.338373	1.46199	0.299332	0.469695	0.200442	1.19147	Q9UQ35	1320	Q9UQ35	Q9UQ35	Serine/arginine repetitive matrix protein 2	SRRM2	WGGPHFSPEHKELSNSPLRENSFGSPLEFRN	sp|Q9UQ35|SRRM2_HUMAN Serine/arginine repetitive matrix protein 2 OS=Homo sapiens GN=SRRM2 PE=1 SV=2	1;2;3	2936	0.19416	0.200354	0.144213	8.7738e-05
27.9451	25.5715	28.1085	25.56	26.7171	24.2924	28.9457	26.6202	26.93	27.9451	25.5715	28.1085	25.56	26.7171	24.2924	28.9457	26.6202	26.93	S	2	0.997836	4.2977e-05	121.21	29.507	121.21	-0.44818	1620400000	1987	0.193076	0.413836	-1.68519	-1.56306	0.804394	0.86998	0.290287	0.264598	Q9UQ35	1987	Q9UQ35	Q9UQ35	Serine/arginine repetitive matrix protein 2	SRRM2	SRTSPITRRRSRSRTSPVTRRRSRSRTSPVT	sp|Q9UQ35|SRRM2_HUMAN Serine/arginine repetitive matrix protein 2 OS=Homo sapiens GN=SRRM2 PE=1 SV=2	1;2;3	2936	0.19416	0.200354	-1.87935	0.0899328
27.8704	25.5084	28.1085	25.5095	26.7147	24.1315	28.9443	26.574	26.894	27.8704	25.5084	28.1085	25.5095	26.7147	24.1315	28.9443	26.574	26.894	S	2	0.999972	4.2977e-05	121.21	29.507	104.3	0.68453	1604300000	1984	0.200142	0.420933	-1.7105	-1.53261	0.795568	0.865203	0.308366	0.276912	Q9UQ35	1984	Q9UQ35	Q9UQ35	Serine/arginine repetitive matrix protein 2	SRRM2	RSRSRTSPITRRRSRSRTSPVTRRRSRSRTS	sp|Q9UQ35|SRRM2_HUMAN Serine/arginine repetitive matrix protein 2 OS=Homo sapiens GN=SRRM2 PE=1 SV=2	2	2936	0.19416	0.200354	-1.90466	0.108011
26.761	26.7264	26.4353	26.9725	26.9695	27.2389	27.4264	27.4699	27.3449	26.761	26.7264	26.4353	26.9725	26.9695	27.2389	27.4264	27.4699	27.3449	S	2	1	1.78533e-75	186.62	170.48	168.69	0.18797	1572200000	738	0.037234	0.162497	0.419431	3.07162	0.00213267	0.026498	0.772865	7.05153	Q8IYB3	738	Q8IYB3	Q8IYB3	Serine/arginine repetitive matrix protein 1	SRRM1	RVSRTPEPKKIKKAASPSPQSVRRVSSSRSV	sp|Q8IYB3|SRRM1_HUMAN Serine/arginine repetitive matrix protein 1 OS=Homo sapiens GN=SRRM1 PE=1 SV=2	1;2;3	1823	0.538551	0.248733	-0.11912	0.524132
26.9872	27.1912	26.5948	26.7848	20.885	27.5981	27.6701	27.1581	28.0122	26.9872	27.1912	26.5948	26.7848	20.885	27.5981	27.6701	27.1581	28.0122	S	2	1	0	289.3	269.74	212.39	0.093012	1552500000	5731	0.436033	0.637269	-1.83505	-0.864588	0.0858204	0.218566	0.689073	2.26902	Q09666	5731	Q09666	Q09666	Neuroblast differentiation-associated protein AHNAK	AHNAK	KFNFSKPKGKGGVTGSPEASISGSKGDLKSS	sp|Q09666|AHNK_HUMAN Neuroblast differentiation-associated protein AHNAK OS=Homo sapiens GN=AHNAK PE=1 SV=2	1;2	1121	-0.0563278	-0.358479	-1.77873	1.04755
25.7302	25.8189	25.8672	28.2771	27.7282	28.0905	27.8334	27.5603	27.3378	25.7302	25.8189	25.8672	28.2771	27.7282	28.0905	27.8334	27.5603	27.3378	S	3	0.999825	1.36047e-179	201.49	181.86	176.88	0.35538	1535300000	1298	0.000178908	0.0142443	2.22651	13.409	0.000285224	0.010745	1.77172	11.9042	P46821	1298	P46821	P46821	Microtubule-associated protein 1B;MAP1B heavy chain;MAP1 light chain LC1	MAP1B	PNEIKVSAEAEVAPVSPEVTQEVVEEHCASP	sp|P46821|MAP1B_HUMAN Microtubule-associated protein 1B OS=Homo sapiens GN=MAP1B PE=1 SV=2	1;2	819	2.18439	2.3644	0.0421162	-0.592683
24.4243	24.8741	24.3437	24.397	24.493	25.0218	25.2415	25.9496	25.9329	24.4243	24.8741	24.3437	24.397	24.493	25.0218	25.2415	25.9496	25.9329	S	2	1	4.96314e-37	159.02	145.88	46.481	-0.52751	1517500000	402	0.742196	0.852439	0.0898647	0.352582	0.0153242	0.0792987	1.16065	4.06194	Q8IYB3	402	Q8IYB3	Q8IYB3	Serine/arginine repetitive matrix protein 1	SRRM1	RLSPSASPPRRRHRPSPPATPPPKTRHSPTP	sp|Q8IYB3|SRRM1_HUMAN Serine/arginine repetitive matrix protein 1 OS=Homo sapiens GN=SRRM1 PE=1 SV=2	2	1823	0.538551	0.248733	-0.448686	0.91192
24.4243	24.8741	24.3437	24.397	24.493	25.0218	25.2415	25.9496	25.9329	24.4243	24.8741	24.3437	24.397	24.493	25.0218	25.2415	25.9496	25.9329	T	2	1	4.96314e-37	159.02	145.88	46.481	-0.52751	1517500000	406	0.742196	0.852439	0.0898647	0.352582	0.0153242	0.0792987	1.16065	4.06194	Q8IYB3	406	Q8IYB3	Q8IYB3	Serine/arginine repetitive matrix protein 1	SRRM1	SASPPRRRHRPSPPATPPPKTRHSPTPQQSN	sp|Q8IYB3|SRRM1_HUMAN Serine/arginine repetitive matrix protein 1 OS=Homo sapiens GN=SRRM1 PE=1 SV=2	2	1823	0.538551	0.248733	-0.448686	0.91192
20.4109	20.3482	21.4176	19.9804	20.2443	20.0824	19.7464	19.1798	20.0484	20.4109	20.3482	21.4176	19.9804	20.2443	20.0824	19.7464	19.1798	20.0484	S	2	1	0	317.14	263.77	48.004	0.046147	1485800000	121	0.153957	0.367437	-0.623173	-1.75587	0.0680404	0.188382	-1.06737	-2.48234	Q9NR30	121	Q9NR30	Q9NR30	Nucleolar RNA helicase 2	DDX21	VVSSKTKKVTKNEEPSEEEIDAPKPKKMKKE	sp|Q9NR30|DDX21_HUMAN Nucleolar RNA helicase 2 OS=Homo sapiens GN=DDX21 PE=1 SV=5	1	2657	-0.213438	-0.669312	-0.409735	-0.398055
26.2687	26.2225	25.7438	27.1123	26.4646	26.265	26.0115	26.2	26.3674	26.2687	26.2225	25.7438	27.1123	26.4646	26.265	26.0115	26.2	26.3674	S	3	1	2.18499e-239	252.02	232.04	41.86	-0.070156	1458200000	110	0.154824	0.367843	0.535631	1.75106	0.591437	0.722084	0.114637	0.582579	Q13425	110	Q13425	Q13425	Beta-2-syntrophin	SNTB2	SPPAPPRGPAGEAGASPPVRRVRVVKQEAGG	sp|Q13425|SNTB2_HUMAN Beta-2-syntrophin OS=Homo sapiens GN=SNTB2 PE=1 SV=1	1	1194	-0.185688	-0.243045	0.721319	0.357681
20.9863	21.3661	21.3226	21.4046	20.8644	21.9666	22.0546	24.6849	23.781	20.9863	21.3661	21.3226	21.4046	20.8644	21.9666	22.0546	24.6849	23.781	S	3	1	0	393.8	362.15	234.62	-0.034819	1451100000	177	0.611905	0.764168	0.186868	0.549491	0.0431441	0.143885	2.28189	2.9223	Q9NYF8	177	Q9NYF8	Q9NYF8	Bcl-2-associated transcription factor 1	BCLAF1	QEKQTKKAEGEPQEESPLKSKSQEEPKDTFE	sp|Q9NYF8|BCLF1_HUMAN Bcl-2-associated transcription factor 1 OS=Homo sapiens GN=BCLAF1 PE=1 SV=2	1	2736	0.356791	0.183323	-0.169923	2.09857
26.7332	27.1217	26.7159	28.7807	27.1001	27.3205	26.3833	26.3994	26.3508	26.7332	27.1217	26.7159	28.7807	27.1001	27.3205	26.3833	26.3994	26.3508	S	2	0.960981	2.07338e-46	154.81	12.639	144.18	0.42401	1449700000	2	0.182081	0.401227	0.876859	1.61281	0.022857	0.0991102	-0.479088	-3.59513	P16403	2	P16403	P16403	Histone H1.2	HIST1H1C	______________MSETAPAAPAAAPPAEK	sp|P16403|H12_HUMAN Histone H1.2 OS=Homo sapiens GN=HIST1H1C PE=1 SV=2	1	593	0.349587	-0.548079	0.527272	0.0689904
25.9113	26.4533	26.4017	26.0343	26.7538	26.1297	26.1475	25.8194	26.4107	25.9113	26.4533	26.4017	26.0343	26.7538	26.1297	26.1475	25.8194	26.4107	S	2	1	4.5972e-297	266.2	226.32	121.92	-0.53054	1443400000	165	0.867461	0.927959	0.0505416	0.177881	0.622419	0.743524	-0.129496	-0.532764	P51858	165	P51858	P51858	Hepatoma-derived growth factor	HDGF	EKGALKRRAGDLLEDSPKRPKEAENPEGEEK	sp|P51858|HDGF_HUMAN Hepatoma-derived growth factor OS=Homo sapiens GN=HDGF PE=1 SV=1	1	899	0.472722	0.250735	-0.42218	-0.380231
25.8647	26.105	26.2493	26.4861	26.3146	26.2448	26.1678	26.324	26.079	25.8647	26.105	26.2493	26.4861	26.3146	26.2448	26.1678	26.324	26.079	S	4	0.973158	1.42505e-279	257.73	240.84	64.914	-0.24228	1412400000	14	0.10734	0.298738	0.275502	2.06909	0.428188	0.584616	0.117235	0.880759	Q96EB6	14	Q96EB6	Q96EB6	NAD-dependent protein deacetylase sirtuin-1;SirtT1 75 kDa fragment	SIRT1	__MADEAALALQPGGSPSAAGADREAASSPA	sp|Q96EB6|SIR1_HUMAN NAD-dependent protein deacetylase sirtuin-1 OS=Homo sapiens GN=SIRT1 PE=1 SV=2	1;2	2174	0.0794576	-0.261074	0.196044	0.378309
25.84	25.8685	25.1021	26.2459	26.2754	26.1996	26.2555	26.3397	26.8981	25.84	25.8685	25.1021	26.2459	26.2754	26.1996	26.2555	26.3397	26.8981	S	3	1	1.34217e-265	235.94	221.75	166.28	-0.2093	1389900000	743	0.0647579	0.225352	0.636747	2.52865	0.0499044	0.15793	0.89422	2.77831	Q08J23	743	Q08J23	Q08J23	tRNA (cytosine(34)-C(5))-methyltransferase	NSUN2	PDNDVTEGQRAGEPNSPDAEEANSPDVTAGC	sp|Q08J23|NSUN2_HUMAN tRNA (cytosine(34)-C(5))-methyltransferase OS=Homo sapiens GN=NSUN2 PE=1 SV=2	1;2	1117	0.725478	0.642531	-0.0887311	0.251689
25.1538	24.9413	24.8032	24.6612	24.8208	24.5742	24.3962	23.8506	24.4486	25.1538	24.9413	24.8032	24.6612	24.8208	24.5742	24.3962	23.8506	24.4486	S	2	1	0	538.73	515.9	495.27	0.025341	1361700000	247	0.0880088	0.266133	-0.280687	-2.24626	0.0275682	0.110936	-0.734294	-3.3885	Q9H3N1	247	Q9H3N1	Q9H3N1	Thioredoxin-related transmembrane protein 1	TMX1	LKKVEEEQEADEEDVSEEEAESKEGTNKDFP	sp|Q9H3N1|TMX1_HUMAN Thioredoxin-related transmembrane protein 1 OS=Homo sapiens GN=TMX1 PE=1 SV=1	1	2524	-0.975334	-1.21413	0.694647	0.479834
23.686	23.1268	24.6414	23.6764	24.1397	24.1042	24.1726	23.4491	24.8626	23.686	23.1268	24.6414	23.6764	24.1397	24.1042	24.1726	23.4491	24.8626	S	3	1	9.4999e-223	229.99	216.09	145.29	-0.036345	1352900000	80	0.755874	0.860337	0.155361	0.332975	0.598737	0.727413	0.3434	0.570696	P13861	80	P13861	P13861	cAMP-dependent protein kinase type II-alpha regulatory subunit	PRKAR2A	EPGPDRVADAKGDSESEEDEDLEVPVPSRFN	sp|P13861|KAP2_HUMAN cAMP-dependent protein kinase type II-alpha regulatory subunit OS=Homo sapiens GN=PRKAR2A PE=1 SV=2	1;2	567	0.63692	0.734114	-0.481559	-0.390714
26.9968	27.2587	27.1468	26.7458	26.3694	26.4466	26.6166	26.7985	26.9707	26.9968	27.2587	27.1468	26.7458	26.3694	26.4466	26.6166	26.7985	26.9707	S	2	1	0	396.38	355.29	174.02	0.92732	1337200000	171	0.0111697	0.0851104	-0.613544	-4.4589	0.0562995	0.169078	-0.338846	-2.66155	Q8N9T8	171	Q8N9T8	Q8N9T8	Protein KRI1 homolog	KRI1	EQKQLKESFRAFVEDSEDEDGAGEGGSSLLQ	sp|Q8N9T8|KRI1_HUMAN Protein KRI1 homolog OS=Homo sapiens GN=KRI1 PE=1 SV=3	1	1892	-0.170336	-0.0114946	-0.443208	-0.327351
27.0697	26.6068	26.2351	26.8397	26.921	27.1849	27.3908	26.57	28.1063	27.0697	26.6068	26.2351	26.8397	26.921	27.1849	27.3908	26.57	28.1063	S	2	1	0	370.91	324.97	370.91	-0.058771	1335700000	677	0.260098	0.483729	0.344681	1.31086	0.228065	0.396295	0.718503	1.42209	P49756	677	P49756	P49756	RNA-binding protein 25	RBM25	HRPKIGLSLKLGASNSPGQPNSVKRKKLPVD	sp|P49756|RBM25_HUMAN RNA-binding protein 25 OS=Homo sapiens GN=RBM25 PE=1 SV=3	1;2	855	0.362029	0.0616315	-0.0173483	0.656872
23.3092	22.7297	24.4789	23.5679	23.8066	24.0542	23.7949	22.638	24.4325	23.3092	22.7297	24.4789	23.5679	23.8066	24.0542	23.7949	22.638	24.4325	S	3	1	9.4999e-223	229.99	216.09	145.29	-0.036345	1333800000	78	0.599489	0.754092	0.303675	0.569477	0.882382	0.926452	0.115889	0.157635	P13861	78	P13861	P13861	cAMP-dependent protein kinase type II-alpha regulatory subunit	PRKAR2A	PPEPGPDRVADAKGDSESEEDEDLEVPVPSR	sp|P13861|KAP2_HUMAN cAMP-dependent protein kinase type II-alpha regulatory subunit OS=Homo sapiens GN=PRKAR2A PE=1 SV=2	1;2	567	0.63692	0.734114	-0.333246	-0.618225
26.3788	26.1192	26.1487	26.5459	26.6722	26.618	26.7913	26.395	26.8275	26.3788	26.1192	26.1487	26.5459	26.6722	26.618	26.7913	26.395	26.8275	S	3	1	0	374.34	342.01	232.02	-0.55568	1314200000	214	0.0115685	0.0868835	0.396495	4.41357	0.0473268	0.151401	0.455722	2.83038	O60841	214	O60841	O60841	Eukaryotic translation initiation factor 5B	EIF5B	GQKKNQKNKPGPNIESGNEDDDASFKIKTVA	sp|O60841|IF2P_HUMAN Eukaryotic translation initiation factor 5B OS=Homo sapiens GN=EIF5B PE=1 SV=4	1	275	0.826523	0.456067	-0.430027	-0.000345548
26.4256	26.1188	27.0474	27.0852	26.7759	27.1535	26.97	26.1885	27.2976	26.4256	26.1188	27.0474	27.0852	26.7759	27.1535	26.97	26.1885	27.2976	S	2	1	1.85315e-64	167.41	158.52	52.823	-0.028389	1299400000	1522	0.185321	0.404688	0.474302	1.59784	0.537343	0.677827	0.288136	0.673847	Q02880	1522	Q02880	Q02880	DNA topoisomerase 2-beta	TOP2B	PKRAPKQKKVVEAVNSDSDSEFGIPKKTTTP	sp|Q02880|TOP2B_HUMAN DNA topoisomerase 2-beta OS=Homo sapiens GN=TOP2B PE=1 SV=3	1;2;3	1073	0.205774	0.258417	0.268528	0.0297194
25.018	25.0511	25.0045	25.2527	25.6928	26.0212	26.2659	26.2684	26.6625	25.018	25.0511	25.0045	25.2527	25.6928	26.0212	26.2659	26.2684	26.6625	S	2	1	0	467.64	347.09	455.19	0.2365	1259400000	289	0.0473782	0.187011	0.631095	2.82931	0.000487827	0.0134338	1.37439	10.3719	Q9NWH9	289	Q9NWH9	Q9NWH9	SAFB-like transcription modulator	SLTM	SEASKPKDGQDAIAQSPEKESKDYEMNANHK	sp|Q9NWH9|SLTM_HUMAN SAFB-like transcription modulator OS=Homo sapiens GN=SLTM PE=1 SV=2	1	2710	0.9057	0.783163	-0.274605	0.591223
25.7876	25.7684	25.6567	25.6844	23.6709	25.7732	25.4316	25.3663	26.0082	25.7876	25.7684	25.6567	25.6844	23.6709	25.7732	25.4316	25.3663	26.0082	S	2	1	9.42563e-201	233.31	233.31	203.06	0.40334	1252300000	83	0.369512	0.579818	-0.694721	-1.01028	0.55019	0.687774	-0.135548	-0.651621	P10644	83	P10644	P10644	cAMP-dependent protein kinase type I-alpha regulatory subunit;cAMP-dependent protein kinase type I-alpha regulatory subunit, N-terminally processed	PRKAR1A	LQKAGTRTDSREDEISPPPPNPVVKGRRRRG	sp|P10644|KAP0_HUMAN cAMP-dependent protein kinase type I-alpha regulatory subunit OS=Homo sapiens GN=PRKAR1A PE=1 SV=1	1;2	537	0.191223	-0.357877	-0.885944	0.222329
27.4059	27.6346	27.0441	26.7011	26.5918	26.9798	26.3375	26.3033	26.4281	27.4059	27.6346	27.0441	26.7011	26.5918	26.9798	26.3375	26.3033	26.4281	S	2	0.991865	6.47112e-177	230.06	208.03	95.183	0.19998	1250700000	27	0.0434092	0.177102	-0.603973	-2.91617	0.00463797	0.0397095	-1.00521	-5.71475	P49736	27	P49736	P49736	DNA replication licensing factor MCM2	MCM2	SSPAQRRRGNDPLTSSPGRSSRRTDALTSSP	sp|P49736|MCM2_HUMAN DNA replication licensing factor MCM2 OS=Homo sapiens GN=MCM2 PE=1 SV=4	1;2	854	-0.568858	-1.01815	-0.0351159	0.0129429
26.6977	26.2854	25.7392	27.0205	27.0517	27.2104	27.3065	26.5534	28.2854	26.6977	26.2854	25.7392	27.0205	27.0517	27.2104	27.3065	26.5534	28.2854	S	2	0.998991	2.77212e-263	259.1	242.84	242.8	-0.10483	1246900000	696	0.0396386	0.168616	0.853477	3.00774	0.117323	0.265946	1.14102	1.99095	Q8IYB3	696	Q8IYB3	Q8IYB3	Serine/arginine repetitive matrix protein 1	SRRM1	RHSPSPRPRAPQTSSSPPPVRRGASSSPQRR	sp|Q8IYB3|SRRM1_HUMAN Serine/arginine repetitive matrix protein 1 OS=Homo sapiens GN=SRRM1 PE=1 SV=2	1;2	1823	0.538551	0.248733	0.314926	0.892287
27.1951	27.3953	27.0289	NaN	27.1594	27.087	27.0215	27.2103	27.0026	27.1951	27.3953	27.0289	18.7372	27.1594	27.087	27.0215	27.2103	27.0026	S	2	0.972585	1.89864e-145	211.45	186.01	182.91	0.074969	1233700000	380	0.361626	0.570868	-2.87858	-1.02901	0.362684	0.527869	-0.128289	-1.02648	Q12888	380	Q12888	Q12888	Tumor suppressor p53-binding protein 1	TP53BP1	PSPDAFRSTPFIVPSSPTEQEGRQDKPMDTS	sp|Q12888|TP53B_HUMAN Tumor suppressor p53-binding protein 1 OS=Homo sapiens GN=TP53BP1 PE=1 SV=2	1	1143	-0.298178	0.0117143	-2.5804	-0.140003
21.6374	20.1824	20.2712	23.8078	18.3806	NaN	25.0146	28.8257	29.3993	21.6374	20.1824	20.2712	23.8078	18.3806	18.4704	25.0146	28.8257	29.3993	T	2	0.94315	3.31794e-165	237.07	146.81	216.53	-0.42461	1215100000	54	0.809608	0.896198	-0.477392	-0.257347	0.00835548	0.0553958	7.04953	4.84734	Q9H2H9	54	Q9H2H9	Q9H2H9	Sodium-coupled neutral amino acid transporter 1	SLC38A1	INSKFISDRESRRSLTNSHLEKKKCDEYIPG	sp|Q9H2H9|S38A1_HUMAN Sodium-coupled neutral amino acid transporter 1 OS=Homo sapiens GN=SLC38A1 PE=1 SV=1	1;2	2514	0.319133	0.0739034	-0.796525	6.97562
27.3598	28.1161	27.2102	21.173	21.6376	27.3252	17.6227	26.601	26.3685	27.3598	28.1161	27.2102	21.173	21.6376	27.3252	17.6227	26.601	26.3685	S	3	0.857433	1.54275e-51	135.12	127.26	64.295	-0.51751	1214800000	42	0.10433	0.292908	-4.1835	-2.09424	0.245942	0.417348	-4.03136	-1.35825	O75821	42	O75821	O75821	Eukaryotic translation initiation factor 3 subunit G	EIF3G	TSELLKGIPLATGDTSPEPELLPGAPLPPPK	sp|O75821|EIF3G_HUMAN Eukaryotic translation initiation factor 3 subunit G OS=Homo sapiens GN=EIF3G PE=1 SV=2	1;2	335	0.237448	-0.313737	-4.42094	-3.71763
26.2564	26.6296	25.5255	26.7004	26.5961	26.7289	26.064	26.3309	25.9406	26.2564	26.6296	25.5255	26.7004	26.5961	26.7289	26.064	26.3309	25.9406	S	2	0.999985	0	292.91	242.01	249.89	-0.2633	1211700000	280	0.175037	0.392917	0.537968	1.64635	0.944804	0.966561	-0.0253537	-0.0736785	P27816	280	P27816	P27816	Microtubule-associated protein 4	MAP4	ALATKTEVALAKDMESPTKLDVTLAKDMQPS	sp|P27816|MAP4_HUMAN Microtubule-associated protein 4 OS=Homo sapiens GN=MAP4 PE=1 SV=3	1	692	0.271806	0.58314	0.266161	-0.608494
26.8082	27.2568	26.9399	27.4936	27.2689	27.2311	26.2951	26.415	26.4077	26.8082	27.2568	26.9399	27.4936	27.2689	27.2311	26.2951	26.415	26.4077	S	2	0.964254	8.25045e-73	168.1	151.88	168.1	0.044892	1211200000	2	0.102694	0.290965	0.329567	2.10824	0.010525	0.0638019	-0.629052	-4.53651	P16402	2	P16402	P16402	Histone H1.3	HIST1H1D	______________MSETAPLAPTIPAPAEK	sp|P16402|H13_HUMAN Histone H1.3 OS=Homo sapiens GN=HIST1H1D PE=1 SV=2	1;2	592	0.697226	1.33744	-0.367659	-1.9665
27.5615	27.1783	27.886	26.3335	24.4578	27.0306	26.193	25.2045	26.7225	27.5615	27.1783	27.886	26.3335	24.4578	27.0306	26.193	25.2045	26.7225	S	3	1	0	272.27	262.3	141.82	0.54884	1195500000	67	0.114255	0.309033	-1.60125	-2.01417	0.0373816	0.132055	-1.50189	-3.06757	P42166	67	P42166	P42166	Lamina-associated polypeptide 2, isoform alpha;Thymopoietin;Thymopentin	TMPO	PLPAGTNSKGPPDFSSDEEREPTPVLGSGAA	sp|P42166|LAP2A_HUMAN Lamina-associated polypeptide 2, isoform alpha OS=Homo sapiens GN=TMPO PE=1 SV=2	1;2;3	792	-0.183891	-0.475951	-1.41736	-1.02594
23.9532	23.6419	23.9291	23.8654	23.759	23.4664	23.302	23.4237	23.7416	23.9532	23.6419	23.9291	23.8654	23.759	23.4664	23.302	23.4237	23.7416	S	3	1	0	576.88	539.03	44.632	0.80244	1178600000	263	0.405963	0.611933	-0.144451	-0.927939	0.0993833	0.24136	-0.352317	-2.13735	P07900;Q14568	263;263	P07900	P07900	Heat shock protein HSP 90-alpha;Heat shock protein HSP 90-alpha A2	HSP90AA1;HSP90AA2P	EEKESEDKPEIEDVGSDEEEEKKDGDKKKKK	sp|P07900|HS90A_HUMAN Heat shock protein HSP 90-alpha OS=Homo sapiens GN=HSP90AA1 PE=1 SV=5;sp|Q14568|HS902_HUMAN Heat shock protein HSP 90-alpha A2 OS=Homo sapiens GN=HSP90AA2P PE=1 SV=2	1	502	-0.17071	-0.866096	0.0262591	0.51378
19.364	NaN	28.7761	27.0318	27.4646	27.4512	26.2573	26.0198	26.5282	19.364	17.7535	28.7761	27.0318	27.4646	27.4512	26.2573	26.0198	26.5282	T	2	0.999722	0.0131169	60.398	35.56	60.398	-0.45517	1168300000	1162	0.194807	0.416173	5.35135	1.5555	0.279128	0.452219	4.30387	1.25095	P42345	1162	P42345	P42345	Serine/threonine-protein kinase mTOR	MTOR	DFTDYASRIIHPIVRTLDQSPELRSTAMDTL	sp|P42345|MTOR_HUMAN Serine/threonine-protein kinase mTOR OS=Homo sapiens GN=MTOR PE=1 SV=1	1	794	-0.245033	0.0311394	5.59638	4.27273
25.9916	26.69	25.4797	25.9032	25.9114	26.0303	25.843	25.9343	26.1488	25.9916	26.69	25.4797	25.9032	25.9114	26.0303	25.843	25.9343	26.1488	S	3	1	4.46717e-110	178.63	166.41	138.78	-0.4653	1164900000	91	0.780116	0.87666	-0.105458	-0.298599	0.839361	0.896275	-0.0783539	-0.216266	O94826	91	O94826	O94826	Mitochondrial import receptor subunit TOM70	TOMM70A	GLKRNSERKTPEGRASPAPGSGHPEGPGAHL	sp|O94826|TOM70_HUMAN Mitochondrial import receptor subunit TOM70 OS=Homo sapiens GN=TOMM70A PE=1 SV=1	1	358	-0.171073	-0.248912	0.0656153	0.170558
24.552	23.729	24.6349	24.4694	24.171	24.4484	24.2539	23.4371	24.513	24.552	23.729	24.6349	24.4694	24.171	24.4484	24.2539	23.4371	24.513	S	2	1	1.3416e-43	153.06	143.27	52.823	-0.028389	1154300000	1524	0.859228	0.923768	0.0576185	0.189092	0.613931	0.739386	-0.237295	-0.546254	Q02880	1524	Q02880	Q02880	DNA topoisomerase 2-beta	TOP2B	RAPKQKKVVEAVNSDSDSEFGIPKKTTTPKG	sp|Q02880|TOP2B_HUMAN DNA topoisomerase 2-beta OS=Homo sapiens GN=TOP2B PE=1 SV=3	1;2;3	1073	0.205774	0.258417	-0.148156	-0.495712
25.481	25.4228	26.1058	26.659	27.071	25.3726	26.5838	26.7853	26.9224	25.481	25.4228	26.1058	26.659	27.071	25.3726	26.5838	26.7853	26.9224	S	2	0.967016	5.35475e-173	198.49	180.39	143.98	-0.02514	1148400000	33	0.278022	0.499955	0.697686	1.25432	0.0103096	0.0629274	1.09397	4.56373	O95674	33	O95674	O95674	Phosphatidate cytidylyltransferase 2	CDS2	DKESESEAKVDGETASDSESRAESAPLPVSA	sp|O95674|CDS2_HUMAN Phosphatidate cytidylyltransferase 2 OS=Homo sapiens GN=CDS2 PE=1 SV=1	1;2	418	0.30477	0.117196	0.392916	0.976777
27.5226	26.8471	21.5073	27.0701	26.5199	26.677	27.1531	27.3578	26.8638	27.5226	26.8471	21.5073	27.0701	26.5199	26.677	27.1531	27.3578	26.8638	S	2	0.998846	0	310.74	264.61	310.74	-0.35578	1142100000	448	0.486204	0.674638	1.46334	0.766331	0.391184	0.553997	1.8326	0.960528	Q96PU5	448	Q96PU5	Q96PU5	E3 ubiquitin-protein ligase NEDD4-like	NEDD4L	NNHLIEPQIRRPRSLSSPTVTLSAPLEGAKD	sp|Q96PU5|NED4L_HUMAN E3 ubiquitin-protein ligase NEDD4-like OS=Homo sapiens GN=NEDD4L PE=1 SV=2	1;2	2271	-0.0878019	0.567994	1.55114	1.26461
27.3666	26.693	27.7505	26.6799	24.157	26.6304	26.506	25.8863	26.4268	27.3666	26.693	27.7505	26.6799	24.157	26.6304	26.506	25.8863	26.4268	S	3	1	2.56644e-277	245.43	238.05	141.82	0.54884	1142000000	66	0.178524	0.397291	-1.44761	-1.62958	0.0524809	0.162207	-0.99697	-2.7293	P42166	66	P42166	P42166	Lamina-associated polypeptide 2, isoform alpha;Thymopoietin;Thymopentin	TMPO	PPLPAGTNSKGPPDFSSDEEREPTPVLGSGA	sp|P42166|LAP2A_HUMAN Lamina-associated polypeptide 2, isoform alpha OS=Homo sapiens GN=TMPO PE=1 SV=2	1;2;3	792	-0.183891	-0.475951	-1.26371	-0.521019
27.2971	27.248	27.1588	26.6982	26.9438	26.6315	26.4216	26.3424	26.4356	27.2971	27.248	27.1588	26.6982	26.9438	26.6315	26.4216	26.3424	26.4356	S	2	1	5.8021e-100	200.77	171.43	50.284	-0.33619	1139200000	177	0.00988894	0.0798749	-0.476805	-4.61894	7.42068e-05	0.00685176	-0.83475	-16.7637	Q09666	177	Q09666	Q09666	Neuroblast differentiation-associated protein AHNAK	AHNAK	VDVTGREGAKDIDISSPEFKIKIPRHELTEI	sp|Q09666|AHNK_HUMAN Neuroblast differentiation-associated protein AHNAK OS=Homo sapiens GN=AHNAK PE=1 SV=2	1;2	1121	-0.0563278	-0.358479	-0.420477	-0.476271
26.8129	26.8779	26.5654	26.3412	26.0327	26.3851	26.0373	24.6968	25.9111	26.8129	26.8779	26.5654	26.3412	26.0327	26.3851	26.0373	24.6968	25.9111	S	2	0.981493	1.02057e-163	219.17	189.06	217.91	0.092808	1132100000	692	0.0269117	0.137151	-0.49907	-3.41467	0.0514157	0.160555	-1.20371	-2.74922	Q96TA1	692	Q96TA1	Q96TA1	Niban-like protein 1	FAM129B	PAGESPQPKAAPEASSPPASPLQHLLPGKAV	sp|Q96TA1|NIBL1_HUMAN Niban-like protein 1 OS=Homo sapiens GN=FAM129B PE=1 SV=3	1;2	2315	-0.194296	-0.504118	-0.304775	-0.69959
26.2191	25.9261	25.7493	26.1319	26.3425	26.1599	25.9671	26.3805	25.7962	26.2191	25.9261	25.7493	26.1319	26.3425	26.1599	25.9671	26.3805	25.7962	S	4	1	0	286.37	268.35	41.749	-0.7311	1124600000	90	0.18023	0.399394	0.246581	1.62149	0.725954	0.814902	0.083114	0.37608	Q6PKG0	90	Q6PKG0	Q6PKG0	La-related protein 1	LARP1	SPRPLQLPGAEGPAISDGEEGGGEPGAGGGA	sp|Q6PKG0|LARP1_HUMAN La-related protein 1 OS=Homo sapiens GN=LARP1 PE=1 SV=2	1;2	1618	0.114066	0.0939404	0.132515	-0.0108264
26.4479	26.3803	26.11	26.5904	26.232	26.4051	26.8476	26.8719	26.8018	26.4479	26.3803	26.11	26.5904	26.232	26.4051	26.8476	26.8719	26.8018	S	2	1	1.78533e-75	186.62	170.48	56.205	0.78164	1106300000	740	0.545455	0.71858	0.0964425	0.659769	0.00742241	0.0517232	0.527698	5.01291	Q8IYB3	740	Q8IYB3	Q8IYB3	Serine/arginine repetitive matrix protein 1	SRRM1	SRTPEPKKIKKAASPSPQSVRRVSSSRSVSG	sp|Q8IYB3|SRRM1_HUMAN Serine/arginine repetitive matrix protein 1 OS=Homo sapiens GN=SRRM1 PE=1 SV=2	1;2;3	1823	0.538551	0.248733	-0.442108	0.278965
27.2471	27.0042	27.1028	26.4592	25.5531	26.5673	26.4314	26.6264	26.2506	27.2471	27.0042	27.1028	26.4592	25.5531	26.5673	26.4314	26.6264	26.2506	S	3	0.999326	0	261.83	246.9	261.83	-0.62664	1049600000	471	0.0483455	0.189171	-0.924868	-2.80942	0.00621872	0.0459716	-0.681908	-5.26844	P48681	471	P48681	P48681	Nestin	NES	TGQSPEDHASLAPPLSPDHSSLEAKDGESGG	sp|P48681|NEST_HUMAN Nestin OS=Homo sapiens GN=NES PE=1 SV=2	1;2;3	833	-0.0934766	-0.0596085	-0.831391	-0.622299
26.9614	25.5227	28.8281	25.6227	25.5314	23.7209	27.3126	24.6145	24.1242	26.9614	25.5227	28.8281	25.6227	25.5314	23.7209	27.3126	24.6145	24.1242	S	2	1	1.04727e-142	225.55	172.97	225.17	-0.19935	1041500000	251	0.132882	0.334622	-2.14574	-1.88259	0.27202	0.445081	-1.75363	-1.27285	O60271	251	O60271	O60271	C-Jun-amino-terminal kinase-interacting protein 4	SPAG9	ELSQPRSHTSLKVSNSPEPQKAVEQEDELSD	sp|O60271|JIP4_HUMAN C-Jun-amino-terminal kinase-interacting protein 4 OS=Homo sapiens GN=SPAG9 PE=1 SV=4	1	245	-0.622586	-0.180891	-1.52315	-1.57274
24.9672	25.1476	24.8648	26.0084	24.4611	24.8778	24.4436	24.1056	23.8607	24.9672	25.1476	24.8648	26.0084	24.4611	24.8778	24.4436	24.1056	23.8607	S	2	0.999906	3.61002e-84	195.8	121.96	195.8	-0.1046	1035600000	67	0.806922	0.894491	0.122599	0.26108	0.0103899	0.0632936	-0.856566	-4.55351	P19338	67	P19338	P19338	Nucleolin	NCL	KGKKAAATSAKKVVVSPTKKVAVATPAKKAA	sp|P19338|NUCL_HUMAN Nucleolin OS=Homo sapiens GN=NCL PE=1 SV=3	1	626	-0.338697	-0.628478	0.461295	-0.228088
24.8053	25.0374	24.0437	25.3344	25.5008	25.5756	25.6708	25.2733	23.7282	24.8053	25.0374	24.0437	25.3344	25.5008	25.5756	25.6708	25.2733	23.7282	S	3	0.999289	3.9394e-193	201.96	190	187.4	-0.23868	981720000	751	0.0525651	0.197486	0.841483	2.72774	0.713397	0.806188	0.261964	0.394419	Q08J23	751	Q08J23	Q08J23	tRNA (cytosine(34)-C(5))-methyltransferase	NSUN2	QRAGEPNSPDAEEANSPDVTAGCDPAGVHPP	sp|Q08J23|NSUN2_HUMAN tRNA (cytosine(34)-C(5))-methyltransferase OS=Homo sapiens GN=NSUN2 PE=1 SV=2	1;2	1117	0.725478	0.642531	0.116004	-0.380567
25.9654	26.2323	25.9586	26.5824	26.1269	26.2662	26.1995	26.3701	25.9971	25.9654	26.2323	25.9586	26.5824	26.1269	26.2662	26.1995	26.3701	25.9971	S	2	1	1.46745e-121	192.85	181.11	43.991	-1.3058	980070000	1329	0.167313	0.382755	0.273102	1.68479	0.385273	0.549564	0.136822	0.973854	Q9UQ35	1329	Q9UQ35	Q9UQ35	Serine/arginine repetitive matrix protein 2	SRRM2	HKELSNSPLRENSFGSPLEFRNSGPLGTEMN	sp|Q9UQ35|SRRM2_HUMAN Serine/arginine repetitive matrix protein 2 OS=Homo sapiens GN=SRRM2 PE=1 SV=2	1;2;3	2936	0.19416	0.200354	0.078942	-0.0635319
26.6488	25.6906	25.0933	26.2949	26.157	26.1811	24.8139	25.4154	25.9675	26.6488	25.6906	25.0933	26.2949	26.157	26.1811	24.8139	25.4154	25.9675	T	2	0.999996	5.15605e-75	184.65	158.14	184.65	-0.13838	978330000	179	0.428952	0.631064	0.400072	0.879175	0.504442	0.651758	-0.411959	-0.732556	Q9H1E3	179	Q9H1E3	Q9H1E3	Nuclear ubiquitous casein and cyclin-dependent kinase substrate 1	NUCKS1	RKEKKMPKPRLKATVTPSPVKGKGKVGRPTA	sp|Q9H1E3|NUCKS_HUMAN Nuclear ubiquitous casein and cyclin-dependent kinase substrate 1 OS=Homo sapiens GN=NUCKS1 PE=1 SV=1	2	2507	0.508593	0.763931	-0.108521	-1.17589
23.612	24.0483	24.1592	23.4017	24.0749	24.7518	24.3129	23.9398	23.6663	23.612	24.0483	24.1592	23.4017	24.0749	24.7518	24.3129	23.9398	23.6663	S	2	1	2.43871e-239	251.28	220.66	220.96	-0.16877	969390000	133	0.763962	0.866658	0.136311	0.321455	0.901237	0.938792	0.0331764	0.132163	P29692	133	P29692	P29692	Elongation factor 1-delta	EEF1D	SSPGHRATAPQTQHVSPMRQVEPPAKKPATP	sp|P29692|EF1D_HUMAN Elongation factor 1-delta OS=Homo sapiens GN=EEF1D PE=1 SV=5	1	706	0.132523	-0.085303	0.00378736	0.118479
22.18	22.3379	22.3804	NaN	NaN	NaN	NaN	NaN	NaN	22.18	22.3379	22.3804	18.7816	18.2368	19.2103	17.7879	17.2084	18.2819	T	2	0.778386	2.203e-47	169.54	136.44	68.536	-0.46731	969180000	394	0.000247768	0.0159827	-3.55656	-12.3405	0.000136635	0.0082489	-4.54003	-14.3605	P02545	394	P02545	P02545	Prelamin-A/C;Lamin-A/C	LMNA	LLEGEEERLRLSPSPTSQRSRGRASSHSSQT	sp|P02545|LMNA_HUMAN Prelamin-A/C OS=Homo sapiens GN=LMNA PE=1 SV=1	2	456	-0.38762	-0.134497	-3.16894	-4.40554
25.4382	25.5061	24.9987	26.4539	27.0245	27.0368	26.9145	27.3123	27.2789	25.4382	25.5061	24.9987	26.4539	27.0245	27.0368	26.9145	27.3123	27.2789	S	2	1	1.82841e-26	144.57	110.7	101.39	0.073567	928350000	1435	0.00363801	0.0472304	1.52404	6.10728	0.000808893	0.0161397	1.85421	9.09954	Q15149	1435	Q15149	Q15149	Plectin	PLEC	ELQLVTYKAQLEPVASPAKKPKVQSGSESVI	sp|Q15149|PLEC_HUMAN Plectin OS=Homo sapiens GN=PLEC PE=1 SV=3	1	1324	0.668729	0.691039	0.855313	1.16317
28.3458	23.0066	24.2216	22.9644	24.4945	23.4268	23.719	24.3942	24.351	28.3458	23.0066	24.2216	22.9644	24.4945	23.4268	23.719	24.3942	24.351	S	3	0.998712	3.73318e-102	164.22	149.17	164.22	0.25711	928310000	395	0.404415	0.610774	-1.56281	-0.931304	0.559455	0.694401	-1.03665	-0.635814	Q9UQ35	395	Q9UQ35	Q9UQ35	Serine/arginine repetitive matrix protein 2	SRRM2	PLATTPLSQEPVNPPSEASPTRDRSPPKSPE	sp|Q9UQ35|SRRM2_HUMAN Serine/arginine repetitive matrix protein 2 OS=Homo sapiens GN=SRRM2 PE=1 SV=2	1;2;3;4	2936	0.19416	0.200354	-1.75697	-1.23701
25.9746	25.3321	25.1467	25.8839	26.2031	26.4185	28.0256	26.4333	26.8309	25.9746	25.3321	25.1467	25.8839	26.2031	26.4185	28.0256	26.4333	26.8309	S	2	1	9.55529e-80	193.83	131.25	120.55	-0.22632	925770000	30	0.0812673	0.253772	0.684032	2.31853	0.0405785	0.138664	1.61214	2.98399	Q9Y2V2	30	Q9Y2V2	Q9Y2V2	Calcium-regulated heat stable protein 1	CARHSP1	QASVGLLDTPRSRERSPSPLRGNVVPSPLPT	sp|Q9Y2V2|CHSP1_HUMAN Calcium-regulated heat stable protein 1 OS=Homo sapiens GN=CARHSP1 PE=1 SV=2	1;2;3	2975	0.979791	0.960085	-0.295759	0.652051
26.2321	25.3571	25.4647	25.915	26.7616	25.8488	26.3341	27.7329	25.8902	26.2321	25.3571	25.4647	25.915	26.7616	25.8488	26.3341	27.7329	25.8902	T	2	1	0	328.43	317.78	263.19	-0.81148	921490000	244	0.290241	0.507289	0.490499	1.21775	0.193472	0.355744	0.967744	1.56132	Q92688	244	Q92688	Q92688	Acidic leucine-rich nuclear phosphoprotein 32 family member B	ANP32B	EEEEEGGKGEKRKRETDDEGEDD________	sp|Q92688|AN32B_HUMAN Acidic leucine-rich nuclear phosphoprotein 32 family member B OS=Homo sapiens GN=ANP32B PE=1 SV=1	1	2086	-0.00212797	-0.0996005	0.492627	1.06734
26.0741	25.928	26.1285	26.4913	26.77	26.1544	26.4045	26.308	26.1563	26.0741	25.928	26.1285	26.4913	26.77	26.1544	26.4045	26.308	26.1563	S	2	1	0	541	449.7	52.522	-0.28062	901840000	874	0.0846353	0.26025	0.428404	2.28162	0.0586189	0.17339	0.246089	2.62293	Q8IYB3	874	Q8IYB3	Q8IYB3	Serine/arginine repetitive matrix protein 1	SRRM1	QEEPVAAPEPKKETESEAEDNLDDLEKHLRE	sp|Q8IYB3|SRRM1_HUMAN Serine/arginine repetitive matrix protein 1 OS=Homo sapiens GN=SRRM1 PE=1 SV=2	1;2	1823	0.538551	0.248733	-0.110147	-0.0026439
26.1886	26.4252	26.3414	26.472	26.6449	26.4713	27.0902	25.9108	26.876	26.1886	26.4252	26.3414	26.472	26.6449	26.4713	27.0902	25.9108	26.876	S	2	1	9.24944e-19	140.63	128.47	102.33	0.038237	894120000	521	0.0793837	0.250039	0.211049	2.33994	0.452155	0.60437	0.307283	0.832081	Q6PKG0	521	Q6PKG0	Q6PKG0	La-related protein 1	LARP1	VPRQHYQKETESAPGSPRAVTPVPTKTEEVS	sp|Q6PKG0|LARP1_HUMAN La-related protein 1 OS=Homo sapiens GN=LARP1 PE=1 SV=2	1;2	1618	0.114066	0.0939404	0.096983	0.213343
26.7726	26.1062	27.1469	26.53	25.6293	26.6468	26.1414	26.582	26.7295	26.7726	26.1062	27.1469	26.53	25.6293	26.6468	26.1414	26.582	26.7295	T	3	1	0	320.65	313.38	320.65	-0.15289	890860000	74	0.410421	0.616005	-0.406503	-0.918306	0.616253	0.740426	-0.190921	-0.542551	P42166	74	P42166	P42166	Lamina-associated polypeptide 2, isoform alpha;Thymopoietin;Thymopentin	TMPO	SKGPPDFSSDEEREPTPVLGSGAAAAGRSRA	sp|P42166|LAP2A_HUMAN Lamina-associated polypeptide 2, isoform alpha OS=Homo sapiens GN=TMPO PE=1 SV=2	1;2;3	792	-0.183891	-0.475951	-0.222612	0.28503
24.3991	24.7373	23.9379	23.9893	24.3598	24.6816	23.8743	24.099	23.8197	24.3991	24.7373	23.9379	23.9893	24.3598	24.6816	23.8743	24.099	23.8197	S	1	1	9.08872e-121	215.83	196.23	72.789	1.0554	888140000	513	0.964398	0.984041	-0.0145359	-0.0474915	0.158766	0.318716	-0.427092	-1.72955	O60832	513	O60832	O60832	H/ACA ribonucleoprotein complex subunit 4	DKC1	KKKKKKKKAKEVELVSE______________	sp|O60832|DKC1_HUMAN H/ACA ribonucleoprotein complex subunit 4 OS=Homo sapiens GN=DKC1 PE=1 SV=3	1	274	0.118274	0.00140603	-0.13281	-0.428498
26.1002	25.8683	26.1771	25.8599	25.5306	25.693	25.5002	22.7412	25.0673	26.1002	25.8683	26.1771	25.8599	25.5306	25.693	25.5002	22.7412	25.0673	S	2	0.999944	4.27935e-61	161.58	147.9	132.6	0.76279	877340000	761	0.0560867	0.206985	-0.354052	-2.66518	0.134656	0.286687	-1.61232	-1.87112	A0FGR8	761	A0FGR8	A0FGR8	Extended synaptotagmin-2	ESYT2	HISVKEPTPSIASDISLPIATQELRQRLRQL	sp|A0FGR8|ESYT2_HUMAN Extended synaptotagmin-2 OS=Homo sapiens GN=ESYT2 PE=1 SV=1	1;2;3	10	0.176126	-0.355488	-0.530178	-1.25684
26.4622	24.7101	26.0933	25.9468	27.1862	20.4021	27.39	25.3625	25.2901	26.4622	24.7101	26.0933	25.9468	27.1862	20.4021	27.39	25.3625	25.2901	S	2	0.999279	5.05614e-47	163.45	152.69	163.45	-0.11083	865170000	1535	0.594478	0.750911	-1.24349	-0.577618	0.78092	0.853214	0.258993	0.297466	Q14839	1535	Q14839	Q14839	Chromodomain-helicase-DNA-binding protein 4	CHD4	ELAEVEENKKMSQPGSPSPKTPTPSTPGDTQ	sp|Q14839|CHD4_HUMAN Chromodomain-helicase-DNA-binding protein 4 OS=Homo sapiens GN=CHD4 PE=1 SV=2	1;2	1293	0.157192	-0.172234	-1.40069	0.431227
25.7192	25.5182	25.4345	26.3069	26.8496	18.2129	27.1144	27.6236	27.0629	25.7192	25.5182	25.4345	26.3069	26.8496	18.2129	27.1144	27.6236	27.0629	S	2	0.999834	2.54252e-42	164.13	120.17	164.13	-0.2128	856340000	449	0.561365	0.729996	-1.76751	-0.63258	0.000986504	0.0177307	1.70969	8.64091	Q05519	449	Q05519	Q05519	Serine/arginine-rich splicing factor 11	SRSF11	SEKEKKEEKKPIETGSPKTKECSVEKGTGDS	sp|Q05519|SRS11_HUMAN Serine/arginine-rich splicing factor 11 OS=Homo sapiens GN=SRSF11 PE=1 SV=1	1	1093	-0.444126	-0.352639	-1.32338	2.06233
26.2168	26.1323	26.2989	25.7464	25.5449	25.5317	25.7798	25.8447	25.9719	26.2168	26.1323	26.2989	25.7464	25.5449	25.5317	25.7798	25.8447	25.9719	S	2	0.99987	0	359.3	319.03	317.01	0.3764	844440000	988	0.0019716	0.035863	-0.608352	-7.20052	0.00911253	0.0579094	-0.350551	-4.72874	Q8WWI1	988	Q8WWI1	Q8WWI1	LIM domain only protein 7	LMO7	QKEVAATEEDVTRLPSPTSPFSSLSQDQAAT	sp|Q8WWI1|LMO7_HUMAN LIM domain only protein 7 OS=Homo sapiens GN=LMO7 PE=1 SV=3	1;2	2030	-0.628492	0.245539	0.0201403	-0.59609
26.5423	25.4249	25.3874	16.7136	NaN	NaN	27.4859	26.8617	28.2461	26.5423	25.4249	25.3874	16.7136	18.7771	17.9546	27.4859	26.8617	28.2461	S	2	0.996862	2.18447e-35	160.44	143.98	155.17	0.23154	841260000	236	0.000357526	0.018501	-7.96982	-11.2347	0.0339054	0.12454	1.74633	3.16854	P62753	236	P62753	P62753	40S ribosomal protein S6	RPS6	KEKRQEQIAKRRRLSSLRASTSKSESSQK__	sp|P62753|RS6_HUMAN 40S ribosomal protein S6 OS=Homo sapiens GN=RPS6 PE=1 SV=1	2	991	-0.0827192	-0.324831	-7.8871	2.07116
26.0179	NaN	25.3435	NaN	27.0242	26.6558	27.261	27.5357	26.8276	26.0179	19.1276	25.3435	17.7385	27.0242	26.6558	27.261	27.5357	26.8276	S	2	0.999844	3.02041e-41	159.6	141.38	120.75	-0.69597	839310000	7	0.938037	0.970816	0.30984	0.0827348	0.167249	0.327387	3.71177	1.68511	Q9H4A4	7	Q9H4A4	Q9H4A4	Aminopeptidase B	RNPEP	_________MASGEHSPGSGAARRPLHSAQA	sp|Q9H4A4|AMPB_HUMAN Aminopeptidase B OS=Homo sapiens GN=RNPEP PE=1 SV=2	1	2533	0.67539	0.48503	-0.36555	3.22674
26.2767	26.4234	25.8987	27.4575	26.7648	NaN	26.5064	26.6786	26.5779	26.2767	26.4234	25.8987	27.4575	26.7648	17.9633	26.5064	26.6786	26.5779	S	2	0.983054	1.95836e-47	167.05	134.89	167.05	-0.19459	833040000	9	0.523261	0.702405	-2.13774	-0.698647	0.0772736	0.204888	0.388032	2.36461	O60762	9	O60762	O60762	Dolichol-phosphate mannosyltransferase subunit 1	DPM1	_______MASLEVSRSPRRSRRELEVRSPRQ	sp|O60762|DPM1_HUMAN Dolichol-phosphate mannosyltransferase subunit 1 OS=Homo sapiens GN=DPM1 PE=1 SV=1	1	270	-1.24766	-0.410432	-0.890077	0.798464
24.8658	24.6561	24.6493	24.4687	24.5686	24.292	24.3233	24.345	24.6081	24.8658	24.6561	24.6493	24.4687	24.5686	24.292	24.3233	24.345	24.6081	S	3	1	0	295.67	279.91	41.491	-0.44173	832780000	109	0.0596215	0.214975	-0.280656	-2.60678	0.0617488	0.178376	-0.298244	-2.57352	Q8NE71	109	Q8NE71	Q8NE71	ATP-binding cassette sub-family F member 1	ABCF1	EKELMERLKKLSVPTSDEEDEVPAPKPRGGK	sp|Q8NE71|ABCF1_HUMAN ATP-binding cassette sub-family F member 1 OS=Homo sapiens GN=ABCF1 PE=1 SV=2	1;2;3	1920	0.327783	0.10023	-0.608438	-0.398474
23.9255	23.3598	22.7977	23.3664	22.9326	25.0384	24.1628	24.5707	24.3287	23.9255	23.3598	22.7977	23.3664	22.9326	25.0384	24.1628	24.5707	24.3287	T	2	1	1.39744e-59	153.12	124.47	150.37	0.16436	831290000	1003	0.59247	0.748776	0.418125	0.580893	0.0456301	0.148086	0.993075	2.86648	Q9UQ35	1003	Q9UQ35	Q9UQ35	Serine/arginine repetitive matrix protein 2	SRRM2	SHSGSISPYPKVKAQTPPGPSLSGSKSPCPQ	sp|Q9UQ35|SRRM2_HUMAN Serine/arginine repetitive matrix protein 2 OS=Homo sapiens GN=SRRM2 PE=1 SV=2	1;2	2936	0.19416	0.200354	0.223965	0.792721
26.1084	26.3471	26.0886	26.4217	26.4239	26.4046	26.208	26.2314	26.6559	26.1084	26.3471	26.0886	26.4217	26.4239	26.4046	26.208	26.2314	26.6559	S	2	0.991202	7.71952e-27	145.1	107.62	98.943	-0.10806	829270000	2398	0.0475299	0.187413	0.2354	2.82616	0.334481	0.502364	0.183748	1.0964	Q9UQ35	2398	Q9UQ35	Q9UQ35	Serine/arginine repetitive matrix protein 2	SRRM2	PRVPLSAYERVSGRTSPPLLDRARSRTPPSA	sp|Q9UQ35|SRRM2_HUMAN Serine/arginine repetitive matrix protein 2 OS=Homo sapiens GN=SRRM2 PE=1 SV=2	1	2936	0.19416	0.200354	0.0412394	-0.0166066
26.2826	21.546	26.1723	25.3748	25.2736	25.5575	25.1774	21.6264	25.5078	26.2826	21.546	26.1723	25.3748	25.2736	25.5575	25.1774	21.6264	25.5078	S	3	0.956251	0	404.8	386.7	255.83	0.11453	827950000	5763	0.662657	0.795425	0.735046	0.470271	0.791746	0.86284	-0.563091	-0.282261	Q09666	5763	Q09666	Q09666	Neuroblast differentiation-associated protein AHNAK	AHNAK	ASLGSLEGEAEAEASSPKGKFSLFKSKKPRH	sp|Q09666|AHNK_HUMAN Neuroblast differentiation-associated protein AHNAK OS=Homo sapiens GN=AHNAK PE=1 SV=2	1;2;3	1121	-0.0563278	-0.358479	0.791374	-0.204612
25.1771	25.2588	24.8735	26.0035	26.2281	26.498	26.6796	26.7874	26.7753	25.1771	25.2588	24.8735	26.0035	26.2281	26.498	26.6796	26.7874	26.7753	S	2	1	4.17473e-219	246.38	232.13	107.5	-0.092536	823590000	22	0.00350816	0.0467637	1.14005	6.16793	0.0001757	0.00876886	1.64428	13.4709	P49006	22	P49006	P49006	MARCKS-related protein	MARCKSL1	KAPRGDVTAEEAAGASPAKANGQENGHVKSN	sp|P49006|MRP_HUMAN MARCKS-related protein OS=Homo sapiens GN=MARCKSL1 PE=1 SV=2	1	837	0.657205	0.575528	0.482844	1.06875
26.4852	26.4061	25.8473	26.6044	26.05	26.4001	26.4641	26.4963	26.1342	26.4852	26.4061	25.8473	26.6044	26.05	26.4001	26.4641	26.4963	26.1342	S	2	0.999903	1.22041e-08	122.69	103.95	119.34	-0.56433	806260000	256	0.703928	0.824304	0.105309	0.408354	0.635517	0.753627	0.11868	0.512165	Q15477	256	Q15477	Q15477	Helicase SKI2W	SKIV2L	TVSASPCSAPLARASSLEDLVLKEASTAVST	sp|Q15477|SKIV2_HUMAN Helicase SKI2W OS=Homo sapiens GN=SKIV2L PE=1 SV=3	1	1344	0.886239	0.916414	-0.78093	-0.797734
23.1457	24.1151	24.4366	23.5638	23.8997	24.0058	24.1932	24.501	24.3013	23.1457	24.1151	24.4366	23.5638	23.8997	24.0058	24.1932	24.501	24.3013	S	2	0.985246	1.36857e-296	264.83	250.75	264.83	0.26763	800290000	494	0.862057	0.924628	-0.0759856	-0.185236	0.3384	0.505721	0.432717	1.08637	O60832	494	O60832	O60832	H/ACA ribonucleoprotein complex subunit 4	DKC1	AKAGLESGAEPGDGDSDTTKKKKKKKKAKEV	sp|O60832|DKC1_HUMAN H/ACA ribonucleoprotein complex subunit 4 OS=Homo sapiens GN=DKC1 PE=1 SV=3	1;2	274	0.118274	0.00140603	-0.19426	0.431311
26.2164	26.509	26.0447	25.7806	26.1462	26.1363	25.6074	25.9506	25.691	26.2164	26.509	26.0447	25.7806	26.1462	26.1363	25.6074	25.9506	25.691	S	2	1	3.35585e-196	221.6	206.51	177.38	1.0565	796680000	204	0.263244	0.486695	-0.23569	-1.30067	0.0409386	0.139004	-0.507051	-2.97506	Q96JM3	204	Q96JM3	Q96JM3	Chromosome alignment-maintaining phosphoprotein 1	CHAMP1	KSVPVCESQKLAPVPSPEPQKPAPVSPESVK	sp|Q96JM3|CHAP1_HUMAN Chromosome alignment-maintaining phosphoprotein 1 OS=Homo sapiens GN=CHAMP1 PE=1 SV=2	1;2	2232	0.291312	0.139919	-0.527002	-0.64697
22.9725	23.4792	22.7318	23.0124	23.2255	22.9318	22.1106	23.0173	23.6414	22.9725	23.4792	22.7318	23.0124	23.2255	22.9318	22.1106	23.0173	23.6414	S	3	1	0	354.93	314.87	133.96	-0.28637	793360000	214	0.985544	0.993562	-0.00456937	-0.0192757	0.794582	0.864725	-0.138034	-0.278292	Q9H1E3	214	Q9H1E3	Q9H1E3	Nuclear ubiquitous casein and cyclin-dependent kinase substrate 1	NUCKS1	KEKTPSPKEEDEEPESPPEKKTSTSPPPEKS	sp|Q9H1E3|NUCKS_HUMAN Nuclear ubiquitous casein and cyclin-dependent kinase substrate 1 OS=Homo sapiens GN=NUCKS1 PE=1 SV=1	1;2	2507	0.508593	0.763931	-0.513162	-0.901965
25.7085	25.6194	25.7628	26.5479	26.6018	26.6839	26.2847	26.2442	26.2912	25.7085	25.6194	25.7628	26.5479	26.6018	26.6839	26.2847	26.2442	26.2912	T	2	0.999963	1.49096e-121	178.07	169.74	77.527	0.54412	793060000	521	9.15835e-05	0.0127816	0.914295	15.8942	0.000201197	0.00947436	0.57648	13.0139	P27816	521	P27816	P27816	Microtubule-associated protein 4	MAP4	MSPLSETEMALGKDVTPPPETEVVLIKNVCL	sp|P27816|MAP4_HUMAN Microtubule-associated protein 4 OS=Homo sapiens GN=MAP4 PE=1 SV=3	1;2;3	692	0.271806	0.58314	0.642489	-0.00666078
26.5797	22.2913	26.6328	26.0668	25.9981	25.82	25.5949	25.6418	25.738	26.5797	22.2913	26.6328	26.0668	25.9981	25.82	25.5949	25.6418	25.738	S	3	0.978503	2.39061e-86	156.07	144.55	119.99	0.15983	782920000	171	0.610906	0.763471	0.793724	0.551089	0.750445	0.831298	0.490328	0.340738	Q13428	171	Q13428	Q13428	Treacle protein	TCOF1	SPRKSAEPSANTTLVSETEEEGSVPAFGAAA	sp|Q13428|TCOF_HUMAN Treacle protein OS=Homo sapiens GN=TCOF1 PE=1 SV=3	1;2	1197	-0.0694405	-0.46452	0.863165	0.954848
27.8479	26.9551	27.6241	18.3432	24.7743	24.869	24.6487	23.5658	NaN	27.8479	26.9551	27.6241	18.3432	24.7743	24.869	24.6487	23.5658	18.9863	S	3	1	1.29914e-80	159.05	150.21	69.72	0.883	780460000	428	0.0914364	0.271608	-4.81355	-2.21186	0.0445465	0.146283	-5.07545	-2.89037	Q15084	428	Q15084	Q15084	Protein disulfide-isomerase A6	PDIA6	DGRDGELPVEDDIDLSDVELDDLGKDEL___	sp|Q15084|PDIA6_HUMAN Protein disulfide-isomerase A6 OS=Homo sapiens GN=PDIA6 PE=1 SV=1	1	1319	-0.800317	-0.341898	-4.01323	-4.73355
26.1094	25.5788	22.5366	25.8001	25.4737	26.0648	26.0999	25.7429	25.6577	26.1094	25.5788	22.5366	25.8001	25.4737	26.0648	26.0999	25.7429	25.6577	S	3	1	0	383.06	364.74	140.34	-0.20348	780230000	162	0.408861	0.614923	1.03794	0.921668	0.385298	0.549564	1.09193	0.973798	P29692	162	P29692	P29692	Elongation factor 1-delta	EEF1D	TPAEDDEDDDIDLFGSDNEEEDKEAAQLREE	sp|P29692|EF1D_HUMAN Elongation factor 1-delta OS=Homo sapiens GN=EEF1D PE=1 SV=5	1	706	0.132523	-0.085303	0.905412	1.17724
25.9449	26.1188	26.0091	26.5757	26.2751	26.8407	26.545	26.2979	26.5891	25.9449	26.1188	26.0091	26.5757	26.2751	26.8407	26.545	26.2979	26.5891	S	3	0.997254	0	254.16	238.58	254.16	-0.55187	778010000	519	0.0344061	0.156277	0.539519	3.15326	0.0120436	0.0689942	0.453065	4.36197	O15231	519	O15231	O15231	Zinc finger protein 185	ZNF185	PTQQPADPSTPEQQNSPSGSEQFVRRESCTS	sp|O15231|ZN185_HUMAN Zinc finger protein 185 OS=Homo sapiens GN=ZNF185 PE=1 SV=3	1;2	171	0.668918	1.33643	-0.129399	-0.883363
25.8896	25.4069	25.3795	25.0645	25.09	25.1407	25.7285	25.4994	25.551	25.8896	25.4069	25.3795	25.0645	25.09	25.1407	25.7285	25.4994	25.551	S	2	1	9.00903e-07	102.26	84.866	53.124	-0.34561	764200000	316	0.0512128	0.195263	-0.46024	-2.75307	0.857671	0.911505	0.0343444	0.191214	Q13247	316	Q13247	Q13247	Serine/arginine-rich splicing factor 6	SRSF6	SNSPLPVPPSKARSVSPPPKRATSRSRSRSR	sp|Q13247|SRSF6_HUMAN Serine/arginine-rich splicing factor 6 OS=Homo sapiens GN=SRSF6 PE=1 SV=2	1;2	1178	-0.0777254	-0.160683	-0.382515	0.195027
22.8551	22.608	22.8451	22.5269	21.2991	22.4869	22.4032	21.8591	22.5927	22.8551	22.608	22.8451	22.5269	21.2991	22.4869	22.4032	21.8591	22.5927	S	2	1	0	378.74	359.83	46.408	0.16753	763590000	1378	0.180732	0.39975	-0.665099	-1.61913	0.107478	0.251799	-0.484397	-2.06796	Q13428	1378	Q13428	Q13428	Treacle protein	TCOF1	KKKKLGAGEGGEASVSPEKTSTTSKGKAKRD	sp|Q13428|TCOF_HUMAN Treacle protein OS=Homo sapiens GN=TCOF1 PE=1 SV=3	1;2	1197	-0.0694405	-0.46452	-0.595659	-0.0198771
26.8473	26.3988	25.7238	26.1878	25.9253	26.0037	25.9295	26.8564	25.9705	26.8473	26.3988	25.7238	26.1878	25.9253	26.0037	25.9295	26.8564	25.9705	S	2	1	1.34681e-49	169.58	141.94	169.58	-0.17517	761760000	47	0.444593	0.644957	-0.28436	-0.847209	0.8807	0.925374	-0.0711632	-0.159913	P30419	47	P30419	P30419	Glycylpeptide N-tetradecanoyltransferase 1	NMT1	DCENEEDNSYNRGGLSPANDTGAKKKKKKQK	sp|P30419|NMT1_HUMAN Glycylpeptide N-tetradecanoyltransferase 1 OS=Homo sapiens GN=NMT1 PE=1 SV=2	1	715	-0.946868	-0.681218	0.662508	0.610055
25.868	25.4069	25.3795	25.0218	25.0662	25.1132	25.682	25.4708	25.5157	25.868	25.4069	25.3795	25.0218	25.0662	25.1132	25.682	25.4708	25.5157	S	2	1	9.00903e-07	102.26	84.866	53.124	-0.34561	755530000	314	0.03937	0.167934	-0.484364	-3.01464	0.979172	0.987466	0.00474993	0.0277751	Q13247	314	Q13247	Q13247	Serine/arginine-rich splicing factor 6	SRSF6	SRSNSPLPVPPSKARSVSPPPKRATSRSRSR	sp|Q13247|SRSF6_HUMAN Serine/arginine-rich splicing factor 6 OS=Homo sapiens GN=SRSF6 PE=1 SV=2	2	1178	-0.0777254	-0.160683	-0.406638	0.165433
25.7766	25.5575	24.9617	26.59	26.3227	26.5352	26.0227	26.6205	26.9806	25.7766	25.5575	24.9617	26.59	26.3227	26.5352	26.0227	26.6205	26.9806	S	2	0.999995	9.7801e-37	162.21	142.95	119.22	-0.017611	751100000	949	0.0149471	0.0972184	1.0507	4.09228	0.040189	0.137737	1.10936	2.99375	Q52LW3	949	Q52LW3	Q52LW3	Rho GTPase-activating protein 29	ARHGAP29	IHTSESESKIFERATSFEESERKQNALGKCD	sp|Q52LW3|RHG29_HUMAN Rho GTPase-activating protein 29 OS=Homo sapiens GN=ARHGAP29 PE=1 SV=2	1	1444	0.0915165	0.591997	0.959186	0.517363
26.2054	27.8027	26.1176	26.4285	25.4724	26.1816	25.3876	25.5525	25.2868	26.2054	27.8027	26.1176	26.4285	25.4724	26.1816	25.3876	25.5525	25.2868	S	2	1	4.70418e-49	162.94	131.52	145.52	0.36702	749030000	2658	0.332346	0.545873	-0.681088	-1.10191	0.0785447	0.20711	-1.29961	-2.34966	Q6KC79	2658	Q6KC79	Q6KC79	Nipped-B-like protein	NIPBL	TNARNKAITSLLGGGSPKNNTAAETEDDESD	sp|Q6KC79|NIPBL_HUMAN Nipped-B-like protein OS=Homo sapiens GN=NIPBL PE=1 SV=2	1	1577	-0.0267789	-0.0490904	-0.654309	-1.25052
26.0439	26.3977	26.0447	25.7806	26.0361	25.9935	25.6074	25.7619	25.6686	26.0439	26.3977	26.0447	25.7806	26.0361	25.9935	25.6074	25.7619	25.6686	S	2	0.997935	3.35585e-196	221.6	206.51	221.6	1.189	743900000	214	0.187326	0.40801	-0.225363	-1.5887	0.0186301	0.0886893	-0.482782	-3.82925	Q96JM3	214	Q96JM3	Q96JM3	Chromosome alignment-maintaining phosphoprotein 1	CHAMP1	LAPVPSPEPQKPAPVSPESVKATLSNPKPQK	sp|Q96JM3|CHAP1_HUMAN Chromosome alignment-maintaining phosphoprotein 1 OS=Homo sapiens GN=CHAMP1 PE=1 SV=2	2	2232	0.291312	0.139919	-0.516675	-0.622701
25.7867	25.8913	25.0375	25.7772	25.8994	26.1653	25.7941	25.8131	25.5107	25.7867	25.8913	25.0375	25.7772	25.8994	26.1653	25.7941	25.8131	25.5107	S	2	1	0	352.72	326.2	241.42	0.24968	743460000	39	0.268276	0.491232	0.375451	1.28461	0.663655	0.774461	0.134109	0.468749	Q99613;B5ME19	39;39	Q99613	Q99613	Eukaryotic translation initiation factor 3 subunit C;Eukaryotic translation initiation factor 3 subunit C-like protein	EIF3C;EIF3CL	TKPVGGNYGKQPLLLSEDEEDTKRVVRSAKD	sp|Q99613|EIF3C_HUMAN Eukaryotic translation initiation factor 3 subunit C OS=Homo sapiens GN=EIF3C PE=1 SV=1;sp|B5ME19|EIFCL_HUMAN Eukaryotic translation initiation factor 3 subunit C-like protein OS=Homo sapiens GN=EIF3CL PE=3 SV=1	1	37	0.423634	-0.0175234	-0.0481834	0.151632
22.1385	22.9305	22.6824	22.8864	22.819	22.3798	22.7363	22.682	23.0837	22.1385	22.9305	22.6824	22.8864	22.819	22.3798	22.7363	22.682	23.0837	S	3	0.985141	7.63863e-134	196.62	174.82	162.21	-0.55325	741970000	1114	0.714038	0.831737	0.111239	0.393479	0.399532	0.560105	0.250181	0.941995	Q12888	1114	Q12888	Q12888	Tumor suppressor p53-binding protein 1	TP53BP1	PVSPASQKMVIQGPSSPQGEAMVTDVLEDQK	sp|Q12888|TP53B_HUMAN Tumor suppressor p53-binding protein 1 OS=Homo sapiens GN=TP53BP1 PE=1 SV=2	1	1143	-0.298178	0.0117143	0.409417	0.238467
24.6621	24.844	24.7834	25.3744	25.5177	25.4333	24.7717	25.3653	25.0333	24.6621	24.844	24.7834	25.3744	25.5177	25.4333	24.7717	25.3653	25.0333	S	3	0.999965	6.80543e-149	180.42	171.81	180.42	-0.069808	737390000	30	0.000558126	0.022776	0.678651	10.0179	0.178002	0.340592	0.293595	1.63207	O95197	30	O95197	O95197	Reticulon-3	RTN3	SSSFGAEPSAPGGGGSPGACPALGTKSCSSS	sp|O95197|RTN3_HUMAN Reticulon-3 OS=Homo sapiens GN=RTN3 PE=1 SV=2	1	386	-0.229451	-0.392222	0.908102	0.685817
25.4347	25.4972	25.6326	25.1993	25.0722	25.3507	25.1995	25.3551	25.097	25.4347	25.4972	25.6326	25.1993	25.0722	25.3507	25.1995	25.3551	25.097	S	3	1	6.5346e-159	196.68	184.37	196.68	-0.044251	732770000	628	0.0342219	0.156277	-0.314128	-3.15885	0.0328883	0.122437	-0.304289	-3.2004	Q8N9T8	628	Q8N9T8	Q8N9T8	Protein KRI1 homolog	KRI1	QRQLPALDGSLMGPESPPAQEEEAPVSPHKK	sp|Q8N9T8|KRI1_HUMAN Protein KRI1 homolog OS=Homo sapiens GN=KRI1 PE=1 SV=3	1;2	1892	-0.170336	-0.0114946	-0.143792	-0.292794
25.1198	25.1607	25.3535	24.4828	24.4973	24.9634	24.9468	25.8915	25.9096	25.1198	25.1607	25.3535	24.4828	24.4973	24.9634	24.9468	25.8915	25.9096	S	2	0.997757	4.051e-190	244.06	155.67	216.04	0.048118	730080000	52	0.0314397	0.150361	-0.563517	-3.24784	0.31833	0.487961	0.371276	1.13888	Q9H2H9	52	Q9H2H9	Q9H2H9	Sodium-coupled neutral amino acid transporter 1	SLC38A1	GQINSKFISDRESRRSLTNSHLEKKKCDEYI	sp|Q9H2H9|S38A1_HUMAN Sodium-coupled neutral amino acid transporter 1 OS=Homo sapiens GN=SLC38A1 PE=1 SV=1	1;2	2514	0.319133	0.0739034	-0.88265	0.297373
26.1408	26.2779	25.9989	25.9792	25.474	25.7047	25.413	25.6375	25.4007	26.1408	26.2779	25.9989	25.9792	25.474	25.7047	25.413	25.6375	25.4007	S	2	1	1.02057e-163	219.17	189.06	195.91	0.25591	729240000	696	0.0654815	0.226012	-0.419945	-2.51821	0.00417102	0.037189	-0.655492	-5.88362	Q96TA1	696	Q96TA1	Q96TA1	Niban-like protein 1	FAM129B	SPQPKAAPEASSPPASPLQHLLPGKAVDLGP	sp|Q96TA1|NIBL1_HUMAN Niban-like protein 1 OS=Homo sapiens GN=FAM129B PE=1 SV=3	2	2315	-0.194296	-0.504118	-0.22565	-0.151373
24.9611	24.7494	24.3778	24.969	24.6885	25.0302	24.8604	25.0987	24.7041	24.9611	24.7494	24.3778	24.969	24.6885	25.0302	24.8604	25.0987	24.7041	S	3	1	3.9272e-138	180.81	169.72	42.461	-0.98139	723910000	393	0.375091	0.585079	0.199778	0.997232	0.403839	0.563794	0.191629	0.932561	Q13547	393	Q13547	Q13547	Histone deacetylase 1	HDAC1	GVQMQAIPEDAIPEESGDEDEDDPDKRISIC	sp|Q13547|HDAC1_HUMAN Histone deacetylase 1 OS=Homo sapiens GN=HDAC1 PE=1 SV=1	1	1214	-0.161715	-0.49098	0.361492	0.682609
25.6656	25.735	25.7704	26.8021	26.2751	26.5941	26.5841	25.9764	26.5891	25.6656	25.735	25.7704	26.8021	26.2751	26.5941	26.5841	25.9764	26.5891	T	3	0.996715	0	254.16	238.58	254.16	-0.55187	716660000	513	0.00596083	0.0598498	0.833404	5.3311	0.0327059	0.122232	0.659532	3.20623	O15231	513	O15231	O15231	Zinc finger protein 185	ZNF185	QGDPAVPTQQPADPSTPEQQNSPSGSEQFVR	sp|O15231|ZN185_HUMAN Zinc finger protein 185 OS=Homo sapiens GN=ZNF185 PE=1 SV=3	1;2	171	0.668918	1.33643	0.164486	-0.676895
25.8584	26.5222	26.1883	26.147	26.0536	26.0193	25.0163	25.1289	24.9785	25.8584	26.5222	26.1883	26.147	26.0536	26.0193	25.0163	25.1289	24.9785	S	2	1	1.36533e-152	206.7	196.91	127.78	0.0054915	709180000	15	0.583659	0.742824	-0.116332	-0.595347	0.00430566	0.0380146	-1.14838	-5.83264	Q9NS69	15	Q9NS69	Q9NS69	Mitochondrial import receptor subunit TOM22 homolog	TOMM22	_MAAAVAAAGAGEPQSPDELLPKGDAEKPEE	sp|Q9NS69|TOM22_HUMAN Mitochondrial import receptor subunit TOM22 homolog OS=Homo sapiens GN=TOMM22 PE=1 SV=3	1	2674	-0.562112	-0.695555	0.44578	-0.452829
26.1002	25.2944	25.1343	26.1889	26.1926	26.5856	26.6648	26.222	26.9039	26.1002	25.2944	25.1343	26.1889	26.1926	26.5856	26.6648	26.222	26.9039	S	2	1	2.17306e-91	200.9	170.96	52.891	-0.31026	708920000	393	0.0675691	0.228888	0.812777	2.48883	0.0389813	0.135084	1.08727	3.02474	Q8IYB3	393	Q8IYB3	Q8IYB3	Serine/arginine repetitive matrix protein 1	SRRM1	TSSPPRKTRRLSPSASPPRRRHRPSPPATPP	sp|Q8IYB3|SRRM1_HUMAN Serine/arginine repetitive matrix protein 1 OS=Homo sapiens GN=SRRM1 PE=1 SV=2	1;2;3	1823	0.538551	0.248733	0.274226	0.838536
26.1002	25.2944	25.1343	26.1889	26.1926	26.5856	26.6358	26.222	26.9039	26.1002	25.2944	25.1343	26.1889	26.1926	26.5856	26.6358	26.222	26.9039	S	2	1	2.17306e-91	200.9	170.96	52.891	-0.31026	706750000	389	0.0675691	0.228888	0.812777	2.48883	0.0397667	0.136857	1.07763	3.00446	Q8IYB3	389	Q8IYB3	Q8IYB3	Serine/arginine repetitive matrix protein 1	SRRM1	PPKRTSSPPRKTRRLSPSASPPRRRHRPSPP	sp|Q8IYB3|SRRM1_HUMAN Serine/arginine repetitive matrix protein 1 OS=Homo sapiens GN=SRRM1 PE=1 SV=2	2;3	1823	0.538551	0.248733	0.274226	0.828899
25.0994	24.0622	23.9056	24.4671	25.4239	23.8461	25.959	28.6121	25.1534	25.0994	24.0622	23.9056	24.4671	25.4239	23.8461	25.959	28.6121	25.1534	S	2	1	3.32578e-07	118.88	73.514	59.067	-0.044459	692570000	729	0.725336	0.840094	0.223305	0.376979	0.116216	0.264451	2.21911	1.99925	Q9UKV3	729	Q9UKV3	Q9UKV3	Apoptotic chromatin condensation inducer in the nucleus	ACIN1	SAEKHVTQRLQPERGSPKKCEAEEAEPPAAT	sp|Q9UKV3|ACINU_HUMAN Apoptotic chromatin condensation inducer in the nucleus OS=Homo sapiens GN=ACIN1 PE=1 SV=2	1	2876	0.0171684	-0.00803947	0.206136	2.22715
26.2243	26.2266	25.8663	26.0092	25.5855	25.8294	26.3841	26.4006	25.7011	26.2243	26.2266	25.8663	26.0092	25.5855	25.8294	26.3841	26.4006	25.7011	S	3	0.999611	2.26626e-147	200.94	188.75	172.65	-0.5881	692170000	867	0.157562	0.370424	-0.297708	-1.73606	0.839261	0.896275	0.0562051	0.216405	Q8WWI1	867	Q8WWI1	Q8WWI1	LIM domain only protein 7	LMO7	KREDRVTTEIQLPSQSPVEEQSPASLSSLRS	sp|Q8WWI1|LMO7_HUMAN LIM domain only protein 7 OS=Homo sapiens GN=LMO7 PE=1 SV=3	1;2	2030	-0.628492	0.245539	0.330784	-0.189334
26.2407	25.8572	25.5822	25.8806	25.7293	24.2903	25.9918	25.7699	26.1483	26.2407	25.8572	25.5822	25.8806	25.7293	24.2903	25.9918	25.7699	26.1483	S	2	0.99997	0	298.7	234.6	163.62	-0.36241	681720000	95	0.334833	0.547648	-0.593271	-1.0955	0.745427	0.826906	0.0766392	0.347936	Q13185	95	Q13185	Q13185	Chromobox protein homolog 3	CBX3	QKAGKEKDGTKRKSLSDSESDDSKSKKKRDA	sp|Q13185|CBX3_HUMAN Chromobox protein homolog 3 OS=Homo sapiens GN=CBX3 PE=1 SV=4	1;2	1170	0.0649608	-0.330988	-0.658232	0.407627
22.8406	22.9754	22.6503	22.5705	22.8333	23.3907	26.0225	23.5595	22.977	22.8406	22.9754	22.6503	22.5705	22.8333	23.3907	26.0225	23.5595	22.977	S	2	0.999993	3.0442e-46	164.06	103.62	122.46	0.2891	680380000	687	0.695004	0.817785	0.109427	0.421576	0.219549	0.387068	1.36425	1.45428	Q13427	687	Q13427	Q13427	Peptidyl-prolyl cis-trans isomerase G	PPIG	NSSNNSREKKADRDQSPFSKIKQSSQDNELK	sp|Q13427|PPIG_HUMAN Peptidyl-prolyl cis-trans isomerase G OS=Homo sapiens GN=PPIG PE=1 SV=2	1	1196	-0.108118	-0.0726175	0.217545	1.43687
26.3259	26.6938	26.087	25.9807	26.1899	26.1549	25.8184	25.8772	25.927	26.3259	26.6938	26.087	25.9807	26.1899	26.1549	25.8184	25.8772	25.927	S	2	0.995365	1.57906e-16	136.5	81.039	98.407	0.16081	679570000	534	0.238221	0.461448	-0.260394	-1.38524	0.0508665	0.159687	-0.494699	-2.75968	Q86VM9	534	Q86VM9	Q86VM9	Zinc finger CCCH domain-containing protein 18	ZC3H18	WRRSKSPKKKLGVSVSPSRARRRRKTSASSA	sp|Q86VM9|ZCH18_HUMAN Zinc finger CCCH domain-containing protein 18 OS=Homo sapiens GN=ZC3H18 PE=1 SV=2	1;2	1749	-0.0515381	-0.315056	-0.208856	-0.179643
24.0255	23.0796	22.7918	22.0726	23.6643	23.9052	24.8894	24.0008	24.2242	24.0255	23.0796	22.7918	22.0726	23.6643	23.9052	24.8894	24.0008	24.2242	S	2	0.999997	0	269.63	256.22	247.61	-0.2154	679370000	47	0.907322	0.954127	-0.0849355	-0.123966	0.0793897	0.208696	1.07247	2.33987	Q9BTU6	47	Q9BTU6	Q9BTU6	Phosphatidylinositol 4-kinase type 2-alpha	PI4K2A	PGGAVRVAAAAGSGPSPPGSPGHDRERQPLL	sp|Q9BTU6|P4K2A_HUMAN Phosphatidylinositol 4-kinase type 2-alpha OS=Homo sapiens GN=PI4K2A PE=1 SV=1	1;2	2387	-0.592528	0.24193	0.507593	0.830544
27.3115	27.3178	26.4127	25.1936	24.9136	25.2607	23.9635	23.8822	24.1635	27.3115	27.3178	26.4127	25.1936	24.9136	25.2607	23.9635	23.8822	24.1635	S	2	0.999999	6.54814e-60	178.65	144.93	178.65	0.29248	675760000	82	0.00405058	0.0492873	-1.89134	-5.93097	0.00064539	0.0144965	-3.01091	-9.64857	P04792	82	P04792	P04792	Heat shock protein beta-1	HSPB1	AVAAPAYSRALSRQLSSGVSEIRHTADRWRV	sp|P04792|HSPB1_HUMAN Heat shock protein beta-1 OS=Homo sapiens GN=HSPB1 PE=1 SV=2	1	468	-0.297275	-0.975207	-1.59406	-2.0357
25.1287	25.9007	24.7978	26.4082	24.9192	27.4746	25.3088	25.1455	25.072	25.1287	25.9007	24.7978	26.4082	24.9192	27.4746	25.3088	25.1455	25.072	S	2	1	3.16578e-260	267.93	236.75	107.97	-0.12083	670390000	176	0.287981	0.506008	0.991618	1.2244	0.779026	0.851738	-0.100293	-0.300134	P55327;H0YC42	176;176	P55327	P55327	Tumor protein D52	TPD52	ITKKLEDVKNSPTFKSFEEKVENLKSKVGGT	sp|P55327|TPD52_HUMAN Tumor protein D52 OS=Homo sapiens GN=TPD52 PE=1 SV=2;tr|H0YC42|H0YC42_HUMAN Uncharacterized protein OS=Homo sapiens PE=4 SV=2	1	947	1.2208	1.00915	-0.229178	-1.10944
25.066	25.6049	24.8317	26.5044	26.0778	26.0951	25.5094	25.6213	25.5796	25.066	25.6049	24.8317	26.5044	26.0778	26.0951	25.5094	25.6213	25.5796	S	2	0.999967	1.15117e-167	220.64	204.26	202.34	-0.22287	669810000	1179	0.0168388	0.104016	1.05823	3.94852	0.156656	0.316063	0.402564	1.741	Q9UQ35	1179	Q9UQ35	Q9UQ35	Serine/arginine repetitive matrix protein 2	SRRM2	SKEKMALPPQEDATASPPRQKDKFSPFPVQD	sp|Q9UQ35|SRRM2_HUMAN Serine/arginine repetitive matrix protein 2 OS=Homo sapiens GN=SRRM2 PE=1 SV=2	1	2936	0.19416	0.200354	0.864066	0.20221
25.2173	25.1407	24.5265	26.3124	26.2799	26.5471	26.4376	26.63	26.8315	25.2173	25.1407	24.5265	26.3124	26.2799	26.5471	26.4376	26.63	26.8315	S	2	0.995335	5.23775e-186	233.92	199.2	233.92	-0.17332	664460000	415	0.0037569	0.0478141	1.41829	6.05405	0.00246655	0.0283985	1.67152	6.78269	O14545	415	O14545	O14545	TRAF-type zinc finger domain-containing protein 1	TRAFD1	VTEGIPRLDSQPQETSPELPRRRVRHQGDLS	sp|O14545|TRAD1_HUMAN TRAF-type zinc finger domain-containing protein 1 OS=Homo sapiens GN=TRAFD1 PE=1 SV=1	1;2	120	0.0296714	0.69213	1.38862	0.979395
26.1458	26.2324	26.4608	26.0612	25.9809	26.4444	25.7017	25.8638	25.4461	26.1458	26.2324	26.4608	26.0612	25.9809	26.4444	25.7017	25.8638	25.4461	S	2	0.998989	3.90782e-199	225.8	214.65	45.829	-0.11899	661270000	47	0.530031	0.706309	-0.117496	-0.686665	0.0166208	0.0834408	-0.609168	-3.96408	Q9H6F5	47	Q9H6F5	Q9H6F5	Coiled-coil domain-containing protein 86	CCDC86	LVEFESNPEETREPGSPPSVQRAGLGSPERP	sp|Q9H6F5|CCD86_HUMAN Coiled-coil domain-containing protein 86 OS=Homo sapiens GN=CCDC86 PE=1 SV=1	1	2551	-0.587928	-1.03852	0.470432	0.429352
26.0221	25.8273	25.2601	26.9463	26.5839	26.8327	25.2614	25.4381	25.0584	26.0221	25.8273	25.2601	26.9463	26.5839	26.8327	25.2614	25.4381	25.0584	T	2	0.999999	2.92834e-236	235.97	218.2	115.29	-0.067726	660370000	53	0.0126766	0.0907206	1.08443	4.29691	0.150158	0.307165	-0.45057	-1.77729	P17096	53	P17096	P17096	High mobility group protein HMG-I/HMG-Y	HMGA1	GTALVGSQKEPSEVPTPKRPRGRPKGSKNKG	sp|P17096|HMGA1_HUMAN High mobility group protein HMG-I/HMG-Y OS=Homo sapiens GN=HMGA1 PE=1 SV=3	1;2	600	0.44018	0.676421	0.64425	-1.12699
NaN	24.4999	24.4256	NaN	26.9117	NaN	27.0603	27.9042	26.2952	18.7474	24.4999	24.4256	18.1514	26.9117	17.5526	27.0603	27.9042	26.2952	S	2	0.846876	2.07228e-20	143.7	85.453	143.7	-0.1618	657580000	852	0.661816	0.795226	-1.68574	-0.471554	0.0820839	0.212395	4.52894	2.30943	Q86VM9	852	Q86VM9	Q86VM9	Zinc finger CCCH domain-containing protein 18	ZC3H18	DKDRQSPPPAKRPNTSPDRGSRDRKSGGRLG	sp|Q86VM9|ZCH18_HUMAN Zinc finger CCCH domain-containing protein 18 OS=Homo sapiens GN=ZC3H18 PE=1 SV=2	1	1749	-0.0515381	-0.315056	-1.6342	4.844
25.533	25.4963	24.9227	26.5791	26.4562	26.4078	24.77	25.0029	24.5392	25.533	25.4963	24.9227	26.5791	26.4562	26.4078	24.77	25.0029	24.5392	S	3	0.999996	2.92834e-236	241.51	213.83	164.94	-0.16736	644490000	36	0.00467613	0.0528055	1.16371	5.70188	0.0838448	0.215516	-0.546629	-2.29013	P17096	36	P17096	P17096	High mobility group protein HMG-I/HMG-Y	HMGA1	TEKRGRGRPRKQPPVSPGTALVGSQKEPSEV	sp|P17096|HMGA1_HUMAN High mobility group protein HMG-I/HMG-Y OS=Homo sapiens GN=HMGA1 PE=1 SV=3	1;2	600	0.44018	0.676421	0.723529	-1.22305
24.522	24.391	23.668	25.2531	25.0448	26.2041	26.0328	25.7545	26.2154	24.522	24.391	23.668	25.2531	25.0448	26.2041	26.0328	25.7545	26.2154	S	2	1	0	306.67	243.38	171.83	0.22458	644460000	19	0.0424552	0.175063	1.30699	2.93844	0.00370648	0.034941	1.80725	6.07637	Q9UNE7	19	Q9UNE7	Q9UNE7	E3 ubiquitin-protein ligase CHIP	STUB1	KEEKEGGARLGAGGGSPEKSPSAQELKEQGN	sp|Q9UNE7|CHIP_HUMAN E3 ubiquitin-protein ligase CHIP OS=Homo sapiens GN=STUB1 PE=1 SV=2	1;2	2908	1.36255	1.01086	-0.0555642	0.796393
24.2665	24.4848	24.9082	24.5042	24.6889	24.1841	24.2542	24.0868	24.4597	24.2665	24.4848	24.9082	24.5042	24.6889	24.1841	24.2542	24.0868	24.4597	S	3	1	3.29735e-267	256.49	230.41	153.81	-1.181	644130000	502	0.714104	0.831737	-0.0941048	-0.393383	0.257598	0.429239	-0.286289	-1.31904	Q9Y2X3	502	Q9Y2X3	Q9Y2X3	Nucleolar protein 58	NOP58	KKKRGKKKHIKEEPLSEEEPCTSTAIASPEK	sp|Q9Y2X3|NOP58_HUMAN Nucleolar protein 58 OS=Homo sapiens GN=NOP58 PE=1 SV=1	1;2	2978	-0.017251	-0.207317	-0.0768538	-0.0789722
NaN	25.4167	25.8704	26.262	26.528	26.3641	26.3403	26.4769	26.6289	17.9863	25.4167	25.8704	26.262	26.528	26.3641	26.3403	26.4769	26.6289	S	3	0.990558	2.68553e-225	227.33	219.97	224.26	-0.065163	643080000	518	0.267184	0.490706	3.29354	1.28807	0.255476	0.427042	3.3909	1.32605	Q8N1G4	518	Q8N1G4	Q8N1G4	Leucine-rich repeat-containing protein 47	LRRC47	MAEMKKYTLENKEEGSLSDTEADAVSGQLPD	sp|Q8N1G4|LRC47_HUMAN Leucine-rich repeat-containing protein 47 OS=Homo sapiens GN=LRRC47 PE=1 SV=1	1;2	1844	0.451005	0.154306	2.84253	3.23659
26.4992	25.8792	26.2412	25.6153	25.9907	23.1778	26.6844	NaN	27.1724	26.4992	25.8792	26.2412	25.6153	25.9907	23.1778	26.6844	18.1946	27.1724	T	2	0.999997	0.000756721	112.94	54.346	112.94	0.10262	640460000	1927	0.228416	0.452317	-1.27861	-1.42079	0.495098	0.644204	-2.18942	-0.749743	Q9UQ35	1927	Q9UQ35	Q9UQ35	Serine/arginine repetitive matrix protein 2	SRRM2	RSRASPVSRRRSRSRTPPVTRRRSRSRTPTT	sp|Q9UQ35|SRRM2_HUMAN Serine/arginine repetitive matrix protein 2 OS=Homo sapiens GN=SRRM2 PE=1 SV=2	2	2936	0.19416	0.200354	-1.47277	-2.38978
26.4992	25.8792	26.2412	25.6153	25.9907	23.1778	26.6844	NaN	27.1724	26.4992	25.8792	26.2412	25.6153	25.9907	23.1778	26.6844	18.4963	27.1724	S	2	1	0.000756721	112.94	54.346	112.94	0.10262	640460000	1925	0.228416	0.452317	-1.27861	-1.42079	0.499982	0.648241	-2.08883	-0.740731	Q9UQ35	1925	Q9UQ35	Q9UQ35	Serine/arginine repetitive matrix protein 2	SRRM2	RSRSRASPVSRRRSRSRTPPVTRRRSRSRTP	sp|Q9UQ35|SRRM2_HUMAN Serine/arginine repetitive matrix protein 2 OS=Homo sapiens GN=SRRM2 PE=1 SV=2	2	2936	0.19416	0.200354	-1.47277	-2.28918
23.8511	23.4945	26.7453	23.6371	23.5401	23.3184	23.6366	23.7109	23.1338	23.8511	23.4945	26.7453	23.6371	23.5401	23.3184	23.6366	23.7109	23.1338	S	2	0.999997	5.20542e-238	244.95	212.02	226.99	-0.51077	635760000	70	0.310768	0.527163	-1.19846	-1.15945	0.313775	0.483181	-1.20321	-1.15122	P06748	70	P06748	P06748	Nucleophosmin	NPM1	DELHIVEAEAMNYEGSPIKVTLATLKMSVQP	sp|P06748|NPM_HUMAN Nucleophosmin OS=Homo sapiens GN=NPM1 PE=1 SV=2	1	490	-0.440037	-0.643746	-0.75842	-0.559467
23.0946	23.0511	22.6774	22.8706	22.2925	22.3807	23.4433	23.2464	23.5717	23.0946	23.0511	22.6774	22.8706	22.2925	22.3807	23.4433	23.2464	23.5717	S	2	0.999911	0	355.04	294.97	283.33	-0.071339	627360000	87	0.128817	0.329674	-0.426428	-1.90952	0.0421088	0.141933	0.479478	2.94666	Q9UK76	87	Q9UK76	Q9UK76	Hematological and neurological expressed 1 protein;Hematological and neurological expressed 1 protein, N-terminally processed	HN1	GGREDLESSGLQRRNSSEASSGDFLDLKGEG	sp|Q9UK76|HN1_HUMAN Hematological and neurological expressed 1 protein OS=Homo sapiens GN=HN1 PE=1 SV=3	1	2865	-0.227588	-0.968373	-0.19884	1.44785
25.8608	26.3691	25.6055	26.3166	26.2537	26.3127	25.8848	25.9187	25.7178	25.8608	26.3691	25.6055	26.3166	26.2537	26.3127	25.8848	25.9187	25.7178	S	2	1	8.56393e-78	184.96	145.18	166.62	0.082721	625630000	95	0.196114	0.416901	0.349251	1.54983	0.676341	0.781243	-0.104672	-0.449516	Q13425	95	Q13425	Q13425	Beta-2-syntrophin	SNTB2	GDSLPGSPSRGLGPPSPPAPPRGPAGEAGAS	sp|Q13425|SNTB2_HUMAN Beta-2-syntrophin OS=Homo sapiens GN=SNTB2 PE=1 SV=1	1	1194	-0.185688	-0.243045	0.534938	0.138372
23.9539	24.4462	23.9547	24.0937	23.1064	20.9211	23.5663	23.8588	23.4972	23.9539	24.4462	23.9547	24.0937	23.1064	20.9211	23.5663	23.8588	23.4972	S	3	0.99996	1.20667e-161	223.11	204.65	223.11	-0.3751	622750000	382	0.212237	0.433401	-1.41114	-1.48294	0.07335	0.197827	-0.477488	-2.41257	Q12906	382	Q12906	Q12906	Interleukin enhancer-binding factor 3	ILF3	ITPMKRPMEEDGEEKSPSKKKKKIQKKEEKA	sp|Q12906|ILF3_HUMAN Interleukin enhancer-binding factor 3 OS=Homo sapiens GN=ILF3 PE=1 SV=3	1	1145	0.0277917	-0.0662603	-1.43893	-0.411228
24.9322	25.0648	25.0444	26.34	26.0181	26.316	26.3194	25.989	26.8828	24.9322	25.0648	25.0444	26.34	26.0181	26.316	26.3194	25.989	26.8828	S	2	1	5.98995e-67	174.19	153.35	152.01	-0.1039	618830000	527	0.000407164	0.0198852	1.21092	10.8658	0.00635373	0.0466766	1.38328	5.23689	P29590	527	P29590	P29590	Protein PML	PML	STSKAVSPPHLDGPPSPRSPVIGSEVFLPNS	sp|P29590|PML_HUMAN Protein PML OS=Homo sapiens GN=PML PE=1 SV=3	1;2;3	705	0.552618	1.12506	0.6583	0.258226
24.8893	22.5139	22.6137	22.5662	NaN	21.8545	23.6409	25.8162	23.0342	24.8893	22.5139	22.6137	22.5662	19.0899	21.8545	23.6409	25.8162	23.0342	S	2	0.999726	3.14418e-08	120.09	110.77	102.33	0.038237	616240000	517	0.17411	0.391352	-2.16879	-1.65087	0.511775	0.657339	0.824785	0.719234	Q6PKG0	517	Q6PKG0	Q6PKG0	La-related protein 1	LARP1	CPEFVPRQHYQKETESAPGSPRAVTPVPTKT	sp|Q6PKG0|LARP1_HUMAN La-related protein 1 OS=Homo sapiens GN=LARP1 PE=1 SV=2	1;2	1618	0.114066	0.0939404	-2.28286	0.730845
24.8834	24.8959	25.1251	24.2338	24.7077	24.821	25.3751	25.4145	25.8907	24.8834	24.8959	25.1251	24.2338	24.7077	24.821	25.3751	25.4145	25.8907	T	2	0.996152	7.60753e-16	116.6	107.42	116.6	-0.25155	612230000	401	0.124481	0.324212	-0.380625	-1.93928	0.0320366	0.121111	0.592005	3.22799	Q14247	401	Q14247	Q14247	Src substrate cortactin	CTTN	EARRKLEEQARAKTQTPPVSPAPQPTEERLP	sp|Q14247|SRC8_HUMAN Src substrate cortactin OS=Homo sapiens GN=CTTN PE=1 SV=2	1;2	1262	0.403273	0.121876	-0.783899	0.470129
24.6395	24.2724	24.2054	27.3428	26.3143	26.3287	26.466	26.3992	25.8606	24.6395	24.2724	24.2054	27.3428	26.3143	26.3287	26.466	26.3992	25.8606	S	2	1	1.3913e-270	267.5	230.81	267.5	0.2316	611600000	137	0.00333797	0.0460952	2.28954	6.25172	0.00133887	0.0205829	1.86953	7.97638	O75396	137	O75396	O75396	Vesicle-trafficking protein SEC22b	SEC22B	TKKLYIDSCARRNLGSINTELQDVQRIMVAN	sp|O75396|SC22B_HUMAN Vesicle-trafficking protein SEC22b OS=Homo sapiens GN=SEC22B PE=1 SV=4	1	308	0.0395921	0.356308	2.24995	1.51323
24.9322	25.0243	25.0444	26.3058	25.9722	26.2943	26.2978	25.989	26.8531	24.9322	25.0243	25.0444	26.3058	25.9722	26.2943	26.2978	25.989	26.8531	S	4	1	5.98995e-67	174.19	153.35	128.3	-0.33015	607280000	518	0.000486203	0.0218443	1.19045	10.3809	0.00566449	0.0436564	1.37965	5.40734	P29590	518	P29590	P29590	Protein PML	PML	RSSPEQPRPSTSKAVSPPHLDGPPSPRSPVI	sp|P29590|PML_HUMAN Protein PML OS=Homo sapiens GN=PML PE=1 SV=3	2;3	705	0.552618	1.12506	0.637832	0.254591
25.7624	25.1302	25.0358	25.5782	26.026	26.1781	26.4659	25.9626	26.5767	25.7624	25.1302	25.0358	25.5782	26.026	26.1781	26.4659	25.9626	26.5767	S	2	1	4.14321e-21	152.67	87.514	120.55	-0.22632	601650000	32	0.100578	0.286696	0.618004	2.12672	0.0257546	0.10592	1.02563	3.46269	Q9Y2V2	32	Q9Y2V2	Q9Y2V2	Calcium-regulated heat stable protein 1	CARHSP1	SVGLLDTPRSRERSPSPLRGNVVPSPLPTRR	sp|Q9Y2V2|CHSP1_HUMAN Calcium-regulated heat stable protein 1 OS=Homo sapiens GN=CARHSP1 PE=1 SV=2	2;3	2975	0.979791	0.960085	-0.361787	0.0655467
24.5527	24.8424	23.6588	26.4645	26.667	26.7417	26.1639	26.3256	26.3739	24.5527	24.8424	23.6588	26.4645	26.667	26.7417	26.1639	26.3256	26.3739	S	2	0.996615	1.98686e-88	189.81	165.47	176.28	0.8262	599890000	1084	0.00340981	0.0465586	2.27309	6.21572	0.00587683	0.0443878	1.93654	5.35223	P21333	1084	P21333	P21333	Filamin-A	FLNA	KVKAFGPGLQGGSAGSPARFTIDTKGAGTGG	sp|P21333|FLNA_HUMAN Filamin-A OS=Homo sapiens GN=FLNA PE=1 SV=4	1	644	0.883996	1.33827	1.3891	0.598275
26.3018	25.9603	26.5338	25.4105	24.7817	25.4003	25.7694	25.5759	26.0766	26.3018	25.9603	26.5338	25.4105	24.7817	25.4003	25.7694	25.5759	26.0766	S	2	0.999979	0	313.76	254.94	274.87	0.27846	592430000	733	0.01602	0.101318	-1.06775	-4.00824	0.107298	0.251595	-0.45801	-2.06944	O60271	733	O60271	O60271	C-Jun-amino-terminal kinase-interacting protein 4	SPAG9	GLDTEGSKQRSASQSSLDKLDQELKEQQKEL	sp|O60271|JIP4_HUMAN C-Jun-amino-terminal kinase-interacting protein 4 OS=Homo sapiens GN=SPAG9 PE=1 SV=4	1;2	245	-0.622586	-0.180891	-0.445162	-0.277118
26.6457	26.704	26.2721	25.6999	25.3774	25.6219	25.2184	25.4297	25.0546	26.6457	26.704	26.2721	25.6999	25.3774	25.6219	25.2184	25.4297	25.0546	S	2	0.999999	4.88315e-66	174.59	144.85	93.237	0.29794	591940000	1697	0.00426398	0.0506882	-0.974199	-5.84821	0.00166527	0.0226158	-1.30637	-7.53034	P18583	1697	P18583	P18583	Protein SON	SON	PLPVKESDQTLAALLSPKESSGGEKEVPPPP	sp|P18583|SON_HUMAN Protein SON OS=Homo sapiens GN=SON PE=1 SV=4	1	618	-0.0874535	-0.0185747	-0.886746	-1.2878
26.1075	26.5527	26.2832	25.9049	26.2786	25.6586	25.1836	25.3342	25.1924	26.1075	26.5527	26.2832	25.9049	26.2786	25.6586	25.1836	25.3342	25.1924	S	2	1	1.0146e-269	264.08	264.08	264.08	0.070297	588780000	1345	0.173462	0.3909	-0.36706	-1.65404	0.0014643	0.0213238	-1.07773	-7.7905	Q96T23	1345	Q96T23	Q96T23	Remodeling and spacing factor 1	RSF1	LPSEQESTKKPYRIESDEEEDFENVGKVGSP	sp|Q96T23|RSF1_HUMAN Remodeling and spacing factor 1 OS=Homo sapiens GN=RSF1 PE=1 SV=2	1	2310	-0.0909084	-0.436835	-0.276152	-0.640897
24.4767	25.8412	24.6193	24.5625	24.3908	25.2328	24.7267	24.6649	24.808	24.4767	25.8412	24.6193	24.5625	24.3908	25.2328	24.7267	24.6649	24.808	S	3	1	0	243.55	227.37	183.05	-0.32765	588230000	166	0.645045	0.785091	-0.250412	-0.497341	0.6021	0.729993	-0.245895	-0.565251	O60341	166	O60341	O60341	Lysine-specific histone demethylase 1A	KDM1A	LPPPPPQAPPEEENESEPEEPSGVEGAAFQS	sp|O60341|KDM1A_HUMAN Lysine-specific histone demethylase 1A OS=Homo sapiens GN=KDM1A PE=1 SV=2	1	251	-0.0310249	-0.213701	-0.219387	-0.0321941
25.3826	25.5067	25.434	26.0043	25.9206	26.1829	25.9632	26.0632	26.0926	25.3826	25.5067	25.434	26.0043	25.9206	26.1829	25.9632	26.0632	26.0926	S	2	1	1.29755e-228	247.5	232.11	190.24	-0.1983	588210000	1358	0.00222321	0.0382084	0.59485	6.97375	0.000355444	0.0118363	0.59854	11.2516	Q9NTI5	1358	Q9NTI5	Q9NTI5	Sister chromatid cohesion protein PDS5 homolog B	PDS5B	SKQHRVSRRAQQRAESPESSAIESTQSTPQK	sp|Q9NTI5|PDS5B_HUMAN Sister chromatid cohesion protein PDS5 homolog B OS=Homo sapiens GN=PDS5B PE=1 SV=1	1;2	2684	0.86706	0.445946	-0.27221	0.152594
24.6683	20.8367	20.4807	NaN	NaN	NaN	28.9912	NaN	NaN	24.6683	20.8367	20.4807	18.9467	17.7354	18.505	28.9912	18.0355	16.3822	S	2	0.875915	9.46998e-34	116.13	104.74	61.344	-0.49369	587490000	621	0.0602802	0.215863	-3.59957	-2.59634	0.847124	0.902309	-0.858954	-0.205626	O76094	621	O76094	O76094	Signal recognition particle subunit SRP72	SRP72	TAGASSELDASKTVSSPPTSPRPGSAATVSA	sp|O76094|SRP72_HUMAN Signal recognition particle subunit SRP72 OS=Homo sapiens GN=SRP72 PE=1 SV=3	1;2	349	-0.423894	-0.748645	-3.17568	-0.110309
26.3842	NaN	NaN	26.2095	26.5828	26.5031	26.2022	26.0538	26.2437	26.3842	18.7197	18.505	26.2095	26.5828	26.5031	26.2022	26.0538	26.2437	S	2	0.821724	4.93984e-73	162.77	120.12	162.77	0.074721	585050000	314	0.114034	0.308791	5.22887	2.01586	0.128012	0.278949	4.96362	1.91496	P67809	314	P67809	P67809	Nuclease-sensitive element-binding protein 1	YBX1	DGKETKAADPPAENSSAPEAEQGGAE_____	sp|P67809|YBOX1_HUMAN Nuclease-sensitive element-binding protein 1 OS=Homo sapiens GN=YBX1 PE=1 SV=3	1	1006	0.35215	0.101652	4.87673	4.86197
25.7035	NaN	25.4533	25.8666	25.6314	25.635	26.2357	26.7817	26.8784	25.7035	18.6933	25.4533	25.8666	25.6314	25.635	26.2357	26.7817	26.8784	S	2	0.999847	0	317.91	292.37	278.62	0.43636	581790000	418	0.350264	0.560827	2.42763	1.05665	0.219927	0.387278	3.34857	1.45283	Q14247	418	Q14247	Q14247	Src substrate cortactin	CTTN	PVSPAPQPTEERLPSSPVYEDAASFKAELSY	sp|Q14247|SRC8_HUMAN Src substrate cortactin OS=Homo sapiens GN=CTTN PE=1 SV=2	1	1262	0.403273	0.121876	2.02436	3.22669
24.8553	25.0644	25.2358	24.9942	25.6086	25.9627	26.048	26.0839	26.0179	24.8553	25.0644	25.2358	24.9942	25.6086	25.9627	26.048	26.0839	26.0179	S	3	0.994837	1.46306e-158	183.44	176.74	63.751	-0.21962	578700000	126	0.196473	0.416901	0.470003	1.54828	0.000866469	0.0165862	0.998066	8.9382	Q8WUZ0	126	Q8WUZ0	Q8WUZ0	B-cell CLL/lymphoma 7 protein family member C	BCL7C	TEPSPGGTPQPSRPVSPAGPPEGVPEEAQPP	sp|Q8WUZ0|BCL7C_HUMAN B-cell CLL/lymphoma 7 protein family member C OS=Homo sapiens GN=BCL7C PE=1 SV=3	1;2;3	2019	0.741381	0.218372	-0.271377	0.779694
24.4501	24.4639	24.2022	24.3181	24.6934	25.528	20.6019	25.4434	24.9097	24.4501	24.4639	24.2022	24.3181	24.6934	25.528	20.6019	25.4434	24.9097	S	2	0.99316	0	302.81	270.44	289.43	0.37195	575320000	17	0.266291	0.490022	0.474453	1.29091	0.66327	0.774419	-0.720437	-0.469336	P60468	17	P60468	P60468	Protein transport protein Sec61 subunit beta	SEC61B	PGPTPSGTNVGSSGRSPSKAVAARAAGSTVR	sp|P60468|SC61B_HUMAN Protein transport protein Sec61 subunit beta OS=Homo sapiens GN=SEC61B PE=1 SV=2	1	964	0.347418	0.672051	0.127035	-1.39249
24.6716	23.1026	24.6168	25.6151	23.8077	24.5775	24.036	27.0628	24.6299	24.6716	23.1026	24.6168	25.6151	23.8077	24.5775	24.036	27.0628	24.6299	S	2	1	2.57745e-218	240.5	227.15	49.265	0.04184	569290000	498	0.5053	0.68854	0.536431	0.730992	0.352795	0.518835	1.1125	1.05042	Q8TCJ2	498	Q8TCJ2	Q8TCJ2	Dolichyl-diphosphooligosaccharide--protein glycosyltransferase subunit STT3B	STT3B	YLGDDMKRENPPVEDSSDEDDKRNQGNLYDK	sp|Q8TCJ2|STT3B_HUMAN Dolichyl-diphosphooligosaccharide--protein glycosyltransferase subunit STT3B OS=Homo sapiens GN=STT3B PE=1 SV=1	1;2	1973	0.000271161	0.374766	0.53616	0.737739
23.4881	23.6601	23.1991	23.2536	23.4274	23.5556	NaN	23.6791	NaN	23.4881	23.6601	23.1991	23.2536	23.4274	23.5556	17.2838	23.6791	19.2344	S	2	0.999959	0	340.53	315.6	340.53	-0.3623	566850000	552	0.8296	0.908297	-0.0368595	-0.22969	0.149099	0.305529	-3.3833	-1.78336	Q12888	552	Q12888	Q12888	Tumor suppressor p53-binding protein 1	TP53BP1	DEDGENTQIEDTEPMSPVLNSKFVPAENDSI	sp|Q12888|TP53B_HUMAN Tumor suppressor p53-binding protein 1 OS=Homo sapiens GN=TP53BP1 PE=1 SV=2	1	1143	-0.298178	0.0117143	0.261319	-3.39501
25.1837	24.6982	24.3031	24.9646	25.649	25.7604	26.1154	26.7381	26.3586	25.1837	24.6982	24.3031	24.9646	25.649	25.7604	26.1154	26.7381	26.3586	S	3	1	2.60195e-37	171.33	63.637	88.09	-0.093203	566680000	248	0.109761	0.302615	0.72965	2.04943	0.00584106	0.0443878	1.67567	5.36134	Q9Y2W1	248	Q9Y2W1	Q9Y2W1	Thyroid hormone receptor-associated protein 3	THRAP3	ASRASAVSELSPRERSPALKSPLQSVVVRRR	sp|Q9Y2W1|TR150_HUMAN Thyroid hormone receptor-associated protein 3 OS=Homo sapiens GN=THRAP3 PE=1 SV=2	1;2	2976	0.077947	-0.0861216	0.651704	1.7618
25.5582	25.5722	25.4989	25.7981	26.1932	26.1244	25.9126	25.6827	25.8759	25.5582	25.5722	25.4989	25.7981	26.1932	26.1244	25.9126	25.6827	25.8759	S	2	1	6.72918e-49	163.99	150.57	137.09	-0.73926	566170000	876	0.0161505	0.101675	0.495459	3.99848	0.0198821	0.0915602	0.280656	3.75376	Q9UQ35	876	Q9UQ35	Q9UQ35	Serine/arginine repetitive matrix protein 2	SRRM2	NEQSVTPQRRSCFESSPDPELKSRTPSRHSC	sp|Q9UQ35|SRRM2_HUMAN Serine/arginine repetitive matrix protein 2 OS=Homo sapiens GN=SRRM2 PE=1 SV=2	1;2	2936	0.19416	0.200354	0.301299	0.0803019
23.4518	23.907	23.6247	23.5658	23.5137	23.3979	23.8378	25.7646	25.5263	23.4518	23.907	23.6247	23.5658	23.5137	23.3979	23.8378	25.7646	25.5263	S	2	1	0	400.04	357.8	106.38	0.45474	566010000	554	0.299542	0.516682	-0.168692	-1.19087	0.0900434	0.22554	1.38172	2.22567	P27824	554	P27824	P27824	Calnexin	CANX	DEEEEGEEKLEEKQKSDAEEDGGTVSQEEED	sp|P27824|CALX_HUMAN Calnexin OS=Homo sapiens GN=CANX PE=1 SV=2	1;2	693	0.540128	0.6493	-0.708821	0.732416
23.3658	23.4476	23.2673	24.6407	24.4384	24.9545	27.9413	25.2298	24.1841	23.3658	23.4476	23.2673	24.6407	24.4384	24.9545	27.9413	25.2298	24.1841	S	2	0.998967	2.08201e-18	140	114.96	95.483	-0.10242	563940000	2581	0.00115576	0.0291253	1.3176	8.29034	0.0965148	0.237331	2.42481	2.16346	Q9UQ35	2581	Q9UQ35	Q9UQ35	Serine/arginine repetitive matrix protein 2	SRRM2	SSLPVQPEVALKRVPSPTPAPKEAVREGRPP	sp|Q9UQ35|SRRM2_HUMAN Serine/arginine repetitive matrix protein 2 OS=Homo sapiens GN=SRRM2 PE=1 SV=2	1	2936	0.19416	0.200354	1.12344	2.22446
26.2801	25.817	26.5333	25.3394	24.5964	25.3748	25.5982	25.4312	25.9046	26.2801	25.817	26.5333	25.3394	24.5964	25.3748	25.5982	25.4312	25.9046	S	2	0.999921	0	274.87	236.73	183.17	0.29508	562690000	730	0.0282703	0.140873	-1.10662	-3.36132	0.0877034	0.221921	-0.565448	-2.2494	O60271	730	O60271	O60271	C-Jun-amino-terminal kinase-interacting protein 4	SPAG9	DVAGLDTEGSKQRSASQSSLDKLDQELKEQQ	sp|O60271|JIP4_HUMAN C-Jun-amino-terminal kinase-interacting protein 4 OS=Homo sapiens GN=SPAG9 PE=1 SV=4	1;2	245	-0.622586	-0.180891	-0.48403	-0.384557
22.9085	23.1281	22.638	24.7678	24.7835	24.6034	24.6155	24.7223	24.9333	22.9085	23.1281	22.638	24.7678	24.7835	24.6034	24.6155	24.7223	24.9333	S	2	1	0	330.64	324.21	112.53	-0.12682	560270000	227	0.00028188	0.016631	1.8267	11.9402	0.000389343	0.0124722	1.86548	10.9915	Q9Y6D5	227	Q9Y6D5	Q9Y6D5	Brefeldin A-inhibited guanine nucleotide-exchange protein 2	ARFGEF2	IQSKPQSPVIQAAAVSPKFVRLKHSQAQSKP	sp|Q9Y6D5|BIG2_HUMAN Brefeldin A-inhibited guanine nucleotide-exchange protein 2 OS=Homo sapiens GN=ARFGEF2 PE=1 SV=3	1;2	3058	1.26544	1.16616	0.56126	0.699317
24.6297	24.7064	24.8576	25.3701	25.3262	24.9216	25.1975	25.4534	25.3299	24.6297	24.7064	24.8576	25.3701	25.3262	24.9216	25.1975	25.4534	25.3299	S	3	1	3.38819e-177	228.08	202.23	113.73	0.046272	548780000	207	0.0395176	0.168254	0.474716	3.01084	0.00394154	0.0361162	0.595676	5.97535	Q9Y6G9	207	Q9Y6G9	Q9Y6G9	Cytoplasmic dynein 1 light intermediate chain 1	DYNC1LI1	RDFQEYVEPGEDFPASPQRRNTASQEDKDDS	sp|Q9Y6G9|DC1L1_HUMAN Cytoplasmic dynein 1 light intermediate chain 1 OS=Homo sapiens GN=DYNC1LI1 PE=1 SV=3	1	3060	0.271941	0.0650091	0.202775	0.530667
25.4492	25.4366	25.6609	25.6407	24.7254	25.66	24.1296	25.4308	25.4726	25.4492	25.4366	25.6609	25.6407	24.7254	25.66	24.1296	25.4308	25.4726	S	3	0.995783	1.87533e-277	246.36	233.87	122.81	0.13521	546120000	323	0.613005	0.76499	-0.173545	-0.547732	0.321964	0.490816	-0.504535	-1.12915	Q9UQ35	323	Q9UQ35	Q9UQ35	Serine/arginine repetitive matrix protein 2	SRRM2	APFSEPGTTSTQRPSSPETATKQPSSPYEDK	sp|Q9UQ35|SRRM2_HUMAN Serine/arginine repetitive matrix protein 2 OS=Homo sapiens GN=SRRM2 PE=1 SV=2	1;2	2936	0.19416	0.200354	-0.367706	-0.704889
25.4551	NaN	NaN	25.1198	26.9117	26.9514	27.0603	NaN	26.2952	25.4551	19.1464	18.2348	25.1198	26.9117	26.9514	27.0603	17.8041	26.2952	T	2	0.980656	2.25209e-28	157.14	90.176	157.14	-0.040747	545170000	851	0.0837507	0.259291	5.38223	2.29115	0.49886	0.647144	2.77447	0.742794	Q86VM9	851	Q86VM9	Q86VM9	Zinc finger CCCH domain-containing protein 18	ZC3H18	SDKDRQSPPPAKRPNTSPDRGSRDRKSGGRL	sp|Q86VM9|ZCH18_HUMAN Zinc finger CCCH domain-containing protein 18 OS=Homo sapiens GN=ZC3H18 PE=1 SV=2	1	1749	-0.0515381	-0.315056	5.43376	3.08952
26.0585	26.2367	26.0239	25.9083	25.9869	25.9885	25.1912	25.418	25.224	26.0585	26.2367	26.0239	25.9083	25.9869	25.9885	25.1912	25.418	25.224	S	2	0.998344	0	286.14	264.68	286.14	-0.72883	544260000	62	0.110681	0.303559	-0.14511	-2.04209	0.00101971	0.0178195	-0.828594	-8.56652	P52292	62	P52292	P52292	Importin subunit alpha-1	KPNA2	MLKRRNVSSFPDDATSPLQENRNNQGTVNWS	sp|P52292|IMA1_HUMAN Importin subunit alpha-1 OS=Homo sapiens GN=KPNA2 PE=1 SV=1	1	902	-0.709845	-1.29501	0.564735	0.466414
24.452	24.58	24.673	25.7454	26.3924	26.5195	25.926	26.2917	26.0005	24.452	24.58	24.673	25.7454	26.3924	26.5195	25.926	26.2917	26.0005	S	2	0.999998	1.97526e-230	255.63	227.05	255.63	0.1542	543410000	720	0.00264888	0.0408352	1.65074	6.65416	0.00030597	0.0112199	1.50441	11.6922	Q15149	720	Q15149	Q15149	Plectin	PLEC	FRAKIERARSDEGQLSPATRGAYRDCLGRLD	sp|Q15149|PLEC_HUMAN Plectin OS=Homo sapiens GN=PLEC PE=1 SV=3	1	1324	0.668729	0.691039	0.982016	0.813375
26.0928	25.4448	25.3212	26.1355	25.5005	25.9849	26.0726	25.5823	26.0667	26.0928	25.4448	25.3212	26.1355	25.5005	25.9849	26.0726	25.5823	26.0667	S	2	0.997901	6.46287e-50	172.13	166.09	142.1	0.10001	542240000	2	0.453783	0.65157	0.254035	0.82885	0.376263	0.542303	0.287619	0.994513	P62995	2	P62995	P62995	Transformer-2 protein homolog beta	TRA2B	______________MSDSGEQNYGERESRSA	sp|P62995|TRA2B_HUMAN Transformer-2 protein homolog beta OS=Homo sapiens GN=TRA2B PE=1 SV=1	1	999	-0.401504	-0.553646	0.655539	0.841265
26.8711	27.4267	26.7405	23.925	23.8193	23.8055	22.8423	22.7738	23.2805	26.8711	27.4267	26.7405	23.925	23.8193	23.8055	22.8423	22.7738	23.2805	S	2	1	2.73147e-18	135.02	117.12	91.858	-0.54438	540740000	5830	0.000121382	0.0135592	-3.16279	-14.7987	0.00010488	0.00783939	-4.04721	-15.3575	Q09666	5830	Q09666	Q09666	Neuroblast differentiation-associated protein AHNAK	AHNAK	GKHGKLKFGTFGGLGSKSKGHYEVTGSDDET	sp|Q09666|AHNK_HUMAN Neuroblast differentiation-associated protein AHNAK OS=Homo sapiens GN=AHNAK PE=1 SV=2	1;2	1121	-0.0563278	-0.358479	-3.10647	-3.68873
24.5629	24.5178	24.3949	25.917	26.2843	25.9948	26.179	26.4679	26.4381	24.5629	24.5178	24.3949	25.917	26.2843	25.9948	26.179	26.4679	26.4381	S	2	0.999598	3.7761e-53	170.95	101.08	162.31	-0.82294	535220000	897	0.000211841	0.0151145	1.57351	12.8439	5.75015e-05	0.00642562	1.86978	17.88	P29317	897	P29317	P29317	Ephrin type-A receptor 2	EPHA2	KTLADFDPRVSIRLPSTSGSEGVPFRTVSEW	sp|P29317|EPHA2_HUMAN Ephrin type-A receptor 2 OS=Homo sapiens GN=EPHA2 PE=1 SV=2	1;2	699	0.00222429	-0.14783	1.57129	2.01761
25.8687	25.3419	25.1516	25.7382	26.2003	26.1049	25.4566	25.2861	25.3002	25.8687	25.3419	25.1516	25.7382	26.2003	26.1049	25.4566	25.2861	25.3002	S	2	1	5.72271e-185	235.6	227.87	175.88	0.20161	533900000	498	0.0943263	0.276749	0.56041	2.18396	0.655816	0.768999	-0.106405	-0.480736	P53985	498	P53985	P53985	Monocarboxylate transporter 1	SLC16A1	SPDQKDTDGGPKEEESPV_____________	sp|P53985|MOT1_HUMAN Monocarboxylate transporter 1 OS=Homo sapiens GN=SLC16A1 PE=1 SV=3	1;2	922	-0.292446	-0.421143	0.852856	0.314739
24.6283	25.0535	24.8904	25.3537	25.1839	25.4511	24.8744	25.2065	25.2215	24.6283	25.0535	24.8904	25.3537	25.1839	25.4511	24.8744	25.2065	25.2215	S	2	1	5.66017e-113	194.1	177.58	115.87	0.44805	531780000	347	0.0321028	0.151932	0.472181	3.22581	0.220615	0.387785	0.243408	1.45018	Q8TAQ2	347	Q8TAQ2	Q8TAQ2	SWI/SNF complex subunit SMARCC2	SMARCC2	REEEQEDLTKDMDEPSPVPNVEEVTLPKTVN	sp|Q8TAQ2|SMRC2_HUMAN SWI/SNF complex subunit SMARCC2 OS=Homo sapiens GN=SMARCC2 PE=1 SV=1	1	1956	0.200528	-0.00354258	0.271653	0.24695
23.2429	23.1513	23.22	23.1333	NaN	21.8588	23.4968	23.4238	23.2324	23.2429	23.1513	23.22	23.1333	18.6831	21.8588	23.4968	23.4238	23.2324	S	3	0.998921	0	310.9	261.18	128.45	-0.73549	526670000	464	0.209023	0.43095	-1.97968	-1.49585	0.0979122	0.23989	0.17959	2.15063	Q9BZZ5	464	Q9BZZ5	Q9BZZ5	Apoptosis inhibitor 5	API5	VEIGQKRASEDTTSGSPPKKSSAGPKRDARQ	sp|Q9BZZ5|API5_HUMAN Apoptosis inhibitor 5 OS=Homo sapiens GN=API5 PE=1 SV=3	1	2462	-0.315873	-0.534568	-1.6638	0.714159
24.9932	26.2149	24.6059	26.2403	24.6932	24.6686	25.2525	25.6632	25.559	24.9932	26.2149	24.6059	26.2403	24.6932	24.6686	25.2525	25.6632	25.559	S	2	1	4.50107e-117	205.28	174.21	166.3	-0.34913	524350000	303	0.925591	0.963441	-0.0706717	-0.0994168	0.682541	0.785648	0.220217	0.440189	Q00613	303	Q00613	Q00613	Heat shock factor protein 1	HSF1	PLSSSPLVRVKEEPPSPPQSPRVEEASPGRP	sp|Q00613|HSF1_HUMAN Heat shock factor protein 1 OS=Homo sapiens GN=HSF1 PE=1 SV=1	1;2	1047	0.724082	0.607033	-0.794754	-0.386817
25.351	25.5222	25.1537	24.7542	24.7293	25.3072	24.8688	24.7909	24.8233	25.351	25.5222	25.1537	24.7542	24.7293	25.3072	24.8688	24.7909	24.8233	S	2	1	0	289.43	265.87	148.26	-0.060294	522270000	136	0.129826	0.331176	-0.412104	-1.90275	0.00910979	0.0579094	-0.514654	-4.72915	Q14498	136	Q14498	Q14498	RNA-binding protein 39	RBM39	SRRRSRSKSPFRKDKSPVREPIDNLTPEERD	sp|Q14498|RBM39_HUMAN RNA-binding protein 39 OS=Homo sapiens GN=RBM39 PE=1 SV=2	1	1267	-0.143937	-0.533532	-0.268167	0.0188783
25.5427	25.9774	25.4368	25.9901	25.729	26.0624	25.6249	25.761	25.7713	25.5427	25.9774	25.4368	25.9901	25.729	26.0624	25.6249	25.761	25.7713	S	2	1	0	301.26	253.54	296.21	0.0064144	519830000	326	0.22936	0.453234	0.274881	1.4173	0.71763	0.808837	0.0667814	0.388219	Q8ND76	326	Q8ND76	Q8ND76	Cyclin-Y	CCNY	DKYKDLRRSARKRSASADNLTLPRWSPAIIS	sp|Q8ND76|CCNY_HUMAN Cyclin-Y OS=Homo sapiens GN=CCNY PE=1 SV=2	1;2	1912	0.319431	0.504044	-0.0445499	-0.437262
24.6901	25.0777	24.9575	24.6444	25.0208	24.759	24.5572	24.8248	25.0467	24.6901	25.0777	24.9575	24.6444	25.0208	24.759	24.5572	24.8248	25.0467	S	2	1	0	312.67	288.6	78.069	0.075092	499700000	225	0.563985	0.731946	-0.100381	-0.628153	0.615905	0.740426	-0.0988871	-0.543107	O75643	225	O75643	O75643	U5 small nuclear ribonucleoprotein 200 kDa helicase	SNRNP200	EEGDEDVYGEVREEASDDDMEGDEAVVRCTL	sp|O75643|U520_HUMAN U5 small nuclear ribonucleoprotein 200 kDa helicase OS=Homo sapiens GN=SNRNP200 PE=1 SV=2	1	326	-0.159427	-0.307532	0.0590464	0.208645
26.7337	26.6122	24.2437	25.9631	24.6444	23.6066	26.0804	22.3169	25.7309	26.7337	26.6122	24.2437	25.9631	24.6444	23.6066	26.0804	22.3169	25.7309	S	3	0.989735	1.08158e-201	213.26	192.61	172.1	-0.17861	498630000	459	0.347989	0.558514	-1.12513	-1.06228	0.470322	0.621247	-1.15376	-0.796537	P48681	459	P48681	P48681	Nestin	NES	PEEPGGQRQEASTGQSPEDHASLAPPLSPDH	sp|P48681|NEST_HUMAN Nestin OS=Homo sapiens GN=NES PE=1 SV=2	2;3	833	-0.0934766	-0.0596085	-1.03165	-1.09415
25.1637	24.6439	24.0552	25.4361	25.7417	25.8949	25.5928	25.6844	25.9731	25.1637	24.6439	24.0552	25.4361	25.7417	25.8949	25.5928	25.6844	25.9731	S	2	0.99999	4.65937e-108	206.36	172.27	206.36	-0.33034	496820000	2123	0.0369496	0.161895	1.06994	3.0795	0.0293726	0.115745	1.12914	3.32022	Q9UQ35	2123	Q9UQ35	Q9UQ35	Serine/arginine repetitive matrix protein 2	SRRM2	ALNSSRMSCFSRPSMSPTPLDRCRSPGMLEP	sp|Q9UQ35|SRRM2_HUMAN Serine/arginine repetitive matrix protein 2 OS=Homo sapiens GN=SRRM2 PE=1 SV=2	1	2936	0.19416	0.200354	0.875776	0.928789
25.204	24.5279	24.6557	24.9463	24.7822	25.0162	24.6267	24.6028	25.2368	25.204	24.5279	24.6557	24.9463	24.7822	25.0162	24.6267	24.6028	25.2368	S	2	1	0	269.63	256.22	239.09	0.068003	496150000	51	0.61518	0.766777	0.119017	0.544261	0.933088	0.958114	0.026214	0.0893644	Q9BTU6	51	Q9BTU6	Q9BTU6	Phosphatidylinositol 4-kinase type 2-alpha	PI4K2A	VRVAAAAGSGPSPPGSPGHDRERQPLLDRAR	sp|Q9BTU6|P4K2A_HUMAN Phosphatidylinositol 4-kinase type 2-alpha OS=Homo sapiens GN=PI4K2A PE=1 SV=1	1;2	2387	-0.592528	0.24193	0.711545	-0.215716
22.7186	22.2336	22.0326	21.4568	21.8195	20.5452	18.6787	20.9245	20.4107	22.7186	22.2336	22.0326	21.4568	21.8195	20.5452	18.6787	20.9245	20.4107	S	2	1	0	295.23	280.46	158.98	1.1383	489210000	19	0.0704121	0.23499	-1.05442	-2.45044	0.0306068	0.118526	-2.32361	-3.27631	Q9H1E3	19	Q9H1E3	Q9H1E3	Nuclear ubiquitous casein and cyclin-dependent kinase substrate 1	NUCKS1	PVRNRKVVDYSQFQESDDADEDYGRDSGPPT	sp|Q9H1E3|NUCKS_HUMAN Nuclear ubiquitous casein and cyclin-dependent kinase substrate 1 OS=Homo sapiens GN=NUCKS1 PE=1 SV=1	1	2507	0.508593	0.763931	-1.56301	-3.08754
23.7537	NaN	23.4686	NaN	NaN	23.937	24.0824	18.9603	23.9089	23.7537	18.2393	23.4686	17.7155	19.1569	23.937	24.0824	18.9603	23.9089	S	3	0.952345	4.02343e-172	195.67	184.59	156.7	0.19818	489090000	322	0.582685	0.74193	-1.55073	-0.596953	0.849616	0.904553	0.496677	0.202217	P49023	322	P49023	P49023	Paxillin	PXN	QDEGGFMAQGKTGSSSPPGGPPKPGSQLDSM	sp|P49023|PAXI_HUMAN Paxillin OS=Homo sapiens GN=PXN PE=1 SV=3	1	838	0.104055	0.24099	-1.65479	0.255687
22.6827	22.6928	23.1256	21.8881	23.2135	23.6502	23.3549	24.0499	23.7025	22.6827	22.6928	23.1256	21.8881	23.2135	23.6502	23.3549	24.0499	23.7025	S	2	1	4.95666e-234	257.35	223.35	55.314	0.22304	480480000	82	0.886523	0.941293	0.083547	0.152031	0.024867	0.104138	0.868721	3.5013	Q53GS9	82	Q53GS9	Q53GS9	U4/U6.U5 tri-snRNP-associated protein 2	USP39	VPFVRVKREREVDEDSEPEREVRAKNGRVDS	sp|Q53GS9|SNUT2_HUMAN U4/U6.U5 tri-snRNP-associated protein 2 OS=Homo sapiens GN=USP39 PE=1 SV=2	1	1450	-0.32573	-0.324275	0.409277	1.193
26.4529	20.8835	25.5819	25.8772	20.8652	21.0627	27.8074	22.1436	NaN	26.4529	20.8835	25.5819	25.8772	20.8652	21.0627	27.8074	22.1436	18.1785	S	2	0.926181	0	346.05	319.09	346.05	-0.22078	477060000	406	0.513944	0.695049	-1.7044	-0.715322	0.652544	0.766866	-1.59625	-0.485763	P02545	406	P02545	P02545	Prelamin-A/C;Lamin-A/C	LMNA	PSPTSQRSRGRASSHSSQTQGGGSVTKKRKL	sp|P02545|LMNA_HUMAN Prelamin-A/C OS=Homo sapiens GN=LMNA PE=1 SV=1	1;2	456	-0.38762	-0.134497	-1.31678	-1.46175
25.3954	25.7863	25.0849	25.6015	25.8889	25.5989	25.7352	25.7582	25.7888	25.3954	25.7863	25.0849	25.6015	25.8889	25.5989	25.7352	25.7582	25.7888	S	2	1	0	348.58	329.52	348.58	0.12317	474020000	1907	0.289081	0.506806	0.27424	1.22116	0.171534	0.332545	0.338525	1.66356	Q7Z6Z7	1907	Q7Z6Z7	Q7Z6Z7	E3 ubiquitin-protein ligase HUWE1	HUWE1	CIRIALPAPRGSGTASDDEFENLRIKGPNAV	sp|Q7Z6Z7|HUWE1_HUMAN E3 ubiquitin-protein ligase HUWE1 OS=Homo sapiens GN=HUWE1 PE=1 SV=3	1;2	1720	0.0783981	0.131946	0.195842	0.206578
17.776	20.1957	24.7232	25.1829	25.3531	24.6901	26.0325	26.4285	26.0268	17.776	20.1957	24.7232	25.1829	25.3531	24.6901	26.0325	26.4285	26.0268	S	2	1	0	430.75	389.46	254.56	0.22165	473930000	61	0.110704	0.303559	4.1771	2.0419	0.061319	0.177913	5.26436	2.58013	Q9H1E3	61	Q9H1E3	Q9H1E3	Nuclear ubiquitous casein and cyclin-dependent kinase substrate 1	NUCKS1	NKRRSGKNSQEDSEDSEDKDVKTKKDDSHSA	sp|Q9H1E3|NUCKS_HUMAN Nuclear ubiquitous casein and cyclin-dependent kinase substrate 1 OS=Homo sapiens GN=NUCKS1 PE=1 SV=1	1;2	2507	0.508593	0.763931	3.66851	4.50043
25.5947	25.9343	25.5657	25.0877	25.4159	25.4856	25.6089	25.7393	25.9658	25.5947	25.9343	25.5657	25.0877	25.4159	25.4856	25.6089	25.7393	25.9658	S	2	0.997614	2.24038e-169	228.19	195.89	151.56	-0.48328	472970000	8	0.0966623	0.280977	-0.368507	-2.16209	0.667027	0.776165	0.073108	0.463616	Q15020	8	Q15020	Q15020	Squamous cell carcinoma antigen recognized by T-cells 3	SART3	________MATAAETSASEPEAESKAGPKAD	sp|Q15020|SART3_HUMAN Squamous cell carcinoma antigen recognized by T-cells 3 OS=Homo sapiens GN=SART3 PE=1 SV=1	1;2	1307	0.0850935	-0.0535018	-0.4536	0.12661
25.7677	26.0699	25.8321	25.5409	25.3721	25.4543	25.4242	25.532	25.3906	25.7677	26.0699	25.8321	25.5409	25.3721	25.4543	25.4242	25.532	25.3906	S	2	1	0	300.28	280.44	132.13	-0.6688	472910000	500	0.0139951	0.0936677	-0.43413	-4.17319	0.0121342	0.0691225	-0.440978	-4.3524	Q12888	500	Q12888	Q12888	Tumor suppressor p53-binding protein 1	TP53BP1	LTVECSKTSEIEPKNSPEDLGLSLTGDSCKL	sp|Q12888|TP53B_HUMAN Tumor suppressor p53-binding protein 1 OS=Homo sapiens GN=TP53BP1 PE=1 SV=2	1;2	1143	-0.298178	0.0117143	-0.135951	-0.452693
24.1452	24.1073	23.944	24.1462	23.7337	26.614	24.7505	25.4174	25.7695	24.1452	24.1073	23.944	24.1462	23.7337	26.614	24.7505	25.4174	25.7695	S	2	0.999924	1.88518e-35	154.23	133.2	154.23	0.029081	472400000	6	0.443423	0.644563	0.7658	0.84957	0.0150108	0.0783771	1.24698	4.0871	P09651	6	P09651	P09651	Heterogeneous nuclear ribonucleoprotein A1;Heterogeneous nuclear ribonucleoprotein A1, N-terminally processed	HNRNPA1	__________MSKSESPKEPEQLRKLFIGGL	sp|P09651|ROA1_HUMAN Heterogeneous nuclear ribonucleoprotein A1 OS=Homo sapiens GN=HNRNPA1 PE=1 SV=5	1;2	522	-0.238781	-0.486186	1.00458	1.73317
23.8367	24.6998	24.5467	26.0929	26.352	NaN	26.0145	26.468	26.2585	23.8367	24.6998	24.5467	26.0929	26.352	18.0923	26.0145	26.468	26.2585	S	2	0.981595	9.65774e-279	256.4	236.27	256.4	0.18119	469390000	80	0.770946	0.871406	-0.848691	-0.311549	0.00312856	0.0321668	1.88592	6.36232	P51608	80	P51608	P51608	Methyl-CpG-binding protein 2	MECP2	SEGSGSAPAVPEASASPKQRRSIIRDRGPMY	sp|P51608|MECP2_HUMAN Methyl-CpG-binding protein 2 OS=Homo sapiens GN=MECP2 PE=1 SV=1	1	891	1.02434	1.46331	-1.87303	0.422613
25.8017	25.6484	26.2729	25.2648	25.3138	25.4041	24.7253	24.6583	25.0176	25.8017	25.6484	26.2729	25.2648	25.3138	25.4041	24.7253	24.6583	25.0176	S	2	1	6.5411e-94	155.09	139.15	127.32	0.19684	465680000	570	0.0392735	0.167934	-0.580111	-3.01714	0.00707064	0.0501441	-1.10729	-5.08204	O00567	570	O00567	O00567	Nucleolar protein 56	NOP56	GSKKKRKFSKEEPVSSGPEEAVGKSSSKKKK	sp|O00567|NOP56_HUMAN Nucleolar protein 56 OS=Homo sapiens GN=NOP56 PE=1 SV=4	1;2	112	0.0699437	-0.188996	-0.650055	-0.918297
26.3359	26.4854	26.1414	25.6165	25.3556	25.5105	24.5192	24.3661	NaN	26.3359	26.4854	26.1414	25.6165	25.3556	25.5105	24.5192	24.3661	17.3841	S	2	0.892481	9.20869e-36	149.99	138.01	149.99	-0.44564	464160000	13	0.00271957	0.0417148	-0.826696	-6.60723	0.146859	0.302703	-4.23109	-1.79636	P04183	13	P04183	P04183	Thymidine kinase, cytosolic	TK1	___MSCINLPTVLPGSPSKTRGQIQVILGPM	sp|P04183|KITH_HUMAN Thymidine kinase, cytosolic OS=Homo sapiens GN=TK1 PE=1 SV=2	1	464	-0.634842	-1.55837	-0.191854	-2.67272
NaN	22.8991	23.5685	23.1514	23.2441	23.3732	24.1382	23.8353	24.6286	18.4787	22.8991	23.5685	23.1514	23.2441	23.3732	24.1382	23.8353	24.6286	S	2	1	0	319.31	294.59	40.515	0.71934	463980000	99	0.371382	0.581589	1.60746	1.00589	0.188873	0.35089	2.55195	1.58172	P17096	99	P17096	P17096	High mobility group protein HMG-I/HMG-Y	HMGA1	RGRPKKLEKEEEEGISQESSEEEQ_______	sp|P17096|HMGA1_HUMAN High mobility group protein HMG-I/HMG-Y OS=Homo sapiens GN=HMGA1 PE=1 SV=3	1;2;3	600	0.44018	0.676421	1.16728	1.87553
24.7444	25.1047	25.3035	24.9617	24.7779	24.7596	24.6273	24.5039	24.461	24.7444	25.1047	25.3035	24.9617	24.7779	24.7596	24.6273	24.5039	24.461	S	2	0.999999	1.4616e-103	186.98	157.25	124.18	-0.76401	463300000	520	0.283321	0.501959	-0.217803	-1.23828	0.0383643	0.134418	-0.520166	-3.04101	O00567	520	O00567	O00567	Nucleolar protein 56	NOP56	KPKKKKSFSKEELMSSDLEETAGSTSIPKRK	sp|O00567|NOP56_HUMAN Nucleolar protein 56 OS=Homo sapiens GN=NOP56 PE=1 SV=4	1;2	112	0.0699437	-0.188996	-0.287746	-0.33117
25.4994	23.4482	23.9575	24.1203	25.1359	22.881	26.6741	24.5689	24.8805	25.4994	23.4482	23.9575	24.1203	25.1359	22.881	26.6741	24.5689	24.8805	S	3	1	4.3952e-05	108.32	90.188	40.405	-0.15922	462460000	626	0.789641	0.882188	-0.255955	-0.28521	0.299281	0.469695	1.07283	1.19161	Q8IYB3	626	Q8IYB3	Q8IYB3	Serine/arginine repetitive matrix protein 1	SRRM1	KRRTASPPPPPKRRASPSPPPKRRVSHSPPP	sp|Q8IYB3|SRRM1_HUMAN Serine/arginine repetitive matrix protein 1 OS=Homo sapiens GN=SRRM1 PE=1 SV=2	2	1823	0.538551	0.248733	-0.794506	0.824095
25.4994	23.4482	23.9575	24.1203	25.1359	22.881	26.6741	24.5689	24.8805	25.4994	23.4482	23.9575	24.1203	25.1359	22.881	26.6741	24.5689	24.8805	S	3	1	4.3952e-05	108.32	90.188	40.405	-0.15922	462460000	628	0.789641	0.882188	-0.255955	-0.28521	0.299281	0.469695	1.07283	1.19161	Q8IYB3	628	Q8IYB3	Q8IYB3	Serine/arginine repetitive matrix protein 1	SRRM1	RTASPPPPPKRRASPSPPPKRRVSHSPPPKQ	sp|Q8IYB3|SRRM1_HUMAN Serine/arginine repetitive matrix protein 1 OS=Homo sapiens GN=SRRM1 PE=1 SV=2	2	1823	0.538551	0.248733	-0.794506	0.824095
24.9321	25.2581	25.717	25.6509	25.4187	24.846	25.5651	25.0286	25.7551	24.9321	25.2581	25.717	25.6509	25.4187	24.846	25.5651	25.0286	25.7551	T	3	0.949599	4.6403e-140	182.59	171.05	151.95	0.29512	458950000	384	0.993592	0.996757	0.0028216	0.00854477	0.664497	0.774461	0.147192	0.467466	Q9UQ35	384	Q9UQ35	Q9UQ35	Serine/arginine repetitive matrix protein 2	SRRM2	LLAERHGGSPQPLATTPLSQEPVNPPSEASP	sp|Q9UQ35|SRRM2_HUMAN Serine/arginine repetitive matrix protein 2 OS=Homo sapiens GN=SRRM2 PE=1 SV=2	3;4	2936	0.19416	0.200354	-0.191339	-0.0531623
25.9472	25.5849	25.1145	24.9817	25.4185	25.3488	25.8267	25.5636	25.757	25.9472	25.5849	25.1145	24.9817	25.4185	25.3488	25.8267	25.5636	25.757	S	2	1	3.57447e-116	215.96	201.84	215.96	-0.061564	456530000	5782	0.340105	0.55188	-0.299214	-1.08204	0.546397	0.684123	0.166886	0.658144	Q09666	5782	Q09666	Q09666	Neuroblast differentiation-associated protein AHNAK	AHNAK	KFSLFKSKKPRHRSNSFSDEREFSGPSTPTG	sp|Q09666|AHNK_HUMAN Neuroblast differentiation-associated protein AHNAK OS=Homo sapiens GN=AHNAK PE=1 SV=2	1;2	1121	-0.0563278	-0.358479	-0.242886	0.525365
26.2809	25.9765	26.2593	25.8667	25.5816	21.5773	21.2035	25.316	22.7015	26.2809	25.9765	26.2593	25.8667	25.5816	21.5773	21.2035	25.316	22.7015	S	2	0.99987	4.27935e-61	161.58	147.9	102.39	-0.59509	453800000	758	0.257744	0.481156	-1.83041	-1.31856	0.0619788	0.178397	-3.09857	-2.57	A0FGR8	758	A0FGR8	A0FGR8	Extended synaptotagmin-2	ESYT2	SPGHISVKEPTPSIASDISLPIATQELRQRL	sp|A0FGR8|ESYT2_HUMAN Extended synaptotagmin-2 OS=Homo sapiens GN=ESYT2 PE=1 SV=1	1;2;3	10	0.176126	-0.355488	-2.00653	-2.74308
24.7793	24.8532	25.0062	25.3481	25.4262	25.9013	25.9978	26.1406	25.9778	24.7793	24.8532	25.0062	25.3481	25.4262	25.9013	25.9978	26.1406	25.9778	S	2	1	2.83258e-133	214.42	199.86	190.34	0.13442	452110000	664	0.0215087	0.120433	0.678982	3.66377	0.000161452	0.00876886	1.15919	13.764	Q7Z4V5	664	Q7Z4V5	Q7Z4V5	Hepatoma-derived growth factor-related protein 2	HDGFRP2	RPGSDRQERERARGDSEALDEES________	sp|Q7Z4V5|HDGR2_HUMAN Hepatoma-derived growth factor-related protein 2 OS=Homo sapiens GN=HDGFRP2 PE=1 SV=1	1	1710	0.689011	0.802022	-0.0100288	0.357167
25.6112	25.574	25.5378	25.7784	25.3758	25.4427	25.4486	25.5132	25.292	25.6112	25.574	25.5378	25.7784	25.3758	25.4427	25.4486	25.5132	25.292	S	2	1	5.41684e-267	255.22	237.08	87.16	0.38565	452070000	51	0.756015	0.860337	-0.042045	-0.332773	0.0860362	0.218841	-0.156384	-2.26675	Q99549	51	Q99549	Q99549	M-phase phosphoprotein 8	MPHOSPH8	EDNDAAARGAEAFGDSEEDGEDVFEVEKILD	sp|Q99549|MPP8_HUMAN M-phase phosphoprotein 8 OS=Homo sapiens GN=MPHOSPH8 PE=1 SV=2	1	2326	0.475305	-0.154277	-0.51735	-0.0021073
24.7477	25.0958	24.3356	24.2871	24.0369	24.0835	23.6719	24.2565	23.4767	24.7477	25.0958	24.3356	24.2871	24.0369	24.0835	23.6719	24.2565	23.4767	S	3	1	2.27139e-126	182.97	177.26	182.97	-0.40787	451120000	10	0.064187	0.224726	-0.590472	-2.53697	0.0450618	0.147052	-0.924641	-2.87893	P06748	10	P06748	P06748	Nucleophosmin	NPM1	______MEDSMDMDMSPLRPQNYLFGCELKA	sp|P06748|NPM_HUMAN Nucleophosmin OS=Homo sapiens GN=NPM1 PE=1 SV=2	1	490	-0.440037	-0.643746	-0.150434	-0.280895
23.6099	23.0825	22.7475	22.9166	22.9497	23.1143	23.4259	23.3774	23.3681	23.6099	23.0825	22.7475	22.9166	22.9497	23.1143	23.4259	23.3774	23.3681	T	2	1	0.000457036	97.472	37.167	40.331	0.43466	450210000	572	0.585326	0.74354	-0.153082	-0.592601	0.387421	0.551168	0.24382	0.968991	Q8IYB3	572	Q8IYB3	Q8IYB3	Serine/arginine repetitive matrix protein 1	SRRM1	RRRSPSPAPPPRRRRTPTPPPRRRTPSPPPR	sp|Q8IYB3|SRRM1_HUMAN Serine/arginine repetitive matrix protein 1 OS=Homo sapiens GN=SRRM1 PE=1 SV=2	2	1823	0.538551	0.248733	-0.691633	-0.00491301
23.6099	23.0825	22.7475	22.9166	22.9497	23.1143	23.4259	23.3774	23.3681	23.6099	23.0825	22.7475	22.9166	22.9497	23.1143	23.4259	23.3774	23.3681	T	2	1	0.000457036	97.472	37.167	40.331	0.43466	450210000	574	0.585326	0.74354	-0.153082	-0.592601	0.387421	0.551168	0.24382	0.968991	Q8IYB3	574	Q8IYB3	Q8IYB3	Serine/arginine repetitive matrix protein 1	SRRM1	RSPSPAPPPRRRRTPTPPPRRRTPSPPPRRR	sp|Q8IYB3|SRRM1_HUMAN Serine/arginine repetitive matrix protein 1 OS=Homo sapiens GN=SRRM1 PE=1 SV=2	2	1823	0.538551	0.248733	-0.691633	-0.00491301
26.2254	26.3504	26.2733	23.837	23.7256	24.1793	24.2815	24.1868	24.5163	26.2254	26.3504	26.2733	23.837	23.7256	24.1793	24.2815	24.1868	24.5163	S	3	0.999981	8.6422e-115	182.39	161.16	119.32	-0.3437	448270000	377	7.40853e-05	0.0127816	-2.36908	-16.7706	4.80721e-05	0.00642562	-1.95483	-18.7071	O95817	377	O95817	O95817	BAG family molecular chaperone regulator 3	BAG3	VEVKVPPAPVPCPPPSPGPSAVPSSPKSVAT	sp|O95817|BAG3_HUMAN BAG family molecular chaperone regulator 3 OS=Homo sapiens GN=BAG3 PE=1 SV=3	1;2	434	-1.38845	-0.863481	-0.980628	-1.09135
24.2384	24.4135	24.0348	25.3876	25.1757	25.2924	24.6513	24.7372	24.6653	24.2384	24.4135	24.0348	25.3876	25.1757	25.2924	24.6513	24.7372	24.6653	S	3	0.94424	2.12975e-182	199.19	181.05	175.28	-0.67514	443100000	366	0.00108767	0.0285222	1.05636	8.4232	0.0155168	0.080119	0.455707	4.04679	Q13501	366	Q13501	Q13501	Sequestosome-1	SQSTM1	GELQSLQMPESEGPSSLDPSQEGPTGLKEAA	sp|Q13501|SQSTM_HUMAN Sequestosome-1 OS=Homo sapiens GN=SQSTM1 PE=1 SV=1	1;2	1209	-0.0012029	-0.322745	1.05757	0.778452
24.6528	24.6341	24.2613	25.9929	25.7091	26.3407	25.3115	25.9607	26.0447	24.6528	24.6341	24.2613	25.9929	25.7091	26.3407	25.3115	25.9607	26.0447	S	2	1	0.000180062	99.281	73.807	96.64	-0.39615	439660000	344	0.00254449	0.0404132	1.49815	6.72636	0.00896586	0.0574567	1.25625	4.75077	Q15942	344	Q15942	Q15942	Zyxin	ZYX	QHPVPPPAQNQNQVRSPGAPGPLTLKEVEEL	sp|Q15942|ZYX_HUMAN Zyxin OS=Homo sapiens GN=ZYX PE=1 SV=1	1	1375	1.02857	0.943058	0.469581	0.31319
21.7634	19.0648	22.8777	21.5956	23.0226	23.3666	23.4167	23.9556	24.2132	21.7634	19.0648	22.8777	21.5956	23.0226	23.3666	23.4167	23.9556	24.2132	S	3	1	0	290.27	290.27	126.62	-1.2261	439620000	226	0.319244	0.53518	1.42629	1.13642	0.0855274	0.218148	2.62654	2.27212	P08238;Q58FF7	226;205	P08238	P08238	Heat shock protein HSP 90-beta;Putative heat shock protein HSP 90-beta-3	HSP90AB1;HSP90AB3P	YPITLYLEKEREKEISDDEAEEEKGEKEEED	sp|P08238|HS90B_HUMAN Heat shock protein HSP 90-beta OS=Homo sapiens GN=HSP90AB1 PE=1 SV=4;sp|Q58FF7|H90B3_HUMAN Putative heat shock protein HSP 90-beta-3 OS=Homo sapiens GN=HSP90AB3P PE=5 SV=1	1	509	-0.0953286	-0.296534	1.52161	2.92307
23.9269	23.9571	23.5526	24.6696	24.8043	25.0859	25.0526	24.7387	24.7004	23.9269	23.9571	23.5526	24.6696	24.8043	25.0859	25.0526	24.7387	24.7004	S	3	1	1.0989e-81	162.45	150.71	151.37	-0.077907	436710000	16	0.00433314	0.0511397	1.04106	5.82248	0.00402229	0.0364951	1.01837	5.94234	Q13200	16	Q13200	Q13200	26S proteasome non-ATPase regulatory subunit 2	PSMD2	MEEGGRDKAPVQPQQSPAAAPGGTDEKPSGK	sp|Q13200|PSMD2_HUMAN 26S proteasome non-ATPase regulatory subunit 2 OS=Homo sapiens GN=PSMD2 PE=1 SV=3	1	1172	-0.342201	-0.443888	1.38326	1.46225
25.3287	25.2306	25.5081	26.1094	25.3577	25.6448	25.1403	24.8568	24.9811	25.3287	25.2306	25.5081	26.1094	25.3577	25.6448	25.1403	24.8568	24.9811	S	3	0.95171	1.31029e-18	98.147	80.081	92.01	-0.27253	433640000	301	0.210311	0.43168	0.348187	1.49065	0.0346905	0.126634	-0.363058	-3.1447	P25440	301	P25440	P25440	Bromodomain-containing protein 2	BRD2	TTPTPTAILAPGSPASPPGSLEPKAARLPPM	sp|P25440|BRD2_HUMAN Bromodomain-containing protein 2 OS=Homo sapiens GN=BRD2 PE=1 SV=2	1;2	674	-0.00784779	-0.158141	0.356035	-0.204917
24.9148	24.8539	25.3507	25.6205	25.5933	25.2831	24.9952	24.6909	24.9568	24.9148	24.8539	25.3507	25.6205	25.5933	25.2831	24.9952	24.6909	24.9568	S	2	1	5.16035e-25	127.32	113.35	87.49	0.10835	431440000	436	0.0732389	0.240241	0.459198	2.41397	0.435331	0.589412	-0.158823	-0.866025	Q8NDI1	436	Q8NDI1	Q8NDI1	EH domain-binding protein 1	EHBP1	AGKDLSTSPKPSPIPSPVLGRKPNASQSLLV	sp|Q8NDI1|EHBP1_HUMAN EH domain-binding protein 1 OS=Homo sapiens GN=EHBP1 PE=1 SV=3	1;2;3	1915	0.635673	0.636757	-0.176475	-0.79558
24.2716	24.2217	24.4212	24.2747	24.6705	24.8539	26.0791	24.0194	26.4919	24.2716	24.2217	24.4212	24.2747	24.6705	24.8539	26.0791	24.0194	26.4919	S	2	1	9.6768e-277	265.38	219.49	226.22	-0.11323	426210000	547	0.178823	0.39777	0.294849	1.62815	0.185417	0.347356	1.22529	1.5974	Q9H1B7	547	Q9H1B7	Q9H1B7	Interferon regulatory factor 2-binding protein-like	IRF2BPL	PSGRGAAASLRKRKASPEPPDSAEGALKLGE	sp|Q9H1B7|I2BPL_HUMAN Interferon regulatory factor 2-binding protein-like OS=Homo sapiens GN=IRF2BPL PE=1 SV=1	1	2506	0.635646	0.167462	-0.340797	1.05782
24.5814	24.2359	24.5252	23.7935	24.9094	17.8023	25.8383	26.4664	25.0088	24.5814	24.2359	24.5252	23.7935	24.9094	17.8023	25.8383	26.4664	25.0088	S	2	0.99972	1.16502e-59	176.18	139.85	162.16	-0.023827	422090000	41	0.360545	0.570299	-2.2791	-1.03161	0.0384109	0.134481	1.32371	3.03977	P49736	41	P49736	P49736	DNA replication licensing factor MCM2	MCM2	SSPGRSSRRTDALTSSPGRDLPPFEDESEGL	sp|P49736|MCM2_HUMAN DNA replication licensing factor MCM2 OS=Homo sapiens GN=MCM2 PE=1 SV=4	1	854	-0.568858	-1.01815	-1.71024	2.34186
24.8918	25.2555	25.5392	26.0492	25.8626	25.589	25.2598	25.3093	25.4443	24.8918	25.2555	25.5392	26.0492	25.8626	25.589	25.2598	25.3093	25.4443	T	2	0.99996	1.43684e-71	180.7	160.31	151.8	-0.26641	420980000	508	0.058319	0.211901	0.604805	2.62782	0.606659	0.734007	0.108969	0.557904	P78344	508	P78344	P78344	Eukaryotic translation initiation factor 4 gamma 2	EIF4G2	QITMIPPSAQPPRTQTPPLGQTPQLGLKTNP	sp|P78344|IF4G2_HUMAN Eukaryotic translation initiation factor 4 gamma 2 OS=Homo sapiens GN=EIF4G2 PE=1 SV=1	1	1015	0.0567077	-0.33989	0.548097	0.448859
25.3777	25.6888	25.2398	25.479	25.6884	25.4533	25.1752	25.3443	25.1051	25.3777	25.6888	25.2398	25.479	25.6884	25.4533	25.1752	25.3443	25.1051	S	2	1	2.14769e-90	196.27	168.09	42.809	0.42569	415520000	3	0.529142	0.706289	0.104784	0.688231	0.205782	0.370141	-0.227257	-1.50907	Q13601	3	Q13601	Q13601	KRR1 small subunit processome component homolog	KRR1	_____________MASPSLERPEKGAGKSEF	sp|Q13601|KRR1_HUMAN KRR1 small subunit processome component homolog OS=Homo sapiens GN=KRR1 PE=1 SV=4	1;2	1223	-0.281217	-0.171813	0.386001	-0.0554441
23.7128	23.0194	22.3176	22.8022	22.0067	24.7221	23.7382	22.455	24.0197	23.7128	23.0194	22.3176	22.8022	22.0067	24.7221	23.7382	22.455	24.0197	S	3	0.981947	1.39744e-59	153.12	124.47	98.727	-0.48472	414510000	1014	0.867327	0.927959	0.160432	0.178064	0.57027	0.703352	0.387726	0.617591	Q9UQ35	1014	Q9UQ35	Q9UQ35	Serine/arginine repetitive matrix protein 2	SRRM2	VKAQTPPGPSLSGSKSPCPQEKSKDSLVQSC	sp|Q9UQ35|SRRM2_HUMAN Serine/arginine repetitive matrix protein 2 OS=Homo sapiens GN=SRRM2 PE=1 SV=2	1;2	2936	0.19416	0.200354	-0.0337289	0.187372
25.3287	25.1834	25.5081	26.0745	25.3577	25.5759	25.1403	24.8568	24.9811	25.3287	25.1834	25.5081	26.0745	25.3577	25.5759	25.1403	24.8568	24.9811	S	3	0.999607	1.31029e-18	98.147	80.081	84.787	-0.30626	414220000	298	0.228718	0.452726	0.329331	1.41967	0.0495314	0.157059	-0.347325	-2.78565	P25440	298	P25440	P25440	Bromodomain-containing protein 2	BRD2	ADTTTPTPTAILAPGSPASPPGSLEPKAARL	sp|P25440|BRD2_HUMAN Bromodomain-containing protein 2 OS=Homo sapiens GN=BRD2 PE=1 SV=2	2	674	-0.00784779	-0.158141	0.337179	-0.189184
NaN	25.9849	NaN	25.8851	25.7607	NaN	26.1866	26.0961	26.1673	18.8219	25.9849	16.7397	25.8851	25.7607	17.4586	26.1866	26.0961	26.1673	S	2	0.867012	1.00822e-211	244.26	233.61	244.26	0.057161	413260000	319	0.558432	0.728268	2.51929	0.637552	0.114506	0.26226	5.63448	2.01224	O15127	319	O15127	O15127	Secretory carrier-associated membrane protein 2	SCAMP2	FSQGIFSSRTFHRAASSAAQGAFQGN_____	sp|O15127|SCAM2_HUMAN Secretory carrier-associated membrane protein 2 OS=Homo sapiens GN=SCAMP2 PE=1 SV=2	1	163	0.72545	0.453956	1.79384	5.18053
24.9414	24.5727	24.3576	25.0523	25.6692	25.2154	24.713	24.9332	25.0301	24.9414	24.5727	24.3576	25.0523	25.6692	25.2154	24.713	24.9332	25.0301	T	3	1	0	303.02	251.73	97.2	-0.024013	411670000	220	0.0519021	0.196528	0.688409	2.74006	0.24013	0.41134	0.268212	1.37849	Q8IYB3	220	Q8IYB3	Q8IYB3	Serine/arginine repetitive matrix protein 1	SRRM1	TKSRSPSPAPEKKEKTPELPEPSVKVKEPSV	sp|Q8IYB3|SRRM1_HUMAN Serine/arginine repetitive matrix protein 1 OS=Homo sapiens GN=SRRM1 PE=1 SV=2	1	1823	0.538551	0.248733	0.149858	0.0194788
24.5995	24.6371	24.4936	26.0105	25.619	26.0462	25.7486	25.5031	25.7609	24.5995	24.6371	24.4936	26.0105	25.619	26.0462	25.7486	25.5031	25.7609	S	2	0.999865	2.714e-08	119.39	81.391	119.39	-0.10019	411020000	37	0.000785109	0.0256872	1.31514	9.1704	0.000315775	0.0112199	1.09412	11.5981	P14618	37	P14618	P14618	Pyruvate kinase PKM	PKM	MADTFLEHMCRLDIDSPPITARNTGIICTIG	sp|P14618|KPYM_HUMAN Pyruvate kinase PKM OS=Homo sapiens GN=PKM PE=1 SV=4	1	570	0.669659	0.494147	0.645482	0.599969
22.8091	22.6162	22.2351	22.1067	23.6318	22.3912	21.6859	23.0578	21.3113	22.8091	22.6162	22.2351	22.1067	23.6318	22.3912	21.6859	23.0578	21.3113	S	3	0.999997	1.23052e-109	166.18	155.17	166.18	1.2063	410020000	442	0.768939	0.870207	0.156458	0.314392	0.391105	0.553997	-0.535109	-0.960705	P46060	442	P46060	P46060	Ran GTPase-activating protein 1	RANGAP1	SSPPPADVSTFLAFPSPEKLLRLGPKSSVLI	sp|P46060|RAGP1_HUMAN Ran GTPase-activating protein 1 OS=Homo sapiens GN=RANGAP1 PE=1 SV=1	1;2	811	-0.187113	-0.348598	0.343571	-0.186511
21.3115	22.3965	21.6504	21.2372	21.3082	20.6624	22.8931	20.7898	20.264	21.3115	22.3965	21.6504	21.2372	21.3082	20.6624	22.8931	20.7898	20.264	S	3	1	2.53442e-268	259.68	232.97	87.275	-0.23965	408370000	89	0.132373	0.334233	-0.716878	-1.88592	0.615294	0.740426	-0.470505	-0.54408	Q9NR30	89	Q9NR30	Q9NR30	Nucleolar RNA helicase 2	DDX21	SKKAKKKEEPSQNDISPKTKSLRKKKEPIEK	sp|Q9NR30|DDX21_HUMAN Nucleolar RNA helicase 2 OS=Homo sapiens GN=DDX21 PE=1 SV=5	1	2657	-0.213438	-0.669312	-0.50344	0.198807
24.5013	24.5857	24.9555	25.7104	25.1196	25.5943	24.3503	23.8875	24.5274	24.5013	24.5857	24.9555	25.7104	25.1196	25.5943	24.3503	23.8875	24.5274	S	3	1	9.13894e-237	237.56	223.76	237.56	-0.2967	407960000	7	0.0254082	0.133413	0.793935	3.47756	0.145952	0.301309	-0.425776	-1.80169	Q9NQC3	7	Q9NQC3	Q9NQC3	Reticulon-4	RTN4	_________MEDLDQSPLVSSSDSPPRPQPA	sp|Q9NQC3|RTN4_HUMAN Reticulon-4 OS=Homo sapiens GN=RTN4 PE=1 SV=2	2	2641	-0.497819	-0.0722221	1.29175	-0.353553
25.891	25.7467	25.9636	25.6679	25.2821	25.3707	25.2339	NaN	24.8294	25.891	25.7467	25.9636	25.6679	25.2821	25.3707	25.2339	18.6774	24.8294	T	2	0.834756	1.23554e-11	96.666	84.5	90.316	-0.45169	407660000	753	0.0325797	0.152738	-0.426851	-3.2103	0.236411	0.406447	-2.95352	-1.39169	A0FGR8	753	A0FGR8	A0FGR8	Extended synaptotagmin-2	ESYT2	SSLLASPGHISVKEPTPSIASDISLPIATQE	sp|A0FGR8|ESYT2_HUMAN Extended synaptotagmin-2 OS=Homo sapiens GN=ESYT2 PE=1 SV=1	1;2;3	10	0.176126	-0.355488	-0.602976	-2.59803
25.5171	20.3885	22.2274	25.7325	25.8297	26.372	21.824	NaN	21.9813	25.5171	20.3885	22.2274	25.7325	25.8297	26.372	21.824	17.8688	21.9813	S	3	0.933781	1.92385e-250	237.5	227.79	139.75	0.28904	407410000	322	0.0970028	0.281475	3.26705	2.15895	0.345504	0.513404	-2.15299	-1.06846	Q9UQ35	322	Q9UQ35	Q9UQ35	Serine/arginine repetitive matrix protein 2	SRRM2	DAPFSEPGTTSTQRPSSPETATKQPSSPYED	sp|Q9UQ35|SRRM2_HUMAN Serine/arginine repetitive matrix protein 2 OS=Homo sapiens GN=SRRM2 PE=1 SV=2	1;2	2936	0.19416	0.200354	3.07289	-2.35335
25.6612	25.6497	25.5138	25.074	25.0148	24.7312	24.9747	24.6801	24.7691	25.6612	25.6497	25.5138	25.074	25.0148	24.7312	24.9747	24.6801	24.7691	S	3	0.999999	4.56013e-152	211.09	175.42	178.03	-0.11805	407150000	18	0.0044914	0.0517115	-0.668265	-5.76543	0.00128553	0.0204348	-0.800255	-8.06207	Q9H6F5	18	Q9H6F5	Q9H6F5	Coiled-coil domain-containing protein 86	CCDC86	TPLRRSRRLGGLRPESPESLTSVSRTRRALV	sp|Q9H6F5|CCD86_HUMAN Coiled-coil domain-containing protein 86 OS=Homo sapiens GN=CCDC86 PE=1 SV=1	1;2	2551	-0.587928	-1.03852	-0.0803366	0.238265
24.248	24.2065	23.9856	24.8588	25.3886	25.2283	25.2371	24.8476	25.4012	24.248	24.2065	23.9856	24.8588	25.3886	25.2283	25.2371	24.8476	25.4012	T	1	1	0.0015545	73.665	38.369	61.962	0.18405	406330000	248	0.00460645	0.0524459	1.01191	5.72548	0.00519016	0.0417072	1.01531	5.5401	Q96A49	248	Q96A49	Q96A49	Synapse-associated protein 1	SYAP1	GREQDLPLAEAVRPKTPPVVIKSQLKTQEDE	sp|Q96A49|SYAP1_HUMAN Synapse-associated protein 1 OS=Homo sapiens GN=SYAP1 PE=1 SV=1	1	2128	0.565229	0.475016	0.446677	0.540291
25.3013	25.8754	25.3122	25.356	25.1139	25.1245	25.3171	25.283	25.7601	25.3013	25.8754	25.3122	25.356	25.1139	25.1245	25.3171	25.283	25.7601	T	2	0.994019	2.13959e-35	150.37	128.7	139.49	-1.0868	404840000	160	0.220125	0.441419	-0.298201	-1.45206	0.868961	0.91768	-0.0429096	-0.175843	P42166	160	P42166	P42166	Lamina-associated polypeptide 2, isoform alpha;Thymopoietin;Thymopentin	TMPO	KLLKLREQGTESRSSTPLPTISSSAENTRQN	sp|P42166|LAP2A_HUMAN Lamina-associated polypeptide 2, isoform alpha OS=Homo sapiens GN=TMPO PE=1 SV=2	1;2	792	-0.183891	-0.475951	-0.11431	0.433041
23.8063	24.1292	24.5402	22.7261	22.8776	23.4967	23.7968	23.6065	24.0875	23.8063	24.1292	24.5402	22.7261	22.8776	23.4967	23.7968	23.6065	24.0875	S	2	0.999994	2.1657e-14	116.6	107.42	116.6	-0.25155	403040000	405	0.023883	0.128678	-1.1251	-3.54606	0.266234	0.437935	-0.328301	-1.29109	Q14247	405	Q14247	Q14247	Src substrate cortactin	CTTN	KLEEQARAKTQTPPVSPAPQPTEERLPSSPV	sp|Q14247|SRC8_HUMAN Src substrate cortactin OS=Homo sapiens GN=CTTN PE=1 SV=2	1;2	1262	0.403273	0.121876	-1.52837	-0.450177
24.0055	23.8583	24.0654	24.5	24.3989	24.5233	24.7194	24.2397	24.1394	24.0055	23.8583	24.0654	24.5	24.3989	24.5233	24.7194	24.2397	24.1394	S	2	1	7.79405e-201	215.86	197.42	182.17	0.95723	401150000	193	0.00234969	0.0396584	0.497686	6.87139	0.108565	0.253462	0.389738	2.05909	P22059	193	P22059	P22059	Oxysterol-binding protein 1	OSBP	LAKAKAVKMLAESDESGDEESVSQTDKTELQ	sp|P22059|OSBP1_HUMAN Oxysterol-binding protein 1 OS=Homo sapiens GN=OSBP PE=1 SV=1	1;2	650	0.612851	0.453206	-0.115166	-0.0634677
24.9539	25.4649	24.6865	25.4463	25.767	25.5033	25.4519	25.513	25.6267	24.9539	25.4649	24.6865	25.4463	25.767	25.5033	25.4519	25.513	25.6267	S	2	1	7.0875e-108	204.17	185.84	153.54	-0.18815	400020000	199	0.0969879	0.281475	0.537118	2.15909	0.101646	0.243923	0.495451	2.11734	Q9UQN3	199	Q9UQN3	Q9UQN3	Charged multivesicular body protein 2b	CHMP2B	AARSLPSASTSKATISDEEIERQLKALGVD_	sp|Q9UQN3|CHM2B_HUMAN Charged multivesicular body protein 2b OS=Homo sapiens GN=CHMP2B PE=1 SV=1	1	2941	-0.373318	-0.612437	0.910436	1.10789
25.0741	25.6322	24.9514	25.464	25.6902	25.5443	25.243	25.4537	25.3812	25.0741	25.6322	24.9514	25.464	25.6902	25.5443	25.243	25.4537	25.3812	S	2	0.999999	0.00577361	95.358	21.693	95.358	-0.30484	399120000	208	0.189466	0.409452	0.346944	1.57907	0.556324	0.691769	0.140046	0.641136	P38159;Q96E39	208;208	P38159;Q96E39	P38159	RNA-binding motif protein, X chromosome;RNA-binding motif protein, X chromosome, N-terminally processed;RNA binding motif protein, X-linked-like-1	RBMX;RBMXL1	PPRREPLPSRRDVYLSPRDDGYSTKDSYSSR	sp|P38159|RBMX_HUMAN RNA-binding motif protein, X chromosome OS=Homo sapiens GN=RBMX PE=1 SV=3;sp|Q96E39|RMXL1_HUMAN RNA binding motif protein, X-linked-like-1 OS=Homo sapiens GN=RBMXL1 PE=1 SV=1	1	769;2173	0.0267363	-0.00936286	0.320207	0.149409
22.2003	26.9625	22.3428	22.32	25.8259	22.0642	21.0691	26.3354	22.3513	22.2003	26.9625	22.3428	22.32	25.8259	22.0642	21.0691	26.3354	22.3513	S	2	0.805446	0	391.64	373.54	130.02	0.23518	398790000	5762	0.838017	0.913689	-0.431801	-0.218112	0.806353	0.870898	-0.583249	-0.261871	Q09666	5762	Q09666	Q09666	Neuroblast differentiation-associated protein AHNAK	AHNAK	KASLGSLEGEAEAEASSPKGKFSLFKSKKPR	sp|Q09666|AHNK_HUMAN Neuroblast differentiation-associated protein AHNAK OS=Homo sapiens GN=AHNAK PE=1 SV=2	1;2;3	1121	-0.0563278	-0.358479	-0.375474	-0.22477
23.4325	23.1385	23.1186	25.1982	27.1544	25.1589	24.7979	24.9529	24.8967	23.4325	23.1385	23.1186	25.1982	27.1544	25.1589	24.7979	24.9529	24.8967	S	3	1	3.8896e-233	249.73	209.35	113.52	-0.32651	396000000	1779	0.0173656	0.106057	2.60731	3.91193	0.000119131	0.0082489	1.65266	14.8691	P46821	1779	P46821	P46821	Microtubule-associated protein 1B;MAP1B heavy chain;MAP1 light chain LC1	MAP1B	SLTSEKVQSLEGEKLSPKSDISPLTPRESSP	sp|P46821|MAP1B_HUMAN Microtubule-associated protein 1B OS=Homo sapiens GN=MAP1B PE=1 SV=2	1;2;3;4	819	2.18439	2.3644	0.422924	-0.711742
24.1492	24.1298	24.1206	24.8906	24.5554	24.9317	23.896	23.5466	24.1025	24.1492	24.1298	24.1206	24.8906	24.5554	24.9317	23.896	23.5466	24.1025	S	3	0.999995	1.94582e-174	214.49	190.2	108.75	0.81509	394840000	2	0.00526238	0.0559838	0.659377	5.51895	0.154403	0.31347	-0.284826	-1.75339	P68402	2	P68402	P68402	Platelet-activating factor acetylhydrolase IB subunit beta	PAFAH1B2	______________MSQGDSNPAAIPHAAED	sp|P68402|PA1B2_HUMAN Platelet-activating factor acetylhydrolase IB subunit beta OS=Homo sapiens GN=PAFAH1B2 PE=1 SV=1	1	1008	0.579101	0.168072	0.0802762	-0.452897
25.9454	25.9035	25.6026	25.056	25.568	25.3823	24.3422	24.6057	24.5301	25.9454	25.9035	25.6026	25.056	25.568	25.3823	24.3422	24.6057	24.5301	S	2	1	3.70017e-153	216.34	203.84	216.34	0.14079	392970000	1468	0.0593828	0.214608	-0.481723	-2.6106	0.000577616	0.0140932	-1.3245	-9.92946	Q9UIG0	1468	Q9UIG0	Q9UIG0	Tyrosine-protein kinase BAZ1B	BAZ1B	KRKKFPDRLAEDEGDSEPEAVGQSRGRRQKK	sp|Q9UIG0|BAZ1B_HUMAN Tyrosine-protein kinase BAZ1B OS=Homo sapiens GN=BAZ1B PE=1 SV=2	1	2848	-0.0837119	-0.836827	-0.398011	-0.487675
25.3881	21.061	25.8968	25.6755	25.4332	25.4278	25.8151	25.2027	25.3732	25.3881	21.061	25.8968	25.6755	25.4332	25.4278	25.8151	25.2027	25.3732	S	2	1	2.94613e-95	186.38	157.03	54.974	-0.34298	392830000	60	0.414676	0.618811	1.39686	0.909193	0.432073	0.587195	1.34837	0.872722	O00505	60	O00505	O00505	Importin subunit alpha-4	KPNA3	LLKKRNVPQEESLEDSDVDADFKAQNVTLEA	sp|O00505|IMA4_HUMAN Importin subunit alpha-4 OS=Homo sapiens GN=KPNA3 PE=1 SV=2	1;2	106	0.282944	0.18371	1.11392	1.16466
23.352	23.9888	23.928	26.1258	25.7266	26.1602	25.6476	25.5786	25.8038	23.352	23.9888	23.928	26.1258	25.7266	26.1602	25.6476	25.5786	25.8038	S	2	0.996368	8.93889e-154	217.65	198.84	217.65	-0.3361	390660000	1793	0.000796418	0.0256872	2.24793	9.13638	0.000846559	0.0164051	1.92039	8.99245	P46821	1793	P46821	P46821	Microtubule-associated protein 1B;MAP1B heavy chain;MAP1 light chain LC1	MAP1B	LSPKSDISPLTPRESSPLYSPTFSDSTSAVK	sp|P46821|MAP1B_HUMAN Microtubule-associated protein 1B OS=Homo sapiens GN=MAP1B PE=1 SV=2	1;2;3	819	2.18439	2.3644	0.063542	-0.444013
25.1461	25.151	24.8211	25.6599	25.4225	25.5347	25.4653	25.6042	25.3909	25.1461	25.151	24.8211	25.6599	25.4225	25.5347	25.4653	25.6042	25.3909	Y	2	0.992177	1.57549e-47	168.46	152.22	157.24	-0.10227	390450000	216	0.0178941	0.108295	0.499673	3.87651	0.0236451	0.100947	0.447436	3.55721	P49841;P49840	216;279	P49841	P49841	Glycogen synthase kinase-3 beta;Glycogen synthase kinase-3 alpha	GSK3B;GSK3A	FGSAKQLVRGEPNVSYICSRYYRAPELIFGA	sp|P49841|GSK3B_HUMAN Glycogen synthase kinase-3 beta OS=Homo sapiens GN=GSK3B PE=1 SV=2;sp|P49840|GSK3A_HUMAN Glycogen synthase kinase-3 alpha OS=Homo sapiens GN=GSK3A PE=1 SV=2	1	864	0.516214	0.945498	-0.0165418	-0.498062
25.2753	25.1809	24.7793	25.1182	24.816	24.8759	25.1077	24.7761	25.0026	25.2753	25.1809	24.7793	25.1182	24.816	24.8759	25.1077	24.7761	25.0026	S	2	1	2.77119e-32	156.01	106.69	67.726	-0.52665	390380000	116	0.470111	0.66539	-0.141801	-0.796943	0.554875	0.691108	-0.116369	-0.643606	Q15121	116	Q15121	Q15121	Astrocytic phosphoprotein PEA-15	PEA15	RIPSAKKYKDIIRQPSEEEIIKLAPPPKKA_	sp|Q15121|PEA15_HUMAN Astrocytic phosphoprotein PEA-15 OS=Homo sapiens GN=PEA15 PE=1 SV=2	1	1320	0.0160634	0.455809	-0.157864	-0.572179
23.4698	23.5073	23.9499	23.1718	22.8008	22.7439	22.5332	21.8853	23.0248	23.4698	23.5073	23.9499	23.1718	22.8008	22.7439	22.5332	21.8853	23.0248	S	3	1	3.74945e-186	223.07	202.71	193.15	0.18033	389900000	514	0.0226474	0.123864	-0.736805	-3.60548	0.0332757	0.123285	-1.1612	-3.18813	Q9Y2X3	514	Q9Y2X3	Q9Y2X3	Nucleolar protein 58	NOP58	EPLSEEEPCTSTAIASPEKKKKKKKKRENED	sp|Q9Y2X3|NOP58_HUMAN Nucleolar protein 58 OS=Homo sapiens GN=NOP58 PE=1 SV=1	1;2	2978	-0.017251	-0.207317	-0.719554	-0.953886
24.8061	26.1018	24.3853	26.1548	24.3768	24.2275	24.9555	24.448	25.2302	24.8061	26.1018	24.3853	26.1548	24.3768	24.2275	24.9555	24.448	25.2302	S	2	1	3.1653e-65	176.28	146.34	166.3	-0.34913	389700000	307	0.836055	0.912395	-0.178024	-0.220807	0.717079	0.808603	-0.219824	-0.389025	Q00613	307	Q00613	Q00613	Heat shock factor protein 1	HSF1	SPLVRVKEEPPSPPQSPRVEEASPGRPSSVD	sp|Q00613|HSF1_HUMAN Heat shock factor protein 1 OS=Homo sapiens GN=HSF1 PE=1 SV=1	2	1047	0.724082	0.607033	-0.902107	-0.826857
25.6482	25.2466	25.6591	25.0704	25.1894	25.1204	25.115	25.0129	25.3139	25.6482	25.2466	25.6591	25.0704	25.1894	25.1204	25.115	25.0129	25.3139	S	2	1	1.78716e-57	166.92	155.66	166.92	-0.023028	380930000	103	0.0491187	0.190684	-0.391223	-2.79385	0.0839589	0.215529	-0.370707	-2.2889	O60231	103	O60231	O60231	Putative pre-mRNA-splicing factor ATP-dependent RNA helicase DHX16	DHX16	RALLEKNRSYRLLEDSEESSEETVSRAGSSL	sp|O60231|DHX16_HUMAN Putative pre-mRNA-splicing factor ATP-dependent RNA helicase DHX16 OS=Homo sapiens GN=DHX16 PE=1 SV=2	1;2	239	0.0479781	-0.230636	-0.439201	-0.140071
25.3359	25.3359	25.6239	25.7165	25.6227	25.474	24.9483	24.5576	24.9831	25.3359	25.3359	25.6239	25.7165	25.6227	25.474	24.9483	24.5576	24.9831	S	2	0.999985	0	376.05	334.51	336.79	0.27491	380110000	41	0.221364	0.443388	0.172499	1.44732	0.0225613	0.0986456	-0.602217	-3.60976	Q9NTJ3	41	Q9NTJ3	Q9NTJ3	Structural maintenance of chromosomes protein 4	SMC4	ASSDAEPEPPSGRTESPATAAETASEELDNR	sp|Q9NTJ3|SMC4_HUMAN Structural maintenance of chromosomes protein 4 OS=Homo sapiens GN=SMC4 PE=1 SV=2	1	2685	-0.0600014	-0.596764	0.2325	-0.00545311
20.4137	NaN	25.3874	NaN	20.3409	22.2076	27.5101	26.8641	20.232	20.4137	18.339	25.3874	17.3495	20.3409	22.2076	27.5101	26.8641	20.232	S	2	0.962461	7.35872e-35	155.17	140.3	155.17	0.23154	379070000	240	0.605346	0.758305	-1.41401	-0.560016	0.327173	0.495389	3.48867	1.11538	P62753	240	P62753	P62753	40S ribosomal protein S6	RPS6	QEQIAKRRRLSSLRASTSKSESSQK______	sp|P62753|RS6_HUMAN 40S ribosomal protein S6 OS=Homo sapiens GN=RPS6 PE=1 SV=1	2	991	-0.0827192	-0.324831	-1.33129	3.8135
25.8878	26.0268	24.8763	25.8079	23.6673	25.823	23.2734	22.4255	22.4199	25.8878	26.0268	24.8763	25.8079	23.6673	25.823	23.2734	22.4255	22.4199	S	3	0.815193	6.7786e-102	163.22	140.01	83.022	0.20658	378780000	341	0.568885	0.734141	-0.49755	-0.619911	0.00328211	0.0328141	-2.89069	-6.28037	Q9UK58	341	Q9UK58	Q9UK58	Cyclin-L1	CCNL1	PALSTLGGFSPASKPSSPREVKAEEKSPISI	sp|Q9UK58|CCNL1_HUMAN Cyclin-L1 OS=Homo sapiens GN=CCNL1 PE=1 SV=1	2;3	2862	0.510993	0.159228	-1.00854	-3.04991
25.1198	25.0977	25.3083	24.3548	24.4253	24.9115	25.1122	25.8484	25.8642	25.1198	25.0977	25.3083	24.3548	24.4253	24.9115	25.1122	25.8484	25.8642	S	2	0.999999	1.04069e-42	166.11	72.441	142.29	0.074025	378340000	56	0.0309722	0.149129	-0.611376	-3.26371	0.167185	0.327387	0.432995	1.68544	Q9H2H9	56	Q9H2H9	Q9H2H9	Sodium-coupled neutral amino acid transporter 1	SLC38A1	SKFISDRESRRSLTNSHLEKKKCDEYIPGTT	sp|Q9H2H9|S38A1_HUMAN Sodium-coupled neutral amino acid transporter 1 OS=Homo sapiens GN=SLC38A1 PE=1 SV=1	1;2	2514	0.319133	0.0739034	-0.93051	0.359092
25.0351	23.9059	24.947	24.4301	24.9829	25.7893	26.0856	24.7236	25.3429	25.0351	23.9059	24.947	24.4301	24.9829	25.7893	26.0856	24.7236	25.3429	S	2	1	0	301.57	273.36	235.24	0.040725	378170000	499	0.459559	0.655181	0.438103	0.817461	0.231346	0.400518	0.754707	1.41001	Q9H0D6	499	Q9H0D6	Q9H0D6	5'-3' exoribonuclease 2	XRN2	GSPSPLGGIKRKAEDSDSEPEPEDNVRLWEA	sp|Q9H0D6|XRN2_HUMAN 5'-3' exoribonuclease 2 OS=Homo sapiens GN=XRN2 PE=1 SV=1	1;2	2497	0.456426	-0.0447702	-0.0183229	0.799477
21.5345	NaN	20.9055	22.0532	24.1938	23.8795	24.6682	24.7838	23.4976	21.5345	18.8587	20.9055	22.0532	24.1938	23.8795	24.6682	24.7838	23.4976	S	2	0.996505	1.0863e-11	124.39	101.81	124.39	0.024996	374300000	194	0.0483961	0.189171	2.94262	2.80839	0.0127931	0.0711249	3.88365	4.28536	P08651	194	P08651	P08651	Nuclear factor 1 C-type	NFIC	YLAYFVRERDAEQSGSPRTGMGSDQEDSKPI	sp|P08651|NFIC_HUMAN Nuclear factor 1 C-type OS=Homo sapiens GN=NFIC PE=1 SV=2	1	514	0.608154	0.478548	2.33446	3.4051
24.9711	25.0635	25.0951	24.5904	24.458	24.021	23.9774	24.046	23.838	24.9711	25.0635	25.0951	24.5904	24.458	24.021	23.9774	24.046	23.838	S	2	1	4.24954e-266	249.5	233.56	83.204	-1.1392	370050000	714	0.0175191	0.106586	-0.686773	-3.90151	0.000108823	0.00800699	-1.08945	-15.2145	P26358	714	P26358	P26358	DNA (cytosine-5)-methyltransferase 1	DNMT1	ADDDEEVDDNIPEMPSPKKMHQGKKKKQNKN	sp|P26358|DNMT1_HUMAN DNA (cytosine-5)-methyltransferase 1 OS=Homo sapiens GN=DNMT1 PE=1 SV=2	1	682	-0.138183	-0.62897	-0.54859	-0.460484
24.0055	23.7333	24.0654	24.327	24.1528	24.2828	24.5644	23.9402	23.9188	24.0055	23.7333	24.0654	24.327	24.1528	24.2828	24.5644	23.9402	23.9188	S	3	1	7.79405e-201	215.86	197.42	166.56	0.2514	369560000	190	0.049683	0.191628	0.319419	2.78266	0.429554	0.58553	0.206392	0.877927	P22059	190	P22059	P22059	Oxysterol-binding protein 1	OSBP	ALELAKAKAVKMLAESDESGDEESVSQTDKT	sp|P22059|OSBP1_HUMAN Oxysterol-binding protein 1 OS=Homo sapiens GN=OSBP PE=1 SV=1	2	650	0.612851	0.453206	-0.293433	-0.246814
21.7194	21.9161	21.3782	21.8376	21.0966	20.6337	21.299	23.8369	20.8552	21.7194	21.9161	21.3782	21.8376	21.0966	20.6337	21.299	23.8369	20.8552	S	2	1	1.83939e-152	220.99	178.93	176.58	-0.79338	368270000	381	0.277983	0.499955	-0.481948	-1.25444	0.746873	0.828031	0.325797	0.345859	Q13428	381	Q13428	Q13428	Treacle protein	TCOF1	GKTSQVGAASAPAKESPRKGAAPAPPGKTGP	sp|Q13428|TCOF_HUMAN Treacle protein OS=Homo sapiens GN=TCOF1 PE=1 SV=3	1	1197	-0.0694405	-0.46452	-0.412508	0.790316
25.7517	21.3864	26.3432	25.4246	22.6749	25.5649	24.7737	23.2224	26.2595	25.7517	21.3864	26.3432	25.4246	22.6749	25.5649	24.7737	23.2224	26.2595	T	4	0.999681	5.26431e-140	164.33	160.62	109.03	-0.29579	367750000	41	0.974922	0.988354	0.0610167	0.0334457	0.892449	0.932862	0.25811	0.14402	Q13596	41	Q13596	Q13596	Sorting nexin-1	SNX1	EGAAGGSEPEAGDSDTEGEDIFTGAAVVSKH	sp|Q13596|SNX1_HUMAN Sorting nexin-1 OS=Homo sapiens GN=SNX1 PE=1 SV=3	1;2;3	1222	0.904525	0.93122	-0.843508	-0.67311
22.949	21.3886	21.2587	25.2162	26.4959	24.2648	25.1546	26.5108	25.6088	22.949	21.3886	21.2587	25.2162	26.4959	24.2648	25.1546	26.5108	25.6088	S	2	1	3.27475e-19	146.27	67.216	40.067	0.38515	366200000	394	0.014871	0.0969941	3.46017	4.09852	0.00445449	0.038773	3.89263	5.77851	Q86V48	394	Q86V48	Q86V48	Leucine zipper protein 1	LUZP1	HGSEASVSKHTARELSPQHKRERLRNREFAL	sp|Q86V48|LUZP1_HUMAN Leucine zipper protein 1 OS=Homo sapiens GN=LUZP1 PE=1 SV=2	1	1746	0.697354	0.545148	2.76281	3.34748
24.2264	23.9168	24.391	23.9309	23.6938	23.9831	23.6879	23.191	22.0134	24.2264	23.9168	24.391	23.9309	23.6938	23.9831	23.6879	23.191	22.0134	S	3	0.998775	2.26219e-225	229.69	202.35	129.03	-0.79951	365720000	335	0.134725	0.337457	-0.308789	-1.87068	0.078137	0.206636	-1.21398	-2.35442	Q9UK58	335	Q9UK58	Q9UK58	Cyclin-L1	CCNL1	LNPDGTPALSTLGGFSPASKPSSPREVKAEE	sp|Q9UK58|CCNL1_HUMAN Cyclin-L1 OS=Homo sapiens GN=CCNL1 PE=1 SV=1	2;3	2862	0.510993	0.159228	-0.819782	-1.37321
25.7517	21.3864	26.3432	25.4246	22.6749	25.5649	24.6781	23.2224	26.2536	25.7517	21.3864	26.3432	25.4246	22.6749	25.5649	24.6781	23.2224	26.2536	S	4	0.999681	5.26431e-140	164.33	160.62	109.03	-0.29579	365560000	39	0.974922	0.988354	0.0610167	0.0334457	0.906413	0.942429	0.224269	0.12519	Q13596	39	Q13596	Q13596	Sorting nexin-1	SNX1	ESEGAAGGSEPEAGDSDTEGEDIFTGAAVVS	sp|Q13596|SNX1_HUMAN Sorting nexin-1 OS=Homo sapiens GN=SNX1 PE=1 SV=3	2;3	1222	0.904525	0.93122	-0.843508	-0.706951
25.759	25.7159	24.9824	25.1432	24.8606	25.5931	24.6735	24.7279	25.2109	25.759	25.7159	24.9824	25.1432	24.8606	25.5931	24.6735	24.7279	25.2109	S	2	1	9.68378e-38	160.03	132.88	97.823	0.093785	364860000	244	0.434044	0.635348	-0.286778	-0.868665	0.113471	0.260779	-0.614984	-2.0202	Q16204	244	Q16204	Q16204	Coiled-coil domain-containing protein 6	CCDC6	RILQEKLDQPVSAPPSPRDISMEIDSPENMM	sp|Q16204|CCDC6_HUMAN Coiled-coil domain-containing protein 6 OS=Homo sapiens GN=CCDC6 PE=1 SV=2	1;2	1377	0.420952	0.297127	-0.707731	-0.912111
25.2244	23.5599	27.427	24.1358	23.1947	22.1093	25.9778	22.4872	23.2427	25.2244	23.5599	27.427	24.1358	23.1947	22.1093	25.9778	22.4872	23.2427	S	2	0.999989	8.09566e-20	145.08	68.506	145.08	0.17329	363810000	1890	0.148634	0.359576	-2.25715	-1.78604	0.385477	0.549564	-1.50121	-0.973393	Q9UQ35	1890	Q9UQ35	Q9UQ35	Serine/arginine repetitive matrix protein 2	SRRM2	RSRSRTPLISRRRSRSRTSPVSRRRSRSRTS	sp|Q9UQ35|SRRM2_HUMAN Serine/arginine repetitive matrix protein 2 OS=Homo sapiens GN=SRRM2 PE=1 SV=2	2	2936	0.19416	0.200354	-2.45131	-1.70157
25.2244	23.5599	27.427	24.1358	23.1947	22.1093	25.9778	22.4872	23.2427	25.2244	23.5599	27.427	24.1358	23.1947	22.1093	25.9778	22.4872	23.2427	S	2	0.975949	8.09566e-20	145.08	68.506	145.08	0.17329	363810000	1893	0.148634	0.359576	-2.25715	-1.78604	0.385477	0.549564	-1.50121	-0.973393	Q9UQ35	1893	Q9UQ35	Q9UQ35	Serine/arginine repetitive matrix protein 2	SRRM2	SRTPLISRRRSRSRTSPVSRRRSRSRTSVTR	sp|Q9UQ35|SRRM2_HUMAN Serine/arginine repetitive matrix protein 2 OS=Homo sapiens GN=SRRM2 PE=1 SV=2	2	2936	0.19416	0.200354	-2.45131	-1.70157
25.5471	NaN	24.9815	25.1812	26.0347	19.3823	25.1579	25.9763	NaN	25.5471	19.2536	24.9815	25.1812	26.0347	19.3823	25.1579	25.9763	18.3702	T	3	0.840876	6.31669e-48	142.23	120.61	110.78	0.65982	362220000	447	0.929775	0.965712	0.272006	0.0938056	0.977883	0.986683	-0.092577	-0.0294949	O15231	447	O15231	O15231	Zinc finger protein 185	ZNF185	QGDPAVPAQQPADPSTPERQSSPSGSEQLVR	sp|O15231|ZN185_HUMAN Zinc finger protein 185 OS=Homo sapiens GN=ZNF185 PE=1 SV=3	1;2	171	0.668918	1.33643	-0.396912	-1.429
25.7517	NaN	26.3432	25.5232	22.2066	25.4522	24.5046	23.2224	26.3055	25.7517	17.9293	26.3432	25.5232	22.2066	25.4522	24.5046	23.2224	26.3055	S	4	0.999987	5.26431e-140	164.33	160.62	164.33	0.46951	361780000	32	0.737038	0.848171	1.05262	0.360017	0.664163	0.774461	1.33611	0.467975	Q13596	32	Q13596	Q13596	Sorting nexin-1	SNX1	PFPGLEPESEGAAGGSEPEAGDSDTEGEDIF	sp|Q13596|SNX1_HUMAN Sorting nexin-1 OS=Homo sapiens GN=SNX1 PE=1 SV=3	1;2;3	1222	0.904525	0.93122	0.148091	0.404893
24.1914	24.4855	24.7551	24.6062	24.7626	NaN	24.6417	25.0469	25.2653	24.1914	24.4855	24.7551	24.6062	24.7626	17.145	24.6417	25.0469	25.2653	S	2	1	4.79911e-33	141.6	121.92	141.6	-0.43476	361200000	973	0.411699	0.617025	-2.30609	-0.91556	0.106852	0.251273	0.507299	2.07312	P46379	973	P46379	P46379	Large proline-rich protein BAG6	BAG6	QGAERASPEPQRENASPAPGTTAEEAMSRGP	sp|P46379|BAG6_HUMAN Large proline-rich protein BAG6 OS=Homo sapiens GN=BAG6 PE=1 SV=2	1;2	815	0.242337	-0.172732	-2.54843	0.680031
24.4959	24.5453	24.8896	25.4743	25.9606	25.451	25.2572	25.2418	25.3103	24.4959	24.5453	24.8896	25.4743	25.9606	25.451	25.2572	25.2418	25.3103	S	2	1	0	278.89	260.46	213	-0.1019	361090000	335	0.00894217	0.0757273	0.985018	4.75436	0.00755877	0.0524216	0.626142	4.98718	Q5VSL9	335	Q5VSL9	Q5VSL9	Striatin-interacting protein 1	STRIP1	LPEDSIKVIRNMRAASPPASASDLIEQQQKR	sp|Q5VSL9|STRP1_HUMAN Striatin-interacting protein 1 OS=Homo sapiens GN=STRIP1 PE=1 SV=1	1	1517	0.0273193	-0.289958	0.957698	0.9161
22.9864	22.6697	22.2561	22.5801	22.9563	23.5174	22.8245	23.4681	22.9432	22.9864	22.6697	22.2561	22.5801	22.9563	23.5174	22.8245	23.4681	22.9432	S	2	1	4.87216e-11	125.72	48.793	125.72	0.14224	360700000	560	0.331625	0.54544	0.380526	1.10377	0.202196	0.367013	0.441172	1.52396	Q8IYB3	560	Q8IYB3	Q8IYB3	Serine/arginine repetitive matrix protein 1	SRRM1	RRRRSPSPPPTRRRRSPSPAPPPRRRRTPTP	sp|Q8IYB3|SRRM1_HUMAN Serine/arginine repetitive matrix protein 1 OS=Homo sapiens GN=SRRM1 PE=1 SV=2	1;2	1823	0.538551	0.248733	-0.158025	0.192439
22.9994	22.897	22.7387	22.3593	22.1471	22.286	22.225	22.379	22.4219	22.9994	22.897	22.7387	22.3593	22.1471	22.286	22.225	22.379	22.4219	S	2	1	2.94266e-39	135.98	123.62	43.297	-0.94072	359290000	265	0.00332147	0.0460952	-0.614206	-6.26012	0.00514321	0.0415042	-0.536383	-5.55405	Q5T200	265	Q5T200	Q5T200	Zinc finger CCCH domain-containing protein 13	ZC3H13	NSKTNQSKKKGPRTPSPPPPIPEDIALGKKY	sp|Q5T200|ZC3HD_HUMAN Zinc finger CCCH domain-containing protein 13 OS=Homo sapiens GN=ZC3H13 PE=1 SV=1	1;2	1496	-0.0440763	-0.0757869	-0.570129	-0.460596
24.4937	24.5158	24.7759	25.1226	24.9932	25.3236	24.7335	24.8906	24.6241	24.4937	24.5158	24.7759	25.1226	24.9932	25.3236	24.7335	24.8906	24.6241	S	2	1	2.37318e-18	134.3	111.56	43.68	-1.2884	359270000	1124	0.013995	0.0936677	0.55136	4.17319	0.264974	0.437198	0.154299	1.29511	Q9UQ35	1124	Q9UQ35	Q9UQ35	Serine/arginine repetitive matrix protein 2	SRRM2	ASRSPIRQDRGEFSASPMLKSGMSPEQSRFQ	sp|Q9UQ35|SRRM2_HUMAN Serine/arginine repetitive matrix protein 2 OS=Homo sapiens GN=SRRM2 PE=1 SV=2	1;2	2936	0.19416	0.200354	0.357199	-0.0460548
23.8753	23.7241	23.6146	23.422	23.4231	23.4588	22.6342	23.3634	22.3866	23.8753	23.7241	23.6146	23.422	23.4231	23.4588	22.6342	23.3634	22.3866	S	3	1	5.62981e-65	147.41	139.79	147.41	-1.5947	358610000	4	0.0166244	0.103688	-0.303343	-3.96382	0.0356813	0.128938	-0.943252	-3.11551	P06748	4	P06748	P06748	Nucleophosmin	NPM1	____________MEDSMDMDMSPLRPQNYLF	sp|P06748|NPM_HUMAN Nucleophosmin OS=Homo sapiens GN=NPM1 PE=1 SV=2	1	490	-0.440037	-0.643746	0.136695	-0.299506
24.2423	24.3691	24.3581	23.9072	23.6101	23.3719	23.4491	23.4736	23.3555	24.2423	24.3691	24.3581	23.9072	23.6101	23.3719	23.4491	23.4736	23.3555	S	2	0.990429	0	351.22	332.88	251.28	-0.11203	357650000	13	0.0123303	0.0893286	-0.69344	-4.33199	7.82797e-05	0.00695507	-0.897095	-16.5386	P49736	13	P49736	P49736	DNA replication licensing factor MCM2	MCM2	___MAESSESFTMASSPAQRRRGNDPLTSSP	sp|P49736|MCM2_HUMAN DNA replication licensing factor MCM2 OS=Homo sapiens GN=MCM2 PE=1 SV=4	1;2	854	-0.568858	-1.01815	-0.124583	0.121056
24.8346	25.1619	25.0051	25.4296	25.0243	25.3233	25.3796	25.3286	25.333	24.8346	25.1619	25.0051	25.4296	25.0243	25.3233	25.3796	25.3286	25.333	S	3	1	4.49214e-19	106.88	94.574	41.136	-0.01297	357650000	152	0.16802	0.383894	0.258538	1.68119	0.0224843	0.0985834	0.346535	3.61361	Q9Y618	152	Q9Y618	Q9Y618	Nuclear receptor corepressor 2	NCOR2	KDRSLTGKLEPVSPPSPPHTDPELELVPPRL	sp|Q9Y618|NCOR2_HUMAN Nuclear receptor corepressor 2 OS=Homo sapiens GN=NCOR2 PE=1 SV=2	1;2;3	3052	0.0202567	0.00162093	0.238281	0.344914
23.1004	23.4447	23.4678	23.4507	24.5063	23.1442	23.2208	23.2639	23.1964	23.1004	23.4447	23.4678	23.4507	24.5063	23.1442	23.2208	23.2639	23.1964	S	3	0.99871	0	277.77	251.61	172.36	-1.2545	356800000	859	0.445732	0.645435	0.362756	0.844917	0.410448	0.569811	-0.110594	-0.918249	P35606	859	P35606	P35606	Coatomer subunit beta'	COPB2	PSRSTAQQELDGKPASPTPVIVASHTANKEE	sp|P35606|COPB2_HUMAN Coatomer subunit beta' OS=Homo sapiens GN=COPB2 PE=1 SV=2	1	749	0.0489105	0.0655031	0.313846	-0.176098
25.0736	24.6063	24.0725	24.3464	24.2834	25.0312	24.6807	24.7276	24.6732	25.0736	24.6063	24.0725	24.3464	24.2834	25.0312	24.6807	24.7276	24.6732	S	2	1	0.000919135	98.943	92.488	98.943	0.34435	356700000	284	0.939222	0.970976	-0.030468	-0.0811482	0.724171	0.814198	0.109702	0.378674	P61978	284	P61978	P61978	Heterogeneous nuclear ribonucleoprotein K	HNRNPK	GGRPMPPSRRDYDDMSPRRGPPPPPPGRGGR	sp|P61978|HNRPK_HUMAN Heterogeneous nuclear ribonucleoprotein K OS=Homo sapiens GN=HNRNPK PE=1 SV=1	1	974	-0.0921923	-0.108067	0.0617243	0.217768
22.9864	22.6697	22.6407	21.9438	22.2459	22.8472	23.3962	22.7544	23.5523	22.9864	22.6697	22.6407	21.9438	22.2459	22.8472	23.3962	22.7544	23.5523	S	2	1	4.87216e-11	125.72	48.793	125.72	0.14224	356450000	562	0.218138	0.438791	-0.419947	-1.45974	0.155327	0.314357	0.468693	1.74829	Q8IYB3	562	Q8IYB3	Q8IYB3	Serine/arginine repetitive matrix protein 1	SRRM1	RRSPSPPPTRRRRSPSPAPPPRRRRTPTPPP	sp|Q8IYB3|SRRM1_HUMAN Serine/arginine repetitive matrix protein 1 OS=Homo sapiens GN=SRRM1 PE=1 SV=2	1;2	1823	0.538551	0.248733	-0.958498	0.21996
24.7915	25.0646	24.9344	25.1156	25.664	25.3798	25.073	25.016	25.2826	24.7915	25.0646	24.9344	25.1156	25.664	25.3798	25.073	25.016	25.2826	S	2	0.977646	5.91167e-31	147.56	120.93	100.11	0.20571	355830000	189	0.0613784	0.218461	0.456272	2.57921	0.161883	0.322143	0.193694	1.71294	Q15366	189	Q15366	Q15366	Poly(rC)-binding protein 2	PCBP2	PPKGVTIPYRPKPSSSPVIFAGGQDRYSTGS	sp|Q15366|PCBP2_HUMAN Poly(rC)-binding protein 2 OS=Homo sapiens GN=PCBP2 PE=1 SV=1	1	1334	-0.239479	-0.280289	0.695752	0.473983
24.8346	25.1619	25.0051	25.4296	24.9705	25.3233	25.3796	25.2782	25.333	24.8346	25.1619	25.0051	25.4296	24.9705	25.3233	25.3796	25.2782	25.333	S	3	1	4.49214e-19	106.88	94.574	41.136	-0.01297	354900000	149	0.225094	0.448379	0.240597	1.43318	0.0290343	0.11499	0.329732	3.33263	Q9Y618	149	Q9Y618	Q9Y618	Nuclear receptor corepressor 2	NCOR2	DLTKDRSLTGKLEPVSPPSPPHTDPELELVP	sp|Q9Y618|NCOR2_HUMAN Nuclear receptor corepressor 2 OS=Homo sapiens GN=NCOR2 PE=1 SV=2	2;3	3052	0.0202567	0.00162093	0.220341	0.328111
25.7428	25.0602	25.5309	24.8026	24.4337	24.922	25.1337	24.891	25.6241	25.7428	25.0602	25.5309	24.8026	24.4337	24.922	25.1337	24.891	25.6241	S	2	1	1.83193e-05	123.01	25.556	120.55	-0.33093	353930000	2044	0.0438644	0.177574	-0.725208	-2.90575	0.482381	0.632211	-0.228395	-0.773531	Q9UQ35	2044	Q9UQ35	Q9UQ35	Serine/arginine repetitive matrix protein 2	SRRM2	RSRSRTPLLPRKRSRSRSPLAIRRRSRSRTP	sp|Q9UQ35|SRRM2_HUMAN Serine/arginine repetitive matrix protein 2 OS=Homo sapiens GN=SRRM2 PE=1 SV=2	2	2936	0.19416	0.200354	-0.919369	-0.428749
25.7428	25.0602	25.5309	24.8026	24.4337	24.922	25.1337	24.891	25.6241	25.7428	25.0602	25.5309	24.8026	24.4337	24.922	25.1337	24.891	25.6241	S	2	1	1.83193e-05	123.01	25.556	120.55	-0.33093	353930000	2046	0.0438644	0.177574	-0.725208	-2.90575	0.482381	0.632211	-0.228395	-0.773531	Q9UQ35	2046	Q9UQ35	Q9UQ35	Serine/arginine repetitive matrix protein 2	SRRM2	RSRTPLLPRKRSRSRSPLAIRRRSRSRTPRT	sp|Q9UQ35|SRRM2_HUMAN Serine/arginine repetitive matrix protein 2 OS=Homo sapiens GN=SRRM2 PE=1 SV=2	2	2936	0.19416	0.200354	-0.919369	-0.428749
25.2319	25.5439	25.1394	24.5986	25.4545	24.9485	25.0692	24.8937	24.5	25.2319	25.5439	25.1394	24.5986	25.4545	24.9485	25.0692	24.8937	24.5	S	3	1	0	347.67	314.06	287.05	-0.43945	352660000	680	0.333238	0.546598	-0.304529	-1.0996	0.0805786	0.210388	-0.484066	-2.32629	P48681	680	P48681	P48681	Nestin	NES	ESLTALEKENQEPLRSPEVGDEEALRPLTKE	sp|P48681|NEST_HUMAN Nestin OS=Homo sapiens GN=NES PE=1 SV=2	1	833	-0.0934766	-0.0596085	-0.211053	-0.424458
24.9664	23.7369	24.8451	24.2488	24.7772	25.6753	25.9428	24.4903	25.8091	24.9664	23.7369	24.8451	24.2488	24.7772	25.6753	25.9428	24.4903	25.8091	S	2	1	0	301.57	273.36	235.24	0.040725	352260000	501	0.538027	0.711676	0.384295	0.672654	0.212865	0.37883	0.89789	1.48043	Q9H0D6	501	Q9H0D6	Q9H0D6	5'-3' exoribonuclease 2	XRN2	PSPLGGIKRKAEDSDSEPEPEDNVRLWEAGW	sp|Q9H0D6|XRN2_HUMAN 5'-3' exoribonuclease 2 OS=Homo sapiens GN=XRN2 PE=1 SV=1	1;2	2497	0.456426	-0.0447702	-0.0721312	0.94266
22.6284	23.1408	22.7695	21.9203	22.2388	22.1848	23.0758	23.0007	23.0512	22.6284	23.1408	22.7695	21.9203	22.2388	22.1848	23.0758	23.0007	23.0512	S	2	1	2.7208e-211	241.51	185.72	212.34	0.37128	351980000	782	0.0157924	0.100224	-0.731656	-4.02549	0.27251	0.445352	0.196301	1.27133	Q8TDD1	782	Q8TDD1	Q8TDD1	ATP-dependent RNA helicase DDX54	DDX54	LYQKWKQKQKIDDRDSDEEGASDRRGPERRG	sp|Q8TDD1|DDX54_HUMAN ATP-dependent RNA helicase DDX54 OS=Homo sapiens GN=DDX54 PE=1 SV=2	1	1979	-0.301024	-0.840128	-0.430632	1.03643
22.7957	NaN	22.9862	25.4944	25.4404	25.5492	24.8	25.1464	25.0452	22.7957	18.8173	22.9862	25.4944	25.4404	25.5492	24.8	25.1464	25.0452	S	3	0.999745	0	362.85	341.76	362.85	0.18826	351770000	1154	0.0434891	0.177154	3.96159	2.91433	0.0638592	0.181318	3.46413	2.54179	P46821	1154	P46821	P46821	Microtubule-associated protein 1B;MAP1B heavy chain;MAP1 light chain LC1	MAP1B	PRDVMSDETNNEETESPSQEFVNITKYESSL	sp|P46821|MAP1B_HUMAN Microtubule-associated protein 1B OS=Homo sapiens GN=MAP1B PE=1 SV=2	1	819	2.18439	2.3644	1.77719	1.09972
21.1899	22.1143	20.579	22.4751	NaN	22.0608	23.276	23.6778	23.091	21.1899	22.1143	20.579	22.4751	17.7234	22.0608	23.276	23.6778	23.091	S	2	1	9.29345e-88	182.1	171.81	177.83	0.42113	351480000	284	0.749715	0.855888	-0.5413	-0.341784	0.0127413	0.0710956	2.05386	4.29048	Q9Y365	284	Q9Y365	Q9Y365	PCTP-like protein	STARD10	AESREERMGGAGGEGSDDDTSLT________	sp|Q9Y365|PCTL_HUMAN PCTP-like protein OS=Homo sapiens GN=STARD10 PE=1 SV=2	1	2982	1.35525	1.25507	-1.89655	0.79879
22.7645	22.6214	22.375	22.1019	21.8756	22.017	21.9142	22.1298	22.109	22.7645	22.6214	22.375	22.1019	21.8756	22.017	21.9142	22.1298	22.109	T	2	1	2.94266e-39	135.98	123.62	43.297	-0.94072	349410000	263	0.0110101	0.0849477	-0.5888	-4.47761	0.0156836	0.0802761	-0.535987	-4.03385	Q5T200	263	Q5T200	Q5T200	Zinc finger CCCH domain-containing protein 13	ZC3H13	QRNSKTNQSKKKGPRTPSPPPPIPEDIALGK	sp|Q5T200|ZC3HD_HUMAN Zinc finger CCCH domain-containing protein 13 OS=Homo sapiens GN=ZC3H13 PE=1 SV=1	2	1496	-0.0440763	-0.0757869	-0.544724	-0.4602
25.7558	25.4169	25.5128	25.0683	26.0431	23.955	24.5745	NaN	NaN	25.7558	25.4169	25.5128	25.0683	26.0431	23.955	24.5745	18.5819	18.8243	S	3	0.940136	1.23052e-109	166.18	155.17	137	1.2987	349100000	428	0.427399	0.630389	-0.539662	-0.8824	0.0667981	0.185796	-4.90157	-2.49956	P46060	428	P46060	P46060	Ran GTPase-activating protein 1	RANGAP1	KILDPNTGEPAPVLSSPPPADVSTFLAFPSP	sp|P46060|RAGP1_HUMAN Ran GTPase-activating protein 1 OS=Homo sapiens GN=RANGAP1 PE=1 SV=1	1;2	811	-0.187113	-0.348598	-0.352549	-4.55297
25.0354	24.2125	24.7778	24.7613	24.5652	24.9126	24.9914	24.1715	24.868	25.0354	24.2125	24.7778	24.7613	24.5652	24.9126	24.9914	24.1715	24.868	S	3	1	8.28324e-187	214.61	195.22	123.45	-0.4477	348360000	86	0.800136	0.889314	0.0711587	0.270533	0.996327	0.997386	0.00172615	0.00489762	Q9NXG2	86	Q9NXG2	Q9NXG2	THUMP domain-containing protein 1	THUMPD1	DMYGPEKFTDKDQQPSGSEGEDDDAEAALKK	sp|Q9NXG2|THUM1_HUMAN THUMP domain-containing protein 1 OS=Homo sapiens GN=THUMPD1 PE=1 SV=2	1;2	2726	0.73708	0.418159	-0.665921	-0.416432
26.2381	25.1888	25.3016	23.9604	23.5075	24.1902	24.8172	24.6501	24.7063	26.2381	25.1888	25.3016	23.9604	23.5075	24.1902	24.8172	24.6501	24.7063	S	2	1	0.0110771	75.849	35.913	73.346	0.13217	347340000	138	0.0121376	0.0883398	-1.69017	-4.35205	0.0644349	0.182018	-0.851653	-2.53335	P84103	138	P84103	P84103	Serine/arginine-rich splicing factor 3	SRSF3	RSRSRSLSRDRRRERSLSRERNHKPSRSFSR	sp|P84103|SRSF3_HUMAN Serine/arginine-rich splicing factor 3 OS=Homo sapiens GN=SRSF3 PE=1 SV=1	2	1032	-0.192865	-0.440809	-1.4973	-0.410845
26.2381	25.1888	25.3016	23.9604	23.5075	24.1902	24.8172	24.6501	24.7063	26.2381	25.1888	25.3016	23.9604	23.5075	24.1902	24.8172	24.6501	24.7063	S	2	1	0.0110771	75.849	35.913	73.346	0.13217	347340000	140	0.0121376	0.0883398	-1.69017	-4.35205	0.0644349	0.182018	-0.851653	-2.53335	P84103	140	P84103	P84103	Serine/arginine-rich splicing factor 3	SRSF3	RSRSLSRDRRRERSLSRERNHKPSRSFSRSR	sp|P84103|SRSF3_HUMAN Serine/arginine-rich splicing factor 3 OS=Homo sapiens GN=SRSF3 PE=1 SV=1	2	1032	-0.192865	-0.440809	-1.4973	-0.410845
25.3989	25.5062	25.4276	25.197	24.971	25.1684	24.7944	24.8384	24.9435	25.3989	25.5062	25.4276	25.197	24.971	25.1684	24.7944	24.8384	24.9435	S	2	1	1.30037e-27	110.97	95.77	43.024	-0.66964	344840000	138	0.0130463	0.0913337	-0.33209	-4.2607	0.000429551	0.0129031	-0.585482	-10.7173	Q5VTR2	138	Q5VTR2	Q5VTR2	E3 ubiquitin-protein ligase BRE1A	RNF20	ERKALVVPEPEPDSDSNQERKDDRERGEGQE	sp|Q5VTR2|BRE1A_HUMAN E3 ubiquitin-protein ligase BRE1A OS=Homo sapiens GN=RNF20 PE=1 SV=2	1;2	1522	0.346791	-0.0238492	-0.678881	-0.561633
22.9445	23.3113	22.825	23.153	23.2217	23.4648	23.0582	23.1252	22.7063	22.9445	23.3113	22.825	23.153	23.2217	23.4648	23.0582	23.1252	22.7063	S	3	0.999992	8.6148e-119	169.46	164.2	169.46	-0.27116	342940000	154	0.220194	0.441419	0.252935	1.4518	0.761235	0.840579	-0.0636565	-0.325334	O95104	154	O95104	O95104	Splicing factor, arginine/serine-rich 15	SCAF4	SNAAPVAENVTNNEGSPPPPVKVSSEPPTQA	sp|O95104|SFR15_HUMAN Splicing factor, arginine/serine-rich 15 OS=Homo sapiens GN=SCAF4 PE=1 SV=3	1	383	-0.118062	-0.167682	0.370996	0.104025
25.2892	24.6782	25.0066	25.3297	25.1196	25.3672	25.1201	24.8628	25.4628	25.2892	24.6782	25.0066	25.3297	25.1196	25.3672	25.1201	24.8628	25.4628	S	2	1	8.59149e-105	197.88	183.19	173.03	2.8078e-05	342660000	1620	0.218623	0.439393	0.280824	1.45785	0.560132	0.695036	0.157242	0.634667	Q9C0C2	1620	Q9C0C2	Q9C0C2	182 kDa tankyrase-1-binding protein	TNKS1BP1	HLFQDSTEPRASRVPSSDEEVVEEPQSRRTR	sp|Q9C0C2|TB182_HUMAN 182 kDa tankyrase-1-binding protein OS=Homo sapiens GN=TNKS1BP1 PE=1 SV=4	1;2	2469	0.293711	0.461558	-0.012887	-0.304315
24.2129	23.7201	22.4748	22.9773	23.1725	23.2697	23.1857	23.6248	22.1503	24.2129	23.7201	22.4748	22.9773	23.1725	23.2697	23.1857	23.6248	22.1503	S	3	0.999925	9.36954e-50	138.71	126.92	138.71	-0.88028	342260000	2409	0.563873	0.731946	-0.329427	-0.628341	0.515583	0.660688	-0.482384	-0.712372	P11717	2409	P11717	P11717	Cation-independent mannose-6-phosphate receptor	IGF2R	KSVKALSSLHGDDQDSEDEVLTIPEVKVHSG	sp|P11717|MPRI_HUMAN Cation-independent mannose-6-phosphate receptor OS=Homo sapiens GN=IGF2R PE=1 SV=3	1;2	549	0.0943864	0.553911	-0.423814	-1.0363
24.046	25.0644	25.2358	24.9942	25.3309	25.7291	25.7778	23.0908	25.8406	24.046	25.0644	25.2358	24.9942	25.3309	25.7291	25.7778	23.0908	25.8406	S	3	0.99722	1.46306e-158	183.44	176.74	106.47	0.44839	341760000	114	0.254037	0.478297	0.569335	1.33083	0.907624	0.942864	0.121019	0.123559	Q8WUZ0	114	Q8WUZ0	Q8WUZ0	B-cell CLL/lymphoma 7 protein family member C	BCL7C	QSFHSEGSLQKGTEPSPGGTPQPSRPVSPAG	sp|Q8WUZ0|BCL7C_HUMAN B-cell CLL/lymphoma 7 protein family member C OS=Homo sapiens GN=BCL7C PE=1 SV=3	2;3	2019	0.741381	0.218372	-0.172045	-0.0973529
25.5861	25.4141	25.1682	25.1555	25.3545	25.4059	23.1949	25.2062	23.5639	25.5861	25.4141	25.1682	25.1555	25.3545	25.4059	23.1949	25.2062	23.5639	S	2	0.983386	0.000266662	105.43	73.209	105.43	-0.0015333	339950000	407	0.588507	0.745971	-0.0841719	-0.587376	0.0901904	0.225788	-1.40116	-2.2242	P20700;Q03252	393;407	P20700;Q03252	Q03252	Lamin-B1;Lamin-B2	LMNB1;LMNB2	RKLLEGEEERLKLSPSPSSRVTVSRASSSRS;RKLLEGEEERLKLSPSPSSRVTVSRATSSSS	sp|P20700|LMNB1_HUMAN Lamin-B1 OS=Homo sapiens GN=LMNB1 PE=1 SV=2;sp|Q03252|LMNB2_HUMAN Lamin-B2 OS=Homo sapiens GN=LMNB2 PE=1 SV=4	1;2	638;1082	0.118947	0.0961075	-0.203119	-1.49727
24.7602	24.8065	24.7468	24.33	24.7348	24.7029	24.4807	24.6965	24.8081	24.7602	24.8065	24.7468	24.33	24.7348	24.7029	24.4807	24.6965	24.8081	S	2	0.999999	0	319.8	292.97	260.24	0.077124	339660000	492	0.237785	0.461225	-0.181963	-1.38679	0.32584	0.494005	-0.10941	-1.11889	Q6UN15	492	Q6UN15	Q6UN15	Pre-mRNA 3'-end-processing factor FIP1	FIP1L1	RERERTRERERERDHSPTPSVFNSDEERYRY	sp|Q6UN15|FIP1_HUMAN Pre-mRNA 3'-end-processing factor FIP1 OS=Homo sapiens GN=FIP1L1 PE=1 SV=1	1;2	1629	-0.00647958	-0.40823	-0.175483	0.29882
24.3342	24.1585	23.8391	23.1525	22.192	22.5728	23.4672	26.5364	24.9925	24.3342	24.1585	23.8391	23.1525	22.192	22.5728	23.4672	26.5364	24.9925	S	2	1	1.73867e-258	261.79	181.93	104.79	-0.20273	338980000	14	0.00946516	0.0776856	-1.47155	-4.67752	0.378562	0.543656	0.888061	0.989202	Q9UBM7	14	Q9UBM7	Q9UBM7	7-dehydrocholesterol reductase	DHCR7	__MAAKSQPNIPKAKSLDGVTNDRTASQGQW	sp|Q9UBM7|DHCR7_HUMAN 7-dehydrocholesterol reductase OS=Homo sapiens GN=DHCR7 PE=1 SV=1	1	2804	-0.303289	-0.374317	-1.16826	1.26238
26.7842	25.5889	23.8275	26.0074	23.4414	23.6074	NaN	23.6594	23.7994	26.7842	25.5889	23.8275	26.0074	23.4414	23.6074	18.8794	23.6594	23.7994	S	2	1	0.00325379	111.82	27.206	42.599	-0.022658	338650000	254	0.429468	0.631595	-1.04812	-0.878103	0.147023	0.302858	-3.28744	-1.7954	P11142	254	P11142	P11142	Heat shock cognate 71 kDa protein	HSPA8	NHFIAEFKRKHKKDISENKRAVRRLRTACER	sp|P11142|HSP7C_HUMAN Heat shock cognate 71 kDa protein OS=Homo sapiens GN=HSPA8 PE=1 SV=1	1	541	-0.195683	-0.37136	-0.852439	-2.91608
25.4119	26.2302	25.4504	24.3676	25.1016	25.0159	24.2889	24.4376	24.2919	25.4119	26.2302	25.4504	24.3676	25.1016	25.0159	24.2889	24.4376	24.2919	S	2	0.920004	5.73981e-186	233.4	201.24	187.16	0.47483	337730000	732	0.0696186	0.233334	-0.86916	-2.46097	0.00743611	0.0517232	-1.35803	-5.0103	P46087	732	P46087	P46087	Probable 28S rRNA (cytosine(4447)-C(5))-methyltransferase	NOP2	NAPPKGTDTQTPAVLSPSKTQATLKPKDHHQ	sp|P46087|NOP2_HUMAN Probable 28S rRNA (cytosine(4447)-C(5))-methyltransferase OS=Homo sapiens GN=NOP2 PE=1 SV=2	1	812	-0.297161	-0.489863	-0.571999	-0.86817
23.6064	23.9768	23.6656	23.3868	23.3565	24.2114	24.4261	25.1341	25.2092	23.6064	23.9768	23.6656	23.3868	23.3565	24.2114	24.4261	25.1341	25.2092	S	2	1	2.33284e-53	171.04	158.62	49.482	-0.019088	337400000	463	0.762275	0.865369	-0.098032	-0.323854	0.0129197	0.0715703	1.17357	4.27296	Q8IYB3	463	Q8IYB3	Q8IYB3	Serine/arginine repetitive matrix protein 1	SRRM1	RESPSPAPKPRKVELSESEEDKGGKMAAADS	sp|Q8IYB3|SRRM1_HUMAN Serine/arginine repetitive matrix protein 1 OS=Homo sapiens GN=SRRM1 PE=1 SV=2	1;2	1823	0.538551	0.248733	-0.636583	0.924839
24.4613	24.4619	NaN	25.8343	25.5706	25.6034	24.3941	24.2606	24.4832	24.4613	24.4619	17.7838	25.8343	25.5706	25.6034	24.3941	24.2606	24.4832	S	2	0.977878	5.17329e-186	222.07	189.88	201.13	0.57291	337370000	2	0.198043	0.418386	3.43377	1.54154	0.39025	0.553507	2.14365	0.962621	P10412	2	P10412	P10412	Histone H1.4	HIST1H1E	______________MSETAPAAPAAPAPAEK	sp|P10412|H14_HUMAN Histone H1.4 OS=Homo sapiens GN=HIST1H1E PE=1 SV=2	1;2	535	-0.574519	-0.677364	4.00828	2.82101
25.3059	24.9495	25.7026	25.1828	25.0629	25.1937	24.0227	23.6186	25.9948	25.3059	24.9495	25.7026	25.1828	25.0629	25.1937	24.0227	23.6186	25.9948	S	2	0.999996	3.23868e-153	221.75	205.12	221.75	-0.85201	337340000	250	0.478812	0.669429	-0.172844	-0.780293	0.369237	0.534667	-0.773956	-1.01092	Q96ST2	250	Q96ST2	Q96ST2	Protein IWS1 homolog	IWS1	SDSENEELPKPRISDSESEDPPRHQASDSEN	sp|Q96ST2|IWS1_HUMAN Protein IWS1 homolog OS=Homo sapiens GN=IWS1 PE=1 SV=2	1;2	2308	-0.041132	-0.554841	-0.131712	-0.219115
23.2114	23.5427	23.323	23.9362	23.8009	23.6798	23.4219	23.4667	23.1748	23.2114	23.5427	23.323	23.9362	23.8009	23.6798	23.4219	23.4667	23.1748	S	4	1	1.35518e-218	208.57	198.81	68.807	0.24102	335960000	75	0.0217291	0.121235	0.446601	3.65221	0.974213	0.984668	-0.00457637	-0.0343907	Q6PKG0	75	Q6PKG0	Q6PKG0	La-related protein 1	LARP1	CAKPHKEGTGQQERESPRPLQLPGAEGPAIS	sp|Q6PKG0|LARP1_HUMAN La-related protein 1 OS=Homo sapiens GN=LARP1 PE=1 SV=2	2	1618	0.114066	0.0939404	0.332535	-0.0985168
25.4453	24.3732	24.4637	24.3094	25.0627	23.5283	25.6953	25.7896	25.5429	25.4453	24.3732	24.4637	24.3094	25.0627	23.5283	25.6953	25.7896	25.5429	S	2	1	3.99574e-05	108.91	99.806	108.91	0.036131	334300000	638	0.457275	0.653706	-0.46063	-0.821951	0.0594526	0.174867	0.915225	2.60948	Q8IYB3	638	Q8IYB3	Q8IYB3	Serine/arginine repetitive matrix protein 1	SRRM1	RRASPSPPPKRRVSHSPPPKQRSSPVTKRRS	sp|Q8IYB3|SRRM1_HUMAN Serine/arginine repetitive matrix protein 1 OS=Homo sapiens GN=SRRM1 PE=1 SV=2	1;2	1823	0.538551	0.248733	-0.999181	0.666492
23.5332	23.4261	23.1695	23.3211	23.7428	24.0645	23.9154	23.9126	24.2131	23.5332	23.4261	23.1695	23.3211	23.7428	24.0645	23.9154	23.9126	24.2131	S	2	1	6.19106e-13	133.75	111.76	45.077	-0.0021856	334000000	616	0.238604	0.461986	0.333206	1.38388	0.0122629	0.0692397	0.637452	4.33897	Q8IYB3	616	Q8IYB3	Q8IYB3	Serine/arginine repetitive matrix protein 1	SRRM1	QRRYSPSPPPKRRTASPPPPPKRRASPSPPP	sp|Q8IYB3|SRRM1_HUMAN Serine/arginine repetitive matrix protein 1 OS=Homo sapiens GN=SRRM1 PE=1 SV=2	1;2	1823	0.538551	0.248733	-0.205345	0.388719
23.8963	22.7091	NaN	24.513	25.8093	25.538	26.3598	26.4823	NaN	23.8963	22.7091	17.7727	24.513	25.8093	25.538	26.3598	26.4823	18.8069	S	2	0.999541	4.3874e-05	108.38	67.501	108.38	-0.68902	333860000	1672	0.116436	0.312063	3.82741	1.9976	0.485298	0.635253	2.42364	0.768033	Q9UQ35	1672	Q9UQ35	Q9UQ35	Serine/arginine repetitive matrix protein 2	SRRM2	SSPEHPPKSRTARRGSRSSPEPKTKSRTPPR	sp|Q9UQ35|SRRM2_HUMAN Serine/arginine repetitive matrix protein 2 OS=Homo sapiens GN=SRRM2 PE=1 SV=2	2	2936	0.19416	0.200354	3.63325	2.22329
23.7323	23.9622	23.2948	24.377	24.1009	24.0671	23.9067	23.8701	24.0375	23.7323	23.9622	23.2948	24.377	24.1009	24.0671	23.9067	23.8701	24.0375	S	2	0.999996	3.57363e-262	244.26	234.79	244.26	0.21121	332270000	451	0.0769513	0.246354	0.518576	2.36844	0.245445	0.417106	0.275014	1.35996	Q9H8Y8	451	Q9H8Y8	Q9H8Y8	Golgi reassembly-stacking protein 2	GORASP2	SEKPVSAAVDANASESP______________	sp|Q9H8Y8|GORS2_HUMAN Golgi reassembly-stacking protein 2 OS=Homo sapiens GN=GORASP2 PE=1 SV=3	1;2	2582	-0.217895	-0.0793896	0.736471	0.354403
25.6355	25.5978	25.3122	24.9423	24.6207	23.8728	24.1703	25.6528	24.627	25.6355	25.5978	25.3122	24.9423	24.6207	23.8728	24.1703	25.6528	24.627	S	2	1	0.00510743	105.52	42.974	105.52	0.20442	330450000	487	0.0357312	0.159204	-1.03653	-3.11406	0.195622	0.358438	-0.698455	-1.55196	Q86VM9	487	Q86VM9	Q86VM9	Zinc finger CCCH domain-containing protein 18	ZC3H18	REKEREKEKGKPKPRSPQPPSRQAEPPKKEA	sp|Q86VM9|ZCH18_HUMAN Zinc finger CCCH domain-containing protein 18 OS=Homo sapiens GN=ZC3H18 PE=1 SV=2	1	1749	-0.0515381	-0.315056	-0.984988	-0.383398
24.449	24.4473	24.9439	24.0225	23.9453	24.2618	24.2786	23.8154	24.5164	24.449	24.4473	24.9439	24.0225	23.9453	24.2618	24.2786	23.8154	24.5164	S	2	1	1.95082e-145	219.09	206.71	47.621	-0.05331	330290000	400	0.0480763	0.188785	-0.536873	-2.81491	0.195328	0.358038	-0.409942	-1.55323	Q96ST2	400	Q96ST2	Q96ST2	Protein IWS1 homolog	IWS1	EEEKVAKRKAAVLSDSEDEEKASAKKSRVVS	sp|Q96ST2|IWS1_HUMAN Protein IWS1 homolog OS=Homo sapiens GN=IWS1 PE=1 SV=2	1;2	2308	-0.041132	-0.554841	-0.495741	0.144899
24.4145	24.3927	23.4408	24.6257	24.8184	24.5613	24.6094	24.6575	24.6581	24.4145	24.3927	23.4408	24.6257	24.8184	24.5613	24.6094	24.6575	24.6581	S	2	1	2.23046e-72	180.97	156.59	107.69	-0.033292	328150000	385	0.150672	0.362738	0.585822	1.77436	0.156952	0.316391	0.559043	1.73938	Q8NC44	385	Q8NC44	Q8NC44	Protein FAM134A	FAM134A	DLLGRPQALSRQALDSEEEEEDVAAKETLLR	sp|Q8NC44|F134A_HUMAN Protein FAM134A OS=Homo sapiens GN=FAM134A PE=1 SV=3	1	1901	0.581621	0.497471	0.00420125	0.0615727
25.443	25.6574	25.2273	24.8273	24.3991	24.7318	24.8243	24.6203	24.3018	25.443	25.6574	25.2273	24.8273	24.3991	24.7318	24.8243	24.6203	24.3018	S	2	1	0	284.15	247.96	284.15	0.21875	327350000	2	0.01171	0.0873893	-0.789869	-4.39793	0.0118407	0.0684144	-0.860463	-4.3837	P13489	2	P13489	P13489	Ribonuclease inhibitor	RNH1	______________MSLDIQSLDIQCEELSD	sp|P13489|RINI_HUMAN Ribonuclease inhibitor OS=Homo sapiens GN=RNH1 PE=1 SV=2	1	560	0.0450099	-0.151566	-0.834879	-0.708897
23.8963	NaN	NaN	24.513	25.8093	25.538	26.3598	26.4823	NaN	23.8963	18.5505	19.4162	24.513	25.8093	25.538	26.3598	26.4823	18.3896	S	2	0.974065	4.3874e-05	108.38	67.501	108.38	-0.68902	326450000	1675	0.0519179	0.196528	4.66577	2.73977	0.377399	0.542526	3.12289	0.991885	Q9UQ35	1675	Q9UQ35	Q9UQ35	Serine/arginine repetitive matrix protein 2	SRRM2	EHPPKSRTARRGSRSSPEPKTKSRTPPRRRS	sp|Q9UQ35|SRRM2_HUMAN Serine/arginine repetitive matrix protein 2 OS=Homo sapiens GN=SRRM2 PE=1 SV=2	2	2936	0.19416	0.200354	4.47161	2.92254
23.0675	23.734	22.6539	24.6006	24.5489	24.4648	24.228	24.5935	24.2508	23.0675	23.734	22.6539	24.6006	24.5489	24.4648	24.228	24.5935	24.2508	S	2	0.999851	0	320.23	283.64	316.41	-0.92214	326410000	1378	0.0119518	0.0880965	1.38626	4.37174	0.0230177	0.099532	1.20564	3.58727	P46821	1378	P46821	P46821	Microtubule-associated protein 1B;MAP1B heavy chain;MAP1 light chain LC1	MAP1B	FEFSDAKDENERASVSPMDEPVPDSESPIEK	sp|P46821|MAP1B_HUMAN Microtubule-associated protein 1B OS=Homo sapiens GN=MAP1B PE=1 SV=2	1;2	819	2.18439	2.3644	-0.798135	-1.15877
25.7173	26.0432	25.9735	24.8125	24.5344	24.3469	24.5324	NaN	24.3115	25.7173	26.0432	25.9735	24.8125	24.5344	24.3469	24.5324	18.1766	24.3115	S	2	0.983113	3.55811e-27	142.39	124.88	87.498	0.32668	326020000	566	0.00130426	0.0302551	-1.34672	-8.03148	0.161927	0.322143	-3.5712	-1.71271	P38432	566	P38432	P38432	Coilin	COIL	TVFWKELIDPRLIIESPSNTSSTEPA_____	sp|P38432|COIL_HUMAN Coilin OS=Homo sapiens GN=COIL PE=1 SV=1	1;2	770	-1.55152	-1.13498	0.204806	-2.43622
21.352	22.7092	20.9309	21.1264	20.9722	21.8851	NaN	22.7173	24.0265	21.352	22.7092	20.9309	21.1264	20.9722	21.8851	18.9982	22.7173	24.0265	S	2	0.999985	2.29369e-19	143.25	112.06	124.07	0.61506	325230000	723	0.608815	0.761464	-0.336102	-0.55444	0.883312	0.927015	0.250013	0.156376	P98175	723	P98175	P98175	RNA-binding protein 10	RBM10	HTSMDLPKLASDDRPSPPRGLVAAYSGESDS	sp|P98175|RBM10_HUMAN RNA-binding protein 10 OS=Homo sapiens GN=RBM10 PE=1 SV=3	1	1039	0.0408471	-0.190921	-0.376949	0.440934
25.3052	24.9918	25.0664	22.4496	25.1305	21.952	25.5311	25.5902	25.675	25.3052	24.9918	25.0664	22.4496	25.1305	21.952	25.5311	25.5902	25.675	S	2	0.999987	8.60673e-63	177.16	157.02	177.16	-0.13637	324280000	332	0.121524	0.320053	-1.94374	-1.96022	0.00987027	0.0611567	0.47764	4.62146	O60271	332	O60271	O60271	C-Jun-amino-terminal kinase-interacting protein 4	SPAG9	IEVQVAQETRNVSTGSAENEEKSEVQAIIES	sp|O60271|JIP4_HUMAN C-Jun-amino-terminal kinase-interacting protein 4 OS=Homo sapiens GN=SPAG9 PE=1 SV=4	1;2	245	-0.622586	-0.180891	-1.32116	0.658532
25.134	24.4374	25.0066	24.9905	24.8824	25.3861	25.1201	24.8107	25.5604	25.134	24.4374	25.0066	24.9905	24.8824	25.3861	25.1201	24.8107	25.5604	S	2	1	8.59149e-105	197.88	183.19	173.03	2.8078e-05	321750000	1621	0.437236	0.638432	0.226961	0.86213	0.375095	0.541496	0.304399	0.997222	Q9C0C2	1621	Q9C0C2	Q9C0C2	182 kDa tankyrase-1-binding protein	TNKS1BP1	LFQDSTEPRASRVPSSDEEVVEEPQSRRTRM	sp|Q9C0C2|TB182_HUMAN 182 kDa tankyrase-1-binding protein OS=Homo sapiens GN=TNKS1BP1 PE=1 SV=4	1;2	2469	0.293711	0.461558	-0.0667499	-0.157159
23.6458	24.0546	23.0574	22.9819	23.0958	23.652	22.9109	23.5908	24.128	23.6458	24.0546	23.0574	22.9819	23.0958	23.652	22.9109	23.5908	24.128	S	2	1	2.714e-193	237.97	219.51	218.12	0.0021833	321350000	14	0.390024	0.595147	-0.342712	-0.963129	0.929887	0.956617	-0.0426915	-0.0936544	Q8IY67	14	Q8IY67	Q8IY67	Ribonucleoprotein PTB-binding 1	RAVER1	__MAADVSVTHRPPLSPKSGAEVEAGDAAER	sp|Q8IY67|RAVR1_HUMAN Ribonucleoprotein PTB-binding 1 OS=Homo sapiens GN=RAVER1 PE=1 SV=1	1	1818	-0.170825	-0.592983	-0.171886	0.550292
21.7165	21.0951	21.2721	21.0565	20.92	21.8792	23.1812	22.6021	24.285	21.7165	21.0951	21.2721	21.0565	20.92	21.8792	23.1812	22.6021	24.285	S	3	1	4.58844e-12	114.52	108.08	92.034	0.13142	319630000	328	0.839607	0.91373	-0.0760104	-0.21593	0.0193554	0.0904211	1.99487	3.78481	Q92922	328	Q92922	Q92922	SWI/SNF complex subunit SMARCC1	SMARCC1	RRDRKASANARKRKHSPSPPPPTPTESRKKS	sp|Q92922|SMRC1_HUMAN SWI/SNF complex subunit SMARCC1 OS=Homo sapiens GN=SMARCC1 PE=1 SV=3	2	2106	0.200981	0.242891	-0.276992	1.75198
21.7165	21.0951	21.2721	21.0565	20.92	21.8792	23.1812	22.6021	24.285	21.7165	21.0951	21.2721	21.0565	20.92	21.8792	23.1812	22.6021	24.285	S	3	1	4.58844e-12	114.52	108.08	92.034	0.13142	319630000	330	0.839607	0.91373	-0.0760104	-0.21593	0.0193554	0.0904211	1.99487	3.78481	Q92922	330	Q92922	Q92922	SWI/SNF complex subunit SMARCC1	SMARCC1	DRKASANARKRKHSPSPPPPTPTESRKKSGK	sp|Q92922|SMRC1_HUMAN SWI/SNF complex subunit SMARCC1 OS=Homo sapiens GN=SMARCC1 PE=1 SV=3	2	2106	0.200981	0.242891	-0.276992	1.75198
25.2418	24.8166	23.9337	24.4506	25.5073	24.6909	24.0681	24.3169	24.4417	25.2418	24.8166	23.9337	24.4506	25.5073	24.6909	24.0681	24.3169	24.4417	S	2	0.980612	5.33589e-193	222.42	199.7	199.19	0.45355	317320000	459	0.684526	0.810815	0.218911	0.437213	0.387112	0.551061	-0.388467	-0.969691	P08670	459	P08670	P08670	Vimentin	VIM	IKTVETRDGQVINETSQHHDDLE________	sp|P08670|VIME_HUMAN Vimentin OS=Homo sapiens GN=VIM PE=1 SV=4	1	515	-0.768831	-0.345208	0.987742	-0.043258
24.9949	24.4531	24.259	25.2603	25.1676	25.2932	24.8322	25.1358	25.625	24.9949	24.4531	24.259	25.2603	25.1676	25.2932	24.8322	25.1358	25.625	S	2	0.978769	9.78828e-05	72.29	62.896	72.089	-0.046731	317020000	41	0.0397232	0.168824	0.671361	3.00557	0.120132	0.26887	0.628693	1.97027	Q9Y2V2	41	Q9Y2V2	Q9Y2V2	Calcium-regulated heat stable protein 1	CARHSP1	SRERSPSPLRGNVVPSPLPTRRTRTFSATVR	sp|Q9Y2V2|CHSP1_HUMAN Calcium-regulated heat stable protein 1 OS=Homo sapiens GN=CARHSP1 PE=1 SV=2	1;3	2975	0.979791	0.960085	-0.30843	-0.331392
21.978	26.3571	26.5865	24.61	23.7573	22.9629	23.8356	23.9684	23.7304	21.978	26.3571	26.5865	24.61	23.7573	22.9629	23.8356	23.9684	23.7304	S	2	1	1.80956e-35	155.64	142.76	107.46	0.17504	315560000	146	0.489014	0.676887	-1.19715	-0.761065	0.493766	0.643372	-1.12904	-0.752213	Q96MU7	146	Q96MU7	Q96MU7	YTH domain-containing protein 1	YTHDC1	EKTCVRKRDPERRAKSPTPDGSERIGLEVDR	sp|Q96MU7|YTDC1_HUMAN YTH domain-containing protein 1 OS=Homo sapiens GN=YTHDC1 PE=1 SV=3	1;2	2253	-0.579036	-0.44927	-0.618119	-0.679774
24.9884	24.606	24.295	24.6284	24.9337	25.242	25.3661	25.7737	24.8849	24.9884	24.606	24.295	24.6284	24.9337	25.242	25.3661	25.7737	24.8849	S	2	1	8.25856e-149	225.13	156.57	215.02	-0.075105	315200000	2102	0.31809	0.534359	0.304878	1.13952	0.0943085	0.233982	0.711752	2.18413	Q01082	2102	Q01082	Q01082	Spectrin beta chain, non-erythrocytic 1	SPTBN1	VRRQQEEEERKRRPPSPEPSTKVSEEAESQQ	sp|Q01082|SPTB2_HUMAN Spectrin beta chain, non-erythrocytic 1 OS=Homo sapiens GN=SPTBN1 PE=1 SV=2	1	1050	0.0311009	-0.0337229	0.273777	0.745475
23.9663	23.3315	22.227	22.5523	23.3621	23.7125	24.4656	22.0779	24.3277	23.9663	23.3315	22.227	22.5523	23.3621	23.7125	24.4656	22.0779	24.3277	S	2	0.999486	0.000177151	86.699	41.419	51.546	0.87267	314450000	199	0.958438	0.980526	0.0340137	0.0554518	0.653178	0.767227	0.44884	0.484788	Q07955	199	Q07955	Q07955	Serine/arginine-rich splicing factor 1	SRSF1	EGETAYIRVKVDGPRSPSYGRSRSRSRSRSR	sp|Q07955|SRSF1_HUMAN Serine/arginine-rich splicing factor 1 OS=Homo sapiens GN=SRSF1 PE=1 SV=2	1;2	1107	0.235706	-0.0316919	-0.201692	0.480532
21.7594	21.4684	22.1984	23.7486	24.3586	23.6267	23.5256	23.1285	24.032	21.7594	21.4684	22.1984	23.7486	24.3586	23.6267	23.5256	23.1285	24.032	S	2	0.999999	9.36467e-09	122.46	113.07	114.79	-0.21529	314060000	832	0.00247545	0.0401153	2.10255	6.77615	0.00648524	0.047201	1.75329	5.20693	P46821	832	P46821	P46821	Microtubule-associated protein 1B;MAP1B heavy chain;MAP1 light chain LC1	MAP1B	IGPAKELEAERSLMSSPEDLTKDFEELKAEE	sp|P46821|MAP1B_HUMAN Microtubule-associated protein 1B OS=Homo sapiens GN=MAP1B PE=1 SV=2	1;2	819	2.18439	2.3644	-0.0818373	-0.611115
24.0228	23.8495	23.098	23.3022	25.3152	24.0012	25.5707	26.814	24.0225	24.0228	23.8495	23.098	23.3022	25.3152	24.0012	25.5707	26.814	24.0225	S	2	1	6.89854e-142	224.42	165.07	196.11	0.2567	311970000	138	0.448636	0.647564	0.54943	0.839095	0.101635	0.243923	1.81228	2.11744	Q96C57	138	Q96C57	Q96C57	Uncharacterized protein C12orf43	C12orf43	RLFFTSVPGGREKEESPQPRRKRQPSSSSED	sp|Q96C57|CL043_HUMAN Uncharacterized protein C12orf43 OS=Homo sapiens GN=C12orf43 PE=1 SV=2	1	2155	-0.114503	-0.549649	0.663933	2.36193
24.7395	24.6524	25.4389	24.7517	24.8553	25.0336	25.2458	24.7513	25.5491	24.7395	24.6524	25.4389	24.7517	24.8553	25.0336	25.2458	24.7513	25.5491	S	2	0.999935	1.21003e-18	136.61	90.949	136.61	0.60515	310670000	1103	0.820795	0.901933	-0.0634092	-0.241842	0.522432	0.6658	0.238469	0.700122	Q9UQ35	1103	Q9UQ35	Q9UQ35	Serine/arginine repetitive matrix protein 2	SRRM2	SKSQTSPKGGRSRSSSPVTELASRSPIRQDR	sp|Q9UQ35|SRRM2_HUMAN Serine/arginine repetitive matrix protein 2 OS=Homo sapiens GN=SRRM2 PE=1 SV=2	1;2;3	2936	0.19416	0.200354	-0.25757	0.0381145
21.6842	25.6925	21.2009	NaN	NaN	26.1456	21.0662	NaN	27.5236	21.6842	25.6925	21.2009	18.8626	19.6455	26.1456	21.0662	18.2255	27.5236	S	2	0.999899	5.10658e-13	103.87	78.479	79.805	0.38635	310510000	212	0.654785	0.790077	-1.308	-0.482318	0.858812	0.912076	-0.58746	-0.189659	Q09666	212	Q09666	Q09666	Neuroblast differentiation-associated protein AHNAK	AHNAK	VETQSGKTVIRLPSGSGAASPTGSAVDIRAG	sp|Q09666|AHNK_HUMAN Neuroblast differentiation-associated protein AHNAK OS=Homo sapiens GN=AHNAK PE=1 SV=2	1;2;3	1121	-0.0563278	-0.358479	-1.25167	-0.22898
23.5874	24.1964	22.592	22.5082	22.0721	22.6457	22.4063	22.5975	22.5111	23.5874	24.1964	22.592	22.5082	22.0721	22.6457	22.4063	22.5975	22.5111	S	3	1	0	283.63	257.55	159.5	-0.38446	309940000	1026	0.102956	0.29102	-1.04993	-2.10598	0.112809	0.259763	-0.953665	-2.02535	Q8WWI1	1026	Q8WWI1	Q8WWI1	LIM domain only protein 7	LMO7	TSGLDLMSESGEGEISPQREVSRSQDQFSDM	sp|Q8WWI1|LMO7_HUMAN LIM domain only protein 7 OS=Homo sapiens GN=LMO7 PE=1 SV=3	1;2	2030	-0.628492	0.245539	-0.421438	-1.1992
24.6725	24.9279	24.8173	25.0638	25.1366	25.3729	24.9835	25.2786	24.9505	24.6725	24.9279	24.8173	25.0638	25.1366	25.3729	24.9835	25.2786	24.9505	S	2	1	0.000165473	94.191	57	73.466	-0.003094	309000000	1219	0.0317998	0.151539	0.385199	3.23581	0.106923	0.251273	0.264992	2.07253	P48634	1219	P48634	P48634	Protein PRRC2A	PRRC2A	PSKEPLKEKLIPGPLSPVARGGSNGGSNVGM	sp|P48634|PRC2A_HUMAN Protein PRRC2A OS=Homo sapiens GN=PRRC2A PE=1 SV=3	1	831	0.288371	0.401958	0.0968275	-0.136966
23.3523	23.2324	23.083	22.9005	22.807	22.8644	23.7187	23.802	23.9	23.3523	23.2324	23.083	22.9005	22.807	22.8644	23.7187	23.802	23.9	S	3	0.999954	6.26468e-139	218.83	187.92	139.46	0.094148	308820000	302	0.0114492	0.0861254	-0.365277	-4.42693	0.00339092	0.0337587	0.584334	6.22509	Q8TAQ2	302	Q8TAQ2	Q8TAQ2	SWI/SNF complex subunit SMARCC2	SMARCC2	DRRDKKGGNYKKRKRSPSPSPTPEAKKKNAK	sp|Q8TAQ2|SMRC2_HUMAN SWI/SNF complex subunit SMARCC2 OS=Homo sapiens GN=SMARCC2 PE=1 SV=1	1;2	1956	0.200528	-0.00354258	-0.565805	0.587877
24.5904	24.4577	24.7331	24.3905	25.3046	23.8277	24.9985	24.4215	25.0191	24.5904	24.4577	24.7331	24.3905	25.3046	23.8277	24.9985	24.4215	25.0191	S	2	1	0	403.45	374.82	69.979	0.41727	308160000	174	0.853566	0.921045	-0.0861352	-0.196818	0.358073	0.524305	0.21931	1.03757	P67809	174	P67809	P67809	Nuclease-sensitive element-binding protein 1	YBX1	QQNYQNSESGEKNEGSESAPEGQAQQRRPYR	sp|P67809|YBOX1_HUMAN Nuclease-sensitive element-binding protein 1 OS=Homo sapiens GN=YBX1 PE=1 SV=3	1;2	1006	0.35215	0.101652	-0.438285	0.117659
23.8984	24.0318	24.2126	24.739	24.0975	24.3919	24.0177	23.8993	24.238	23.8984	24.0318	24.2126	24.739	24.0975	24.3919	24.0177	23.8993	24.238	S	2	1	8.12126e-76	189.23	155.48	40.475	-0.33203	308140000	349	0.154652	0.367807	0.361873	1.75201	0.977548	0.986557	0.00403277	0.0299412	O60716	349	O60716	O60716	Catenin delta-1	CTNND1	YYWAPLAQHERGSLASLDSLRKGGPPPPNWR	sp|O60716|CTND1_HUMAN Catenin delta-1 OS=Homo sapiens GN=CTNND1 PE=1 SV=1	1;2;3	268	0.153318	-0.00711123	0.208555	0.011144
21.089	20.7241	23.4207	23.3037	22.4793	23.2278	22.4099	26.1885	27.2976	21.089	20.7241	23.4207	23.3037	22.4793	23.2278	22.4099	26.1885	27.2976	S	2	1	3.37768e-25	128.72	121.15	52.823	-0.028389	307880000	1526	0.227768	0.451985	1.25903	1.42319	0.105278	0.249122	3.55408	2.08624	Q02880	1526	Q02880	Q02880	DNA topoisomerase 2-beta	TOP2B	PKQKKVVEAVNSDSDSEFGIPKKTTTPKGKG	sp|Q02880|TOP2B_HUMAN DNA topoisomerase 2-beta OS=Homo sapiens GN=TOP2B PE=1 SV=3	2;3	1073	0.205774	0.258417	1.05326	3.29567
23.9818	24.1175	23.7188	24.0687	23.9902	24.1177	24.2038	20.1981	24.0976	23.9818	24.1175	23.7188	24.0687	23.9902	24.1177	24.2038	20.1981	24.0976	S	2	1	0	294.21	279.37	62.408	0.021356	307510000	1566	0.385648	0.591537	0.11946	0.973003	0.450144	0.602769	-1.10621	-0.836083	Q14160	1566	Q14160	Q14160	Protein scribble homolog	SCRIB	VEDLGPQTSTSPGRLSPDFAEELRSLEPSPS	sp|Q14160|SCRIB_HUMAN Protein scribble homolog OS=Homo sapiens GN=SCRIB PE=1 SV=4	1;2	1254	0.514836	0.332702	-0.395376	-1.43891
22.7409	22.5048	22.4438	23.8342	23.7635	23.8622	23.4214	23.5734	23.4548	22.7409	22.5048	22.4438	23.8342	23.7635	23.8622	23.4214	23.5734	23.4548	S	2	1	5.9688e-54	170.95	170.95	170.95	-0.44416	306760000	507	0.000190395	0.0142443	1.25684	13.1982	0.000825555	0.016177	0.92005	9.05142	P27816	507	P27816	P27816	Microtubule-associated protein 4	MAP4	VAPSTVKEVGLLKDMSPLSETEMALGKDVTP	sp|P27816|MAP4_HUMAN Microtubule-associated protein 4 OS=Homo sapiens GN=MAP4 PE=1 SV=3	1;2;3	692	0.271806	0.58314	0.985033	0.33691
24.3917	24.381	23.6634	24.4439	24.3384	24.5822	25.4503	25.3832	24.6573	24.3917	24.381	23.6634	24.4439	24.3384	24.5822	25.4503	25.3832	24.6573	S	2	1	7.56052e-13	139.78	29.229	101.65	-0.12877	305680000	209	0.28532	0.503399	0.309469	1.2323	0.0437365	0.145243	1.01821	2.90867	Q8NAV1	209	Q8NAV1	Q8NAV1	Pre-mRNA-splicing factor 38A	PRPF38A	SEEEEEEDEKLERVPSPDHRRRSYRDLDKPR	sp|Q8NAV1|PR38A_HUMAN Pre-mRNA-splicing factor 38A OS=Homo sapiens GN=PRPF38A PE=1 SV=1	1	1896	0.141302	-0.237874	0.168167	1.25608
24.7319	25.2846	25.002	25.0657	24.7667	24.9994	25.1131	25.0212	25.0131	24.7319	25.2846	25.002	25.0657	24.7667	24.9994	25.1131	25.0212	25.0131	S	2	1	3.40991e-11	124.67	111.09	79.659	-0.050322	305270000	308	0.75155	0.857328	-0.0622463	-0.339156	0.804822	0.870043	0.0429713	0.264001	Q96MU7	308	Q96MU7	Q96MU7	YTH domain-containing protein 1	YTHDC1	GSDEKKKERKRARGISPIVFDRSGSSASESY	sp|Q96MU7|YTDC1_HUMAN YTH domain-containing protein 1 OS=Homo sapiens GN=YTHDC1 PE=1 SV=3	1	2253	-0.579036	-0.44927	0.51679	0.492241
25.0838	24.5257	24.8616	24.7916	24.9739	24.8807	24.5664	24.1301	25.0108	25.0838	24.5257	24.8616	24.7916	24.9739	24.8807	24.5664	24.1301	25.0108	T	2	1	0	291.81	268.8	52.522	-0.28062	305230000	872	0.74941	0.855888	0.0583674	0.342221	0.446108	0.599692	-0.254603	-0.844162	Q8IYB3	872	Q8IYB3	Q8IYB3	Serine/arginine repetitive matrix protein 1	SRRM1	LAQEEPVAAPEPKKETESEAEDNLDDLEKHL	sp|Q8IYB3|SRRM1_HUMAN Serine/arginine repetitive matrix protein 1 OS=Homo sapiens GN=SRRM1 PE=1 SV=2	1;2	1823	0.538551	0.248733	-0.480184	-0.503336
24.5079	25.074	24.4858	24.6718	24.2693	24.7728	NaN	24.7384	24.646	24.5079	25.074	24.4858	24.6718	24.2693	24.7728	19.4361	24.7384	24.646	S	2	0.999973	1.05445e-49	130.55	124.39	87.298	-0.26348	303470000	2449	0.657096	0.79141	-0.117961	-0.478772	0.377256	0.542526	-1.74906	-0.992216	Q9UQ35	2449	Q9UQ35	Q9UQ35	Serine/arginine repetitive matrix protein 2	SRRM2	APSQSLLPPAQDQPRSPVPSAFSDQSRCLIA	sp|Q9UQ35|SRRM2_HUMAN Serine/arginine repetitive matrix protein 2 OS=Homo sapiens GN=SRRM2 PE=1 SV=2	1	2936	0.19416	0.200354	-0.312122	-1.94942
23.8632	23.7557	23.2391	24.6196	24.133	24.676	24.7979	24.6448	24.1269	23.8632	23.7557	23.2391	24.6196	24.133	24.676	24.7979	24.6448	24.1269	S	3	1	0	273.45	246.68	210.62	-0.83094	302850000	499	0.0295147	0.144475	0.856843	3.31505	0.0319922	0.121102	0.903864	3.22945	Q52LW3	499	Q52LW3	Q52LW3	Rho GTPase-activating protein 29	ARHGAP29	KHLNSSQPSGFGPANSLEDVVRLPDSSNKIE	sp|Q52LW3|RHG29_HUMAN Rho GTPase-activating protein 29 OS=Homo sapiens GN=ARHGAP29 PE=1 SV=2	1;2	1444	0.0915165	0.591997	0.765326	0.311867
25.0879	25.3995	24.4205	24.5762	24.462	24.6468	24.7594	25.0489	23.6901	25.0879	25.3995	24.4205	24.5762	24.462	24.6468	24.7594	25.0489	23.6901	S	2	1	1.82794e-45	156.29	145.53	156.29	-0.12174	301540000	83	0.237544	0.461225	-0.407641	-1.38765	0.404114	0.563868	-0.469826	-0.93196	Q8N8A6	83	Q8N8A6	Q8N8A6	ATP-dependent RNA helicase DDX51	DDX51	RRPRRRRRVNDAEPGSPEAPQGKRRKADGED	sp|Q8N8A6|DDX51_HUMAN ATP-dependent RNA helicase DDX51 OS=Homo sapiens GN=DDX51 PE=1 SV=3	1	1889	-0.59539	-0.325442	0.187749	-0.144384
25.3502	25.0958	24.536	24.5199	24.8293	23.6435	24.6505	25.2543	24.2748	25.3502	25.0958	24.536	24.5199	24.8293	23.6435	24.6505	25.2543	24.2748	S	2	1	1.90964e-299	268.61	170.27	166.3	-1.0684	301350000	427	0.196968	0.41724	-0.663101	-1.54615	0.513162	0.658201	-0.26744	-0.716731	O76021	427	O76021	O76021	Ribosomal L1 domain-containing protein 1	RSL1D1	ASETPKAAESETPGKSPEKKPKIKEEAVKEK	sp|O76021|RL1D1_HUMAN Ribosomal L1 domain-containing protein 1 OS=Homo sapiens GN=RSL1D1 PE=1 SV=3	1;2	346	0.0320031	-0.242231	-0.695104	-0.0252085
25.1755	25.2791	25.1582	24.7719	24.9959	25.0847	24.6199	24.5064	24.7918	25.1755	25.2791	25.1582	24.7719	24.9959	25.0847	24.6199	24.5064	24.7918	S	2	0.999997	5.02234e-61	177.21	136.74	169.52	0.28742	299710000	471	0.0651415	0.225885	-0.253422	-2.5231	0.00344458	0.0340768	-0.564936	-6.19863	Q9NS91	471	Q9NS91	Q9NS91	E3 ubiquitin-protein ligase RAD18	RAD18	AWEASHKNDLQDTEISPRQNRRTRAAESAEI	sp|Q9NS91|RAD18_HUMAN E3 ubiquitin-protein ligase RAD18 OS=Homo sapiens GN=RAD18 PE=1 SV=2	1	2676	0.201687	-0.434853	-0.455108	-0.130082
24.7097	25.1802	24.9921	24.3043	24.4683	24.277	24.1971	24.3099	24.4337	24.7097	25.1802	24.9921	24.3043	24.4683	24.277	24.1971	24.3099	24.4337	S	2	0.999997	6.79514e-23	141.54	121.15	115.06	0.1381	298650000	3	0.0149297	0.0972184	-0.610807	-4.09371	0.0133302	0.0728211	-0.64711	-4.23373	P35568	3	P35568	P35568	Insulin receptor substrate 1	IRS1	_____________MASPPESDGFSDVRKVGY	sp|P35568|IRS1_HUMAN Insulin receptor substrate 1 OS=Homo sapiens GN=IRS1 PE=1 SV=1	1	746	0.756611	0.695468	-1.36742	-1.34258
24.4589	NaN	26.4506	24.2199	24.1503	24.6149	25.4905	25.0118	25.0721	24.4589	17.868	26.4506	24.2199	24.1503	24.6149	25.4905	25.0118	25.0721	S	2	0.999957	1.53531e-07	119.87	102.03	119.87	0.22327	298170000	605	0.617883	0.768722	1.40254	0.539958	0.432359	0.587297	2.26565	0.872131	Q8IYB3	605	Q8IYB3	Q8IYB3	Serine/arginine repetitive matrix protein 1	SRRM1	SPSPRRYSPPIQRRYSPSPPPKRRTASPPPP	sp|Q8IYB3|SRRM1_HUMAN Serine/arginine repetitive matrix protein 1 OS=Homo sapiens GN=SRRM1 PE=1 SV=2	1;2	1823	0.538551	0.248733	0.863989	2.01692
24.4589	NaN	26.4506	24.2199	24.1503	24.6149	25.4711	25.0118	25.0721	24.4589	17.1803	26.4506	24.2199	24.1503	24.6149	25.4711	25.0118	25.0721	S	2	1	1.53531e-07	119.87	102.03	119.87	0.22327	297520000	607	0.593995	0.750503	1.63177	0.578404	0.427564	0.584441	2.4884	0.882056	Q8IYB3	607	Q8IYB3	Q8IYB3	Serine/arginine repetitive matrix protein 1	SRRM1	SPRRYSPPIQRRYSPSPPPKRRTASPPPPPK	sp|Q8IYB3|SRRM1_HUMAN Serine/arginine repetitive matrix protein 1 OS=Homo sapiens GN=SRRM1 PE=1 SV=2	2	1823	0.538551	0.248733	1.09322	2.23967
25.2307	25.2912	25.0735	25.2761	25.1424	25.128	24.9583	NaN	24.9598	25.2307	25.2912	25.0735	25.2761	25.1424	25.128	24.9583	18.6557	24.9598	S	2	1	0	359.25	304.97	102.28	0.062279	297090000	332	0.848722	0.919611	-0.0163161	-0.20344	0.327926	0.495732	-2.34051	-1.11341	Q66PJ3	332	Q66PJ3	Q66PJ3	ADP-ribosylation factor-like protein 6-interacting protein 4	ARL6IP4	QVEALPGPSLDQWHRSAGEEEDGPVLTDEQK	sp|Q66PJ3|AR6P4_HUMAN ADP-ribosylation factor-like protein 6-interacting protein 4 OS=Homo sapiens GN=ARL6IP4 PE=1 SV=2	1	1552	0.874939	0.495463	-0.891255	-2.83598
23.7968	24.4684	23.3614	25.0749	24.9294	24.4256	24.6639	24.5989	24.7003	23.7968	24.4684	23.3614	25.0749	24.9294	24.4256	24.6639	24.5989	24.7003	S	2	0.962405	0	359.27	343.18	80.975	-0.13465	296050000	598	0.0684558	0.230256	0.934446	2.47666	0.0736441	0.198134	0.778842	2.40888	Q02952	598	Q02952	Q02952	A-kinase anchor protein 12	AKAP12	LAEVQQDGEAEEGATSDGEKKREGVTPWASF	sp|Q02952|AKA12_HUMAN A-kinase anchor protein 12 OS=Homo sapiens GN=AKAP12 PE=1 SV=4	1	1074	0.445271	1.52052	0.489175	-0.741674
24.6986	24.8886	24.9607	24.9661	25.0083	25.1442	25.134	24.2403	25.3997	24.6986	24.8886	24.9607	24.9661	25.0083	25.1442	25.134	24.2403	25.3997	S	2	1	3.91176e-100	199.15	169.17	98.062	0.51644	294300000	2	0.115291	0.310294	0.19028	2.00625	0.844088	0.900297	0.0753714	0.209784	Q13595	2	Q13595	Q13595	Transformer-2 protein homolog alpha	TRA2A	______________MSDVEENNFEGRESRSQ	sp|Q13595|TRA2A_HUMAN Transformer-2 protein homolog alpha OS=Homo sapiens GN=TRA2A PE=1 SV=1	1;2	1221	0.165403	-0.275089	0.0248769	0.35046
24.8757	25.22	24.7032	24.2229	23.6629	24.447	23.7704	26.4017	24.3369	24.8757	25.22	24.7032	24.2229	23.6629	24.447	23.7704	26.4017	24.3369	S	3	1	2.80083e-60	176.86	156.07	47.774	-0.27144	293880000	906	0.0418102	0.173466	-0.82205	-2.95382	0.911232	0.944736	-0.0966104	-0.118705	Q13428	906	Q13428	Q13428	Treacle protein	TCOF1	GKTHQIRAALAPAKESPRKGAAPTPPGKTGP	sp|Q13428|TCOF_HUMAN Treacle protein OS=Homo sapiens GN=TCOF1 PE=1 SV=3	1	1197	-0.0694405	-0.46452	-0.75261	0.367909
21.597	21.1559	22.1984	23.608	24.25	23.4718	23.3167	22.8121	23.8443	21.597	21.1559	22.1984	23.608	24.25	23.4718	23.3167	22.8121	23.8443	S	2	0.999998	9.36467e-09	122.46	113.07	114.79	-0.21529	292990000	831	0.00529046	0.0559838	2.12614	5.51082	0.0168943	0.0838548	1.67394	3.94461	P46821	831	P46821	P46821	Microtubule-associated protein 1B;MAP1B heavy chain;MAP1 light chain LC1	MAP1B	AIGPAKELEAERSLMSSPEDLTKDFEELKAE	sp|P46821|MAP1B_HUMAN Microtubule-associated protein 1B OS=Homo sapiens GN=MAP1B PE=1 SV=2	2	819	2.18439	2.3644	-0.0582504	-0.690469
23.482	23.6494	24.555	23.5826	23.7119	23.3427	23.9847	23.9995	24.1621	23.482	23.6494	24.555	23.5826	23.7119	23.3427	23.9847	23.9995	24.1621	S	2	1	1.85513e-219	243.9	215.32	209.89	0.1021	292640000	374	0.374693	0.585024	-0.349729	-0.998156	0.673767	0.780509	0.153284	0.453402	Q5VT52	374	Q5VT52	Q5VT52	Regulation of nuclear pre-mRNA domain-containing protein 2	RPRD2	PEPVTDNRDVEDMELSDVEDDGSKIIVEDRK	sp|Q5VT52|RPRD2_HUMAN Regulation of nuclear pre-mRNA domain-containing protein 2 OS=Homo sapiens GN=RPRD2 PE=1 SV=1	1	1520	0.0692377	0.015577	-0.418967	0.137707
24.5839	24.401	23.9771	24.0911	24.0132	24.4994	24.7806	24.8494	24.6239	24.5839	24.401	23.9771	24.0911	24.0132	24.4994	24.7806	24.8494	24.6239	T	2	1	0.00239267	74.611	62.239	47.706	-0.099145	291580000	581	0.637413	0.780696	-0.11945	-0.509206	0.0879971	0.221949	0.430599	2.24638	Q8IYB3	581	Q8IYB3	Q8IYB3	Serine/arginine repetitive matrix protein 1	SRRM1	PPRRRRTPTPPPRRRTPSPPPRRRSPSPRRY	sp|Q8IYB3|SRRM1_HUMAN Serine/arginine repetitive matrix protein 1 OS=Homo sapiens GN=SRRM1 PE=1 SV=2	2	1823	0.538551	0.248733	-0.658001	0.181865
24.5839	24.401	23.9771	24.0911	24.0132	24.4994	24.7806	24.8494	24.6239	24.5839	24.401	23.9771	24.0911	24.0132	24.4994	24.7806	24.8494	24.6239	S	2	1	0.00239267	74.611	62.239	47.706	-0.099145	291580000	583	0.637413	0.780696	-0.11945	-0.509206	0.0879971	0.221949	0.430599	2.24638	Q8IYB3	583	Q8IYB3	Q8IYB3	Serine/arginine repetitive matrix protein 1	SRRM1	RRRRTPTPPPRRRTPSPPPRRRSPSPRRYSP	sp|Q8IYB3|SRRM1_HUMAN Serine/arginine repetitive matrix protein 1 OS=Homo sapiens GN=SRRM1 PE=1 SV=2	2	1823	0.538551	0.248733	-0.658001	0.181865
24.0114	24.2587	24.098	25.9968	24.0873	23.762	23.619	24.0113	23.8578	24.0114	24.2587	24.098	25.9968	24.0873	23.762	23.619	24.0113	23.8578	S	2	0.999999	0.00184171	94.402	62.413	93.772	0.34702	291360000	531	0.520838	0.700951	0.492647	0.702961	0.095801	0.235822	-0.29339	-2.17008	Q9NYF8	531	Q9NYF8	Q9NYF8	Bcl-2-associated transcription factor 1	BCLAF1	HKNLDAREKSTFREESPLRIKMIASDSHRPE	sp|Q9NYF8|BCLF1_HUMAN Bcl-2-associated transcription factor 1 OS=Homo sapiens GN=BCLAF1 PE=1 SV=2	1	2736	0.356791	0.183323	0.135856	-0.476713
24.8247	25.0901	24.7056	24.9793	24.8869	24.9543	24.6589	24.9987	25.2492	24.8247	25.0901	24.7056	24.9793	24.8869	24.9543	24.6589	24.9987	25.2492	S	2	0.994843	6.55646e-31	146.96	118	113.76	-0.12032	290580000	1228	0.598962	0.754092	0.0667032	0.570332	0.666329	0.775709	0.0954342	0.464679	Q13428	1228	Q13428	Q13428	Treacle protein	TCOF1	PANSQASKATPKLDSSPSVSSTLAAKDDPDG	sp|Q13428|TCOF_HUMAN Treacle protein OS=Homo sapiens GN=TCOF1 PE=1 SV=3	1;2	1197	-0.0694405	-0.46452	0.136144	0.559954
24.8912	24.1256	24.7778	24.1825	24.0822	24.4782	24.6165	23.1899	24.2994	24.8912	24.1256	24.7778	24.1825	24.0822	24.4782	24.6165	23.1899	24.2994	S	3	1	1.13523e-50	134.74	123.19	123.45	-0.4477	289650000	88	0.25875	0.482148	-0.350587	-1.31526	0.317989	0.487596	-0.562968	-1.1398	Q9NXG2	88	Q9NXG2	Q9NXG2	THUMP domain-containing protein 1	THUMPD1	YGPEKFTDKDQQPSGSEGEDDDAEAALKKEV	sp|Q9NXG2|THUM1_HUMAN THUMP domain-containing protein 1 OS=Homo sapiens GN=THUMPD1 PE=1 SV=2	1;2	2726	0.73708	0.418159	-1.08767	-0.981126
21.5296	21.4738	20.7872	21.5197	21.6509	21.757	21.6075	22.6828	21.8272	21.5296	21.4738	20.7872	21.5197	21.6509	21.757	21.6075	22.6828	21.8272	S	2	0.999717	3.53841e-286	258.82	227.29	213.5	-0.52543	289560000	594	0.201759	0.422259	0.378982	1.52579	0.128464	0.279541	0.77562	1.9119	Q8WWM7	594	Q8WWM7	Q8WWM7	Ataxin-2-like protein	ATXN2L	KEKEVDGLLTSEPMGSPVSSKTESVSDKEDK	sp|Q8WWM7|ATX2L_HUMAN Ataxin-2-like protein OS=Homo sapiens GN=ATXN2L PE=1 SV=2	1	2031	1.14195	0.949478	-0.762966	-0.173858
21.4499	21.3955	21.0039	21.48	21.981	20.7619	21.6028	21.6448	21.1161	21.4499	21.3955	21.0039	21.48	21.981	20.7619	21.6028	21.6448	21.1161	S	2	0.997029	7.19606e-61	175.21	127.37	124.24	0.15406	288260000	31	0.759884	0.863523	0.124571	0.327257	0.479701	0.630101	0.171503	0.778605	Q92522	31	Q92522	Q92522	Histone H1x	H1FX	GMAKKVTKAGGSAALSPSKKRKNSKKKNQPG	sp|Q92522|H1X_HUMAN Histone H1x OS=Homo sapiens GN=H1FX PE=1 SV=1	1	2060	-1.26614	-1.28863	1.39072	1.46013
23.5829	23.5509	22.5665	23.8848	24.1774	23.7955	25.2274	24.3134	24.4507	23.5829	23.5509	22.5665	23.8848	24.1774	23.7955	25.2274	24.3134	24.4507	S	3	1	8.3971e-21	105.66	100.83	62.393	-0.70931	288220000	964	0.111264	0.303559	0.719137	2.03746	0.0310106	0.119285	1.43041	3.2624	P46379	964	P46379	P46379	Large proline-rich protein BAG6	BAG6	PLPEEPMEVQGAERASPEPQRENASPAPGTT	sp|P46379|BAG6_HUMAN Large proline-rich protein BAG6 OS=Homo sapiens GN=BAG6 PE=1 SV=2	1;2	815	0.242337	-0.172732	0.4768	1.60314
25.5033	25.453	25.3791	24.0613	24.5908	24.0559	23.9858	24.3209	24.1907	25.5033	25.453	25.3791	24.0613	24.5908	24.0559	23.9858	24.3209	24.1907	S	2	1	0	334.14	312.37	236.43	0.055011	287840000	139	0.00261202	0.0408311	-1.20915	-6.67925	0.000250514	0.0101696	-1.27934	-12.3058	P49736	139	P49736	P49736	DNA replication licensing factor MCM2	MCM2	AGRGLGRMRRGLLYDSDEEDEERPARKRRQV	sp|P49736|MCM2_HUMAN DNA replication licensing factor MCM2 OS=Homo sapiens GN=MCM2 PE=1 SV=4	1	854	-0.568858	-1.01815	-0.640295	-0.26119
23.4515	22.8974	24.8043	22.1028	23.2941	24.5824	25.6018	22.7799	25.7185	23.4515	22.8974	24.8043	22.1028	23.2941	24.5824	25.6018	22.7799	25.7185	S	2	1	0	387.14	365.47	176.21	0.025296	287140000	888	0.690245	0.814654	-0.39132	-0.428662	0.428144	0.584616	0.982318	0.88085	P52948	888	P52948	P52948	Nuclear pore complex protein Nup98-Nup96;Nuclear pore complex protein Nup98;Nuclear pore complex protein Nup96	NUP98	WVFKVSHFSKYGLQDSDEEEEEHPSKTSTKK	sp|P52948|NUP98_HUMAN Nuclear pore complex protein Nup98-Nup96 OS=Homo sapiens GN=NUP98 PE=1 SV=4	1	911	-0.317728	-0.385074	-0.0735922	1.36739
24.9274	25.0884	24.5313	24.4764	24.4289	24.4295	24.571	25.2075	24.3577	24.9274	25.0884	24.5313	24.4764	24.4289	24.4295	24.571	25.2075	24.3577	S	2	0.999996	6.16915e-09	125.83	61.409	125.83	0.48505	285470000	1944	0.0719557	0.238008	-0.404103	-2.43033	0.675855	0.781243	-0.136976	-0.450249	Q8WYP5	1944	Q8WYP5	Q8WYP5	Protein ELYS	AHCTF1	QLRIKHVRRVRGREVSPSDVREDSNLESSQL	sp|Q8WYP5|ELYS_HUMAN Protein ELYS OS=Homo sapiens GN=AHCTF1 PE=1 SV=3	1	2053	-0.320536	-0.464188	-0.083567	0.327212
25.1953	24.6059	25.623	24.485	24.3797	15.5493	25.3807	24.6773	25.3479	25.1953	24.6059	25.623	24.485	24.3797	15.5493	25.3807	24.6773	25.3479	S	2	0.999999	1.66453e-05	113.96	76.896	113.96	-0.54039	285060000	189	0.284983	0.503114	-3.67009	-1.2333	0.987691	0.992751	-0.00612958	-0.0164129	Q01130	189	Q01130	Q01130	Serine/arginine-rich splicing factor 2	SRSF2	SSVSRSRSRSRSRSRSRSPPPVSKRESKSRS	sp|Q01130|SRSF2_HUMAN Serine/arginine-rich splicing factor 2 OS=Homo sapiens GN=SRSF2 PE=1 SV=4	2	1053	0.698168	0.264704	-4.36825	-0.270834
25.1953	24.6059	25.623	24.485	24.3797	15.5493	25.3807	24.6773	25.3479	25.1953	24.6059	25.623	24.485	24.3797	15.5493	25.3807	24.6773	25.3479	S	2	0.999996	1.66453e-05	113.96	76.896	99.669	-0.91913	285060000	191	0.284983	0.503114	-3.67009	-1.2333	0.987691	0.992751	-0.00612958	-0.0164129	Q01130	191	Q01130	Q01130	Serine/arginine-rich splicing factor 2	SRSF2	VSRSRSRSRSRSRSRSPPPVSKRESKSRSRS	sp|Q01130|SRSF2_HUMAN Serine/arginine-rich splicing factor 2 OS=Homo sapiens GN=SRSF2 PE=1 SV=4	2	1053	0.698168	0.264704	-4.36825	-0.270834
25.2036	25.0771	24.5132	24.3045	24.4148	24.697	24.2698	24.2331	24.1936	25.2036	25.0771	24.5132	24.3045	24.4148	24.697	24.2698	24.2331	24.1936	S	2	1	3.07309e-124	207.95	177.89	152.32	0.056928	284600000	333	0.130946	0.331942	-0.459205	-1.89531	0.0306004	0.118526	-0.699123	-3.27653	Q9H6Z4	333	Q9H6Z4	Q9H6Z4	Ran-binding protein 3	RANBP3	SNKFVFGQNMSERVLSPPKLNEVSSDANREN	sp|Q9H6Z4|RANB3_HUMAN Ran-binding protein 3 OS=Homo sapiens GN=RANBP3 PE=1 SV=1	1	2561	0.114304	0.173271	-0.573509	-0.872395
22.1514	22.285	22.1417	24.3441	24.2926	24.438	24.0111	24.1037	24.0387	22.1514	22.285	22.1417	24.3441	24.2926	24.438	24.0111	24.1037	24.0387	S	2	0.970075	7.74128e-297	265.96	236.69	265.96	-0.0080181	282940000	1389	4.22421e-06	0.00583674	2.16554	34.4741	4.17357e-06	0.00447021	1.85848	34.5785	P46821	1389	P46821	P46821	Microtubule-associated protein 1B;MAP1B heavy chain;MAP1 light chain LC1	MAP1B	RASVSPMDEPVPDSESPIEKVLSPLRSPPLI	sp|P46821|MAP1B_HUMAN Microtubule-associated protein 1B OS=Homo sapiens GN=MAP1B PE=1 SV=2	1;2	819	2.18439	2.3644	-0.0188529	-0.505927
25.4331	25.4468	24.6631	24.9108	24.5048	25.0999	24.1863	24.254	24.7126	25.4331	25.4468	24.6631	24.9108	24.5048	25.0999	24.1863	24.254	24.7126	S	2	1	9.68378e-38	160.03	132.88	97.823	0.093785	282590000	240	0.335105	0.547648	-0.342507	-1.0948	0.0604764	0.176774	-0.796703	-2.59325	Q16204	240	Q16204	Q16204	Coiled-coil domain-containing protein 6	CCDC6	EAEKRILQEKLDQPVSAPPSPRDISMEIDSP	sp|Q16204|CCDC6_HUMAN Coiled-coil domain-containing protein 6 OS=Homo sapiens GN=CCDC6 PE=1 SV=2	2	1377	0.420952	0.297127	-0.76346	-1.09383
24.2731	23.4676	24.0732	23.5035	23.5637	23.7233	23.3807	23.3111	21.6246	24.2731	23.4676	24.0732	23.5035	23.5637	23.7233	23.3807	23.3111	21.6246	S	2	0.999966	1.11053e-237	239.48	221.11	198.1	0.13981	282180000	451	0.245539	0.468829	-0.341116	-1.35964	0.134668	0.286687	-1.16584	-1.87105	O60832	451	O60832	O60832	H/ACA ribonucleoprotein complex subunit 4	DKC1	QVVAEAAKTAKRKRESESESDETPPAAPQLI	sp|O60832|DKC1_HUMAN H/ACA ribonucleoprotein complex subunit 4 OS=Homo sapiens GN=DKC1 PE=1 SV=3	1;2;3	274	0.118274	0.00140603	-0.45939	-1.16725
23.6448	23.5742	22.8818	23.6199	24.0748	23.8651	24.2012	26.9292	23.8371	23.6448	23.5742	22.8818	23.6199	24.0748	23.8651	24.2012	26.9292	23.8371	S	2	0.999999	2.18636e-69	187.97	156.48	187.97	-0.24846	282180000	621	0.15359	0.366949	0.4863	1.75792	0.182019	0.344504	1.62218	1.6131	P04049;P10398	621;582	P04049;P10398	P04049	RAF proto-oncogene serine/threonine-protein kinase;Serine/threonine-protein kinase A-Raf	RAF1;ARAF	IELLQHSLPKINRSASEPSLHRAAHTEDINA;IELLQRSLPKIERSASEPSLHRTQADELPAC	sp|P04049|RAF1_HUMAN RAF proto-oncogene serine/threonine-protein kinase OS=Homo sapiens GN=RAF1 PE=1 SV=1;sp|P10398|ARAF_HUMAN Serine/threonine-protein kinase A-Raf OS=Homo sapiens GN=ARAF PE=1 SV=2	1	461;534	0.553124	0.253869	-0.0668246	1.36831
24.8753	24.6989	25.3121	24.856	24.7986	25.3769	24.7161	23.8166	25.1562	24.8753	24.6989	25.3121	24.856	24.7986	25.3769	24.7161	23.8166	25.1562	S	3	0.999979	1.33634e-84	153.25	143.32	153.25	-0.048622	282130000	80	0.860897	0.924086	0.0483805	0.186816	0.410058	0.569503	-0.399158	-0.919088	Q15637	80	Q15637	Q15637	Splicing factor 1	SF1	LRTGDLGIPPNPEDRSPSPEPIYNSEGKRLN	sp|Q15637|SF01_HUMAN Splicing factor 1 OS=Homo sapiens GN=SF1 PE=1 SV=4	2	1350	0.159383	-0.352297	-0.111002	-0.0468604
24.8753	24.6989	25.3121	24.856	24.7986	25.3769	24.7161	23.8166	25.1562	24.8753	24.6989	25.3121	24.856	24.7986	25.3769	24.7161	23.8166	25.1562	S	3	0.999099	1.33634e-84	153.25	143.32	127.2	-0.15033	282130000	82	0.860897	0.924086	0.0483805	0.186816	0.410058	0.569503	-0.399158	-0.919088	Q15637	82	Q15637	Q15637	Splicing factor 1	SF1	TGDLGIPPNPEDRSPSPEPIYNSEGKRLNTR	sp|Q15637|SF01_HUMAN Splicing factor 1 OS=Homo sapiens GN=SF1 PE=1 SV=4	2	1350	0.159383	-0.352297	-0.111002	-0.0468604
23.0293	24.3948	23.3184	24.0238	23.9514	24.3919	24.4878	24.4515	24.6068	23.0293	24.3948	23.3184	24.0238	23.9514	24.3919	24.4878	24.4515	24.6068	S	3	0.999998	4.37477e-25	106.37	93.312	89.159	-0.5403	281820000	1309	0.283238	0.501959	0.541558	1.23852	0.0890821	0.224058	0.934561	2.23533	Q14160	1309	Q14160	Q14160	Protein scribble homolog	SCRIB	ESPCSPSGQQPPSPPSPDELPANVKQAYRAF	sp|Q14160|SCRIB_HUMAN Protein scribble homolog OS=Homo sapiens GN=SCRIB PE=1 SV=4	1;2	1254	0.514836	0.332702	0.0267216	0.601858
22.6815	23.1199	22.5477	21.6123	22.3868	21.8809	21.1641	21.8244	20.9911	22.6815	23.1199	22.5477	21.6123	22.3868	21.8809	21.1641	21.8244	20.9911	S	3	1	1.12068e-45	161.91	121.18	63.488	-0.13277	280740000	1859	0.0448101	0.180351	-0.823006	-2.88449	0.00902197	0.0577234	-1.45646	-4.74229	P27708	1859	P27708	P27708	CAD protein;Glutamine-dependent carbamoyl-phosphate synthase;Aspartate carbamoyltransferase;Dihydroorotase	CAD	LPDGRFHLPPRIHRASDPGLPAEEPKEKSSR	sp|P27708|PYR1_HUMAN CAD protein OS=Homo sapiens GN=CAD PE=1 SV=3	1	691	-0.242947	-1.05941	-0.580059	-0.397053
22.5454	22.4424	24.0404	22.9644	23.5755	23.9903	23.8811	NaN	23.283	22.5454	22.4424	24.0404	22.9644	23.5755	23.9903	23.8811	18.9614	23.283	S	3	0.997224	2.01521e-25	111.04	103.85	101.27	0.25767	280650000	387	0.448255	0.647495	0.500687	0.839857	0.585519	0.716174	-0.967566	-0.592284	Q9UQ35	387	Q9UQ35	Q9UQ35	Serine/arginine repetitive matrix protein 2	SRRM2	ERHGGSPQPLATTPLSQEPVNPPSEASPTRD	sp|Q9UQ35|SRRM2_HUMAN Serine/arginine repetitive matrix protein 2 OS=Homo sapiens GN=SRRM2 PE=1 SV=2	2;3;4	2936	0.19416	0.200354	0.306527	-1.16792
24.7847	25.7179	23.9936	24.5073	24.8475	24.8574	24.6927	24.5627	24.6373	24.7847	25.7179	23.9936	24.5073	24.8475	24.8574	24.6927	24.5627	24.6373	S	2	1	0	363.3	331.67	363.3	0.16101	278910000	438	0.862187	0.924628	-0.0946445	-0.185059	0.707923	0.802377	-0.201127	-0.402464	O94804	438	O94804	O94804	Serine/threonine-protein kinase 10	STK10	QVAQEKQVAEQGGDLSPAANRSQKASQSRPN	sp|O94804|STK10_HUMAN Serine/threonine-protein kinase 10 OS=Homo sapiens GN=STK10 PE=1 SV=1	1	354	0.396653	0.62272	-0.491298	-0.823846
24.682	24.2478	24.9631	23.8002	23.8716	24.164	23.7689	23.4739	24.0038	24.682	24.2478	24.9631	23.8002	23.8716	24.164	23.7689	23.4739	24.0038	S	2	1	1.84709e-34	133.13	122.23	111.97	0.15634	278530000	100	0.0438473	0.177574	-0.685692	-2.90614	0.0269479	0.109394	-0.882094	-3.41321	Q86YP4	100	Q86YP4	Q86YP4	Transcriptional repressor p66-alpha	GATAD2A	MRTSHSDMKSERRPPSPDVIVLSDNEQPSSP	sp|Q86YP4|P66A_HUMAN Transcriptional repressor p66-alpha OS=Homo sapiens GN=GATAD2A PE=1 SV=1	2;3	1777	-0.573541	-0.561278	-0.112151	-0.320816
21.8971	22.0065	21.1793	23.5178	23.7909	23.7819	23.5147	23.235	23.3402	21.8971	22.0065	21.1793	23.5178	23.7909	23.7819	23.5147	23.235	23.3402	S	2	1	2.59029e-19	134.04	128.73	134.04	-0.54289	277170000	1459	0.00187569	0.0351192	2.00256	7.29657	0.0035739	0.0344621	1.66897	6.13689	P21333	1459	P21333	P21333	Filamin-A	FLNA	DVTDASKVKCSGPGLSPGMVRANLPQSFQVD	sp|P21333|FLNA_HUMAN Filamin-A OS=Homo sapiens GN=FLNA PE=1 SV=4	1	644	0.883996	1.33827	1.11856	0.330704
24.392	24.6308	23.3905	23.8283	23.3459	23.889	24.7087	24.8496	25.2264	24.392	24.6308	23.3905	23.8283	23.3459	23.889	24.7087	24.8496	25.2264	T	2	0.999995	1.42667e-72	183.37	135.29	153.74	0.27002	277080000	57	0.341167	0.553132	-0.45006	-1.07936	0.126201	0.277312	0.79048	1.92734	P13639	57	P13639	P13639	Elongation factor 2	EEF2	KAGIIASARAGETRFTDTRKDEQERCITIKS	sp|P13639|EF2_HUMAN Elongation factor 2 OS=Homo sapiens GN=EEF2 PE=1 SV=4	1	561	-0.121014	-0.212549	-0.329046	1.00303
25.462	25.0286	25.5242	24.2922	24.462	24.5649	24.2673	23.4055	24.4382	25.462	25.0286	25.5242	24.2922	24.462	24.5649	24.2673	23.4055	24.4382	S	2	0.949103	1.87905e-71	174.62	156.99	146.16	0.26549	276770000	106	0.00681244	0.0652029	-0.898597	-5.13551	0.0215884	0.0959495	-1.30122	-3.65957	O60231	106	O60231	O60231	Putative pre-mRNA-splicing factor ATP-dependent RNA helicase DHX16	DHX16	LEKNRSYRLLEDSEESSEETVSRAGSSLQKK	sp|O60231|DHX16_HUMAN Putative pre-mRNA-splicing factor ATP-dependent RNA helicase DHX16 OS=Homo sapiens GN=DHX16 PE=1 SV=2	1;2	239	0.0479781	-0.230636	-0.946575	-1.07059
23.892	23.8675	23.9407	25.2825	24.7385	25.5564	24.588	24.7016	24.6233	23.892	23.8675	23.9407	25.2825	24.7385	25.5564	24.588	24.7016	24.6233	S	3	0.999078	2.90137e-210	221.6	189.37	99.866	-0.82494	276420000	193	0.00586442	0.0592608	1.29241	5.35539	5.02468e-05	0.00642562	0.737559	18.4994	Q92734	193	Q92734	Q92734	Protein TFG	TFG	NKNVMSAFGLTDDQVSGPPSAPAEDRSGTPD	sp|Q92734|TFG_HUMAN Protein TFG OS=Homo sapiens GN=TFG PE=1 SV=2	1;2	2090	0.352371	0.392491	0.940036	0.345068
23.6948	22.9235	23.2794	23.0623	23.0165	23.5547	24.8615	23.592	25.7948	23.6948	22.9235	23.2794	23.0623	23.0165	23.5547	24.8615	23.592	25.7948	S	3	0.998966	0.00049074	94.532	84.047	44.196	-0.10147	275670000	713	0.770143	0.870942	-0.0880839	-0.312686	0.098552	0.240183	1.45019	2.14483	Q8IYB3	713	Q8IYB3	Q8IYB3	Serine/arginine repetitive matrix protein 1	SRRM1	PPVRRGASSSPQRRQSPSPSTRPIRRVSRTP	sp|Q8IYB3|SRRM1_HUMAN Serine/arginine repetitive matrix protein 1 OS=Homo sapiens GN=SRRM1 PE=1 SV=2	2	1823	0.538551	0.248733	-0.626635	1.20146
22.8262	21.7381	21.6979	21.5355	22.115	NaN	NaN	17.7271	NaN	22.8262	21.7381	21.6979	21.5355	22.115	17.8718	18.2263	17.7271	18.6055	T	2	0.88467	2.53658e-47	162.64	117.28	73.781	-1.0029	273610000	150	0.315736	0.532688	-1.57998	-1.14589	0.000963136	0.0175791	-3.90107	-8.69515	P29966	150	P29966	P29966	Myristoylated alanine-rich C-kinase substrate	MARCKS	SPKAEDGATPSPSNETPKKKKKRFSFKKSFK	sp|P29966|MARCS_HUMAN Myristoylated alanine-rich C-kinase substrate OS=Homo sapiens GN=MARCKS PE=1 SV=4	1;2	708	0.563501	0.644873	-2.14348	-4.54594
24.329	24.5404	23.9065	24.6452	25.0367	25.3916	24.9935	25.1666	25.2321	24.329	24.5404	23.9065	24.6452	25.0367	25.3916	24.9935	25.1666	25.2321	S	2	0.998861	0	284.51	253.78	284.51	-0.027873	273570000	856	0.0547801	0.203438	0.765836	2.68785	0.01195	0.0686251	0.872073	4.37193	Q13045	856	Q13045	Q13045	Protein flightless-1 homolog	FLII	VLTVDYTRNAEAVLQSPGLSGKVKRDAEKKD	sp|Q13045|FLII_HUMAN Protein flightless-1 homolog OS=Homo sapiens GN=FLII PE=1 SV=2	1	1156	0.580924	0.511132	0.184912	0.360941
24.6557	24.9806	24.3717	25.1484	25.1651	25.3089	24.7956	24.1982	24.8262	24.6557	24.9806	24.3717	25.1484	25.1651	25.3089	24.7956	24.1982	24.8262	S	2	1	2.06656e-78	187.63	161.65	117.7	0.68577	273300000	3	0.0424552	0.175063	0.538132	2.93844	0.827689	0.888977	-0.0626545	-0.232324	P60981	3	P60981	P60981	Destrin	DSTN	_____________MASGVQVADEVCRIFYDM	sp|P60981|DEST_HUMAN Destrin OS=Homo sapiens GN=DSTN PE=1 SV=3	1	967	0.582318	0.332887	-0.044186	-0.395541
24.5397	24.8304	24.8179	24.5672	24.3242	23.7202	23.806	23.2968	22.3539	24.5397	24.8304	24.8179	24.5672	24.3242	23.7202	23.806	23.2968	22.3539	S	2	1	5.87936e-174	213.1	191.87	114.88	0.039041	273180000	1430	0.122591	0.320767	-0.525447	-1.9526	0.0223825	0.0983203	-1.57709	-3.61872	Q12888	1430	Q12888	Q12888	Tumor suppressor p53-binding protein 1	TP53BP1	AVPGPLGIEDISPNLSPDDKSFSRVVPRVPD	sp|Q12888|TP53B_HUMAN Tumor suppressor p53-binding protein 1 OS=Homo sapiens GN=TP53BP1 PE=1 SV=2	1;2	1143	-0.298178	0.0117143	-0.227269	-1.5888
24.1013	23.8985	23.8311	24.5018	24.9872	22.887	24.9842	25.0032	24.3335	24.1013	23.8985	23.8311	24.5018	24.9872	22.887	24.9842	25.0032	24.3335	S	2	1	7.50037e-42	163.71	105.93	163.71	0.018083	270180000	358	0.790597	0.882627	0.181676	0.283871	0.0240735	0.102036	0.829992	3.53722	P27816	358	P27816	P27816	Microtubule-associated protein 4	MAP4	APAKDVTLLKETERASPIKMDLAPSKDMGPP	sp|P27816|MAP4_HUMAN Microtubule-associated protein 4 OS=Homo sapiens GN=MAP4 PE=1 SV=3	1	692	0.271806	0.58314	-0.0901302	0.246851
24.7683	24.492	24.4486	24.2561	24.6027	24.3983	23.87	23.7067	24.2563	24.7683	24.492	24.4486	24.2561	24.6027	24.3983	23.87	23.7067	24.2563	S	2	1	3.46249e-193	236.43	181.16	107.03	-0.59234	269620000	12	0.348552	0.558846	-0.150565	-1.06088	0.0308099	0.118957	-0.625252	-3.26928	O43399	12	O43399	O43399	Tumor protein D54	TPD52L2	____MDSAGQDINLNSPNKGLLSDSMTDVPV	sp|O43399|TPD54_HUMAN Tumor protein D54 OS=Homo sapiens GN=TPD52L2 PE=1 SV=2	1	210	-0.401279	-0.368383	0.250713	-0.25687
24.6697	24.4402	25.5702	24.3408	24.6053	25.1546	24.5265	22.8617	24.551	24.6697	24.4402	25.5702	24.3408	24.6053	25.1546	24.5265	22.8617	24.551	S	3	1	7.98394e-44	131.23	120.83	131.23	-0.15044	269360000	320	0.669465	0.800421	-0.193149	-0.459915	0.236619	0.406508	-0.913649	-1.39095	Q9NY61	320	Q9NY61	Q9NY61	Protein AATF	AATF	YLVDGTKPNAGSEEISSEDDELVEEKKQQRR	sp|Q9NY61|AATF_HUMAN Protein AATF OS=Homo sapiens GN=AATF PE=1 SV=1	2;3	2731	-0.133211	-0.434965	-0.0599375	-0.478684
24.6697	24.4402	25.5702	24.3408	24.6053	25.1546	24.5265	22.8617	24.551	24.6697	24.4402	25.5702	24.3408	24.6053	25.1546	24.5265	22.8617	24.551	S	3	1	7.98394e-44	131.23	120.83	131.23	-0.15044	269360000	321	0.669465	0.800421	-0.193149	-0.459915	0.236619	0.406508	-0.913649	-1.39095	Q9NY61	321	Q9NY61	Q9NY61	Protein AATF	AATF	LVDGTKPNAGSEEISSEDDELVEEKKQQRRR	sp|Q9NY61|AATF_HUMAN Protein AATF OS=Homo sapiens GN=AATF PE=1 SV=1	2;3	2731	-0.133211	-0.434965	-0.0599375	-0.478684
24.5544	25.2113	23.9852	24.7527	24.4127	24.3447	24.1011	24.1504	24.3727	24.5544	25.2113	23.9852	24.7527	24.4127	24.3447	24.1011	24.1504	24.3727	S	2	0.999867	2.86631e-211	241.76	215.87	145.29	0.069165	268300000	554	0.841403	0.914628	-0.080272	-0.213465	0.360393	0.526066	-0.375585	-1.03197	Q92609	554	Q92609	Q92609	TBC1 domain family member 5	TBC1D5	SPSVESLPGGREFTGSPPSSATKKDSFFSNI	sp|Q92609|TBCD5_HUMAN TBC1 domain family member 5 OS=Homo sapiens GN=TBC1D5 PE=1 SV=1	1	2074	0.570012	0.641165	-0.650284	-1.01675
23.7699	22.4336	23.2925	21.63	23.5637	22.7714	23.3807	23.3111	23.4406	23.7699	22.4336	23.2925	21.63	23.5637	22.7714	23.3807	23.3111	23.4406	S	2	0.999443	1.11053e-237	239.48	221.11	198.1	0.13981	268090000	453	0.49709	0.683244	-0.51031	-0.74606	0.617782	0.740426	0.212133	0.54012	O60832	453	O60832	O60832	H/ACA ribonucleoprotein complex subunit 4	DKC1	VAEAAKTAKRKRESESESDETPPAAPQLIKK	sp|O60832|DKC1_HUMAN H/ACA ribonucleoprotein complex subunit 4 OS=Homo sapiens GN=DKC1 PE=1 SV=3	1;2;3	274	0.118274	0.00140603	-0.628584	0.210727
24.8268	24.9988	25.0574	24.7205	24.6044	24.7804	24.359	24.3846	24.4191	24.8268	24.9988	25.0574	24.7205	24.6044	24.7804	24.359	24.3846	24.4191	S	3	0.985068	7.15842e-52	139.61	123.38	136.8	0.61373	267850000	251	0.0398697	0.168989	-0.259251	-3.00184	0.00130174	0.0204408	-0.573414	-8.03557	Q9BUA3	251	Q9BUA3	Q9BUA3	Uncharacterized protein C11orf84	C11orf84	MTKNLDPDPEPPSPDSPTETFAAPAEVRHFT	sp|Q9BUA3|CK084_HUMAN Uncharacterized protein C11orf84 OS=Homo sapiens GN=C11orf84 PE=1 SV=3	1;2	2393	0.649533	-0.0217515	-0.908784	-0.551662
23.3408	22.8492	23.0218	21.7168	22.5598	21.744	23.1166	23.1797	22.0836	23.3408	22.8492	23.0218	21.7168	22.5598	21.744	23.1166	23.1797	22.0836	S	2	0.983497	4.12648e-50	170.26	150.48	99.991	0.3916	267530000	11	0.0269916	0.1374	-1.0637	-3.41144	0.509526	0.655236	-0.277295	-0.723305	Q15836	11	Q15836	Q15836	Vesicle-associated membrane protein 3	VAMP3	_____MSTGPTAATGSNRRLQQTQNQVDEVV	sp|Q15836|VAMP3_HUMAN Vesicle-associated membrane protein 3 OS=Homo sapiens GN=VAMP3 PE=1 SV=3	1	1372	0.189136	0.372782	-1.25283	-0.650077
22.6326	22.5323	22.1406	22.519	23.1062	23.1194	22.9105	23.2486	23.4915	22.6326	22.5323	22.1406	22.519	23.1062	23.1194	22.9105	23.2486	23.4915	S	2	1	0	261.24	214.89	117.7	0.12266	266660000	73	0.125683	0.325544	0.479695	1.93092	0.0257098	0.105894	0.781715	3.4646	O43583	73	O43583	O43583	Density-regulated protein	DENR	EKNFPNEFAKLTVENSPKQEAGISEGQGTAG	sp|O43583|DENR_HUMAN Density-regulated protein OS=Homo sapiens GN=DENR PE=1 SV=2	1	221	0.64009	0.578551	-0.160395	0.203164
23.1895	23.6035	23.1	23.5333	23.9752	24.0462	24.252	24.2621	24.4406	23.1895	23.6035	23.1	23.5333	23.9752	24.0462	24.252	24.2621	24.4406	S	2	1	0.00107039	99.815	92.595	86.898	-0.083326	266150000	352	0.0680632	0.229921	0.553861	2.48203	0.00360962	0.0344781	1.02051	6.12031	P38159	352	P38159	P38159	RNA-binding motif protein, X chromosome;RNA-binding motif protein, X chromosome, N-terminally processed	RBMX	SGRDRVGRQERGLPPSMERGYPPPRDSYSSS	sp|P38159|RBMX_HUMAN RNA-binding motif protein, X chromosome OS=Homo sapiens GN=RBMX PE=1 SV=3	1	769	0.0267363	-0.00936286	0.527125	1.02987
24.4822	24.6402	24.085	23.846	24.5003	NaN	24.764	25.4824	24.9896	24.4822	24.6402	24.085	23.846	24.5003	17.7555	24.764	25.4824	24.9896	S	2	1	1.61158e-49	146.04	132.62	65.563	-0.053288	266070000	47	0.333217	0.546598	-2.36852	-1.09966	0.065689	0.184234	0.676208	2.51524	Q96EB6	47	Q96EB6	Q96EB6	NAD-dependent protein deacetylase sirtuin-1;SirtT1 75 kDa fragment	SIRT1	PLRKRPRRDGPGLERSPGEPGGAAPEREVPA	sp|Q96EB6|SIR1_HUMAN NAD-dependent protein deacetylase sirtuin-1 OS=Homo sapiens GN=SIRT1 PE=1 SV=2	1	2174	0.0794576	-0.261074	-2.44798	0.937282
20.6602	26.3141	26.5637	24.4504	22.5148	21.9001	22.9288	22.3639	23.3073	20.6602	26.3141	26.5637	24.4504	22.5148	21.9001	22.9288	22.3639	23.3073	T	2	0.999996	1.80956e-35	155.64	142.76	155.64	0.52682	265520000	148	0.494643	0.681871	-1.55755	-0.750587	0.445492	0.599294	-1.64598	-0.845401	Q96MU7	148	Q96MU7	Q96MU7	YTH domain-containing protein 1	YTHDC1	TCVRKRDPERRAKSPTPDGSERIGLEVDRRA	sp|Q96MU7|YTDC1_HUMAN YTH domain-containing protein 1 OS=Homo sapiens GN=YTHDC1 PE=1 SV=3	2	2253	-0.579036	-0.44927	-0.978517	-1.19671
23.6073	23.5694	23.928	25.5376	24.9736	25.7224	25.0903	24.689	25.0605	23.6073	23.5694	23.928	25.5376	24.9736	25.7224	25.0903	24.689	25.0605	S	2	0.999878	8.93889e-154	217.65	198.84	210.57	-0.51686	265250000	1797	0.00247515	0.0401153	1.7096	6.77637	0.00193461	0.0249591	1.24506	7.23687	P46821	1797	P46821	P46821	Microtubule-associated protein 1B;MAP1B heavy chain;MAP1 light chain LC1	MAP1B	SDISPLTPRESSPLYSPTFSDSTSAVKEKTA	sp|P46821|MAP1B_HUMAN Microtubule-associated protein 1B OS=Homo sapiens GN=MAP1B PE=1 SV=2	1;2;3	819	2.18439	2.3644	-0.474789	-1.11934
24.3356	24.567	24.3614	24.661	24.0831	24.5045	24.0391	24.0125	NaN	24.3356	24.567	24.3614	24.661	24.0831	24.5045	24.0391	24.0125	17.9918	S	2	0.961742	0	388.46	363.98	280.81	-0.34511	265030000	831	0.979426	0.990787	-0.00514348	-0.0274366	0.297787	0.468833	-2.4069	-1.19588	Q12888	831	Q12888	Q12888	Tumor suppressor p53-binding protein 1	TP53BP1	LKSGTAETEPVEQDSSQPSLPLVRADDPLRL	sp|Q12888|TP53B_HUMAN Tumor suppressor p53-binding protein 1 OS=Homo sapiens GN=TP53BP1 PE=1 SV=2	1;2	1143	-0.298178	0.0117143	0.293035	-2.41861
25.717	24.544	24.5616	24.2944	24.1441	24.6662	24.8122	24.2737	24.9776	25.717	24.544	24.5616	24.2944	24.1441	24.6662	24.8122	24.2737	24.9776	S	2	1	2.98661e-13	138.99	81.206	87.667	-0.081974	264990000	292	0.242574	0.466236	-0.572595	-1.36992	0.598078	0.727175	-0.253002	-0.571765	Q13523	292	Q13523	Q13523	Serine/threonine-protein kinase PRP4 homolog	PRPF4B	SPIINESRSRDRGKKSRSPVDLRGKSKDRRS	sp|Q13523|PRP4B_HUMAN Serine/threonine-protein kinase PRP4 homolog OS=Homo sapiens GN=PRPF4B PE=1 SV=3	2	1210	-0.12058	-0.473468	-0.452015	0.220467
25.717	24.544	24.5616	24.2944	24.1441	24.6662	24.8122	24.2737	24.9776	25.717	24.544	24.5616	24.2944	24.1441	24.6662	24.8122	24.2737	24.9776	S	2	1	2.98661e-13	138.99	81.206	87.667	-0.081974	264990000	294	0.242574	0.466236	-0.572595	-1.36992	0.598078	0.727175	-0.253002	-0.571765	Q13523	294	Q13523	Q13523	Serine/threonine-protein kinase PRP4 homolog	PRPF4B	IINESRSRDRGKKSRSPVDLRGKSKDRRSRS	sp|Q13523|PRP4B_HUMAN Serine/threonine-protein kinase PRP4 homolog OS=Homo sapiens GN=PRPF4B PE=1 SV=3	2	1210	-0.12058	-0.473468	-0.452015	0.220467
24.3767	25.7739	25.1307	25.1043	23.5085	25.4138	23.0632	22.9421	25.3504	24.3767	25.7739	25.1307	25.1043	23.5085	25.4138	23.0632	22.9421	25.3504	S	2	0.994266	0	312.86	271.48	223.07	-0.038687	264930000	863	0.590102	0.746786	-0.418223	-0.584763	0.211787	0.377338	-1.30851	-1.48473	Q8N122	863	Q8N122	Q8N122	Regulatory-associated protein of mTOR	RPTOR	QRVLDTSSLTQSAPASPTNKGVHIHQAGGSP	sp|Q8N122|RPTOR_HUMAN Regulatory-associated protein of mTOR OS=Homo sapiens GN=RPTOR PE=1 SV=1	1;2	1838	-0.934639	-0.646788	0.516416	-0.661721
23.983	24.239	24.1063	25.4532	24.8687	16.2733	24.4788	26.0927	25.2043	23.983	24.239	24.1063	25.4532	24.8687	16.2733	24.4788	26.0927	25.2043	S	2	0.999546	2.96518e-102	205.32	193.14	190.7	-0.080124	264890000	223	0.554756	0.726257	-1.911	-0.643809	0.0718144	0.195025	1.14921	2.43215	Q9H1E3	223	Q9H1E3	Q9H1E3	Nuclear ubiquitous casein and cyclin-dependent kinase substrate 1	NUCKS1	EDEEPESPPEKKTSTSPPPEKSGDEGSEDEA	sp|Q9H1E3|NUCKS_HUMAN Nuclear ubiquitous casein and cyclin-dependent kinase substrate 1 OS=Homo sapiens GN=NUCKS1 PE=1 SV=1	1;2	2507	0.508593	0.763931	-2.41959	0.385276
25.4047	23.8419	25.5619	24.8252	23.3126	24.7739	24.8283	24.0692	24.9438	25.4047	23.8419	25.5619	24.8252	23.3126	24.7739	24.8283	24.0692	24.9438	T	2	1	1.27124e-63	165.45	148.2	109.42	0.54209	264100000	470	0.440884	0.641967	-0.632298	-0.854707	0.627117	0.746835	-0.322413	-0.525345	Q96D46	470	Q96D46	Q96D46	60S ribosomal export protein NMD3	NMD3	NVNIYRDSAIPVESDTDDEGAPRISLAEMLE	sp|Q96D46|NMD3_HUMAN 60S ribosomal export protein NMD3 OS=Homo sapiens GN=NMD3 PE=1 SV=1	1;2	2165	-0.186476	-0.439762	-0.445822	0.117349
24.0339	23.6998	23.77	24.315	24.4732	25.0009	23.5148	21.8474	24.9044	24.0339	23.6998	23.77	24.315	24.4732	25.0009	23.5148	21.8474	24.9044	S	2	0.995694	7.03722e-162	212.79	191.23	197.1	0.12012	262780000	27	0.0299791	0.14614	0.76179	3.29837	0.66705	0.776165	-0.412366	-0.463582	P29966	27	P29966	P29966	Myristoylated alanine-rich C-kinase substrate	MARCKS	GEAAAERPGEAAVASSPSKANGQENGHVKVN	sp|P29966|MARCS_HUMAN Myristoylated alanine-rich C-kinase substrate OS=Homo sapiens GN=MARCKS PE=1 SV=4	1	708	0.563501	0.644873	0.198289	-1.05724
23.7307	23.0955	23.2074	23.9988	23.3046	22.9813	23.9063	24.249	24.2641	23.7307	23.0955	23.2074	23.9988	23.3046	22.9813	23.9063	24.249	24.2641	S	3	1	3.43189e-11	128.88	85.388	61.444	-0.03967	262290000	450	0.826773	0.905834	0.0837072	0.233586	0.0251589	0.104751	0.795275	3.48842	Q8IYB3	450	Q8IYB3	Q8IYB3	Serine/arginine repetitive matrix protein 1	SRRM1	TSGKVTKHKGTEKRESPSPAPKPRKVELSES	sp|Q8IYB3|SRRM1_HUMAN Serine/arginine repetitive matrix protein 1 OS=Homo sapiens GN=SRRM1 PE=1 SV=2	1;2	1823	0.538551	0.248733	-0.454844	0.546542
21.2	19.3445	21.5224	20.957	21.5822	21.6858	21.864	22.4643	21.7986	21.2	19.3445	21.5224	20.957	21.5822	21.6858	21.864	22.4643	21.7986	S	2	1	4.74311e-59	175.88	149.13	72.2	0.31103	262260000	363	0.371789	0.582032	0.71935	1.00493	0.129704	0.281026	1.35334	1.90357	Q9NQ29	363	Q9NQ29	Q9NQ29	Putative RNA-binding protein Luc7-like 1	LUC7L	DWRLESSNGKMASRRSEEKEAGEI_______	sp|Q9NQ29|LUC7L_HUMAN Putative RNA-binding protein Luc7-like 1 OS=Homo sapiens GN=LUC7L PE=1 SV=1	1	2637	-0.153798	-0.130958	0.873147	1.4843
24.3878	24.5909	24.6442	24.8881	24.7885	25.0595	24.2309	24.227	24.2249	24.3878	24.5909	24.6442	24.8881	24.7885	25.0595	24.2309	24.227	24.2249	S	4	0.999998	3.28805e-12	83.467	74.85	77.995	-0.24862	261680000	1507	0.028922	0.142342	0.371054	3.33679	0.0159849	0.0814644	-0.313382	-4.01088	P51610	1507	P51610	P51610	Host cell factor 1;HCF N-terminal chain 1;HCF N-terminal chain 2;HCF N-terminal chain 3;HCF N-terminal chain 4;HCF N-terminal chain 5;HCF N-terminal chain 6;HCF C-terminal chain 1;HCF C-terminal chain 2;HCF C-terminal chain 3;HCF C-terminal chain 4;HCF C-terminal chain 5;HCF C-terminal chain 6	HCFC1	PVPGPSVPPPEELQVSPGPRQQLPPRQLLQS	sp|P51610|HCFC1_HUMAN Host cell factor 1 OS=Homo sapiens GN=HCFC1 PE=1 SV=2	1	892	0.198136	-0.0252867	0.172918	-0.288095
NaN	26.1203	25.7185	25.205	24.9181	NaN	24.2434	24.4585	24.205	19.3342	26.1203	25.7185	25.205	24.9181	17.8897	24.2434	24.4585	24.205	S	2	1	2.55257e-08	119.68	113.09	119.68	0.071893	260570000	1525	0.761983	0.865247	-1.05343	-0.324268	0.805715	0.870608	0.577949	0.262759	P11388	1525	P11388	P11388	DNA topoisomerase 2-alpha	TOP2A	AKSVRAKKPIKYLEESDEDDLF_________	sp|P11388|TOP2A_HUMAN DNA topoisomerase 2-alpha OS=Homo sapiens GN=TOP2A PE=1 SV=3	1	546	-0.0957931	-0.502646	-0.957637	1.0806
24.449	24.4473	24.8913	23.6968	23.5386	24.081	23.9595	23.5025	24.2286	24.449	24.4473	24.8913	23.6968	23.5386	24.081	23.9595	23.5025	24.2286	S	2	1	1.95082e-145	219.09	206.71	47.621	-0.05331	259970000	398	0.0196106	0.114716	-0.823765	-3.76964	0.0537673	0.164049	-0.699023	-2.70586	Q96ST2	398	Q96ST2	Q96ST2	Protein IWS1 homolog	IWS1	EGEEEKVAKRKAAVLSDSEDEEKASAKKSRV	sp|Q96ST2|IWS1_HUMAN Protein IWS1 homolog OS=Homo sapiens GN=IWS1 PE=1 SV=2	1;2	2308	-0.041132	-0.554841	-0.782633	-0.144182
24.6679	24.7799	24.1584	24.1038	24.512	25.1404	24.938	24.7759	24.8374	24.6679	24.7799	24.1584	24.1038	24.512	25.1404	24.938	24.7759	24.8374	S	2	1	1.14319e-171	232.52	168.45	166.87	0.03113	259710000	1350	0.895302	0.946135	0.0500425	0.140168	0.185032	0.347001	0.315035	1.59916	Q13428	1350	Q13428	Q13428	Treacle protein	TCOF1	KESSRKGWESRKRKLSGDQPAARTPRSKKKK	sp|Q13428|TCOF_HUMAN Treacle protein OS=Homo sapiens GN=TCOF1 PE=1 SV=3	1	1197	-0.0694405	-0.46452	0.119483	0.779554
22.8977	22.7402	24.0927	23.3196	23.9634	24.6063	24.4088	23.7194	24.5191	22.8977	22.7402	24.0927	23.3196	23.9634	24.6063	24.4088	23.7194	24.5191	S	2	1	7.99099e-63	176.42	157.44	138.97	-0.32862	258920000	553	0.272464	0.495793	0.719579	1.27147	0.12094	0.269941	0.972212	1.96442	Q9NWH9	553	Q9NWH9	Q9NWH9	SAFB-like transcription modulator	SLTM	ESIKKSEEKKRISSKSPGHMVILDQTKGDHC	sp|Q9NWH9|SLTM_HUMAN SAFB-like transcription modulator OS=Homo sapiens GN=SLTM PE=1 SV=2	1;2	2710	0.9057	0.783163	-0.186121	0.189049
24.3309	24.253	24.0335	NaN	NaN	NaN	26.4984	26.3931	NaN	24.3309	24.253	24.0335	18.3425	19.0056	17.7169	26.4984	26.3931	18.1475	S	2	0.991268	4.78317e-269	261.94	234.57	250.78	0.1877	257730000	714	0.000106632	0.013214	-5.85079	-15.2931	0.858493	0.911943	-0.526118	-0.190094	Q32MZ4	714	Q32MZ4	Q32MZ4	Leucine-rich repeat flightless-interacting protein 1	LRRFIP1	GVAKDNAKIDGATQSSPAEPKSEDADRCTLP	sp|Q32MZ4|LRRF1_HUMAN Leucine-rich repeat flightless-interacting protein 1 OS=Homo sapiens GN=LRRFIP1 PE=1 SV=2	1	1417	0.90594	0.735223	-6.75673	-1.26134
25.2267	25.2749	24.312	24.5406	24.4503	24.7536	24.5815	24.1545	24.6543	25.2267	25.2749	24.312	24.5406	24.4503	24.7536	24.5815	24.1545	24.6543	S	2	0.99999	2.60744e-14	140.17	122.78	140.17	0.068373	257680000	455	0.335641	0.547656	-0.356332	-1.09342	0.246616	0.417811	-0.474429	-1.35593	P53396	455	P53396	P53396	ATP-citrate synthase	ACLY	NASGSTSTPAPSRTASFSESRADEVAPAKKA	sp|P53396|ACLY_HUMAN ATP-citrate synthase OS=Homo sapiens GN=ACLY PE=1 SV=3	1	915	0.166862	0.187661	-0.523193	-0.662091
24.8113	25.4189	24.5739	22.3627	22.2666	22.3395	22.7087	22.3704	22.8683	24.8113	25.4189	24.5739	22.3627	22.2666	22.3395	22.7087	22.3704	22.8683	S	2	1	0	281.96	232.61	203.87	-0.149	257010000	246	0.000498772	0.0219506	-2.61179	-10.3128	0.00142486	0.0210334	-2.28557	-7.84676	Q8WWI1	246	Q8WWI1	Q8WWI1	LIM domain only protein 7	LMO7	RGEFLAPPRHHKREDSFESLDSLGSRSLTSC	sp|Q8WWI1|LMO7_HUMAN LIM domain only protein 7 OS=Homo sapiens GN=LMO7 PE=1 SV=3	1	2030	-0.628492	0.245539	-1.9833	-2.53111
25.3506	25.1422	24.555	24.1862	24.0738	23.8931	24.5147	24.16	24.4308	25.3506	25.1422	24.555	24.1862	24.0738	23.8931	24.5147	24.16	24.4308	T	2	0.999949	4.76312e-08	123.51	33.815	80.238	-0.72238	256800000	315	0.018886	0.112008	-0.96494	-3.81334	0.0682715	0.188571	-0.647445	-2.47918	P48681	315	P48681	P48681	Nestin	NES	ATYRTLLEAENSRLQTPGGGSKTSLSFQDPK	sp|P48681|NEST_HUMAN Nestin OS=Homo sapiens GN=NES PE=1 SV=2	1;2	833	-0.0934766	-0.0596085	-0.871464	-0.587837
23.7648	23.3511	22.9815	24.3066	23.7416	23.7476	23.137	23.085	23.6855	23.7648	23.3511	22.9815	24.3066	23.7416	23.7476	23.137	23.085	23.6855	S	2	1	0	274.68	218.15	199.01	0.43199	255780000	104	0.126203	0.326174	0.566135	1.92733	0.84157	0.898426	-0.0632896	-0.213236	P55795;P31943	104;104	P55795	P55795	Heterogeneous nuclear ribonucleoprotein H2;Heterogeneous nuclear ribonucleoprotein H;Heterogeneous nuclear ribonucleoprotein H, N-terminally processed	HNRNPH2;HNRNPH1	NSVEMDWVLKHTGPNSPDTANDGFVRLRGLP	sp|P55795|HNRH2_HUMAN Heterogeneous nuclear ribonucleoprotein H2 OS=Homo sapiens GN=HNRNPH2 PE=1 SV=1;sp|P31943|HNRH1_HUMAN Heterogeneous nuclear ribonucleoprotein H OS=Homo sapiens GN=HNRNPH1 PE=1 SV=4	1	723	-0.169811	0.189861	0.735945	-0.25315
22.8503	24.1235	23.3889	25.4505	24.2837	24.8297	24.8893	24.8913	24.3344	22.8503	24.1235	23.3889	25.4505	24.2837	24.8297	24.8893	24.8913	24.3344	S	3	0.999278	2.3362e-45	130.89	121.98	99.2	-0.059985	255760000	1400	0.0486998	0.189841	1.40039	2.80225	0.0388083	0.134869	1.25077	3.02927	Q02880	1400	Q02880	Q02880	DNA topoisomerase 2-beta	TOP2B	DDDDNNDLEELKVKASPITNDGEDEFVPSDG	sp|Q02880|TOP2B_HUMAN DNA topoisomerase 2-beta OS=Homo sapiens GN=TOP2B PE=1 SV=3	1;2;3	1073	0.205774	0.258417	1.19462	0.992352
23.9749	24.1934	23.9027	23.5744	23.3548	24.0836	23.4694	23.6743	23.1281	23.9749	24.1934	23.9027	23.5744	23.3548	24.0836	23.4694	23.6743	23.1281	S	3	0.999836	1.9297e-50	151.84	134.38	151.84	-0.058676	255430000	363	0.204447	0.425802	-0.352713	-1.51459	0.0299104	0.116942	-0.599717	-3.30082	Q00613	363	Q00613	Q00613	Heat shock factor protein 1	HSF1	LTDARGHTDTEGRPPSPPPTSTPEKCLSVAC	sp|Q00613|HSF1_HUMAN Heat shock factor protein 1 OS=Homo sapiens GN=HSF1 PE=1 SV=1	1;2	1047	0.724082	0.607033	-1.0768	-1.20675
24.6219	24.006	23.9977	21.8582	21.7592	21.2643	21.6489	21.4573	21.0121	24.6219	24.006	23.9977	21.8582	21.7592	21.2643	21.6489	21.4573	21.0121	S	2	0.999999	7.35098e-229	248.01	232.25	90.379	-0.17501	255300000	19	0.000733315	0.025391	-2.5813	-9.33437	0.000533884	0.0138258	-2.83578	-10.1334	P19105;P24844;O14950	19;20;20	P19105	P19105	Myosin regulatory light chain 12A;Myosin regulatory light polypeptide 9;Myosin regulatory light chain 12B	MYL12A;MYL9;MYL12B	KRTKTKTKKRPQRATSNVFAMFDQSQIQEFK	sp|P19105|ML12A_HUMAN Myosin regulatory light chain 12A OS=Homo sapiens GN=MYL12A PE=1 SV=2;sp|P24844|MYL9_HUMAN Myosin regulatory light polypeptide 9 OS=Homo sapiens GN=MYL9 PE=1 SV=4;sp|O14950|ML12B_HUMAN Myosin regulatory light chain 12B OS=Homo sapiens	1;2	147	0.844329	0.98798	-3.42563	-3.82376
25.1396	24.8894	24.8415	24.7409	23.9457	24.5277	24.5691	24.2563	24.058	25.1396	24.8894	24.8415	24.7409	23.9457	24.5277	24.5691	24.2563	24.058	S	3	0.983686	0	352.87	341.86	352.87	0.34156	255220000	991	0.0963298	0.28074	-0.552072	-2.16517	0.0194034	0.0904723	-0.662373	-3.78193	Q8WWI1	991	Q8WWI1	Q8WWI1	LIM domain only protein 7	LMO7	VAATEEDVTRLPSPTSPFSSLSQDQAATSKA	sp|Q8WWI1|LMO7_HUMAN LIM domain only protein 7 OS=Homo sapiens GN=LMO7 PE=1 SV=3	2	2030	-0.628492	0.245539	0.0764205	-0.907912
24.7469	25.0182	24.8306	24.8568	24.8423	24.8743	24.4715	24.4787	24.4279	24.7469	25.0182	24.8306	24.8568	24.8423	24.8743	24.4715	24.4787	24.4279	T	2	1	7.11424e-42	163.66	105.42	125.75	-0.24449	254760000	206	0.93111	0.966835	-0.00742785	-0.0920155	0.00767915	0.0528243	-0.405866	-4.96492	Q96PK6	206	Q96PK6	Q96PK6	RNA-binding protein 14	RBM14	FGNSTGGFDGQARQPTPPFFGRDRSPLRRSP	sp|Q96PK6|RBM14_HUMAN RNA-binding protein 14 OS=Homo sapiens GN=RBM14 PE=1 SV=2	1	2267	-0.675432	-0.429367	0.668004	0.0235008
24.6576	24.2673	24.1553	24.0174	24.8092	22.5603	24.7668	24.3423	24.712	24.6576	24.2673	24.1553	24.0174	24.8092	22.5603	24.7668	24.3423	24.712	S	2	1	0	298.79	264.8	80.787	0.1434	253640000	231	0.450683	0.648813	-0.56445	-0.835009	0.289295	0.461573	0.246974	1.22053	P07900	231	P07900	P07900	Heat shock protein HSP 90-alpha	HSP90AA1	YPITLFVEKERDKEVSDDEAEEKEDKEEEKE	sp|P07900|HS90A_HUMAN Heat shock protein HSP 90-alpha OS=Homo sapiens GN=HSP90AA1 PE=1 SV=5	1	502	-0.17071	-0.866096	-0.39374	1.11307
23.8821	23.9051	23.4567	23.4616	23.8409	24.4999	23.6121	23.4038	23.8017	23.8821	23.9051	23.4567	23.4616	23.8409	24.4999	23.6121	23.4038	23.8017	S	2	1	5.05786e-82	185.32	163.77	66.285	0.79339	252450000	1360	0.609587	0.762227	0.186181	0.553202	0.486575	0.636143	-0.142105	-0.765633	Q9P1Y6	1360	Q9P1Y6	Q9P1Y6	PHD and RING finger domain-containing protein 1	PHRF1	HLLRPDAAEKAEAPSSPDVAPAGKEDSPSAS	sp|Q9P1Y6|PHRF1_HUMAN PHD and RING finger domain-containing protein 1 OS=Homo sapiens GN=PHRF1 PE=1 SV=3	1;2	2769	0.605183	0.276276	-0.419002	-0.418381
21.8315	20.4496	20.9035	21.8698	22.6941	22.6232	23.4576	22.4934	23.8415	21.8315	20.4496	20.9035	21.8698	22.6941	22.6232	23.4576	22.4934	23.8415	S	2	0.99997	0	365.53	342.3	365.53	-0.16556	251870000	412	0.0512427	0.195263	1.33413	2.7525	0.0181996	0.0876296	2.20262	3.85662	P49407	412	P49407	P49407	Beta-arrestin-1	ARRB1	KGMKDDKEEEEDGTGSPQLNNR_________	sp|P49407|ARRB1_HUMAN Beta-arrestin-1 OS=Homo sapiens GN=ARRB1 PE=1 SV=2	1	844	0.243294	0.485243	1.09084	1.71738
23.8062	23.8802	23.9572	24.0774	24.3522	24.4717	23.1912	24.1738	24.3247	23.8062	23.8802	23.9572	24.0774	24.3522	24.4717	23.1912	24.1738	24.3247	S	2	1	1.49922e-213	248.67	242.73	133.47	0.35497	251130000	82	0.0281923	0.140633	0.419255	3.36429	0.967771	0.980277	0.0153904	0.0429882	Q9GZR7	82	Q9GZR7	Q9GZR7	ATP-dependent RNA helicase DDX24	DDX24	SLFSKEAPKRKAQAVSEEEEEEEGKSSSPKK	sp|Q9GZR7|DDX24_HUMAN ATP-dependent RNA helicase DDX24 OS=Homo sapiens GN=DDX24 PE=1 SV=1	1;2	2483	0.130964	-0.182298	0.288291	0.197689
24.7622	23.8464	23.8785	24.0457	24.7856	23.1929	24.8697	25.9468	24.5556	24.7622	23.8464	23.8785	24.0457	24.7856	23.1929	24.8697	25.9468	24.5556	S	3	1	2.33592e-84	197.43	120.24	47.712	0.089319	251060000	77	0.792787	0.884234	-0.154261	-0.280803	0.136486	0.288824	0.961693	1.85946	Q15061	77	Q15061	Q15061	WD repeat-containing protein 43	WDR43	CTCLAWAPARLQAKESPQRKKRKSEAVGMSN	sp|Q15061|WDR43_HUMAN WD repeat-containing protein 43 OS=Homo sapiens GN=WDR43 PE=1 SV=3	1	1318	-0.134845	-0.350746	-0.0194159	1.31244
23.8857	23.9626	23.4382	24.5523	25.2195	25.0418	24.9652	25.2301	25.2606	23.8857	23.9626	23.4382	24.5523	25.2195	25.0418	24.9652	25.2301	25.2606	S	2	1	1.80819e-92	194.53	156.56	194.53	-0.0034307	250720000	2047	0.0103545	0.0816743	1.17569	4.558	0.0018037	0.0237908	1.38976	7.37274	Q9UPU5	2047	Q9UPU5	Q9UPU5	Ubiquitin carboxyl-terminal hydrolase 24	USP24	WNAYMLFYQRVSDQNSPVLPKKSRVSVVRQE	sp|Q9UPU5|UBP24_HUMAN Ubiquitin carboxyl-terminal hydrolase 24 OS=Homo sapiens GN=USP24 PE=1 SV=3	1	2928	0.494046	0.551971	0.681641	0.83779
24.871	24.493	24.3946	23.6368	23.6725	24.6554	24.6373	24.9485	25.5406	24.871	24.493	24.3946	23.6368	23.6725	24.6554	24.6373	24.9485	25.5406	S	2	0.999323	1.26266e-41	163.45	137.55	84.615	0.1035	250680000	331	0.17576	0.393558	-0.597964	-1.64285	0.20578	0.370141	0.455908	1.50908	P49585	331	P49585	P49585	Choline-phosphate cytidylyltransferase A	PCYT1A	PKQSPSSSPTRERSPSPSFRWPFSGKTSPPC	sp|P49585|PCY1A_HUMAN Choline-phosphate cytidylyltransferase A OS=Homo sapiens GN=PCYT1A PE=1 SV=2	1;2	849	0.367586	0.0911417	-0.96555	0.364767
22.4713	22.8567	22.6411	21.6062	22.8199	21.3976	20.6988	NaN	22.5565	22.4713	22.8567	22.6411	21.6062	22.8199	21.3976	20.6988	19.3289	22.5565	S	2	0.999998	1.60847e-49	149.09	125.41	124.18	-0.76401	249520000	519	0.192899	0.413836	-0.715103	-1.56384	0.129388	0.280777	-1.79495	-1.90569	O00567	519	O00567	O00567	Nucleolar protein 56	NOP56	SKPKKKKSFSKEELMSSDLEETAGSTSIPKR	sp|O00567|NOP56_HUMAN Nucleolar protein 56 OS=Homo sapiens GN=NOP56 PE=1 SV=4	1;2	112	0.0699437	-0.188996	-0.785047	-1.60595
24.4931	23.7828	23.3102	22.6802	25.4437	23.1532	25.2365	26.0332	24.1125	24.4931	23.7828	23.3102	22.6802	25.4437	23.1532	25.2365	26.0332	24.1125	S	2	1	7.24573e-19	150.18	97.24	131.45	-0.18338	249500000	5077	0.916212	0.95856	-0.103045	-0.112009	0.125396	0.276187	1.2654	1.93291	Q09666	5077	Q09666	Q09666	Neuroblast differentiation-associated protein AHNAK	AHNAK	VNIAGPDAALKVDVKSPKTKKTMFGKMYFPD	sp|Q09666|AHNK_HUMAN Neuroblast differentiation-associated protein AHNAK OS=Homo sapiens GN=AHNAK PE=1 SV=2	1	1121	-0.0563278	-0.358479	-0.0467173	1.62388
22.4549	22.8143	25.2754	25.4843	24.7947	25.6343	25.273	24.2611	22.9307	22.4549	22.8143	25.2754	25.4843	24.7947	25.6343	25.273	24.2611	22.9307	S	3	0.999767	1.21737e-15	83.162	77.369	55.714	0.56107	248410000	281	0.124621	0.324212	1.78961	1.93829	0.596994	0.726232	0.640109	0.573524	Q8NC44	281	Q8NC44	Q8NC44	Protein FAM134A	FAM134A	KNAPPGGDEPLAETESESEAELAGFSPVVDV	sp|Q8NC44|F134A_HUMAN Protein FAM134A OS=Homo sapiens GN=FAM134A PE=1 SV=3	2;3	1901	0.581621	0.497471	1.20799	0.142638
NaN	23.718	23.4781	24.1369	24.0532	24.6503	24.7969	24.9434	24.8487	19.4783	23.718	23.4781	24.1369	24.0532	24.6503	24.7969	24.9434	24.8487	S	2	0.992968	0	366.96	328.09	354.61	0.070431	248390000	357	0.212675	0.433903	2.05531	1.48119	0.127603	0.278701	2.63817	1.91774	Q52LW3	357	Q52LW3	Q52LW3	Rho GTPase-activating protein 29	ARHGAP29	AKSSMFRAEEEHLSSSGGLAKNLNKQLEKKR	sp|Q52LW3|RHG29_HUMAN Rho GTPase-activating protein 29 OS=Homo sapiens GN=ARHGAP29 PE=1 SV=2	1	1444	0.0915165	0.591997	1.96379	2.04618
24.1515	23.9735	23.572	23.6247	23.864	24.121	24.1574	24.0682	25.9557	24.1515	23.9735	23.572	23.6247	23.864	24.121	24.1574	24.0682	25.9557	S	2	1	1.37437e-35	156.52	128.54	56.951	0.22952	247180000	58	0.902759	0.951879	-0.0290674	-0.130111	0.264235	0.436722	0.82814	1.29748	Q9H6F5	58	Q9H6F5	Q9H6F5	Coiled-coil domain-containing protein 86	CCDC86	REPGSPPSVQRAGLGSPERPPKTSPGSPRLQ	sp|Q9H6F5|CCD86_HUMAN Coiled-coil domain-containing protein 86 OS=Homo sapiens GN=CCDC86 PE=1 SV=1	1;3	2551	-0.587928	-1.03852	0.558861	1.86666
25.2574	24.2616	24.3713	24.2548	23.8638	24.3155	24.2873	24.1807	20.2392	25.2574	24.2616	24.3713	24.2548	23.8638	24.3155	24.2873	24.1807	20.2392	Y	2	0.994419	3.83171e-223	233.26	205.41	224.64	-0.54446	247110000	849	0.23277	0.457477	-0.48546	-1.40482	0.275433	0.448638	-1.72774	-1.26227	Q13523	849	Q13523	Q13523	Serine/threonine-protein kinase PRP4 homolog	PRPF4B	DFGSASHVADNDITPYLVSRFYRAPEIIIGK	sp|Q13523|PRP4B_HUMAN Serine/threonine-protein kinase PRP4 homolog OS=Homo sapiens GN=PRPF4B PE=1 SV=3	1	1210	-0.12058	-0.473468	-0.36488	-1.25427
24.9275	24.9841	25.1402	24.4121	24.4016	24.5241	24.583	23.7849	24.8213	24.9275	24.9841	25.1402	24.4121	24.4016	24.5241	24.583	23.7849	24.8213	S	2	1	4.55523e-52	157.91	127.51	142.39	-0.20329	246480000	468	0.00156955	0.0330386	-0.571344	-7.64911	0.124142	0.274067	-0.620893	-1.94165	Q96D46	468	Q96D46	Q96D46	60S ribosomal export protein NMD3	NMD3	RKNVNIYRDSAIPVESDTDDEGAPRISLAEM	sp|Q96D46|NMD3_HUMAN 60S ribosomal export protein NMD3 OS=Homo sapiens GN=NMD3 PE=1 SV=1	1;2	2165	-0.186476	-0.439762	-0.384869	-0.181132
24.7938	24.4577	25.4156	24.3246	23.9673	23.9019	25.0302	24.9848	24.2642	24.7938	24.4577	25.4156	24.3246	23.9673	23.9019	25.0302	24.9848	24.2642	S	2	0.999062	3.21145e-48	169.89	169.89	126.34	-0.86479	245000000	248	0.0563145	0.2075	-0.824437	-2.66129	0.747278	0.828179	-0.129322	-0.345278	Q96ST2	248	Q96ST2	Q96ST2	Protein IWS1 homolog	IWS1	QASDSENEELPKPRISDSESEDPPRHQASDS	sp|Q96ST2|IWS1_HUMAN Protein IWS1 homolog OS=Homo sapiens GN=IWS1 PE=1 SV=2	1;2	2308	-0.041132	-0.554841	-0.783305	0.425519
25.2717	24.2196	24.2466	23.925	24.2644	22.4901	25.2672	24.8456	25.2933	25.2717	24.2196	24.2466	23.925	24.2644	22.4901	25.2672	24.8456	25.2933	S	2	1	3.99574e-05	108.91	99.806	108.91	0.036131	244730000	636	0.18894	0.408983	-1.01948	-1.58143	0.21272	0.378714	0.556046	1.48101	Q8IYB3	636	Q8IYB3	Q8IYB3	Serine/arginine repetitive matrix protein 1	SRRM1	PKRRASPSPPPKRRVSHSPPPKQRSSPVTKR	sp|Q8IYB3|SRRM1_HUMAN Serine/arginine repetitive matrix protein 1 OS=Homo sapiens GN=SRRM1 PE=1 SV=2	2	1823	0.538551	0.248733	-1.55803	0.307313
22.0331	22.2565	21.7102	21.8434	22.5922	22.6142	22.1412	22.1943	21.7297	22.0331	22.2565	21.7102	21.8434	22.5922	22.6142	22.1412	22.1943	21.7297	S	2	1	5.08687e-153	212.05	193.74	138.55	0.30297	244610000	260	0.306584	0.524136	0.349989	1.17104	0.924417	0.95316	0.0218258	0.100991	Q8IYB3	260	Q8IYB3	Q8IYB3	Serine/arginine repetitive matrix protein 1	SRRM1	LKVPKPEPIPEPKEPSPEKNSKKEKEKEKTR	sp|Q8IYB3|SRRM1_HUMAN Serine/arginine repetitive matrix protein 1 OS=Homo sapiens GN=SRRM1 PE=1 SV=2	1	1823	0.538551	0.248733	-0.188562	-0.226907
22.0183	22.6492	22.8029	24.1231	22.8558	23.0908	22.9	23.273	22.6609	22.0183	22.6492	22.8029	24.1231	22.8558	23.0908	22.9	23.273	22.6609	S	4	0.999999	8.96502e-39	108.32	97.512	108.32	-1.6302	244230000	125	0.131046	0.331942	0.866448	1.89465	0.203011	0.367402	0.454507	1.52055	P06748	125	P06748	P06748	Nucleophosmin	NPM1	HISGQHLVAVEEDAESEDEEEEDVKLLSISG	sp|P06748|NPM_HUMAN Nucleophosmin OS=Homo sapiens GN=NPM1 PE=1 SV=2	1	490	-0.440037	-0.643746	1.30649	1.09825
24.2067	24.4147	24.1033	23.9479	23.3241	23.6354	NaN	23.7346	23.5345	24.2067	24.4147	24.1033	23.9479	23.3241	23.6354	18.2886	23.7346	23.5345	S	2	0.999413	1.24258e-235	229.78	210.06	229.78	-0.08465	243880000	77	0.0400022	0.169398	-0.605754	-2.99847	0.251839	0.424146	-2.389	-1.33819	Q7Z5K2	77	Q7Z5K2	Q7Z5K2	Wings apart-like protein homolog	WAPAL	PKVEEESTGDPFGFDSDDESLPVSSKNLAQV	sp|Q7Z5K2|WAPL_HUMAN Wings apart-like protein homolog OS=Homo sapiens GN=WAPL PE=1 SV=1	1	1714	0.0830053	-0.136943	-0.688759	-2.25206
24.8999	25.3304	24.6385	24.6412	24.8202	24.9874	23.8713	24.1409	24.004	24.8999	25.3304	24.6385	24.6412	24.8202	24.9874	23.8713	24.1409	24.004	S	2	0.99293	7.21337e-38	159.5	126.4	159.5	0.21992	243450000	1163	0.567706	0.733423	-0.139994	-0.62189	0.011707	0.0679758	-0.950848	-4.39826	Q9BQG0	1163	Q9BQG0	Q9BQG0	Myb-binding protein 1A	MYBBP1A	KLEKKDAKEIPSATQSPISKKRKKKGFLPET	sp|Q9BQG0|MBB1A_HUMAN Myb-binding protein 1A OS=Homo sapiens GN=MYBBP1A PE=1 SV=2	1;2	2358	-0.288671	-0.715969	0.148677	-0.234879
24.4888	24.3347	23.8353	24.3763	24.3618	24.6589	24.4297	23.9748	24.5265	24.4888	24.3347	23.8353	24.3763	24.3618	24.6589	24.4297	23.9748	24.5265	S	2	1	2.51362e-193	233.78	221.42	46.926	0.52703	242850000	2	0.325373	0.538742	0.246041	1.12012	0.745238	0.826891	0.0906849	0.348207	Q13177	2	Q13177	Q13177	Serine/threonine-protein kinase PAK 2;PAK-2p27;PAK-2p34	PAK2	______________MSDNGELEDKPPAPPVR	sp|Q13177|PAK2_HUMAN Serine/threonine-protein kinase PAK 2 OS=Homo sapiens GN=PAK2 PE=1 SV=3	1	1169	0.239498	0.0195471	0.00654284	0.0711377
23.2773	23.6328	23.484	23.2979	23.6976	23.5729	23.6399	NaN	24.0159	23.2773	23.6328	23.484	23.2979	23.6976	23.5729	23.6399	18.5428	24.0159	T	2	0.993581	1.07929e-18	106.99	99.543	82.586	-0.11474	242840000	866	0.729651	0.842467	0.0581023	0.370709	0.473217	0.624022	-1.39848	-0.790972	Q9UQ35	866	Q9UQ35	Q9UQ35	Serine/arginine repetitive matrix protein 2	SRRM2	RQGSITSPQANEQSVTPQRRSCFESSPDPEL	sp|Q9UQ35|SRRM2_HUMAN Serine/arginine repetitive matrix protein 2 OS=Homo sapiens GN=SRRM2 PE=1 SV=2	1;2	2936	0.19416	0.200354	-0.136058	-1.59883
24.4951	23.8702	23.7531	24.9951	24.7334	24.5158	23.6956	24.1845	24.2615	24.4951	23.8702	23.7531	24.9951	24.7334	24.5158	23.6956	24.1845	24.2615	S	2	1	4.16583e-52	163.8	130.12	147.07	-0.74107	242650000	38	0.0577775	0.210421	0.708672	2.63673	0.979944	0.987704	0.00777181	0.0267457	P16949	38	P16949	P16949	Stathmin	STMN1	ILSPRSKESVPEFPLSPPKKKDLSLEEIQKK	sp|P16949|STMN1_HUMAN Stathmin OS=Homo sapiens GN=STMN1 PE=1 SV=3	1	596	0.416726	0.376006	0.291946	-0.368234
NaN	24.4404	NaN	25.1952	24.9935	25.3272	25.1578	25.1343	25.3022	18.2489	24.4404	18.7171	25.1952	24.9935	25.3272	25.1578	25.1343	25.3022	S	2	1	6.29569e-47	163.46	130.57	119.05	-0.23479	242040000	1029	0.0776511	0.246478	4.70317	2.36014	0.0763831	0.203317	4.72931	2.37525	Q52LW3	1029	Q52LW3	Q52LW3	Rho GTPase-activating protein 29	ARHGAP29	KIRPVSLPVDRLLLASPPNERNGRNMGNVNL	sp|Q52LW3|RHG29_HUMAN Rho GTPase-activating protein 29 OS=Homo sapiens GN=ARHGAP29 PE=1 SV=2	1	1444	0.0915165	0.591997	4.61166	4.13732
23.8675	24.1293	24.1543	24.08	24.516	24.9353	25.1828	24.9326	25.5104	23.8675	24.1293	24.1543	24.08	24.516	24.9353	25.1828	24.9326	25.5104	S	2	1	0.0232147	60.102	23.636	41.117	0.21077	241860000	429	0.155638	0.368292	0.460059	1.74657	0.00371744	0.034941	1.15823	6.07149	Q8IYB3	429	Q8IYB3	Q8IYB3	Serine/arginine repetitive matrix protein 1	SRRM1	SPTPQQSNRTRKSRVSVSPGRTSGKVTKHKG	sp|Q8IYB3|SRRM1_HUMAN Serine/arginine repetitive matrix protein 1 OS=Homo sapiens GN=SRRM1 PE=1 SV=2	2	1823	0.538551	0.248733	-0.0784922	0.909494
23.8675	24.1293	24.1543	24.08	24.516	24.9353	25.1828	24.9326	25.5104	23.8675	24.1293	24.1543	24.08	24.516	24.9353	25.1828	24.9326	25.5104	S	2	1	1.38282e-29	140.35	109.12	41.117	0.21077	241860000	431	0.155638	0.368292	0.460059	1.74657	0.00371744	0.034941	1.15823	6.07149	Q8IYB3	431	Q8IYB3	Q8IYB3	Serine/arginine repetitive matrix protein 1	SRRM1	TPQQSNRTRKSRVSVSPGRTSGKVTKHKGTE	sp|Q8IYB3|SRRM1_HUMAN Serine/arginine repetitive matrix protein 1 OS=Homo sapiens GN=SRRM1 PE=1 SV=2	1;2	1823	0.538551	0.248733	-0.0784922	0.909494
22.4549	22.8143	25.2754	25.4843	24.7947	25.6343	25.273	24.2611	22.9307	22.4549	22.8143	25.2754	25.4843	24.7947	25.6343	25.273	24.2611	22.9307	T	3	0.999856	1.21737e-15	83.162	77.369	64.645	0.38673	241380000	279	0.124621	0.324212	1.78961	1.93829	0.596994	0.726232	0.640109	0.573524	Q8NC44	279	Q8NC44	Q8NC44	Protein FAM134A	FAM134A	QGKNAPPGGDEPLAETESESEAELAGFSPVV	sp|Q8NC44|F134A_HUMAN Protein FAM134A OS=Homo sapiens GN=FAM134A PE=1 SV=3	2;3	1901	0.581621	0.497471	1.20799	0.142638
25.1189	24.9354	24.6749	24.2021	24.7688	24.564	24.4331	24.3691	24.2929	25.1189	24.9354	24.6749	24.2021	24.7688	24.564	24.4331	24.3691	24.2929	S	2	1	7.51491e-08	117.94	81.523	44.318	0.42652	240600000	215	0.130671	0.331893	-0.398076	-1.89713	0.0156812	0.0802761	-0.544669	-4.03403	O95391	215	O95391	O95391	Pre-mRNA-splicing factor SLU7	SLU7	LQEELASGKLVEQANSPKHQWGEEEPNSQME	sp|O95391|SLU7_HUMAN Pre-mRNA-splicing factor SLU7 OS=Homo sapiens GN=SLU7 PE=1 SV=2	1	402	0.425418	0.287658	-0.823495	-0.832327
25.2633	25.417	24.4716	NaN	24.4219	24.4578	24.5074	24.4464	24.6063	25.2633	25.417	24.4716	18.6656	24.4219	24.4578	24.5074	24.4464	24.6063	S	2	0.97143	6.02971e-153	213.94	192.1	197.75	0.84355	240010000	162	0.262745	0.486695	-2.53548	-1.30228	0.148134	0.304481	-0.530567	-1.78893	Q9Y6M1	162	Q9Y6M1	Q9Y6M1	Insulin-like growth factor 2 mRNA-binding protein 2	IGF2BP2	NYSFKISYIPDEEVSSPSPPQRAQRGDHSSR	sp|Q9Y6M1|IF2B2_HUMAN Insulin-like growth factor 2 mRNA-binding protein 2 OS=Homo sapiens GN=IGF2BP2 PE=1 SV=2	1;2	3063	-0.296991	-0.172881	-2.23849	-0.357686
24.765	24.3375	24.2679	23.4092	23.6725	24.4333	24.845	24.9485	25.4492	24.765	24.3375	24.2679	23.4092	23.6725	24.4333	24.845	24.9485	25.4492	S	2	1	1.26266e-41	163.45	137.55	156.02	-0.072217	239890000	329	0.14669	0.356064	-0.618495	-1.79735	0.0619698	0.178397	0.624077	2.57014	P49585	329	P49585	P49585	Choline-phosphate cytidylyltransferase A	PCYT1A	ISPKQSPSSSPTRERSPSPSFRWPFSGKTSP	sp|P49585|PCY1A_HUMAN Choline-phosphate cytidylyltransferase A OS=Homo sapiens GN=PCYT1A PE=1 SV=2	1;2	849	0.367586	0.0911417	-0.986081	0.532936
24.3021	24.9787	25.1539	24.0926	24.472	24.7944	24.5926	24.446	24.7363	24.3021	24.9787	25.1539	24.0926	24.472	24.7944	24.5926	24.446	24.7363	S	2	1	4.03742e-17	141.71	117.56	106.49	0.12418	239840000	1004	0.337682	0.550028	-0.358565	-1.0882	0.465511	0.616969	-0.21989	-0.805843	Q9UKV3	1004	Q9UKV3	Q9UKV3	Apoptotic chromatin condensation inducer in the nucleus	ACIN1	VSITIDDPVRTAQVPSPPRGKISNIVHISNL	sp|Q9UKV3|ACINU_HUMAN Apoptotic chromatin condensation inducer in the nucleus OS=Homo sapiens GN=ACIN1 PE=1 SV=2	1	2876	0.0171684	-0.00803947	-0.375733	-0.21185
22.1794	21.6836	21.605	24.5225	24.673	23.8795	24.418	23.6738	24.2166	22.1794	21.6836	21.605	24.5225	24.673	23.8795	24.418	23.6738	24.2166	S	2	0.99779	1.60714e-120	195.18	165.6	195.18	0.23842	239690000	1256	0.00110889	0.0287367	2.53567	8.38072	0.00133908	0.0205829	2.28015	7.97604	P46821	1256	P46821	P46821	Microtubule-associated protein 1B;MAP1B heavy chain;MAP1 light chain LC1	MAP1B	DSISAVSSEKVSPSKSPSLSPSPPSPLEKTP	sp|P46821|MAP1B_HUMAN Microtubule-associated protein 1B OS=Homo sapiens GN=MAP1B PE=1 SV=2	2;3;4	819	2.18439	2.3644	0.351283	-0.0842581
24.2396	24.0902	25.5702	24.3408	24.3977	25.1546	24.2135	22.2724	24.2292	24.2396	24.0902	25.5702	24.3408	24.3977	25.1546	24.2135	22.2724	24.2292	S	3	0.999252	7.98394e-44	131.23	120.83	131.23	-0.15044	239480000	316	0.996807	0.998078	-0.00229327	-0.00425769	0.256211	0.427837	-1.06165	-1.32361	Q9NY61	316	Q9NY61	Q9NY61	Protein AATF	AATF	PDTRYLVDGTKPNAGSEEISSEDDELVEEKK	sp|Q9NY61|AATF_HUMAN Protein AATF OS=Homo sapiens GN=AATF PE=1 SV=1	3	2731	-0.133211	-0.434965	0.130918	-0.626685
21.8777	20.7498	21.5275	21.43	22.0584	21.8033	21.7911	22.2264	22.3282	21.8777	20.7498	21.5275	21.43	22.0584	21.8033	21.7911	22.2264	22.3282	T	2	1	0.000564975	77.062	66.407	45.077	-0.0021856	238940000	614	0.375102	0.585079	0.378909	0.997207	0.120971	0.269941	0.730241	1.96419	Q8IYB3	614	Q8IYB3	Q8IYB3	Serine/arginine repetitive matrix protein 1	SRRM1	PIQRRYSPSPPPKRRTASPPPPPKRRASPSP	sp|Q8IYB3|SRRM1_HUMAN Serine/arginine repetitive matrix protein 1 OS=Homo sapiens GN=SRRM1 PE=1 SV=2	2	1823	0.538551	0.248733	-0.159642	0.481507
23.1385	22.6939	22.4698	24.1646	24.0975	24.6242	25.1761	24.869	25.6171	23.1385	22.6939	22.4698	24.1646	24.0975	24.6242	25.1761	24.869	25.6171	S	2	0.999009	0	294.99	256.21	171.83	0.22458	238660000	23	0.00400997	0.0490984	1.52805	5.94733	0.00111018	0.0185843	2.45333	8.37818	Q9UNE7	23	Q9UNE7	Q9UNE7	E3 ubiquitin-protein ligase CHIP	STUB1	EGGARLGAGGGSPEKSPSAQELKEQGNRLFV	sp|Q9UNE7|CHIP_HUMAN E3 ubiquitin-protein ligase CHIP OS=Homo sapiens GN=STUB1 PE=1 SV=2	1;2	2908	1.36255	1.01086	0.165503	1.44247
23.3523	23.0789	23.4306	22.6396	23.0585	22.8644	23.9001	23.696	23.8765	23.3523	23.0789	23.4306	22.6396	23.0585	22.8644	23.9001	23.696	23.8765	S	3	0.99979	1.33769e-99	200.58	164.06	139.46	0.094148	238380000	304	0.0549294	0.203832	-0.4331	-2.68523	0.0125418	0.0703086	0.536972	4.31043	Q8TAQ2	304	Q8TAQ2	Q8TAQ2	SWI/SNF complex subunit SMARCC2	SMARCC2	RDKKGGNYKKRKRSPSPSPTPEAKKKNAKKG	sp|Q8TAQ2|SMRC2_HUMAN SWI/SNF complex subunit SMARCC2 OS=Homo sapiens GN=SMARCC2 PE=1 SV=1	1;2	1956	0.200528	-0.00354258	-0.633628	0.540515
24.2973	23.3082	23.9323	24.9867	25.0121	25.1367	23.3629	25.3861	25.0815	24.2973	23.3082	23.9323	24.9867	25.0121	25.1367	23.3629	25.3861	25.0815	S	2	0.977811	0	318.51	306.59	318.51	-0.17904	237560000	510	0.0148461	0.0969941	1.19926	4.10057	0.331912	0.499747	0.764238	1.10303	Q9Y6G9	510	Q9Y6G9	Q9Y6G9	Cytoplasmic dynein 1 light intermediate chain 1	DYNC1LI1	VHAELDRITRKPVTVSPTTPTSPTEGEAS__	sp|Q9Y6G9|DC1L1_HUMAN Cytoplasmic dynein 1 light intermediate chain 1 OS=Homo sapiens GN=DYNC1LI1 PE=1 SV=3	1;2	3060	0.271941	0.0650091	0.92732	0.699229
25.7309	25.771	NaN	25.1615	24.175	24.3587	23.3731	23.1886	23.7665	25.7309	25.771	20.0165	25.1615	24.175	24.3587	23.3731	23.1886	23.7665	S	2	0.886289	1.71643e-11	122.12	100.12	100.43	-0.1127	237280000	22	0.72676	0.840967	0.725587	0.374908	0.846326	0.901867	-0.396715	-0.206719	P02545	22	P02545	P02545	Prelamin-A/C;Lamin-A/C	LMNA	RRATRSGAQASSTPLSPTRITRLQEKEDLQE	sp|P02545|LMNA_HUMAN Prelamin-A/C OS=Homo sapiens GN=LMNA PE=1 SV=1	1;2	456	-0.38762	-0.134497	1.11321	-0.262218
20.2471	20.3033	20.9316	24.3185	24.4066	24.9807	25.0888	25.4052	25.5643	20.2471	20.3033	20.9316	24.3185	24.4066	24.9807	25.0888	25.4052	25.5643	T	3	0.788587	6.5806e-27	116.98	116.98	69.444	-0.51941	236650000	289	0.00017476	0.0142443	4.07461	13.4893	4.83636e-05	0.00642562	4.85876	18.6786	Q96KN1	289	Q96KN1	Q96KN1	Protein FAM84B	FAM84B	HPAEPEEGDSNVARTTPPPGRPPAPSSEEED	sp|Q96KN1|FA84B_HUMAN Protein FAM84B OS=Homo sapiens GN=FAM84B PE=1 SV=1	1	2242	1.13635	1.53102	2.93826	3.32773
24.0841	24.0788	23.5262	23.8559	24.048	23.7971	24.0673	24.3328	24.5267	24.0841	24.0788	23.5262	23.8559	24.048	23.7971	24.0673	24.3328	24.5267	S	2	0.999926	3.69811e-18	136.38	111.03	77.279	0.16672	234990000	780	0.984974	0.993199	0.00400734	0.020037	0.144624	0.29883	0.412619	1.80954	Q9UQ35	780	Q9UQ35	Q9UQ35	Serine/arginine repetitive matrix protein 2	SRRM2	PRSKAKSRLSLRRSLSGSSPCPKQKSQTPPR	sp|Q9UQ35|SRRM2_HUMAN Serine/arginine repetitive matrix protein 2 OS=Homo sapiens GN=SRRM2 PE=1 SV=2	1;2;3	2936	0.19416	0.200354	-0.190153	0.212264
23.1807	23.4936	23.2753	22.4285	22.631	23.3614	23.8745	24.8181	24.9122	23.1807	23.4936	23.2753	22.4285	22.631	23.3614	23.8745	24.8181	24.9122	S	2	1	2.33284e-53	171.04	158.62	49.482	-0.019088	234800000	465	0.162502	0.376792	-0.50962	-1.70968	0.0239797	0.101759	1.21839	3.54156	Q8IYB3	465	Q8IYB3	Q8IYB3	Serine/arginine repetitive matrix protein 1	SRRM1	SPSPAPKPRKVELSESEEDKGGKMAAADSVQ	sp|Q8IYB3|SRRM1_HUMAN Serine/arginine repetitive matrix protein 1 OS=Homo sapiens GN=SRRM1 PE=1 SV=2	1;2	1823	0.538551	0.248733	-1.04817	0.969654
24.7344	24.8777	24.462	24.1324	24.1086	24.2706	24.5241	24.4796	25.3704	24.7344	24.8777	24.462	24.1324	24.1086	24.2706	24.5241	24.4796	25.3704	S	2	1	3.66734e-05	120.55	32.776	120.55	-0.66838	233890000	2032	0.0168538	0.104016	-0.5209	-3.94747	0.766493	0.843913	0.0999425	0.31786	Q9UQ35	2032	Q9UQ35	Q9UQ35	Serine/arginine repetitive matrix protein 2	SRRM2	RSRSRTPPAIRRRSRSRTPLLPRKRSRSRSP	sp|Q9UQ35|SRRM2_HUMAN Serine/arginine repetitive matrix protein 2 OS=Homo sapiens GN=SRRM2 PE=1 SV=2	2	2936	0.19416	0.200354	-0.715061	-0.100412
24.7344	24.8777	24.462	24.1324	24.1086	24.2706	24.5241	24.4796	25.3704	24.7344	24.8777	24.462	24.1324	24.1086	24.2706	24.5241	24.4796	25.3704	T	2	1	3.66734e-05	120.55	32.776	120.55	-0.66838	233890000	2034	0.0168538	0.104016	-0.5209	-3.94747	0.766493	0.843913	0.0999425	0.31786	Q9UQ35	2034	Q9UQ35	Q9UQ35	Serine/arginine repetitive matrix protein 2	SRRM2	RSRTPPAIRRRSRSRTPLLPRKRSRSRSPLA	sp|Q9UQ35|SRRM2_HUMAN Serine/arginine repetitive matrix protein 2 OS=Homo sapiens GN=SRRM2 PE=1 SV=2	2	2936	0.19416	0.200354	-0.715061	-0.100412
24.6413	24.4287	24.4148	23.9896	24.9854	NaN	25.2651	24.984	24.9085	24.6413	24.4287	24.4148	23.9896	24.9854	17.8148	25.2651	24.984	24.9085	S	2	0.979631	1.27296e-47	162.93	136.66	136.7	-0.17627	233770000	283	0.376249	0.585982	-2.2317	-0.994545	0.0130698	0.0720676	0.557595	4.25844	P18583	283	P18583	P18583	Protein SON	SON	VEYQMKSVLKSVESTSPEPSKIMLVEPPVAK	sp|P18583|SON_HUMAN Protein SON OS=Homo sapiens GN=SON PE=1 SV=4	1	618	-0.0874535	-0.0185747	-2.14425	0.57617
24.4139	24.504	24.2735	24.8845	24.7176	24.769	24.4131	24.7442	24.8618	24.4139	24.504	24.2735	24.8845	24.7176	24.769	24.4131	24.7442	24.8618	S	2	0.999971	7.20688e-219	244.56	206.94	244.56	0.81718	233490000	1242	0.00915103	0.0762694	0.393225	4.72304	0.139977	0.292826	0.27591	1.83767	Q9UKA4	1242	Q9UKA4	Q9UKA4	A-kinase anchor protein 11	AKAP11	KVKNPCLNVQSQRSVSPTFLNPSDENLKTLC	sp|Q9UKA4|AKA11_HUMAN A-kinase anchor protein 11 OS=Homo sapiens GN=AKAP11 PE=1 SV=1	1	2866	0.437883	-0.751539	-0.0446572	1.02745
24.6351	24.9246	25.0847	24.3413	24.5118	19.6016	NaN	24.736	24.8	24.6351	24.9246	25.0847	24.3413	24.5118	19.6016	19.1856	24.736	24.8	S	2	1	0	336.23	308.73	282.41	0.33757	232730000	294	0.270378	0.493684	-2.06322	-1.27799	0.349608	0.51576	-1.97425	-1.05827	Q12888	294	Q12888	Q12888	Tumor suppressor p53-binding protein 1	TP53BP1	LSAQELMESGLQIQKSPEPEVLSTQEDLFDQ	sp|Q12888|TP53B_HUMAN Tumor suppressor p53-binding protein 1 OS=Homo sapiens GN=TP53BP1 PE=1 SV=2	1	1143	-0.298178	0.0117143	-1.76504	-1.98596
24.4762	24.4875	23.7647	24.4018	24.466	24.5117	24.7958	24.9206	25.2142	24.4762	24.4875	23.7647	24.4018	24.466	24.5117	24.7958	24.9206	25.2142	T	2	0.999998	4.03717e-75	184.21	169.01	184.21	-0.04483	231570000	620	0.419085	0.623403	0.217045	0.899833	0.0526953	0.162397	0.734075	2.72535	Q2M2I8	620	Q2M2I8	Q2M2I8	AP2-associated protein kinase 1	AAK1	TTPPPAVQGQKVGSLTPPSSPKTQRAGHRRI	sp|Q2M2I8|AAK1_HUMAN AP2-associated protein kinase 1 OS=Homo sapiens GN=AAK1 PE=1 SV=3	1;2	1408	0.209107	0.636402	0.00793807	0.0976731
23.6564	23.5175	23.725	23.4613	23.839	23.9413	25.2943	24.4552	26.0669	23.6564	23.5175	23.725	23.4613	23.839	23.9413	25.2943	24.4552	26.0669	S	2	1	1.58223e-18	134.49	105.53	117.2	-0.01373	231550000	333	0.510128	0.691677	0.114258	0.722214	0.0250698	0.104658	1.63922	3.49233	Q13671	333	Q13671	Q13671	Ras and Rab interactor 1	RIN1	SPSSSEEEGVPGSRGSPATSPHLGRRRPLLR	sp|Q13671|RIN1_HUMAN Ras and Rab interactor 1 OS=Homo sapiens GN=RIN1 PE=1 SV=4	1;2	1235	0.243759	-0.190564	-0.129501	1.82978
24.7017	22.8597	26.0314	23.7331	22.345	21.7351	25.974	23.4878	23.9787	24.7017	22.8597	26.0314	23.7331	22.345	21.7351	25.974	23.4878	23.9787	S	2	0.999999	3.67672e-05	120.54	82.813	120.54	0.17087	231460000	1842	0.152811	0.365458	-1.92654	-1.76227	0.968083	0.980277	-0.050794	-0.0425715	Q9UQ35	1842	Q9UQ35	Q9UQ35	Serine/arginine repetitive matrix protein 2	SRRM2	RQESSRTSSRRRRGRSRTPPTSRKRSRSRTS	sp|Q9UQ35|SRRM2_HUMAN Serine/arginine repetitive matrix protein 2 OS=Homo sapiens GN=SRRM2 PE=1 SV=2	2	2936	0.19416	0.200354	-2.1207	-0.251148
24.7017	22.8597	26.0314	23.7331	22.345	21.7351	25.974	23.4878	23.9787	24.7017	22.8597	26.0314	23.7331	22.345	21.7351	25.974	23.4878	23.9787	T	2	0.999509	3.67672e-05	120.54	82.813	107.11	0.83025	231460000	1844	0.152811	0.365458	-1.92654	-1.76227	0.968083	0.980277	-0.050794	-0.0425715	Q9UQ35	1844	Q9UQ35	Q9UQ35	Serine/arginine repetitive matrix protein 2	SRRM2	ESSRTSSRRRRGRSRTPPTSRKRSRSRTSPA	sp|Q9UQ35|SRRM2_HUMAN Serine/arginine repetitive matrix protein 2 OS=Homo sapiens GN=SRRM2 PE=1 SV=2	2	2936	0.19416	0.200354	-2.1207	-0.251148
23.307	23.2282	22.6544	24.1232	24.4396	24.3595	25.0718	24.4414	24.1013	23.307	23.2282	22.6544	24.1232	24.4396	24.3595	25.0718	24.4414	24.1013	S	2	1	2.0176e-10	108.71	91.277	80.706	0.041163	231140000	16	0.00535465	0.0562836	1.24425	5.49244	0.0136583	0.0740976	1.47496	4.20341	Q9BVG9	16	Q9BVG9	Q9BVG9	Phosphatidylserine synthase 2	PTDSS2	MRRGERRDAGGPRPESPVPAGRASLEEPPDG	sp|Q9BVG9|PTSS2_HUMAN Phosphatidylserine synthase 2 OS=Homo sapiens GN=PTDSS2 PE=1 SV=1	1	2408	1.10633	0.447069	0.137913	1.02789
21.8554	22.2359	22.0922	22.0996	22.0034	21.3506	21.7392	21.9715	21.4075	21.8554	22.2359	22.0922	22.0996	22.0034	21.3506	21.7392	21.9715	21.4075	S	3	0.999712	8.23089e-159	185.81	180.75	185.81	-0.26692	230740000	185	0.402585	0.608595	-0.243289	-0.935298	0.146884	0.302703	-0.355115	-1.79622	Q86XP3	185	Q86XP3	Q86XP3	ATP-dependent RNA helicase DDX42	DDX42	AGVVQEEEEDNLEYDSDGNPIAPTKKIIDPL	sp|Q86XP3|DDX42_HUMAN ATP-dependent RNA helicase DDX42 OS=Homo sapiens GN=DDX42 PE=1 SV=1	1	1772	0.00521501	-0.302115	-0.248504	-0.0529998
21.5476	21.5087	21.5171	22.6329	24.0743	23.8526	NaN	21.7375	23.5918	21.5476	21.5087	21.5171	22.6329	24.0743	23.8526	18.711	21.7375	23.5918	S	3	1	1.7057e-255	251.41	221.42	196.61	-0.47754	230590000	615	0.0112332	0.085389	1.99543	4.45156	0.906605	0.942429	-0.177712	-0.124931	Q9P2E9	615	Q9P2E9	Q9P2E9	Ribosome-binding protein 1	RRBP1	TESASVQGRNTDVAQSPEAPKQEAPAKKKSG	sp|Q9P2E9|RRBP1_HUMAN Ribosome-binding protein 1 OS=Homo sapiens GN=RRBP1 PE=1 SV=4	1	2785	0.783854	1.17926	1.21158	-1.35697
24.7419	26.0268	24.8763	24.1245	23.6673	24.3207	23.2734	22.4255	22.4199	24.7419	26.0268	24.8763	24.1245	23.6673	24.3207	23.2734	22.4255	22.4199	S	3	0.996421	1.21093e-69	150.77	128.07	129.03	-0.79951	230280000	338	0.0595053	0.214787	-1.17746	-2.60863	0.00722502	0.0510084	-2.50872	-5.0512	Q9UK58	338	Q9UK58	Q9UK58	Cyclin-L1	CCNL1	DGTPALSTLGGFSPASKPSSPREVKAEEKSP	sp|Q9UK58|CCNL1_HUMAN Cyclin-L1 OS=Homo sapiens GN=CCNL1 PE=1 SV=1	2;3	2862	0.510993	0.159228	-1.68845	-2.66795
24.773	24.9593	24.4	NaN	25.3223	NaN	24.4087	24.371	24.5566	24.773	24.9593	24.4	18.5121	25.3223	18.2982	24.4087	24.371	24.5566	S	2	0.854352	5.88358e-54	170.74	145.29	97.45	0.45603	229180000	9	0.158732	0.372617	-3.99985	-1.72973	0.201835	0.366824	-0.265301	-1.52547	P06454	9	P06454	P06454	Prothymosin alpha;Prothymosin alpha, N-terminally processed;Thymosin alpha-1	PTMA	_______MSDAAVDTSSEITTKDLKEKKEVV	sp|P06454|PTMA_HUMAN Prothymosin alpha OS=Homo sapiens GN=PTMA PE=1 SV=2	1;2	485	0.735636	-0.0459773	-4.73549	-0.219324
NaN	24.3029	24.1377	NaN	24.6139	24.8834	24.8284	24.0537	25.7722	18.3979	24.3029	24.1377	16.9789	24.6139	24.8834	24.8284	24.0537	25.7722	S	2	0.999916	2.11719e-82	190.57	176.64	190.57	-0.37293	227480000	1083	0.972034	0.987915	-0.120764	-0.0372991	0.263434	0.435725	2.60526	1.30006	Q9NYV4	1083	Q9NYV4	Q9NYV4	Cyclin-dependent kinase 12	CDK12	KETTSGTSTEPVKNSSPAPPQPAPGKVESGA	sp|Q9NYV4|CDK12_HUMAN Cyclin-dependent kinase 12 OS=Homo sapiens GN=CDK12 PE=1 SV=2	1	2741	-0.0197309	0.0150541	-0.101033	2.59021
24.8834	25.9778	26.1499	NaN	NaN	NaN	24.342	23.8235	NaN	24.8834	25.9778	26.1499	18.473	17.2973	17.9152	24.342	23.8235	18.8353	S	2	0.864835	3.11813e-238	247	222.44	201.48	0.030171	227050000	886	0.000118419	0.0135592	-7.77522	-14.8918	0.13735	0.289891	-3.33681	-1.85401	P07814	886	P07814	P07814	Bifunctional glutamate/proline--tRNA ligase;Glutamate--tRNA ligase;Proline--tRNA ligase	EPRS	EYIPGQPPLSQSSDSSPTRNSEPAGLETPEA	sp|P07814|SYEP_HUMAN Bifunctional glutamate/proline--tRNA ligase OS=Homo sapiens GN=EPRS PE=1 SV=5	1;2	501	0.25082	0.238643	-8.02604	-3.57545
22.5145	23.3976	23.4257	22.9451	23.6157	23.1466	22.52	22.8163	NaN	22.5145	23.3976	23.4257	22.9451	23.6157	23.1466	22.52	22.8163	18.9153	S	3	1	1.04408e-44	127.78	115.63	102.09	0.39923	226110000	580	0.74888	0.855849	0.123175	0.342981	0.258764	0.430724	-1.69542	-1.31522	Q12888	580	Q12888	Q12888	Tumor suppressor p53-binding protein 1	TP53BP1	DSILMNPAQDGEVQLSQNDDKTKGDDTDTRD	sp|Q12888|TP53B_HUMAN Tumor suppressor p53-binding protein 1 OS=Homo sapiens GN=TP53BP1 PE=1 SV=2	1	1143	-0.298178	0.0117143	0.421353	-1.70713
22.9196	26.0686	25.2302	23.2826	23.6237	23.4274	22.6511	23.2942	23.3153	22.9196	26.0686	25.2302	23.2826	23.6237	23.4274	22.6511	23.2942	23.3153	S	2	0.999368	1.96494e-52	165.51	148.93	83.499	0.55722	226060000	43	0.243196	0.466671	-1.2949	-1.36775	0.162445	0.322766	-1.65262	-1.70998	Q96BD0	43	Q96BD0	Q96BD0	Solute carrier organic anion transporter family member 4A1	SLCO4A1	PPSRRASPGTPLSPGSLRSAAHSPLDTSKQP	sp|Q96BD0|SO4A1_HUMAN Solute carrier organic anion transporter family member 4A1 OS=Homo sapiens GN=SLCO4A1 PE=1 SV=2	1;2	2144	-1.11148	-1.09345	-0.183418	-0.559165
25.0286	25.0321	24.9059	NaN	24.7795	24.8331	NaN	24.8908	21.2604	25.0286	25.0321	24.9059	17.8078	24.7795	24.8331	18.6267	24.8908	21.2604	S	3	1	6.82232e-27	116.44	107.62	116.44	0.75368	226000000	498	0.341681	0.553132	-2.51539	-1.07806	0.134868	0.286724	-3.39622	-1.86976	Q9H7N4	498	Q9H7N4	Q9H7N4	Splicing factor, arginine/serine-rich 19	SCAF1	RRKILTQRRERYRQRSPSPAPAPAPAAAAGP	sp|Q9H7N4|SFR19_HUMAN Splicing factor, arginine/serine-rich 19 OS=Homo sapiens GN=SCAF1 PE=1 SV=3	2	2568	0.102026	-0.0512896	-2.61741	-3.34493
25.0286	25.0321	24.9059	NaN	24.7795	24.8331	NaN	24.8908	21.2604	25.0286	25.0321	24.9059	19.1661	24.7795	24.8331	17.9904	24.8908	21.2604	S	3	1	6.82232e-27	116.44	107.62	116.44	0.75368	226000000	500	0.334327	0.547408	-2.06264	-1.0968	0.144513	0.298732	-3.60832	-1.8102	Q9H7N4	500	Q9H7N4	Q9H7N4	Splicing factor, arginine/serine-rich 19	SCAF1	KILTQRRERYRQRSPSPAPAPAPAAAAGPPT	sp|Q9H7N4|SFR19_HUMAN Splicing factor, arginine/serine-rich 19 OS=Homo sapiens GN=SCAF1 PE=1 SV=3	2	2568	0.102026	-0.0512896	-2.16467	-3.55703
22.9876	22.8977	22.8317	23.1621	25.6356	NaN	24.9037	26.2473	23.9837	22.9876	22.8977	22.8317	23.1621	25.6356	19.2778	24.9037	26.2473	23.9837	S	2	0.999929	2.18991e-50	172.56	48.696	172.56	-0.22852	225730000	443	0.913585	0.958145	-0.213851	-0.11554	0.0314613	0.119978	2.13919	3.24712	O76021	443	O76021	O76021	Ribosomal L1 domain-containing protein 1	RSL1D1	PEKKPKIKEEAVKEKSPSLGKKDARQTPKKP	sp|O76021|RL1D1_HUMAN Ribosomal L1 domain-containing protein 1 OS=Homo sapiens GN=RSL1D1 PE=1 SV=3	1	346	0.0320031	-0.242231	-0.245854	2.38142
20.6701	24.2081	24.3137	24.6512	24.6147	25.0552	24.7258	24.904	25.4162	20.6701	24.2081	24.3137	24.6512	24.6147	25.0552	24.7258	24.904	25.4162	S	2	0.999846	0.000220853	101.72	66.916	76.357	0.33623	225660000	32	0.22914	0.45314	1.70972	1.41812	0.183561	0.345547	1.95135	1.60594	Q7L4I2	32	Q7L4I2	Q7L4I2	Arginine/serine-rich coiled-coil protein 2	RSRC2	SPDRDKKKEQSEVSVSPRASKHHYSRSRSRS	sp|Q7L4I2|RSRC2_HUMAN Arginine/serine-rich coiled-coil protein 2 OS=Homo sapiens GN=RSRC2 PE=1 SV=1	1;2	1678	0.475851	-0.00501092	1.23387	1.95636
24.1667	24.2529	23.739	23.053	22.6282	22.4043	22.3279	22.319	22.4799	24.1667	24.2529	23.739	23.053	22.6282	22.4043	22.3279	22.319	22.4799	S	2	1	1.15928e-12	129.82	118.05	69.451	-0.47243	225520000	575	0.00540866	0.0564731	-1.35769	-5.47718	0.000555952	0.0139254	-1.67726	-10.028	Q9Y2W1	575	Q9Y2W1	Q9Y2W1	Thyroid hormone receptor-associated protein 3	THRAP3	SFSITREAQVNVRMDSFDEDLARPSGLLAQE	sp|Q9Y2W1|TR150_HUMAN Thyroid hormone receptor-associated protein 3 OS=Homo sapiens GN=THRAP3 PE=1 SV=2	1	2976	0.077947	-0.0861216	-1.43564	-1.59114
24.5787	24.7467	24.8401	24.8545	24.6241	24.893	24.6523	NaN	24.7622	24.5787	24.7467	24.8401	24.8545	24.6241	24.893	24.6523	18.7451	24.7622	S	2	0.995795	0.000103722	101.39	77.134	101.39	0.5184	224510000	312	0.577839	0.738711	0.0687014	0.604974	0.37113	0.537077	-2.00199	-1.00648	Q14669	312	Q14669	Q14669	E3 ubiquitin-protein ligase TRIP12	TRIP12	AKLASLRKSTKKRSESPPAELPSLRRSTRQK	sp|Q14669|TRIPC_HUMAN E3 ubiquitin-protein ligase TRIP12 OS=Homo sapiens GN=TRIP12 PE=1 SV=1	1	1275	-0.0169865	-0.10141	0.085688	-1.90058
24.3773	24.768	23.3889	24.711	24.2837	23.9705	24.1269	23.6351	23.3921	24.3773	24.768	23.3889	24.711	24.2837	23.9705	24.1269	23.6351	23.3921	S	3	0.99653	1.29785e-23	101.21	87.963	99.525	-0.65242	223050000	1413	0.771875	0.872063	0.143677	0.310234	0.37743	0.542526	-0.460025	-0.991814	Q02880	1413	Q02880	Q02880	DNA topoisomerase 2-beta	TOP2B	KASPITNDGEDEFVPSDGLDKDEYTFSPGKS	sp|Q02880|TOP2B_HUMAN DNA topoisomerase 2-beta OS=Homo sapiens GN=TOP2B PE=1 SV=3	1;2;3	1073	0.205774	0.258417	-0.0620966	-0.718441
24.5558	25.1106	24.6937	24.6305	24.843	25.3784	22.2967	23.3927	NaN	24.5558	25.1106	24.6937	24.6305	24.843	25.3784	22.2967	23.3927	17.9884	S	2	0.981175	3.06769e-58	170.77	115.51	170.77	-0.35387	222620000	145	0.587208	0.745126	0.163915	0.589508	0.0982119	0.240124	-3.56082	-2.14791	P29966	145	P29966	P29966	Myristoylated alanine-rich C-kinase substrate	MARCKS	ASSTSSPKAEDGATPSPSNETPKKKKKRFSF	sp|P29966|MARCS_HUMAN Myristoylated alanine-rich C-kinase substrate OS=Homo sapiens GN=MARCKS PE=1 SV=4	1;2	708	0.563501	0.644873	-0.399586	-4.20569
22.2753	25.7363	22.7822	21.9899	22.1285	22.1766	21.7787	NaN	21.3902	22.2753	25.7363	22.7822	21.9899	22.1285	22.1766	21.7787	18.1261	21.3902	T	3	0.977659	3.78478e-44	128.22	115.79	76.799	0.81606	222320000	173	0.237513	0.461225	-1.4996	-1.38776	0.116102	0.264374	-3.16623	-2.00011	Q13428	173	Q13428	Q13428	Treacle protein	TCOF1	RKSAEPSANTTLVSETEEEGSVPAFGAAAKP	sp|Q13428|TCOF_HUMAN Treacle protein OS=Homo sapiens GN=TCOF1 PE=1 SV=3	1;2	1197	-0.0694405	-0.46452	-1.43016	-2.70171
22.4463	23.5338	22.0768	22.2071	22.0828	23.7769	22.8273	22.7609	22.6423	22.4463	23.5338	22.0768	22.2071	22.0828	23.7769	22.8273	22.7609	22.6423	S	2	1	5.67844e-35	139.43	118.2	44.925	-0.16375	222260000	740	0.996466	0.998007	0.00329336	0.00471234	0.901837	0.938792	0.0578804	0.131353	Q9UKJ3	740	Q9UKJ3	Q9UKJ3	G patch domain-containing protein 8	GPATCH8	ADSERGPKPEPPGSGSPAPPRRRRRAQDDSQ	sp|Q9UKJ3|GPTC8_HUMAN G patch domain-containing protein 8 OS=Homo sapiens GN=GPATCH8 PE=1 SV=2	1;2	2871	-0.296157	-0.222796	0.29945	0.280676
25.2748	24.5876	25.1711	23.1097	24.2711	23.272	22.8244	22.2384	21.9217	25.2748	24.5876	25.1711	23.1097	24.2711	23.272	22.8244	22.2384	21.9217	S	3	1	1.90888e-140	185.83	181.03	123.52	1.0461	221910000	5	0.0256983	0.133883	-1.46025	-3.46509	0.00139603	0.0208053	-2.683	-7.88912	Q8IXU6	5	Q8IXU6	Q8IXU6	Solute carrier family 35 member F2	SLC35F2	___________MEADSPAGPGAPEPLAEGAA	sp|Q8IXU6|S35F2_HUMAN Solute carrier family 35 member F2 OS=Homo sapiens GN=SLC35F2 PE=1 SV=1	1	1812	-0.894227	-1.49159	-0.566025	-1.19142
24.7808	24.7279	24.6555	NaN	25.216	25.2476	24.1944	23.9467	24.0986	24.7808	24.7279	24.6555	18.2577	25.216	25.2476	24.1944	23.9467	24.0986	S	2	0.985878	1.20554e-12	128.95	109.69	113.76	0.25277	221340000	23	0.478789	0.669429	-1.8143	-0.780337	0.00135978	0.0207896	-0.641494	-7.94393	P20700	23	P20700	P20700	Lamin-B1	LMNB1	PPRMGSRAGGPTTPLSPTRLSRLQEKEELRE	sp|P20700|LMNB1_HUMAN Lamin-B1 OS=Homo sapiens GN=LMNB1 PE=1 SV=2	1;2	638	0.118947	0.0961075	-1.93325	-0.737602
23.3943	23.7438	23.398	23.603	24.081	23.8559	24.2677	24.4815	23.8474	23.3943	23.7438	23.398	23.603	24.081	23.8559	24.2677	24.4815	23.8474	S	2	0.999984	0	382.3	346.97	367.69	0.29668	221220000	1083	0.136961	0.340703	0.334623	1.85646	0.0351523	0.127439	0.686827	3.13097	Q9UQ35	1083	Q9UQ35	Q9UQ35	Serine/arginine repetitive matrix protein 2	SRRM2	RSDTSSPEVRQSHSESPSLQSKSQTSPKGGR	sp|Q9UQ35|SRRM2_HUMAN Serine/arginine repetitive matrix protein 2 OS=Homo sapiens GN=SRRM2 PE=1 SV=2	1	2936	0.19416	0.200354	0.140462	0.486473
24.403	24.2359	23.4368	24.191	23.3862	23.995	24.2637	23.7673	23.0268	24.403	24.2359	23.4368	24.191	23.3862	23.995	24.2637	23.7673	23.0268	S	2	0.999999	4.24552e-73	183.4	151.87	182.92	0.27104	221150000	1209	0.684696	0.810815	-0.167865	-0.436957	0.507701	0.653996	-0.339284	-0.726619	Q04637	1209	Q04637	Q04637	Eukaryotic translation initiation factor 4 gamma 1	EIF4G1	SRERPSQPEGLRKAASLTEDRDRGRDAVKRE	sp|Q04637|IF4G1_HUMAN Eukaryotic translation initiation factor 4 gamma 1 OS=Homo sapiens GN=EIF4G1 PE=1 SV=4	1	1085	-0.109719	-0.110234	-0.0581462	-0.22905
24.5127	24.2524	23.6739	NaN	19.3028	24.5532	24.3328	24.3006	23.6238	24.5127	24.2524	23.6739	17.1048	19.3028	24.5532	24.3328	24.3006	23.6238	S	3	1	0	285.82	268.17	210.32	-0.22552	220340000	218	0.160397	0.375402	-3.82604	-1.72082	0.866755	0.916584	-0.0606194	-0.178842	Q15019	218	Q15019	Q15019	Septin-2	2020-09-02	IEEHNIKIYHLPDAESDEDEDFKEQTRLLKA	sp|Q15019|SEPT2_HUMAN Septin-2 OS=Homo sapiens GN=SEPT2 PE=1 SV=1	1	1306	0.180087	-0.291422	-4.00613	0.230803
23.2206	23.2637	22.3271	23.0435	23.8761	25.706	24.6983	23.9323	24.4572	23.2206	23.2637	22.3271	23.0435	23.8761	25.706	24.6983	23.9323	24.4572	S	2	1	2.01454e-20	143.96	91.471	143.96	0.072956	219740000	597	0.206247	0.427542	1.27137	1.50716	0.0199103	0.0915602	1.42546	3.75213	Q8IYB3	597	Q8IYB3	Q8IYB3	Serine/arginine repetitive matrix protein 1	SRRM1	PSPPPRRRSPSPRRYSPPIQRRYSPSPPPKR	sp|Q8IYB3|SRRM1_HUMAN Serine/arginine repetitive matrix protein 1 OS=Homo sapiens GN=SRRM1 PE=1 SV=2	1	1823	0.538551	0.248733	0.732819	1.17672
24.9003	24.4429	25.0658	24.5595	24.1969	24.3356	23.7609	22.9247	24.0212	24.9003	24.4429	25.0658	24.5595	24.1969	24.3356	23.7609	22.9247	24.0212	S	3	1	1.00909e-109	177.79	155.97	162.92	0.018606	219740000	805	0.109674	0.302551	-0.438998	-2.05013	0.03135	0.119846	-1.23409	-3.25087	Q9BTC0	805	Q9BTC0	Q9BTC0	Death-inducer obliterator 1	DIDO1	KKTAPRQEAIPDLEDSPPVSDSEEQQESARA	sp|Q9BTC0|DIDO1_HUMAN Death-inducer obliterator 1 OS=Homo sapiens GN=DIDO1 PE=1 SV=5	1;2	2382	0.17807	-0.292072	-0.617068	-0.942017
25.0213	21.9248	24.0802	24.4996	24.1295	24.3342	24.9106	24.8816	25.0148	25.0213	21.9248	24.0802	24.4996	24.1295	24.3342	24.9106	24.8816	25.0148	S	2	0.999988	2.34643e-52	164.2	145.47	164.2	0.15376	219350000	774	0.52265	0.702385	0.645664	0.699734	0.241495	0.412849	1.26021	1.37369	Q6PKG0	774	Q6PKG0	Q6PKG0	La-related protein 1	LARP1	EPSTIARSLPTTVPESPNYRNTRTPRTPRTP	sp|Q6PKG0|LARP1_HUMAN La-related protein 1 OS=Homo sapiens GN=LARP1 PE=1 SV=2	1;2	1618	0.114066	0.0939404	0.531598	1.16627
22.9877	23.3082	24.9671	23.781	25.2279	25.3247	25.2047	NaN	25.2462	22.9877	23.3082	24.9671	23.781	25.2279	25.3247	25.2047	18.1957	25.2462	S	2	0.987831	0	270.15	270.15	125.96	0.28467	219290000	516	0.265251	0.48849	1.02354	1.29423	0.737028	0.822042	-0.872083	-0.360033	Q9Y6G9	516	Q9Y6G9	Q9Y6G9	Cytoplasmic dynein 1 light intermediate chain 1	DYNC1LI1	RITRKPVTVSPTTPTSPTEGEAS________	sp|Q9Y6G9|DC1L1_HUMAN Cytoplasmic dynein 1 light intermediate chain 1 OS=Homo sapiens GN=DYNC1LI1 PE=1 SV=3	1;2	3060	0.271941	0.0650091	0.751602	-0.937092
23.9233	23.9377	23.6801	21.4855	20.8889	20.7823	20.4228	20.3733	20.3283	23.9233	23.9377	23.6801	21.4855	20.8889	20.7823	20.4228	20.3733	20.3283	S	2	1	1.47681e-23	144.35	114.59	63.073	0.012895	219190000	37	0.000282541	0.016631	-2.79481	-11.9331	2.45431e-06	0.00447021	-3.47226	-39.4996	Q03135	37	Q03135	Q03135	Caveolin-1	CAV1	GNIYKPNNKAMADELSEKQVYDAHTKEIDLV	sp|Q03135|CAV1_HUMAN Caveolin-1 OS=Homo sapiens GN=CAV1 PE=1 SV=4	1	1079	-1.48339	-2.53619	-1.31142	-0.93607
23.6777	23.3472	23.423	23.6601	23.4921	23.8846	23.4453	23.4444	23.4437	23.6777	23.3472	23.423	23.6601	23.4921	23.8846	23.4453	23.4444	23.4437	S	2	0.999686	1.27927e-266	250.79	234.3	223.18	-0.15234	218410000	294	0.264563	0.487704	0.196274	1.29643	0.721861	0.813022	-0.0381908	-0.38204	Q8IVF2	294	Q8IVF2	Q8IVF2	Protein AHNAK2	AHNAK2	HSSSEAYEPRDAHDVSPTSTDTEAQLTVERQ	sp|Q8IVF2|AHNK2_HUMAN Protein AHNAK2 OS=Homo sapiens GN=AHNAK2 PE=1 SV=2	1;2;3	1788	0.233815	0.140719	-0.0375414	-0.17891
24.7508	22.3336	NaN	24.4642	24.4053	25.1395	25.1578	24.2007	25.504	24.7508	22.3336	17.4531	24.4642	24.4053	25.1395	25.1578	24.2007	25.504	S	2	0.999997	1.75158e-18	137.31	117.47	137.31	-0.1237	218060000	954	0.217495	0.438791	3.15722	1.46223	0.189763	0.351946	3.44168	1.57774	Q9UQ35	954	Q9UQ35	Q9UQ35	Serine/arginine repetitive matrix protein 2	SRRM2	SRVTSRTTPRRSRSVSPCSNVESRLLPRYSH	sp|Q9UQ35|SRRM2_HUMAN Serine/arginine repetitive matrix protein 2 OS=Homo sapiens GN=SRRM2 PE=1 SV=2	1;2	2936	0.19416	0.200354	2.96306	3.24132
24.7225	24.0896	24.4349	24.7619	24.9156	25.3047	23.9497	23.8304	23.1595	24.7225	24.0896	24.4349	24.7619	24.9156	25.3047	23.9497	23.8304	23.1595	S	3	0.983306	5.02818e-40	118.48	104.43	69.643	0.049563	217690000	295	0.076817	0.246243	0.578417	2.37005	0.0661211	0.184676	-0.769122	-2.5091	Q9GZR7	295	Q9GZR7	Q9GZR7	ATP-dependent RNA helicase DDX24	DDX24	EAGAETRSPGKAEAESDALPDDTVIESEALP	sp|Q9GZR7|DDX24_HUMAN ATP-dependent RNA helicase DDX24 OS=Homo sapiens GN=DDX24 PE=1 SV=1	1;2	2483	0.130964	-0.182298	0.447453	-0.586824
23.8712	24.0752	23.5038	23.8355	23.6974	23.8855	26.001	23.8383	23.9414	23.8712	24.0752	23.5038	23.8355	23.6974	23.8855	26.001	23.8383	23.9414	S	2	1	3.79036e-269	263.21	187.54	59.898	1.1341	216630000	1732	0.954789	0.978326	-0.0106411	-0.0603271	0.343667	0.51132	0.776796	1.07306	Q15149	1732	Q15149	Q15149	Plectin	PLEC	SKRASFAEKTAQLERSLQEEHVAVAQLREEA	sp|Q15149|PLEC_HUMAN Plectin OS=Homo sapiens GN=PLEC PE=1 SV=3	1	1324	0.668729	0.691039	-0.67937	0.0857563
24.3741	23.4244	23.5975	24.3368	24.1781	25.0639	24.9449	25.0383	24.1346	24.3741	23.4244	23.5975	24.3368	24.1781	25.0639	24.9449	25.0383	24.1346	S	3	0.989963	1.00426e-69	149.88	149.88	110.9	0.36399	215570000	1581	0.142717	0.349847	0.727603	1.82096	0.0910262	0.227759	0.907248	2.2159	Q02880	1581	Q02880	Q02880	DNA topoisomerase 2-beta	TOP2B	KTTSKKPKKTSFDQDSDVDIFPSDFPTEPPS	sp|Q02880|TOP2B_HUMAN DNA topoisomerase 2-beta OS=Homo sapiens GN=TOP2B PE=1 SV=3	1;2	1073	0.205774	0.258417	0.521829	0.648831
24.2929	24.4814	24.0427	24.7463	24.5194	24.5817	24.5176	24.4646	24.8603	24.2929	24.4814	24.0427	24.7463	24.5194	24.5817	24.5176	24.4646	24.8603	S	2	0.944196	2.16463e-73	170.78	153.38	125.79	-0.56201	215370000	1757	0.0754845	0.243965	0.343473	2.38613	0.126475	0.277785	0.341822	1.92546	Q14980	1757	Q14980	Q14980	Nuclear mitotic apparatus protein 1	NUMA1	PRTQPDGTSVPGEPASPISQRLPPKVESLES	sp|Q14980|NUMA1_HUMAN Nuclear mitotic apparatus protein 1 OS=Homo sapiens GN=NUMA1 PE=1 SV=2	1	1299	0.130617	-0.232045	0.212856	0.573867
22.8763	22.7304	22.8709	23.4746	23.529	23.1219	23.3793	23.4811	23.2213	22.8763	22.7304	22.8709	23.4746	23.529	23.1219	23.3793	23.4811	23.2213	S	3	0.999415	0	289.61	260.31	205.07	0.25439	215300000	175	0.0157038	0.0999315	0.549292	4.03229	0.00392717	0.0361162	0.534709	5.98131	Q14653	175	Q14653	Q14653	Interferon regulatory factor 3	IRF3	LAVAPEPCPQPLRSPSLDNPTPFPNLGPSEN	sp|Q14653|IRF3_HUMAN Interferon regulatory factor 3 OS=Homo sapiens GN=IRF3 PE=1 SV=1	1	1274	0.473036	0.497457	0.0762558	0.0372524
22.6876	22.8585	23.0229	23.5878	22.1865	24.2303	22.6185	22.2198	22.3023	22.6876	22.8585	23.0229	23.5878	22.1865	24.2303	22.6185	22.2198	22.3023	S	2	0.998603	6.69426e-25	137.17	125.45	92.935	-0.21386	214780000	481	0.477369	0.66902	0.478526	0.783038	0.0374606	0.132235	-0.476141	-3.0654	P53396	481	P53396	P53396	ATP-citrate synthase	ACLY	PAKKAKPAMPQDSVPSPRSLQGKSTTLFSRH	sp|P53396|ACLY_HUMAN ATP-citrate synthase OS=Homo sapiens GN=ACLY PE=1 SV=3	1	915	0.166862	0.187661	0.311664	-0.663802
22.2389	22.14	20.6372	22.4884	21.7066	22.3963	21.6054	21.8619	21.9626	22.2389	22.14	20.6372	22.4884	21.7066	22.3963	21.6054	21.8619	21.9626	S	2	1	8.83909e-287	267.39	235.2	253.46	-0.56586	214600000	173	0.412038	0.617337	0.525052	0.914833	0.807228	0.871444	0.13789	0.260654	Q15365	173	Q15365	Q15365	Poly(rC)-binding protein 1	PCBP1	CVKQICLVMLETLSQSPQGRVMTIPYQPMPA	sp|Q15365|PCBP1_HUMAN Poly(rC)-binding protein 1 OS=Homo sapiens GN=PCBP1 PE=1 SV=2	1	1333	-0.162958	-0.238513	0.688009	0.376403
24.409	24.388	23.6803	24.2993	24.3336	24.3795	24.6728	24.7949	25.0869	24.409	24.388	23.6803	24.2993	24.3336	24.3795	24.6728	24.7949	25.0869	S	2	0.899996	4.03717e-75	184.21	169.01	151.99	0.11225	214340000	623	0.499619	0.684869	0.178369	0.741399	0.0617821	0.178376	0.692472	2.57301	Q2M2I8	623	Q2M2I8	Q2M2I8	AP2-associated protein kinase 1	AAK1	PPAVQGQKVGSLTPPSSPKTQRAGHRRILSD	sp|Q2M2I8|AAK1_HUMAN AP2-associated protein kinase 1 OS=Homo sapiens GN=AAK1 PE=1 SV=3	2	1408	0.209107	0.636402	-0.0307379	0.0560706
21.848	22.0553	21.7166	22.1589	21.6668	21.8239	22.1092	22.0079	21.7852	21.848	22.0553	21.7166	22.1589	21.6668	21.8239	22.1092	22.0079	21.7852	S	2	1	4.5693e-187	238.83	222.46	161.24	0.32872	213940000	21	0.957704	0.980397	0.00990041	0.0564324	0.531017	0.673764	0.094106	0.684929	Q6R327	21	Q6R327	Q6R327	Rapamycin-insensitive companion of mTOR	RICTOR	RGRSLKNLRVRGRNDSGEENVPLDLTREPSD	sp|Q6R327|RICTR_HUMAN Rapamycin-insensitive companion of mTOR OS=Homo sapiens GN=RICTOR PE=1 SV=1	1	1621	0.261106	0.272442	-0.251206	-0.178336
25.0663	25.2151	24.6869	24.3925	24.6454	22.3339	23.9369	24.1032	23.7571	25.0663	25.2151	24.6869	24.3925	24.6454	22.3339	23.9369	24.1032	23.7571	S	2	1	0.00188333	85.885	44.288	54.286	-0.54295	213560000	19	0.184601	0.404688	-1.19882	-1.60114	0.00476249	0.040388	-1.05703	-5.67322	Q6PK04	19	Q6PK04	Q6PK04	Coiled-coil domain-containing protein 137	CCDC137	AGRGAAVSRVQAGPGSPRRARGRQQVQPLGK	sp|Q6PK04|CC137_HUMAN Coiled-coil domain-containing protein 137 OS=Homo sapiens GN=CCDC137 PE=1 SV=1	1	1617	-1.60532	-1.41015	0.406501	0.353123
23.0859	22.6424	23.6159	23.3668	23.815	23.6391	23.448	23.7686	23.3533	23.0859	22.6424	23.6159	23.3668	23.815	23.6391	23.448	23.7686	23.3533	S	2	1	1.7377e-26	119.41	112.05	64.103	-0.28711	213460000	1318	0.187652	0.408345	0.492265	1.58723	0.255571	0.427042	0.408567	1.32573	Q9UQ35	1318	Q9UQ35	Q9UQ35	Serine/arginine repetitive matrix protein 2	SRRM2	SSWGGPHFSPEHKELSNSPLRENSFGSPLEF	sp|Q9UQ35|SRRM2_HUMAN Serine/arginine repetitive matrix protein 2 OS=Homo sapiens GN=SRRM2 PE=1 SV=2	1;2;3	2936	0.19416	0.200354	0.298105	0.208213
22.6242	23.1031	22.7988	23.2802	23.5979	23.3877	22.8665	22.972	22.8626	22.6242	23.1031	22.7988	23.2802	23.5979	23.3877	22.8665	22.972	22.8626	S	2	0.995054	9.47653e-72	161.02	122.11	161.02	-1.0309	213280000	410	0.0260961	0.134892	0.579931	3.44825	0.706967	0.801985	0.0583363	0.403872	Q9UKV3	410	Q9UKV3	Q9UKV3	Apoptotic chromatin condensation inducer in the nucleus	ACIN1	DRKKASLVALPEQTASEEETPPPLLTKEASS	sp|Q9UKV3|ACINU_HUMAN Apoptotic chromatin condensation inducer in the nucleus OS=Homo sapiens GN=ACIN1 PE=1 SV=2	1;2	2876	0.0171684	-0.00803947	0.562762	0.0663757
24.7051	24.766	24.5479	24.2535	24.0978	24.0506	21.7463	24.8235	24.0117	24.7051	24.766	24.5479	24.2535	24.0978	24.0506	21.7463	24.8235	24.0117	S	2	0.937913	1.60181e-241	258.42	230.99	258.42	-0.044646	213160000	106	0.00380491	0.0480358	-0.539036	-6.03314	0.282281	0.455071	-1.14585	-1.2414	O75475	106	O75475	O75475	PC4 and SFRS1-interacting protein	PSIP1	KFSSQQAATKQSNASSDVEVEEKETSVSKED	sp|O75475|PSIP1_HUMAN PC4 and SFRS1-interacting protein OS=Homo sapiens GN=PSIP1 PE=1 SV=1	1	318	0.102159	0.0746034	-0.641195	-1.22046
24.5085	24.85	23.5903	24.6357	24.1764	24.7698	24.1922	24.2793	23.7697	24.5085	24.85	23.5903	24.6357	24.1764	24.7698	24.1922	24.2793	23.7697	S	2	1	2.27845e-42	169.65	153.64	129.74	0.056703	212770000	139	0.63926	0.781902	0.211058	0.506326	0.593949	0.724587	-0.235862	-0.57848	P50914	139	P50914	P50914	60S ribosomal protein L14	RPL14	KNEVKKLQKAALLKASPKKAPGTKGTAAAAA	sp|P50914|RL14_HUMAN 60S ribosomal protein L14 OS=Homo sapiens GN=RPL14 PE=1 SV=4	1	877	-1.02229	-0.355455	1.23335	0.119593
23.7886	22.9247	22.2538	24.8092	25.0178	26.2878	NaN	24.1897	24.713	23.7886	22.9247	22.2538	24.8092	25.0178	26.2878	18.7283	24.1897	24.713	S	2	1	1.17094e-20	131.61	111.3	121.99	0.082754	212680000	281	0.0205232	0.117303	2.38255	3.71728	0.831752	0.891582	-0.445413	-0.226727	Q15942	281	Q15942	Q15942	Zyxin	ZYX	FSPVTPKFTPVASKFSPGAPGGSGSQPNQKL	sp|Q15942|ZYX_HUMAN Zyxin OS=Homo sapiens GN=ZYX PE=1 SV=1	1	1375	1.02857	0.943058	1.35398	-1.38847
21.016	20.1315	20.7812	21.3685	20.196	21.0204	20.8228	21.619	20.6997	21.016	20.1315	20.7812	21.3685	20.196	21.0204	20.8228	21.619	20.6997	S	2	1	6.90293e-08	112.42	99.99	112.42	0.24247	211540000	672	0.642859	0.784074	0.218744	0.50073	0.359703	0.525711	0.404288	1.03363	Q9C0C2	672	Q9C0C2	Q9C0C2	182 kDa tankyrase-1-binding protein	TNKS1BP1	ETTQARTEAQDLCRASPEPPGPESSSRWLDD	sp|Q9C0C2|TB182_HUMAN 182 kDa tankyrase-1-binding protein OS=Homo sapiens GN=TNKS1BP1 PE=1 SV=4	1	2469	0.293711	0.461558	-0.0749667	-0.0572697
24.7935	23.9092	25.3471	24.6789	25.2398	NaN	NaN	24.9525	NaN	24.7935	23.9092	25.3471	24.6789	25.2398	18.3349	18.8857	24.9525	18.2838	S	3	1	4.90165e-47	119.59	112.67	112.13	-0.55486	211060000	775	0.439541	0.640337	-1.93208	-0.857434	0.140924	0.293764	-3.97594	-1.83185	Q9BQG0	775	Q9BQG0	Q9BQG0	Myb-binding protein 1A	MYBBP1A	LMTVLQAGKALGGEDSENEEELGDEAMMALD	sp|Q9BQG0|MBB1A_HUMAN Myb-binding protein 1A OS=Homo sapiens GN=MYBBP1A PE=1 SV=2	1	2358	-0.288671	-0.715969	-1.64341	-3.25997
24.5236	24.6724	25.0225	24.762	24.228	24.7057	24.4006	23.6856	23.6486	24.5236	24.6724	25.0225	24.762	24.228	24.7057	24.4006	23.6856	23.6486	S	3	1	1.85265e-18	96.634	86.917	90.858	-0.078698	210760000	657	0.481538	0.670812	-0.174281	-0.775124	0.0443208	0.14608	-0.82792	-2.89543	Q9H501	657	Q9H501	Q9H501	ESF1 homolog	ESF1	KKRLKRKQKALAEEASEEELPSDVDLNDPYF	sp|Q9H501|ESF1_HUMAN ESF1 homolog OS=Homo sapiens GN=ESF1 PE=1 SV=1	1;2	2544	-0.0166066	-0.662205	-0.157674	-0.165715
24.5136	24.3199	24.1901	23.9459	23.9261	24.1516	23.7047	23.8354	24.1494	24.5136	24.3199	24.1901	23.9459	23.9261	24.1516	23.7047	23.8354	24.1494	S	2	0.9999	1.36732e-19	116.13	99.827	116.13	0.043548	210190000	296	0.0481084	0.188785	-0.333312	-2.81425	0.0516425	0.160943	-0.444689	-2.74494	Q15642	296	Q15642	Q15642	Cdc42-interacting protein 4	TRIP10	DVEFEDFSQPMNRAPSDSSLGTPSDGRPELR	sp|Q15642|CIP4_HUMAN Cdc42-interacting protein 4 OS=Homo sapiens GN=TRIP10 PE=1 SV=3	1;2	1351	0.201811	-0.124936	-0.535122	-0.319753
24.7309	24.3133	NaN	24.6337	24.7318	24.9053	19.3087	24.8998	24.9481	24.7309	24.3133	19.1674	24.6337	24.7318	24.9053	19.3087	24.8998	24.9481	S	2	0.99999	4.35994e-30	122.06	90.586	111.63	0.42062	209860000	181	0.322434	0.536896	2.01976	1.1279	0.909025	0.943291	0.315038	0.121673	P52594	181	P52594	P52594	Arf-GAP domain and FG repeat-containing protein 1	AGFG1	DSAPTLHLNKGTPSQSPVVGRSQGQQQEKKQ	sp|P52594|AGFG1_HUMAN Arf-GAP domain and FG repeat-containing protein 1 OS=Homo sapiens GN=AGFG1 PE=1 SV=2	1;2	903	0.278475	0.385899	1.74128	-0.0708609
24.1307	23.6623	23.7548	23.0048	22.8836	23.0051	22.9631	22.5855	NaN	24.1307	23.6623	23.7548	23.0048	22.8836	23.0051	22.9631	22.5855	18.016	S	2	1	3.87303e-128	219.33	208.18	110.08	0.062694	209720000	4	0.00401682	0.0490984	-0.884793	-5.94455	0.170826	0.331681	-2.6611	-1.66708	Q9BXP5	4	Q9BXP5	Q9BXP5	Serrate RNA effector molecule homolog	SRRT	____________MGDSDDEYDRRRRDKFRRE	sp|Q9BXP5|SRRT_HUMAN Serrate RNA effector molecule homolog OS=Homo sapiens GN=SRRT PE=1 SV=1	1	2433	-0.0350326	-0.180269	-0.84976	-2.48083
23.1939	23.3581	23.986	24.8628	24.4752	25.0842	24.8644	23.8655	25.4381	23.1939	23.3581	23.986	24.8628	24.4752	25.0842	24.8644	23.8655	25.4381	S	3	0.999999	5.98995e-67	128.3	118.94	122.77	0.018235	208910000	530	0.0124721	0.0898028	1.2947	4.31749	0.0801226	0.209843	1.21	2.33147	P29590	530	P29590	P29590	Protein PML	PML	KAVSPPHLDGPPSPRSPVIGSEVFLPNSNHV	sp|P29590|PML_HUMAN Protein PML OS=Homo sapiens GN=PML PE=1 SV=3	1;3	705	0.552618	1.12506	0.742084	0.0849422
23.3583	23.5727	23.8283	23.2842	23.8351	23.8935	23.4583	24.3076	23.0021	23.3583	23.5727	23.8283	23.2842	23.8351	23.8935	23.4583	24.3076	23.0021	S	2	1	0	397.8	353.11	337.41	0.37	207860000	1106	0.739479	0.850516	0.0844669	0.356496	0.994748	0.997077	0.00284259	0.00700266	P11388	1106	P11388	P11388	DNA topoisomerase 2-alpha	TOP2A	KEAQQKVPDEEENEESDNEKETEKSDSVTDS	sp|P11388|TOP2A_HUMAN DNA topoisomerase 2-alpha OS=Homo sapiens GN=TOP2A PE=1 SV=3	1	546	-0.0957931	-0.502646	0.18026	0.505489
21.2799	21.3359	NaN	22.1371	21.9134	22.177	21.5585	23.0463	23.9305	21.2799	21.3359	18.3659	22.1371	21.9134	22.177	21.5585	23.0463	23.9305	S	2	0.969898	2.65547e-15	122.7	95.73	89.866	0.092926	207750000	552	0.150274	0.36215	1.7486	1.77663	0.103946	0.246964	2.51785	2.0975	P35222	552	P35222	P35222	Catenin beta-1	CTNNB1	VQLLVRAHQDTQRRTSMGGTQQQFVEGVRME	sp|P35222|CTNB1_HUMAN Catenin beta-1 OS=Homo sapiens GN=CTNNB1 PE=1 SV=1	1	736	0.0978355	-0.19908	1.65077	2.71693
22.2315	22.4479	22.0802	22.276	22.647	22.3162	21.5096	21.7921	21.1324	22.2315	22.4479	22.0802	22.276	22.647	22.3162	21.5096	21.7921	21.1324	S	2	1	0	356.45	330.44	342.02	-0.98236	207090000	1247	0.370954	0.581151	0.159852	1.00689	0.0239721	0.101759	-0.775164	-3.54191	P11388	1247	P11388	P11388	DNA topoisomerase 2-alpha	TOP2A	EKKNKKKIKNENTEGSPQEDGVELEGLKQRL	sp|P11388|TOP2A_HUMAN DNA topoisomerase 2-alpha OS=Homo sapiens GN=TOP2A PE=1 SV=3	1	546	-0.0957931	-0.502646	0.255645	-0.272518
25.1642	25.0365	24.3296	23.9886	23.7251	23.7687	24.1573	24.1119	24.2047	25.1642	25.0365	24.3296	23.9886	23.7251	23.7687	24.1573	24.1119	24.2047	S	2	0.997295	5.18832e-112	193.8	163.22	191.36	0.3617	206710000	164	0.0202183	0.116677	-1.01599	-3.73445	0.0583573	0.172898	-0.685507	-2.6272	Q9Y6M1	164	Q9Y6M1	Q9Y6M1	Insulin-like growth factor 2 mRNA-binding protein 2	IGF2BP2	SFKISYIPDEEVSSPSPPQRAQRGDHSSREQ	sp|Q9Y6M1|IF2B2_HUMAN Insulin-like growth factor 2 mRNA-binding protein 2 OS=Homo sapiens GN=IGF2BP2 PE=1 SV=2	1;2	3063	-0.296991	-0.172881	-0.718997	-0.512625
24.4403	24.3454	23.7567	23.9177	24.0914	24.2517	24.4014	24.3733	24.8885	24.4403	24.3454	23.7567	23.9177	24.0914	24.2517	24.4014	24.3733	24.8885	S	2	1	1.13892e-276	262.24	230.4	262.24	-0.29277	206570000	65	0.709542	0.828063	-0.0938396	-0.400082	0.240732	0.41207	0.373613	1.37637	Q15154	65	Q15154	Q15154	Pericentriolar material 1 protein	PCM1	KKFGVESDKRVTNDISPESSPGVGRRRTKTP	sp|Q15154|PCM1_HUMAN Pericentriolar material 1 protein OS=Homo sapiens GN=PCM1 PE=1 SV=4	1;2	1325	-0.342532	-0.323546	0.248693	0.697159
NaN	NaN	24.9469	25.4843	24.7947	25.6343	25.0312	24.2611	21.5719	18.2489	19.1724	24.9469	25.4843	24.7947	25.6343	25.0312	24.2611	21.5719	S	3	0.999767	4.49836e-12	65.301	57.432	55.714	0.56107	206520000	283	0.0992928	0.28493	4.51504	2.13816	0.293418	0.464736	2.832	1.20848	Q8NC44	283	Q8NC44	Q8NC44	Protein FAM134A	FAM134A	APPGGDEPLAETESESEAELAGFSPVVDVKK	sp|Q8NC44|F134A_HUMAN Protein FAM134A OS=Homo sapiens GN=FAM134A PE=1 SV=3	2;3	1901	0.581621	0.497471	3.93342	2.33453
24.3642	24.0865	23.8182	23.9729	23.9732	25.0191	24.7488	24.8631	24.5727	24.3642	24.0865	23.8182	23.9729	23.9732	25.0191	24.7488	24.8631	24.5727	S	2	1	0.031939	72.582	30.246	60	0.24561	206460000	868	0.57686	0.738303	0.232126	0.606599	0.0233511	0.100312	0.638616	3.57118	Q86VM9	868	Q86VM9	Q86VM9	Zinc finger CCCH domain-containing protein 18	ZC3H18	PDRGSRDRKSGGRLGSPKPERQRGQNSKAPA	sp|Q86VM9|ZCH18_HUMAN Zinc finger CCCH domain-containing protein 18 OS=Homo sapiens GN=ZC3H18 PE=1 SV=2	1	1749	-0.0515381	-0.315056	0.283664	0.953672
24.2383	24.4437	24.0179	24.1994	24.5423	24.7318	24.64	24.2318	24.7522	24.2383	24.4437	24.0179	24.1994	24.5423	24.7318	24.64	24.2318	24.7522	S	2	0.999991	2.20987e-99	196.84	153.24	185.95	0.1008	205550000	272	0.263664	0.486695	0.257867	1.29932	0.198934	0.363376	0.308036	1.53773	Q13501	272	Q13501	Q13501	Sequestosome-1	SQSTM1	IDVEHGGKRSRLTPVSPESSSTEEKSSSQPS	sp|Q13501|SQSTM_HUMAN Sequestosome-1 OS=Homo sapiens GN=SQSTM1 PE=1 SV=1	1;2	1209	-0.0012029	-0.322745	0.259069	0.630781
23.5595	23.0476	23.252	25.6575	24.8238	24.5089	24.4355	24.1389	23.9736	23.5595	23.0476	23.252	25.6575	24.8238	24.5089	24.4355	24.1389	23.9736	S	3	1	6.45232e-14	141.91	106.64	84.035	-0.081682	204920000	397	0.0101949	0.0808208	1.71036	4.57852	0.0111622	0.0662002	0.8963	4.45978	Q13427	397	Q13427	Q13427	Peptidyl-prolyl cis-trans isomerase G	PPIG	KGDKSELNEIKENQRSPVRVKERKITDHRNV	sp|Q13427|PPIG_HUMAN Peptidyl-prolyl cis-trans isomerase G OS=Homo sapiens GN=PPIG PE=1 SV=2	1	1196	-0.108118	-0.0726175	1.81847	0.968918
24.3648	24.7302	23.9642	22.6242	26.0491	23.0468	22.4898	25.0977	19.8108	24.3648	24.7302	23.9642	22.6242	26.0491	23.0468	22.4898	25.0977	19.8108	S	2	0.997806	0	413.09	381.66	375.67	0.054374	204820000	337	0.705807	0.82534	-0.44638	-0.405582	0.288274	0.460789	-1.88694	-1.22353	Q16643	337	Q16643	Q16643	Drebrin	DBN1	LDSHRRMAPTPIPTRSPSDSSTASTPVAEQI	sp|Q16643|DREB_HUMAN Drebrin OS=Homo sapiens GN=DBN1 PE=1 SV=4	1;2	1388	0.709364	1.22961	-1.15574	-3.11655
23.7146	23.8516	23.4521	24.3276	24.4217	24.4498	25.0376	24.8664	25.0305	23.7146	23.8516	23.4521	24.3276	24.4217	24.4498	25.0376	24.8664	25.0305	S	2	1	8.66117e-125	201.3	176.47	201.3	-0.065205	204780000	2	0.00408951	0.0495051	0.72693	5.91548	0.000550542	0.0139233	1.30541	10.0534	Q9UHY1	2	Q9UHY1	Q9UHY1	Nuclear receptor-binding protein	NRBP1	______________MSEGESQTVLSSGSDPK	sp|Q9UHY1|NRBP_HUMAN Nuclear receptor-binding protein OS=Homo sapiens GN=NRBP1 PE=1 SV=1	1	2843	-0.15172	0.146997	0.87865	1.15841
24.9692	24.6596	24.518	24.5661	24.3849	NaN	23.8899	23.7808	23.3607	24.9692	24.6596	24.518	24.5661	24.3849	19.2569	23.8899	23.7808	23.3607	S	3	1	1.69307e-40	123.66	117.3	78.372	0.84659	204650000	665	0.320072	0.535351	-1.97965	-1.1342	0.00768425	0.0528243	-1.03851	-4.96399	Q96TA1	665	Q96TA1	Q96TA1	Niban-like protein 1	FAM129B	VTEIRGLLAQGLRPESPPPAGPLLNGAPAGE	sp|Q96TA1|NIBL1_HUMAN Niban-like protein 1 OS=Homo sapiens GN=FAM129B PE=1 SV=3	1;2	2315	-0.194296	-0.504118	-1.78536	-0.534389
23.9074	23.686	24.1499	24.292	23.3189	24.1992	24.0427	23.0204	24.5276	23.9074	23.686	24.1499	24.292	23.3189	24.1992	24.0427	23.0204	24.5276	S	2	1	1.31416e-15	111.94	79.902	57.106	0.19047	204530000	756	0.950579	0.976058	0.0222753	0.0659542	0.918	0.948532	-0.0508531	-0.109606	Q8IYB3	756	Q8IYB3	Q8IYB3	Serine/arginine repetitive matrix protein 1	SRRM1	PQSVRRVSSSRSVSGSPEPAAKKPPAPPSPV	sp|Q8IYB3|SRRM1_HUMAN Serine/arginine repetitive matrix protein 1 OS=Homo sapiens GN=SRRM1 PE=1 SV=2	1;2;3	1823	0.538551	0.248733	-0.516276	-0.299586
24.8834	24.559	24.7731	24.6294	NaN	24.7697	24.342	23.8235	24.6307	24.8834	24.559	24.7731	24.6294	17.5839	24.7697	24.342	23.8235	24.6307	S	2	0.990694	8.54447e-141	201.48	179	201.48	0.030171	204310000	882	0.367313	0.578152	-2.41086	-1.01547	0.136721	0.289078	-0.473108	-1.85797	P07814	882	P07814	P07814	Bifunctional glutamate/proline--tRNA ligase;Glutamate--tRNA ligase;Proline--tRNA ligase	EPRS	KTGKEYIPGQPPLSQSSDSSPTRNSEPAGLE	sp|P07814|SYEP_HUMAN Bifunctional glutamate/proline--tRNA ligase OS=Homo sapiens GN=EPRS PE=1 SV=5	2	501	0.25082	0.238643	-2.66168	-0.711752
21.6535	20.1978	22.0829	21.7189	21.9503	21.9856	21.8858	22.0263	21.8782	21.6535	20.1978	22.0829	21.7189	21.9503	21.9856	21.8858	22.0263	21.8782	S	2	1	1.04568e-262	240.13	217.26	147.9	0.13249	203300000	611	0.37616	0.585982	0.573518	0.994751	0.340611	0.507897	0.618708	1.08076	Q9UKN8	611	Q9UKN8	Q9UKN8	General transcription factor 3C polypeptide 4	GTF3C4	LWKPTHEDSKILLVDSPGMGNADDEQQEEGT	sp|Q9UKN8|TF3C4_HUMAN General transcription factor 3C polypeptide 4 OS=Homo sapiens GN=GTF3C4 PE=1 SV=2	1	2874	0.253731	0.00993824	0.319787	0.60877
24.3008	24.4604	24.7561	23.9441	23.9868	24.1526	23.3892	23.2471	23.9143	24.3008	24.4604	24.7561	23.9441	23.9868	24.1526	23.3892	23.2471	23.9143	S	2	1	9.30787e-78	174.87	162.97	127.32	0.19684	202190000	569	0.0318445	0.151539	-0.4779	-3.23433	0.0151908	0.0789928	-0.98889	-4.07257	O00567	569	O00567	O00567	Nucleolar protein 56	NOP56	SGSKKKRKFSKEEPVSSGPEEAVGKSSSKKK	sp|O00567|NOP56_HUMAN Nucleolar protein 56 OS=Homo sapiens GN=NOP56 PE=1 SV=4	1;2	112	0.0699437	-0.188996	-0.547844	-0.799894
24.6873	25.6746	24.241	24.1873	24.3637	24.8833	NaN	NaN	24.6529	24.6873	25.6746	24.241	24.1873	24.3637	24.8833	18.9298	18.82	24.6529	S	2	1	0.0158437	51.346	37.36	47.574	-0.37639	201650000	495	0.455786	0.652732	-0.389558	-0.824888	0.10821	0.252848	-4.06677	-2.06197	Q9NRG9	495	Q9NRG9	Q9NRG9	Aladin	AAAS	AHIPLYFVNAQFPRFSPVLGRAQEPPAGGGG	sp|Q9NRG9|AAAS_HUMAN Aladin OS=Homo sapiens GN=AAAS PE=1 SV=1	1	2666	-0.702943	-0.511502	0.313386	-3.55526
24.2656	24.2068	24.1082	24.3387	24.4468	24.3757	24.578	24.6067	24.617	24.2656	24.2068	24.1082	24.3387	24.4468	24.3757	24.578	24.6067	24.617	S	3	0.96085	1.94551e-250	237.32	224.16	237.32	-0.017739	200940000	1298	0.0256652	0.133883	0.193498	3.4665	0.0010098	0.0178195	0.406988	8.5884	Q92538	1298	Q92538	Q92538	Golgi-specific brefeldin A-resistance guanine nucleotide exchange factor 1	GBF1	LQATARADAPDAGAQSDSELPSYHQNDVSLD	sp|Q92538|GBF1_HUMAN Golgi-specific brefeldin A-resistance guanine nucleotide exchange factor 1 OS=Homo sapiens GN=GBF1 PE=1 SV=2	1	2062	0.198215	0.0076437	-0.00471719	0.399344
24.7179	24.871	24.2962	22.9815	23.3815	23.3993	23.6067	23.5259	23.3856	24.7179	24.871	24.2962	22.9815	23.3815	23.3993	23.6067	23.5259	23.3856	S	2	1	2.23096e-157	229.44	199.11	154.46	-0.040344	200830000	1510	0.00331474	0.0460952	-1.37428	-6.26356	0.00362503	0.0345552	-1.12231	-6.11323	Q8WWI1	1510	Q8WWI1	Q8WWI1	LIM domain only protein 7	LMO7	NKEPVSLPGIMRRGESLDNLDSPRSNSWRQP	sp|Q8WWI1|LMO7_HUMAN LIM domain only protein 7 OS=Homo sapiens GN=LMO7 PE=1 SV=3	1	2030	-0.628492	0.245539	-0.745787	-1.36785
22.4663	22.3628	22.5685	24.4194	24.4371	24.278	24.5281	24.6998	24.8399	22.4663	22.3628	22.5685	24.4194	24.4371	24.278	24.5281	24.6998	24.8399	S	2	0.983681	4.38113e-15	131.08	90.71	88.101	0.92186	200800000	901	1.63012e-05	0.00767625	1.91231	24.5633	3.28316e-05	0.00618416	2.22339	20.5952	P29317	901	P29317	P29317	Ephrin type-A receptor 2	EPHA2	DFDPRVSIRLPSTSGSEGVPFRTVSEWLESI	sp|P29317|EPHA2_HUMAN Ephrin type-A receptor 2 OS=Homo sapiens GN=EPHA2 PE=1 SV=2	2	699	0.00222429	-0.14783	1.91009	2.37122
24.4826	24.8708	24.1925	21.9629	22.6838	22.1653	18.0916	18.3189	NaN	24.4826	24.8708	24.1925	21.9629	22.6838	22.1653	18.0916	18.3189	18.1879	S	2	1	3.688e-06	123.11	97.538	110.38	0.062173	199740000	170	0.00152064	0.0324013	-2.24465	-7.71331	6.90363e-06	0.00517202	-6.31586	-30.4783	P29966	170	P29966	P29966	Myristoylated alanine-rich C-kinase substrate	MARCKS	KKRFSFKKSFKLSGFSFKKNKKEAGEGGEAE	sp|P29966|MARCS_HUMAN Myristoylated alanine-rich C-kinase substrate OS=Homo sapiens GN=MARCKS PE=1 SV=4	1	708	0.563501	0.644873	-2.80815	-6.96073
23.7967	24.5297	23.3121	24.7131	24.1678	23.8406	23.8709	23.9391	23.7192	23.7967	24.5297	23.3121	24.7131	24.1678	23.8406	23.8709	23.9391	23.7192	S	2	0.988386	5.48937e-127	188.33	178.09	41.136	0.26751	199580000	915	0.45412	0.65157	0.361012	0.828181	0.924291	0.95316	-0.0364024	-0.101161	Q9P1Y6	915	Q9P1Y6	Q9P1Y6	PHD and RING finger domain-containing protein 1	PHRF1	SAMSKLRGAVAAEGASDTEREEPTESQGLAA	sp|Q9P1Y6|PHRF1_HUMAN PHD and RING finger domain-containing protein 1 OS=Homo sapiens GN=PHRF1 PE=1 SV=3	1	2769	0.605183	0.276276	-0.244171	-0.312678
21.8985	22.9239	21.6768	22.7334	22.6388	23.0416	22.0342	21.7082	21.7285	21.8985	22.9239	21.6768	22.7334	22.6388	23.0416	22.0342	21.7082	21.7285	S	3	0.999924	2.48806e-122	171.5	160.44	170.44	0.92339	199470000	18	0.188391	0.40844	0.638163	1.58389	0.437998	0.592001	-0.342788	-0.860575	Q9UID3	18	Q9UID3	Q9UID3	Vacuolar protein sorting-associated protein 51 homolog	VPS51	AAAAAGPSPGSGPGDSPEGPEGEAPERRRKA	sp|Q9UID3|VPS51_HUMAN Vacuolar protein sorting-associated protein 51 homolog OS=Homo sapiens GN=VPS51 PE=1 SV=2	1;2	2845	1.21969	0.526718	-0.581529	-0.869507
25.1375	24.1198	23.8679	24.7299	24.6503	24.6991	23.7908	23.2769	23.9065	25.1375	24.1198	23.8679	24.7299	24.6503	24.6991	23.7908	23.2769	23.9065	S	2	0.999885	0	290.32	270.31	231.03	0.28635	199040000	197	0.459261	0.654954	0.318048	0.818047	0.173594	0.334747	-0.717004	-1.6534	Q8TEA8	197	Q8TEA8	Q8TEA8	D-tyrosyl-tRNA(Tyr) deacylase 1	DTD1	SKERNTPRKEDRSASSGAEGDVSSEREP___	sp|Q8TEA8|DTD1_HUMAN D-tyrosyl-tRNA(Tyr) deacylase 1 OS=Homo sapiens GN=DTD1 PE=1 SV=2	1;2	1988	-0.0202897	-0.763097	0.338338	0.0460939
22.1709	20.565	20.6441	21.4535	22.1531	22.1525	21.973	21.8906	22.0879	22.1709	20.565	20.6441	21.4535	22.1531	22.1525	21.973	21.8906	22.0879	S	2	1	0	468.78	415.77	283.83	-0.044441	198980000	113	0.238069	0.461345	0.793024	1.38578	0.178377	0.3409	0.857121	1.63028	O60841	113	O60841	O60841	Eukaryotic translation initiation factor 5B	EIF5B	KKGQKGKKQSFDDNDSEELEDKDSKSKKTAK	sp|O60841|IF2P_HUMAN Eukaryotic translation initiation factor 5B OS=Homo sapiens GN=EIF5B PE=1 SV=4	1;2	275	0.826523	0.456067	-0.0334984	0.401054
22.4301	22.1422	22.8472	22.0816	22.0896	22.2381	22.3252	22.6895	22.2483	22.4301	22.1422	22.8472	22.0816	22.0896	22.2381	22.3252	22.6895	22.2483	S	2	0.999912	1.33679e-05	108.9	80.726	108.9	0.90399	198830000	14	0.185537	0.404688	-0.336723	-1.59685	0.842299	0.898592	-0.0521558	-0.212236	Q9BUQ8	14	Q9BUQ8	Q9BUQ8	Probable ATP-dependent RNA helicase DDX23	DDX23	__MAGELADKKDRDASPSKEERKRSRTPDRE	sp|Q9BUQ8|DDX23_HUMAN Probable ATP-dependent RNA helicase DDX23 OS=Homo sapiens GN=DDX23 PE=1 SV=3	1	2399	0.149743	-0.0439294	-0.486465	-0.00822639
25.0831	24.221	23.7444	24.1395	23.7551	23.9488	24.1622	25.1327	23.975	25.0831	24.221	23.7444	24.1395	23.7551	23.9488	24.1622	25.1327	23.975	S	2	1	3.32663e-06	90.707	78.561	90.707	0.13014	198730000	5448	0.379681	0.588508	-0.401701	-0.986626	0.896218	0.935763	0.073801	0.138932	Q09666	5448	Q09666	Q09666	Neuroblast differentiation-associated protein AHNAK	AHNAK	LKGPGVDVNLKGPRISAPNVDFNLEGPKVKG	sp|Q09666|AHNK_HUMAN Neuroblast differentiation-associated protein AHNAK OS=Homo sapiens GN=AHNAK PE=1 SV=2	1	1121	-0.0563278	-0.358479	-0.345373	0.43228
22.3033	22.8205	22.7199	22.3426	22.1178	21.8697	21.5917	21.7011	22.0943	22.3033	22.8205	22.7199	22.3426	22.1178	21.8697	21.5917	21.7011	22.0943	T	3	1	0	268.47	244.91	41.491	-0.44173	198630000	108	0.0733213	0.240241	-0.504522	-2.41294	0.0204055	0.0928399	-0.818836	-3.72388	Q8NE71	108	Q8NE71	Q8NE71	ATP-binding cassette sub-family F member 1	ABCF1	EEKELMERLKKLSVPTSDEEDEVPAPKPRGG	sp|Q8NE71|ABCF1_HUMAN ATP-binding cassette sub-family F member 1 OS=Homo sapiens GN=ABCF1 PE=1 SV=2	1;2;3	1920	0.327783	0.10023	-0.832305	-0.919066
22.0782	23.8328	22.3794	23.167	23.8378	21.773	22.7609	23.0616	23.2171	22.0782	23.8328	22.3794	23.167	23.8378	21.773	22.7609	23.0616	23.2171	S	3	0.997957	4.59903e-100	155.93	142.38	155.93	0.39819	197920000	1348	0.85158	0.920714	0.162497	0.199532	0.67764	0.782182	0.249729	0.447558	Q14160	1348	Q14160	Q14160	Protein scribble homolog	SCRIB	PEDAPAQPPTPGPAASPEQLSFRERQKYFEL	sp|Q14160|SCRIB_HUMAN Protein scribble homolog OS=Homo sapiens GN=SCRIB PE=1 SV=4	1;2	1254	0.514836	0.332702	-0.352339	-0.0829738
24.3502	23.6732	24.704	24.3929	24.2835	24.5931	24.5491	24.3711	24.0647	24.3502	23.6732	24.704	24.3929	24.2835	24.5931	24.5491	24.3711	24.0647	S	3	1	7.07459e-25	108.8	102.23	89.145	0.43166	197830000	681	0.597665	0.752951	0.180705	0.572435	0.809777	0.873995	0.0858332	0.257111	Q9NYV4	681	Q9NYV4	Q9NYV4	Cyclin-dependent kinase 12	CDK12	LTDLPLPPELPGGDLSPPDSPEPKAITPPQQ	sp|Q9NYV4|CDK12_HUMAN Cyclin-dependent kinase 12 OS=Homo sapiens GN=CDK12 PE=1 SV=2	1;2	2741	-0.0197309	0.0150541	0.200436	0.0707792
23.9545	24.1184	24.6094	23.4197	23.4851	23.188	23.1222	22.9848	22.8984	23.9545	24.1184	24.6094	23.4197	23.4851	23.188	23.1222	22.9848	22.8984	S	3	1	2.36439e-140	186.64	171.19	118.81	0.081298	197710000	639	0.0162851	0.102112	-0.863191	-3.98852	0.00409587	0.0369978	-1.22561	-5.91296	Q8N9T8	639	Q8N9T8	Q8N9T8	Protein KRI1 homolog	KRI1	MGPESPPAQEEEAPVSPHKKPAPQKRRRAKK	sp|Q8N9T8|KRI1_HUMAN Protein KRI1 homolog OS=Homo sapiens GN=KRI1 PE=1 SV=3	2	1892	-0.170336	-0.0114946	-0.692855	-1.21412
22.103	22.5655	22.4467	21.2138	21.754	21.4506	20.9951	20.9165	21.1966	22.103	22.5655	22.4467	21.2138	21.754	21.4506	20.9951	20.9165	21.1966	S	2	1	3.91313e-111	207.95	160.06	207.95	-0.12542	196920000	270	0.0126313	0.0905337	-0.898955	-4.30144	0.00117532	0.0192173	-1.33567	-8.25396	Q9H3N1	270	Q9H3N1	Q9H3N1	Thioredoxin-related transmembrane protein 1	TMX1	EGTNKDFPQNAIRQRSLGPSLATDKS_____	sp|Q9H3N1|TMX1_HUMAN Thioredoxin-related transmembrane protein 1 OS=Homo sapiens GN=TMX1 PE=1 SV=1	1	2524	-0.975334	-1.21413	0.0763791	-0.121542
25.6694	24.9939	24.1166	23.0456	22.6077	23.0745	22.2346	23.7244	22.7762	25.6694	24.9939	24.1166	23.0456	22.6077	23.0745	22.2346	23.7244	22.7762	S	2	1	3.41523e-229	248.99	223.52	183.41	-0.36625	196920000	166	0.0131118	0.0913337	-2.01736	-4.25442	0.0322868	0.121296	-2.01493	-3.21979	O43399	166	O43399	O43399	Tumor protein D54	TPD52L2	ISRKLGDMRNSATFKSFEDRVGTIKSKVVGD	sp|O43399|TPD54_HUMAN Tumor protein D54 OS=Homo sapiens GN=TPD52L2 PE=1 SV=2	1	210	-0.401279	-0.368383	-1.61609	-1.64654
24.3909	24.0913	23.9838	23.9896	24.1009	24.9422	24.4701	23.6966	24.2745	24.3909	24.0913	23.9838	23.9896	24.1009	24.9422	24.4701	23.6966	24.2745	S	2	0.999996	2.48583e-07	117.86	63.794	105.43	-0.0015333	196910000	405	0.59167	0.748167	0.188892	0.582199	0.976359	0.986134	-0.00826708	-0.0315283	P20700;Q03252	391;405	P20700;Q03252	Q03252	Lamin-B1;Lamin-B2	LMNB1;LMNB2	AYRKLLEGEEERLKLSPSPSSRVTVSRASSS;AYRKLLEGEEERLKLSPSPSSRVTVSRATSS	sp|P20700|LMNB1_HUMAN Lamin-B1 OS=Homo sapiens GN=LMNB1 PE=1 SV=2;sp|Q03252|LMNB2_HUMAN Lamin-B2 OS=Homo sapiens GN=LMNB2 PE=1 SV=4	1;2	638;1082	0.118947	0.0961075	0.069945	-0.104375
21.9252	21.3791	21.837	22.9979	23.1301	22.7776	22.7125	22.5029	22.6088	21.9252	21.3791	21.837	22.9979	23.1301	22.7776	22.7125	22.5029	22.6088	S	2	0.999771	0	308.25	281.62	141.3	-0.21139	196330000	200	0.00317635	0.0450305	1.25478	6.3363	0.00762395	0.052641	0.894291	4.97507	Q7Z478	200	Q7Z478	Q7Z478	ATP-dependent RNA helicase DHX29	DHX29	KSRPKFQSPQIQATISPPLQPKTKTYEEDPK	sp|Q7Z478|DHX29_HUMAN ATP-dependent RNA helicase DHX29 OS=Homo sapiens GN=DHX29 PE=1 SV=2	1;2	1706	0.557495	0.462792	0.697284	0.431499
25.4263	24.6669	24.467	23.6521	24.1867	24.1793	24.2022	NaN	24.2213	25.4263	24.6669	24.467	23.6521	24.1867	24.1793	24.2022	18.9277	24.2213	S	2	0.990655	6.65829e-08	118.76	98.996	118.76	0.525	196130000	470	0.068176	0.229972	-0.847399	-2.48048	0.249556	0.421807	-2.403	-1.3459	Q9NV70	470	Q9NV70	Q9NV70	Exocyst complex component 1	EXOC1	QETESLHGSSGKLTGSTSSLNKLSVQSSGNR	sp|Q9NV70|EXOC1_HUMAN Exocyst complex component 1 OS=Homo sapiens GN=EXOC1 PE=1 SV=4	1;2	2693	-0.267304	-0.262084	-0.580095	-2.14092
22.3631	22.1284	21.9071	22.8199	23.1717	22.8413	23.0635	23.4158	23.6163	22.3631	22.1284	21.9071	22.8199	23.1717	22.8413	23.0635	23.4158	23.6163	S	3	1	2.17212e-64	165.17	142.29	76.492	-0.30174	195850000	125	0.00957878	0.078246	0.811442	4.66151	0.00409647	0.0369978	1.23234	5.91273	Q9C004	125	Q9C004	Q9C004	Protein sprouty homolog 4	SPRY4	RLLDHMAPPPVADQASPRAVRIQPKVVHCQP	sp|Q9C004|SPY4_HUMAN Protein sprouty homolog 4 OS=Homo sapiens GN=SPRY4 PE=1 SV=2	1	2463	0.459543	0.985313	0.351899	0.247028
21.7654	21.2057	NaN	25.5311	22.4351	25.7097	25.4616	NaN	25.5666	21.7654	21.2057	17.9708	25.5311	22.4351	25.7097	25.4616	17.7457	25.5666	S	2	0.999859	0	435.38	405.05	299.38	0.11317	195530000	339	0.055849	0.206269	4.2447	2.66926	0.411022	0.570272	2.61067	0.917014	Q16643	339	Q16643	Q16643	Drebrin	DBN1	SHRRMAPTPIPTRSPSDSSTASTPVAEQIER	sp|Q16643|DREB_HUMAN Drebrin OS=Homo sapiens GN=DBN1 PE=1 SV=4	1;2	1388	0.709364	1.22961	3.53533	1.38106
23.2966	24.0084	23.564	23.9023	24.0824	23.7779	23.5384	24.083	23.5241	23.2966	24.0084	23.564	23.9023	24.0824	23.7779	23.5384	24.083	23.5241	S	2	1	2.13755e-247	256.98	241.83	48.823	-0.39284	194830000	333	0.257236	0.481156	0.297855	1.32023	0.756324	0.836236	0.0921764	0.332333	Q641Q2;Q9Y4E1	333;333	Q641Q2	Q641Q2	WASH complex subunit FAM21A;WASH complex subunit FAM21C	FAM21A;FAM21C	KPRKTLKEKKERRTPSDDEEDNLFAPPKLTD	sp|Q641Q2|FA21A_HUMAN WASH complex subunit FAM21A OS=Homo sapiens GN=FAM21A PE=1 SV=3;sp|Q9Y4E1|FA21C_HUMAN WASH complex subunit FAM21C OS=Homo sapiens GN=FAM21C PE=1 SV=3	1;2	1546	0.495722	0.552679	-0.197866	-0.460502
24.1614	23.8207	23.7654	NaN	24.7221	23.3634	25.0365	24.99	25.0329	24.1614	23.8207	23.7654	17.5471	24.7221	23.3634	25.0365	24.99	25.0329	S	2	1	0.00559282	85.212	57.958	45.68	0.0066883	194370000	697	0.407389	0.61369	-2.0383	-0.924849	0.000898606	0.0169941	1.10395	8.85381	Q13263	697	Q13263	Q13263	Transcription intermediary factor 1-beta	TRIM28	LSLDGADSTGVVAKLSPANQRKCERVLLALF	sp|Q13263|TIF1B_HUMAN Transcription intermediary factor 1-beta OS=Homo sapiens GN=TRIM28 PE=1 SV=5	1	1179	-0.366527	-0.101939	-1.67177	1.20589
23.0136	22.7958	22.7264	22.8057	22.6439	23.0807	23.1384	22.516	23.0348	23.0136	22.7958	22.7264	22.8057	22.6439	23.0807	23.1384	22.516	23.0348	S	2	1	1.44346e-47	136.71	127.89	136.71	0.035368	193820000	122	0.991181	0.99559	-0.00181198	-0.0117596	0.820408	0.882637	0.0511614	0.242377	Q8WXI9	122	Q8WXI9	Q8WXI9	Transcriptional repressor p66-beta	GATAD2B	MSARRSEPERGRLTPSPDIIVLSDNEASSPR	sp|Q8WXI9|P66B_HUMAN Transcriptional repressor p66-beta OS=Homo sapiens GN=GATAD2B PE=1 SV=1	2;3;4	2044	0.278559	-0.129893	-0.280371	0.181054
24.2654	23.6576	23.7968	24.227	24.3469	24.5021	24.597	24.3138	24.9397	24.2654	23.6576	23.7968	24.227	24.3469	24.5021	24.597	24.3138	24.9397	S	2	1	2.57396e-61	179.46	161.99	179.46	0.16947	193750000	1220	0.0870084	0.264341	0.452079	2.25659	0.0511918	0.160068	0.710246	2.75347	Q14160	1220	Q14160	Q14160	Protein scribble homolog	SCRIB	GVIANPFAAGIGHRNSLESISSIDRELSPEG	sp|Q14160|SCRIB_HUMAN Protein scribble homolog OS=Homo sapiens GN=SCRIB PE=1 SV=4	1;2	1254	0.514836	0.332702	-0.0627572	0.377543
22.9897	23.4875	22.6579	21.8396	22.3555	22.5302	21.4524	22.1998	21.5997	22.9897	23.4875	22.6579	21.8396	22.3555	22.5302	21.4524	22.1998	21.5997	S	2	1	3.22143e-46	149.57	86.885	122.75	-0.35197	193710000	71	0.0649176	0.22544	-0.803249	-2.52633	0.017597	0.0860479	-1.2944	-3.89627	Q9NR30	71	Q9NR30	Q9NR30	Nucleolar RNA helicase 2	DDX21	KQVKKKAEPSEVDMNSPKSKKAKKKEEPSQN	sp|Q9NR30|DDX21_HUMAN Nucleolar RNA helicase 2 OS=Homo sapiens GN=DDX21 PE=1 SV=5	1	2657	-0.213438	-0.669312	-0.58981	-0.625086
20.2234	20.9069	19.9499	23.826	24.2838	22.9876	23.9548	23.437	24.0481	20.2234	20.9069	19.9499	23.826	24.2838	22.9876	23.9548	23.437	24.0481	S	2	0.999985	1.70276e-269	261.39	212.44	244.67	-0.23976	193210000	1260	0.00214684	0.0381489	3.33904	7.03909	0.000542711	0.0138893	3.4532	10.0906	P46821	1260	P46821	P46821	Microtubule-associated protein 1B;MAP1B heavy chain;MAP1 light chain LC1	MAP1B	AVSSEKVSPSKSPSLSPSPPSPLEKTPLGER	sp|P46821|MAP1B_HUMAN Microtubule-associated protein 1B OS=Homo sapiens GN=MAP1B PE=1 SV=2	1;2;3;4	819	2.18439	2.3644	1.15465	1.08879
23.2672	22.2729	23.2365	22.6129	22.8463	20.2249	24.4879	NaN	NaN	23.2672	22.2729	23.2365	22.6129	22.8463	20.2249	24.4879	18.1209	18.89	S	3	0.979284	0.000456437	71.548	55.976	45.863	-0.010092	193120000	715	0.315446	0.532688	-1.03083	-1.14667	0.298667	0.469394	-2.42593	-1.19336	Q8IYB3	715	Q8IYB3	Q8IYB3	Serine/arginine repetitive matrix protein 1	SRRM1	VRRGASSSPQRRQSPSPSTRPIRRVSRTPEP	sp|Q8IYB3|SRRM1_HUMAN Serine/arginine repetitive matrix protein 1 OS=Homo sapiens GN=SRRM1 PE=1 SV=2	2	1823	0.538551	0.248733	-1.56938	-2.67466
23.2708	23.7031	24.0189	24.6719	24.4678	24.3734	24.5114	24.485	24.493	23.2708	23.7031	24.0189	24.6719	24.4678	24.3734	24.5114	24.485	24.493	S	3	1	1.03023e-55	137.44	127.59	120.33	0.17424	193110000	527	0.0229743	0.124926	0.84008	3.58939	0.018534	0.0885379	0.832204	3.83529	O94979	527	O94979	O94979	Protein transport protein Sec31A	SEC31A	DGANVALKDSDQVAQSDGEESPAAEEQLLGE	sp|O94979|SC31A_HUMAN Protein transport protein Sec31A OS=Homo sapiens GN=SEC31A PE=1 SV=3	1;2	378	0.22237	0.286085	0.61771	0.546118
23.6506	21.682	21.3379	24.4926	25.0121	NaN	24.9652	25.4975	24.7265	23.6506	21.682	21.3379	24.4926	25.0121	18.9717	24.9652	25.4975	24.7265	S	2	1	9.94316e-20	141.54	126.16	141.54	0.0017238	192850000	283	0.784913	0.879409	0.601971	0.291848	0.0198108	0.0915602	2.83953	3.75791	Q9ULX6	283	Q9ULX6	Q9ULX6	A-kinase anchor protein 8-like	AKAP8L	TADFRTKKKKRKQGGSPDEPDSKATRTDCSD	sp|Q9ULX6|AKP8L_HUMAN A-kinase anchor protein 8-like OS=Homo sapiens GN=AKAP8L PE=1 SV=3	1	2901	0.0212746	-0.222925	0.580696	3.06246
24.4103	23.2433	23.9061	24.2515	24.4327	23.0276	24.8199	24.3743	24.7299	24.4103	23.2433	23.9061	24.2515	24.4327	23.0276	24.8199	24.3743	24.7299	S	2	1	0	377.21	338.77	223.15	0.051799	192470000	233	0.931642	0.966961	0.0507456	0.0913021	0.09648	0.237331	0.788191	2.16378	P07910	233	P07910	P07910	Heterogeneous nuclear ribonucleoproteins C1/C2	HNRNPC	EKEQSKQAVEMKNDKSEEEQSSSSVKKDETN	sp|P07910|HNRPC_HUMAN Heterogeneous nuclear ribonucleoproteins C1/C2 OS=Homo sapiens GN=HNRNPC PE=1 SV=4	1	503	0.100998	-0.0105311	-0.0502526	0.798723
23.0884	23.3395	23.0103	21.6696	22.995	21.9626	22.2341	21.9786	22.3829	23.0884	23.3395	23.0103	21.6696	22.995	21.9626	22.2341	21.9786	22.3829	S	3	0.99824	0	297.36	280.22	134.47	0.23808	191810000	537	0.0864018	0.263344	-0.936954	-2.26291	0.00356417	0.0344621	-0.947521	-6.14143	Q9NZT2	537	Q9NZT2	Q9NZT2	Opioid growth factor receptor	OGFR	PGPSPAGPAGDEPAESPSETPGPRPAGPAGD	sp|Q9NZT2|OGFR_HUMAN Opioid growth factor receptor OS=Homo sapiens GN=OGFR PE=1 SV=3	1;2	2759	-0.428357	-0.485509	-0.508598	-0.462012
23.5749	23.6775	24.0394	NaN	22.7212	23.4768	23.4334	NaN	22.9849	23.5749	23.6775	24.0394	18.5046	22.7212	23.4768	23.4334	18.5913	22.9849	S	3	1	3.12618e-47	120.69	111.85	88.563	-0.2987	191550000	486	0.230268	0.45432	-2.19637	-1.41396	0.248351	0.419929	-2.09403	-1.35	O43290	486	O43290	O43290	U4/U6.U5 tri-snRNP-associated protein 1	SART1	MDISDEEEGGAPPPGSPQVLEEDEAELELQK	sp|O43290|SNUT1_HUMAN U4/U6.U5 tri-snRNP-associated protein 1 OS=Homo sapiens GN=SART1 PE=1 SV=1	2	200	-0.0860564	-0.398199	-2.11032	-1.69583
23.5749	23.6775	24.0394	NaN	22.7212	23.4768	23.4334	NaN	22.9849	23.5749	23.6775	24.0394	18.4237	22.7212	23.4768	23.4334	17.756	22.9849	S	3	1	3.12618e-47	120.69	111.85	88.563	-0.2987	191550000	474	0.232107	0.456817	-2.22332	-1.40723	0.264069	0.436623	-2.37245	-1.29801	O43290	474	O43290	O43290	U4/U6.U5 tri-snRNP-associated protein 1	SART1	QPLPSDDTRVENMDISDEEEGGAPPPGSPQV	sp|O43290|SNUT1_HUMAN U4/U6.U5 tri-snRNP-associated protein 1 OS=Homo sapiens GN=SART1 PE=1 SV=1	2	200	-0.0860564	-0.398199	-2.13727	-1.97425
22.0112	22.542	21.6071	23.244	23.1037	22.0208	22.4864	22.2437	23.0046	22.0112	22.542	21.6071	23.244	23.1037	22.0208	22.4864	22.2437	23.0046	S	3	0.9663	0	249.03	237.82	121.5	0.31741	191260000	939	0.193814	0.414849	0.73603	1.55983	0.209858	0.374851	0.524787	1.49247	Q9Y2W1	939	Q9Y2W1	Q9Y2W1	Thyroid hormone receptor-associated protein 3	THRAP3	HDKFSGEEGEIEDDESGTENREEKDNIQPTT	sp|Q9Y2W1|TR150_HUMAN Thyroid hormone receptor-associated protein 3 OS=Homo sapiens GN=THRAP3 PE=1 SV=2	1	2976	0.077947	-0.0861216	0.658083	0.610908
25.4781	24.9704	24.8074	19.4531	19.5093	19.3403	19.3452	19.4655	19.9946	25.4781	24.9704	24.8074	19.4531	19.5093	19.3403	19.3452	19.4655	19.9946	S	2	0.989163	1.19447e-41	162.16	145.25	83.499	0.55722	191120000	40	1.09058e-05	0.00733647	-5.65107	-27.1735	4.23152e-05	0.00642562	-5.48353	-19.319	Q96BD0	40	Q96BD0	Q96BD0	Solute carrier organic anion transporter family member 4A1	SLCO4A1	DHTPPSRRASPGTPLSPGSLRSAAHSPLDTS	sp|Q96BD0|SO4A1_HUMAN Solute carrier organic anion transporter family member 4A1 OS=Homo sapiens GN=SLCO4A1 PE=1 SV=2	1;2	2144	-1.11148	-1.09345	-4.53959	-4.39008
23.9288	23.04	23.2522	24.7572	24.9287	25.2523	19.4535	24.5092	25.0155	23.9288	23.04	23.2522	24.7572	24.9287	25.2523	19.4535	24.5092	25.0155	S	2	0.999861	0.00010387	78.113	62.345	78.113	0.021463	190740000	267	0.00670166	0.0649344	1.57244	5.15921	0.828886	0.889725	-0.414237	-0.230674	Q15942	267	Q15942	Q15942	Zyxin	ZYX	PRGPPASSPAPAPKFSPVTPKFTPVASKFSP	sp|Q15942|ZYX_HUMAN Zyxin OS=Homo sapiens GN=ZYX PE=1 SV=1	1;2	1375	1.02857	0.943058	0.543875	-1.3573
20.054	20.3281	NaN	21.2442	NaN	21.2034	21.4879	21.5074	21.7506	20.054	20.3281	18.4418	21.2442	18.6429	21.2034	21.4879	21.5074	21.7506	S	2	1	7.36336e-154	204.31	192.11	112.53	-0.12682	190230000	218	0.508666	0.691023	0.755561	0.724865	0.029362	0.115745	1.97401	3.3206	Q9Y6D5	218	Q9Y6D5	Q9Y6D5	Brefeldin A-inhibited guanine nucleotide-exchange protein 2	ARFGEF2	QEARELEKPIQSKPQSPVIQAAAVSPKFVRL	sp|Q9Y6D5|BIG2_HUMAN Brefeldin A-inhibited guanine nucleotide-exchange protein 2 OS=Homo sapiens GN=ARFGEF2 PE=1 SV=3	2	3058	1.26544	1.16616	-0.509879	0.807851
24.7011	24.3034	24.3422	24.2506	24.7066	24.2087	23.2274	23.4467	23.2009	24.7011	24.3034	24.3422	24.2506	24.7066	24.2087	23.2274	23.4467	23.2009	S	2	1	1.90854e-57	143.69	137.03	139	0.50318	190030000	387	0.781982	0.877377	-0.0602538	-0.295971	0.00146786	0.0213238	-1.15723	-7.78551	Q99638	387	Q99638	Q99638	Cell cycle checkpoint control protein RAD9A	RAD9A	PVRSPQGPSPVLAEDSEGEG___________	sp|Q99638|RAD9A_HUMAN Cell cycle checkpoint control protein RAD9A OS=Homo sapiens GN=RAD9A PE=1 SV=1	1;2	2335	0.306759	-0.234282	-0.367012	-0.922948
24.2489	24.2498	24.2483	24.7088	24.6127	24.6793	24.5607	NaN	24.7072	24.2489	24.2498	24.2483	24.7088	24.6127	24.6793	24.5607	18.9119	24.7072	S	2	0.999968	0.001421	58.32	50.395	58.32	0.024337	189530000	263	0.000124757	0.0135592	0.417957	14.696	0.469574	0.620433	-1.52241	-0.797979	P61247	263	P61247	P61247	40S ribosomal protein S3a	RPS3A	AKVERADGYEPPVQESV______________	sp|P61247|RS3A_HUMAN 40S ribosomal protein S3a OS=Homo sapiens GN=RPS3A PE=1 SV=2	1	971	-0.656491	-0.535733	1.07445	-0.986673
23.6089	NaN	NaN	25.0223	24.6423	23.9245	24.9743	25.3892	24.6963	23.6089	18.3019	17.7291	25.0223	24.6423	23.9245	24.9743	25.3892	24.6963	S	2	1	1.82376e-28	155.98	155.98	143	0.0037505	188920000	227	0.0705824	0.235058	4.64976	2.44819	0.0524287	0.162207	5.13995	2.73026	Q14677	227	Q14677	Q14677	Clathrin interactor 1	CLINT1	IDDTISKFRRKDREDSPERCSDSDEEKKARR	sp|Q14677|EPN4_HUMAN Clathrin interactor 1 OS=Homo sapiens GN=CLINT1 PE=1 SV=1	1	1278	0.173669	0.212303	4.47609	4.92765
23.8344	23.7902	23.9733	23.9823	23.9602	24.0795	24.3377	24.0009	24.3483	23.8344	23.7902	23.9733	23.9823	23.9602	24.0795	24.3377	24.0009	24.3483	S	2	0.999693	1.06716e-66	153.01	140.7	112.86	-0.17095	188130000	320	0.0995737	0.285388	0.141404	2.13565	0.0456757	0.148132	0.363031	2.86549	Q86VR2	320	Q86VR2	Q86VR2	Protein FAM134C	FAM134C	GQTPLTEGSEDLDGHSDPEESFARDLPDFPS	sp|Q86VR2|F134C_HUMAN Protein FAM134C OS=Homo sapiens GN=FAM134C PE=1 SV=1	1;2	1754	0.494736	0.209774	-0.353331	0.153257
23.0136	22.7958	22.7264	22.8057	22.6439	23.0807	23.1384	22.516	23.0348	23.0136	22.7958	22.7264	22.8057	22.6439	23.0807	23.1384	22.516	23.0348	T	2	1	1.44346e-47	136.71	127.89	95.195	0.37137	187810000	120	0.991181	0.99559	-0.00181198	-0.0117596	0.820408	0.882637	0.0511614	0.242377	Q8WXI9	120	Q8WXI9	Q8WXI9	Transcriptional repressor p66-beta	GATAD2B	VDMSARRSEPERGRLTPSPDIIVLSDNEASS	sp|Q8WXI9|P66B_HUMAN Transcriptional repressor p66-beta OS=Homo sapiens GN=GATAD2B PE=1 SV=1	2;3;4	2044	0.278559	-0.129893	-0.280371	0.181054
NaN	23.9841	23.6587	25.0264	24.6458	24.821	NaN	25.0327	24.1977	18.4818	23.9841	23.6587	25.0264	24.6458	24.821	17.9844	25.0327	24.1977	S	2	1	4.51534e-293	248.23	230.98	202.94	-0.0031424	187620000	214	0.193289	0.413915	2.78956	1.56213	0.904669	0.94104	0.363431	0.127538	Q6A1A2;O15530	214;241	Q6A1A2	Q6A1A2	Putative 3-phosphoinositide-dependent protein kinase 2;3-phosphoinositide-dependent protein kinase 1	PDPK2P;PDPK1	TAKVLSPESKQARANSFVGTAQYVSPELLTE	sp|Q6A1A2|PDPK2_HUMAN Putative 3-phosphoinositide-dependent protein kinase 2 OS=Homo sapiens GN=PDPK2P PE=5 SV=1;sp|O15530|PDPK1_HUMAN 3-phosphoinositide-dependent protein kinase 1 OS=Homo sapiens GN=PDPK1 PE=1 SV=1	1	186	0.573061	0.511034	2.2165	-0.147603
23.5411	23.5803	23.6119	23.6687	23.5718	23.4262	23.1585	23.3294	22.9824	23.5411	23.5803	23.6119	23.6687	23.5718	23.4262	23.1585	23.3294	22.9824	S	2	0.999985	2.52761e-153	213.83	204.14	213.83	0.93343	186790000	6	0.777135	0.875681	-0.0222238	-0.302801	0.0146389	0.077108	-0.42098	-4.11778	P51610	6	P51610	P51610	Host cell factor 1;HCF N-terminal chain 1;HCF N-terminal chain 2;HCF N-terminal chain 3;HCF N-terminal chain 4;HCF N-terminal chain 5;HCF N-terminal chain 6;HCF C-terminal chain 1;HCF C-terminal chain 2;HCF C-terminal chain 3;HCF C-terminal chain 4;HCF C-terminal chain 5;HCF C-terminal chain 6	HCFC1	__________MASAVSPANLPAVLLQPRWKR	sp|P51610|HCFC1_HUMAN Host cell factor 1 OS=Homo sapiens GN=HCFC1 PE=1 SV=2	1	892	0.198136	-0.0252867	-0.22036	-0.395694
24.3767	24.4606	24.1767	23.6653	24.9668	23.5044	23.0632	25.2432	23.2852	24.3767	24.4606	24.1767	23.6653	24.9668	23.5044	23.0632	25.2432	23.2852	S	2	0.999942	0	284.51	245.52	198.35	-0.99036	186760000	859	0.567916	0.733493	-0.292482	-0.621538	0.534117	0.675634	-0.474089	-0.679486	Q8N122	859	Q8N122	Q8N122	Regulatory-associated protein of mTOR	RPTOR	NARPQRVLDTSSLTQSAPASPTNKGVHIHQA	sp|Q8N122|RPTOR_HUMAN Regulatory-associated protein of mTOR OS=Homo sapiens GN=RPTOR PE=1 SV=1	1;2	1838	-0.934639	-0.646788	0.642157	0.172699
24.8544	24.5826	24.518	24.5661	24.3849	NaN	23.8899	23.7808	23.3607	24.8544	24.5826	24.518	24.5661	24.3849	17.2807	23.8899	23.7808	23.3607	S	3	1	1.69307e-40	123.66	117.3	78.372	0.84659	186380000	681	0.344012	0.554398	-2.57441	-1.0722	0.00702639	0.0500218	-0.974525	-5.09103	Q96TA1	681	Q96TA1	Q96TA1	Niban-like protein 1	FAM129B	PPPAGPLLNGAPAGESPQPKAAPEASSPPAS	sp|Q96TA1|NIBL1_HUMAN Niban-like protein 1 OS=Homo sapiens GN=FAM129B PE=1 SV=3	2	2315	-0.194296	-0.504118	-2.38012	-0.470407
24.3791	23.9513	24.7912	23.4569	23.4586	23.8717	23.5563	22.83	23.5876	24.3791	23.9513	24.7912	23.4569	23.4586	23.8717	23.5563	22.83	23.5876	S	3	1	1.84709e-34	133.13	122.23	133.13	0.63768	186320000	107	0.0493578	0.191297	-0.77815	-2.78909	0.0388439	0.134894	-1.04926	-3.02834	Q86YP4	107	Q86YP4	Q86YP4	Transcriptional repressor p66-alpha	GATAD2A	MKSERRPPSPDVIVLSDNEQPSSPRVNGLTT	sp|Q86YP4|P66A_HUMAN Transcriptional repressor p66-alpha OS=Homo sapiens GN=GATAD2A PE=1 SV=1	2;3	1777	-0.573541	-0.561278	-0.204609	-0.487981
24.5727	NaN	NaN	24.2468	24.1706	24.9113	24.9844	24.2007	25.2602	24.5727	18.1655	17.9246	24.2468	24.1706	24.9113	24.9844	24.2007	25.2602	S	2	1	1.75158e-18	137.31	117.47	137.31	-0.1237	186280000	952	0.126083	0.326042	4.222	1.92816	0.105036	0.248924	4.59419	2.08827	Q9UQ35	952	Q9UQ35	Q9UQ35	Serine/arginine repetitive matrix protein 2	SRRM2	SPSRVTSRTTPRRSRSVSPCSNVESRLLPRY	sp|Q9UQ35|SRRM2_HUMAN Serine/arginine repetitive matrix protein 2 OS=Homo sapiens GN=SRRM2 PE=1 SV=2	2	2936	0.19416	0.200354	4.02784	4.39384
23.5502	22.644	21.8937	24.7294	24.4756	24.3804	24.3839	24.7387	23.7684	23.5502	22.644	21.8937	24.7294	24.4756	24.3804	24.3839	24.7387	23.7684	S	2	1	8.73766e-08	120.32	107.49	91.969	-0.70754	185980000	415	0.0201399	0.116627	1.83247	3.73892	0.0451569	0.147158	1.601	2.87683	Q13427	415	Q13427	Q13427	Peptidyl-prolyl cis-trans isomerase G	PPIG	RVKERKITDHRNVSESPNRKNEKEKKVKDHK	sp|Q13427|PPIG_HUMAN Peptidyl-prolyl cis-trans isomerase G OS=Homo sapiens GN=PPIG PE=1 SV=2	1;2	1196	-0.108118	-0.0726175	1.94059	1.67362
24.5424	24.5994	23.8809	23.4671	23.6556	24.4059	24.221	24.5213	24.3706	24.5424	24.5994	23.8809	23.4671	23.6556	24.4059	24.221	24.5213	24.3706	S	2	0.999949	5.05022e-37	162.23	139.73	162.23	-0.076303	185360000	110	0.247312	0.469972	-0.498048	-1.35355	0.908899	0.943291	0.0300166	0.121843	Q9H6F5	110	Q9H6F5	Q9H6F5	Coiled-coil domain-containing protein 86	CCDC86	QQDLHLESPQRQPEYSPESPRCQPKPSEEAP	sp|Q9H6F5|CCD86_HUMAN Coiled-coil domain-containing protein 86 OS=Homo sapiens GN=CCDC86 PE=1 SV=1	1;2	2551	-0.587928	-1.03852	0.0898803	1.06854
24.8726	25.0493	24.9049	24.2771	23.8011	23.662	23.3161	23.3557	23.4348	24.8726	25.0493	24.9049	24.2771	23.8011	23.662	23.3161	23.3557	23.4348	S	2	1	1.57661e-35	128.46	109.15	117.21	0.094196	185300000	508	0.00607203	0.0604381	-1.02885	-5.30369	1.68136e-05	0.00616485	-1.57343	-24.3729	Q2VPK5	508	Q2VPK5	Q2VPK5	Cytoplasmic tRNA 2-thiolation protein 2	CTU2	RAWGLQEIRDCLIEDSDDEAGQS________	sp|Q2VPK5|CTU2_HUMAN Cytoplasmic tRNA 2-thiolation protein 2 OS=Homo sapiens GN=CTU2 PE=1 SV=1	1	1416	-0.127118	-1.49879	-0.901737	-0.0746412
22.8666	22.6582	22.632	23.9856	23.881	24.4567	23.547	23.479	23.5451	22.8666	22.6582	22.632	23.9856	23.881	24.4567	23.547	23.479	23.5451	S	3	0.999999	1.13067e-210	226.56	198.14	114.35	0.31117	184860000	197	0.00193711	0.0356321	1.38881	7.23439	0.000485966	0.0134338	0.804757	10.3822	Q92734	197	Q92734	Q92734	Protein TFG	TFG	MSAFGLTDDQVSGPPSAPAEDRSGTPDSIAS	sp|Q92734|TFG_HUMAN Protein TFG OS=Homo sapiens GN=TFG PE=1 SV=2	1;2	2090	0.352371	0.392491	1.03644	0.412266
22.0938	22.1605	22.9188	23.1266	23.118	23.5383	23.2372	22.6821	22.8268	22.0938	22.1605	22.9188	23.1266	23.118	23.5383	23.2372	22.6821	22.8268	S	2	1	1.47903e-158	197.31	184.54	165.66	-0.095546	184260000	1466	0.0435941	0.177428	0.869912	2.91192	0.16868	0.32918	0.524322	1.67785	Q02880	1466	Q02880	Q02880	DNA topoisomerase 2-beta	TOP2B	PSYSQKSEDDSAKFDSNEEDSASVFSPSFGL	sp|Q02880|TOP2B_HUMAN DNA topoisomerase 2-beta OS=Homo sapiens GN=TOP2B PE=1 SV=3	1;2	1073	0.205774	0.258417	0.664138	0.265905
24.2001	23.6425	24.539	24.3569	24.1994	24.5127	24.4635	24.2798	24.0647	24.2001	23.6425	24.539	24.3569	24.1994	24.5127	24.4635	24.2798	24.0647	S	3	1	7.07459e-25	108.8	102.23	89.145	0.43166	183380000	685	0.453903	0.65157	0.22917	0.828611	0.644853	0.760854	0.142149	0.497638	Q9NYV4	685	Q9NYV4	Q9NYV4	Cyclin-dependent kinase 12	CDK12	PLPPELPGGDLSPPDSPEPKAITPPQQPYKK	sp|Q9NYV4|CDK12_HUMAN Cyclin-dependent kinase 12 OS=Homo sapiens GN=CDK12 PE=1 SV=2	2	2741	-0.0197309	0.0150541	0.248901	0.127095
24.4582	23.8843	24.7435	24.1251	24.002	24.3085	24.0234	24.0826	24.3252	24.4582	23.8843	24.7435	24.1251	24.002	24.3085	24.0234	24.0826	24.3252	S	2	1	1.81494e-40	155.09	141.16	124.62	-0.82446	183210000	2362	0.463847	0.659556	-0.21674	-0.809079	0.46277	0.61424	-0.218201	-0.811178	Q7Z6Z7	2362	Q7Z6Z7	Q7Z6Z7	E3 ubiquitin-protein ligase HUWE1	HUWE1	ELEDLIDELLERDGGSGNSTIIVSRSGEDES	sp|Q7Z6Z7|HUWE1_HUMAN E3 ubiquitin-protein ligase HUWE1 OS=Homo sapiens GN=HUWE1 PE=1 SV=3	1;2	1720	0.0783981	0.131946	-0.295138	-0.350148
23.8222	24.8155	24.497	24.0525	23.7969	24.0081	24.1602	23.9212	24.3958	23.8222	24.8155	24.497	24.0525	23.7969	24.0081	24.1602	23.9212	24.3958	T	2	1	0	292.49	283.54	85.837	0.23529	183210000	426	0.233055	0.457685	-0.425696	-1.40379	0.535039	0.676194	-0.219145	-0.677871	Q9Y606	426	Q9Y606	Q9Y606	tRNA pseudouridine synthase A, mitochondrial	PUS1	AKVPSPLEGSEGDGDTD______________	sp|Q9Y606|TRUA_HUMAN tRNA pseudouridine synthase A, mitochondrial OS=Homo sapiens GN=PUS1 PE=1 SV=3	1;2	3049	0.439324	0.277181	-0.86502	-0.496326
24.1881	24.152	23.8316	24.3051	24.377	24.3972	23.7327	23.9926	23.8125	24.1881	24.152	23.8316	24.3051	24.377	24.3972	23.7327	23.9926	23.8125	S	2	1	0	305.55	273.03	118.31	0.39702	182780000	5	0.0604999	0.216485	0.302563	2.59288	0.19762	0.361395	-0.211307	-1.54335	Q99733	5	Q99733	Q99733	Nucleosome assembly protein 1-like 4	NAP1L4	___________MADHSFSDGVPSDSVEAAKN	sp|Q99733|NP1L4_HUMAN Nucleosome assembly protein 1-like 4 OS=Homo sapiens GN=NAP1L4 PE=1 SV=1	1;2	2343	0.371404	0.0196524	-0.0688403	-0.230959
24.5157	24.3034	24.4939	23.7204	23.5242	24.841	24.2504	23.7359	24.2698	24.5157	24.3034	24.4939	23.7204	23.5242	24.841	24.2504	23.7359	24.2698	T	3	0.996979	3.10349e-57	129.18	119.97	85.337	0.26939	181260000	118	0.380708	0.589365	-0.409115	-0.984269	0.133235	0.285314	-0.352282	-1.8803	Q8WUZ0	118	Q8WUZ0	Q8WUZ0	B-cell CLL/lymphoma 7 protein family member C	BCL7C	SEGSLQKGTEPSPGGTPQPSRPVSPAGPPEG	sp|Q8WUZ0|BCL7C_HUMAN B-cell CLL/lymphoma 7 protein family member C OS=Homo sapiens GN=BCL7C PE=1 SV=3	2;3	2019	0.741381	0.218372	-1.1505	-0.570653
NaN	24.6182	24.1374	24.4785	23.9257	24.2004	23.9442	24.4287	24.0075	18.804	24.6182	24.1374	24.4785	23.9257	24.2004	23.9442	24.4287	24.0075	S	3	1	2.33075e-165	207.54	197.26	203.74	0.22705	180970000	267	0.419311	0.623472	1.68171	0.899354	0.438446	0.592436	1.60695	0.859662	Q92733	267	Q92733	Q92733	Proline-rich protein PRCC	PRCC	AALQVTKQITQEEDDSDEEVAPENFFSLPEK	sp|Q92733|PRCC_HUMAN Proline-rich protein PRCC OS=Homo sapiens GN=PRCC PE=1 SV=1	1	2089	-0.155894	-0.429782	1.83761	2.03673
21.1053	22.1591	22.3337	22.0076	21.4913	21.7785	21.9392	22.0208	21.6918	21.1053	22.1591	22.3337	22.0076	21.4913	21.7785	21.9392	22.0208	21.6918	S	2	0.999641	5.25478e-87	173.37	155.88	173.37	-0.48663	180870000	678	0.80798	0.894821	-0.106894	-0.259608	0.966109	0.979793	0.0179132	0.0452071	Q8N163	678	Q8N163	Q8N163	Cell cycle and apoptosis regulator protein 2	CCAR2	FAGAKLEDSEVRSVASNQSEMEFSSLQDMPK	sp|Q8N163|CCAR2_HUMAN Cell cycle and apoptosis regulator protein 2 OS=Homo sapiens GN=CCAR2 PE=1 SV=2	1;2;3	1839	-0.151688	-0.235142	0.0447947	0.253056
23.9944	24.8941	23.8036	24.6192	23.5224	25.0136	23.3784	23.392	23.2142	23.9944	24.8941	23.8036	24.6192	23.5224	25.0136	23.3784	23.392	23.2142	S	2	1	1.01577e-25	148.78	114.06	42.19	-0.1567	180680000	135	0.795996	0.886553	0.15436	0.276314	0.0572159	0.170958	-0.902491	-2.64607	Q9UKM9	135	Q9UKM9	Q9UKM9	RNA-binding protein Raly	RALY	RDDFYDRLFDYRGRLSPVPVPRAVPVKRPRV	sp|Q9UKM9|RALY_HUMAN RNA-binding protein Raly OS=Homo sapiens GN=RALY PE=1 SV=1	1	2873	0.106925	-0.665802	0.0474345	-0.236689
22.6486	22.1715	22.9842	23.646	23.973	24.3564	23.6904	24.69	25.4858	22.6486	22.1715	22.9842	23.646	23.973	24.3564	23.6904	24.69	25.4858	S	2	0.98333	7.3101e-42	151.57	132.97	68.088	0.15073	180560000	369	0.0112683	0.0854044	1.39041	4.44752	0.0239622	0.101759	2.02063	3.54238	Q7Z4V5	369	Q7Z4V5	Q7Z4V5	Hepatoma-derived growth factor-related protein 2	HDGFRP2	RERADRGEAERGSGGSSGDELREDDEPVKKR	sp|Q7Z4V5|HDGR2_HUMAN Hepatoma-derived growth factor-related protein 2 OS=Homo sapiens GN=HDGFRP2 PE=1 SV=1	1;2	1710	0.689011	0.802022	0.701394	1.21861
21.1113	21.4158	21.6388	21.4763	22.0853	22.1961	21.7496	21.5975	22.0993	21.1113	21.4158	21.6388	21.4763	22.0853	22.1961	21.7496	21.5975	22.0993	S	3	1	0	342.85	321.39	150.06	-0.25446	180470000	1283	0.121862	0.320398	0.530615	1.9578	0.115808	0.26408	0.42684	2.00233	Q9NTI5	1283	Q9NTI5	Q9NTI5	Sister chromatid cohesion protein PDS5 homolog B	PDS5B	KRLKEDILENEDEQNSPPKKGKRGRPPKPLG	sp|Q9NTI5|PDS5B_HUMAN Sister chromatid cohesion protein PDS5 homolog B OS=Homo sapiens GN=PDS5B PE=1 SV=1	1	2684	0.86706	0.445946	-0.336445	-0.0191053
23.472	NaN	21.8227	24.0139	19.4901	23.6705	24.1988	24.4403	26.2826	23.472	18.3534	21.8227	24.0139	19.4901	23.6705	24.1988	24.4403	26.2826	S	2	0.996611	8.83359e-23	145.01	104.52	128.57	-0.32348	180300000	73	0.604712	0.758305	1.17546	0.561038	0.0844633	0.216445	3.75789	2.28346	P08670	73	P08670	P08670	Vimentin	VIM	GGVYATRSSAVRLRSSVPGVRLLQDSVDFSL	sp|P08670|VIME_HUMAN Vimentin OS=Homo sapiens GN=VIM PE=1 SV=4	1	515	-0.768831	-0.345208	1.94429	4.1031
23.4647	23.3785	23.8178	23.136	23.8047	23.1937	24.1384	23.7192	24.2338	23.4647	23.3785	23.8178	23.136	23.8047	23.1937	24.1384	23.7192	24.2338	S	2	1	3.38784e-236	233.6	210.31	135.81	0.10034	179860000	89	0.525449	0.703938	-0.175526	-0.694761	0.0831008	0.214396	0.476803	2.29823	P05114	89	P05114	P05114	Non-histone chromosomal protein HMG-14	HMGN1	LPAENGETKTEESPASDEAGEKEAKSD____	sp|P05114|HMGN1_HUMAN Non-histone chromosomal protein HMG-14 OS=Homo sapiens GN=HMGN1 PE=1 SV=3	1;2	473	0.235912	0.817337	-0.411437	-0.340534
20.6277	23.1313	23.6444	23.3608	22.9479	23.0235	23.9635	23.604	23.679	20.6277	23.1313	23.6444	23.3608	22.9479	23.0235	23.9635	23.604	23.679	S	2	0.975104	1.55341e-266	255.19	223.55	196.71	0.51551	179550000	1404	0.531775	0.706982	0.642911	0.683596	0.243906	0.415391	1.28104	1.36528	Q9UQ35	1404	Q9UQ35	Q9UQ35	Serine/arginine repetitive matrix protein 2	SRRM2	DAVEKAGMSSNQSISSPVLDAVPRTPSRERS	sp|Q9UQ35|SRRM2_HUMAN Serine/arginine repetitive matrix protein 2 OS=Homo sapiens GN=SRRM2 PE=1 SV=2	1;2	2936	0.19416	0.200354	0.448751	1.08068
23.1902	23.4723	23.5335	24.2239	23.9564	23.9062	23.7118	24.3163	23.3856	23.1902	23.4723	23.5335	24.2239	23.9564	23.9062	23.7118	24.3163	23.3856	S	2	1	2.37097e-141	204.31	183.66	204.31	0.52542	179110000	36	0.0120722	0.0882313	0.630145	4.35893	0.237455	0.407646	0.405874	1.38797	O00559	36	O00559	O00559	Receptor-binding cancer antigen expressed on SiSo cells	EBAG9	FLKRLICRSGRGRKLSGDQITLPTTVDYSSV	sp|O00559|RCAS1_HUMAN Receptor-binding cancer antigen expressed on SiSo cells OS=Homo sapiens GN=EBAG9 PE=1 SV=1	1	109	0.380506	0.17784	0.24964	0.228034
24.7315	24.0963	24.1573	24.0615	23.8132	23.9366	24.2012	24.2158	23.5609	24.7315	24.0963	24.1573	24.0615	23.8132	23.9366	24.2012	24.2158	23.5609	S	2	1	2.53456e-88	189.37	164.52	119.56	0.1962	177860000	30	0.142395	0.34942	-0.391268	-1.82291	0.319857	0.488869	-0.33577	-1.13478	O75379	30	O75379	O75379	Vesicle-associated membrane protein 4	VAMP4	TGSVKSERRNLLEDDSDEEEDFFLRGPSGPR	sp|O75379|VAMP4_HUMAN Vesicle-associated membrane protein 4 OS=Homo sapiens GN=VAMP4 PE=1 SV=2	1	303	-0.436839	-0.122611	0.0455704	-0.213159
23.4597	23.3311	24.386	24.4048	24.2353	24.0577	23.997	24.2498	24.1691	23.4597	23.3311	24.386	24.4048	24.2353	24.0577	23.997	24.2498	24.1691	S	2	0.999392	2.16026e-140	219.99	171.35	175.91	-0.29321	177070000	94	0.217838	0.438791	0.506985	1.4609	0.291866	0.463227	0.413048	1.21299	O43847	94	O43847	O43847	Nardilysin	NRD1	ARLGADESEEEGRRGSLSNAGDPEIVKSPSD	sp|O43847|NRDC_HUMAN Nardilysin OS=Homo sapiens GN=NRD1 PE=1 SV=2	1	235	0.250128	0.09705	0.256857	0.315998
24.2714	24.473	24.8415	24.4865	23.9629	24.4759	24.1463	23.1413	23.3721	24.2714	24.473	24.8415	24.4865	23.9629	24.4759	24.1463	23.1413	23.3721	S	3	0.999833	1.31419e-13	90.858	85.728	90.858	-0.078698	176830000	663	0.411292	0.616807	-0.220169	-0.916434	0.0481635	0.15366	-0.975413	-2.81313	Q9H501	663	Q9H501	Q9H501	ESF1 homolog	ESF1	KQKALAEEASEEELPSDVDLNDPYFAEEVKQ	sp|Q9H501|ESF1_HUMAN ESF1 homolog OS=Homo sapiens GN=ESF1 PE=1 SV=1	2	2544	-0.0166066	-0.662205	-0.203562	-0.313208
23.7593	23.8806	24.2123	22.8834	23.1604	23.1463	23.6663	24.5169	24.389	23.7593	23.8806	24.2123	22.8834	23.1604	23.1463	23.6663	24.5169	24.389	S	2	1	8.56565e-139	218.16	205.2	218.16	0.15064	176350000	1352	0.00547999	0.0567149	-0.887339	-5.4573	0.464841	0.616254	0.24005	0.807145	P46100	1352	P46100	P46100	Transcriptional regulator ATRX	ATRX	RHRLLRHKLTVSDGESGEEKKTKPKEHKEVK	sp|P46100|ATRX_HUMAN Transcriptional regulator ATRX OS=Homo sapiens GN=ATRX PE=1 SV=5	1;2	813	0.675951	0.557139	-1.56329	-0.317089
24.2126	24.0436	24.9916	24.4254	24.0297	24.406	23.969	23.4068	23.9315	24.2126	24.0436	24.9916	24.4254	24.0297	24.406	23.969	23.4068	23.9315	S	2	0.999953	1.97529e-146	219.58	202.64	219.58	-0.67497	176260000	71	0.706835	0.826132	-0.128929	-0.404067	0.133007	0.284954	-0.646855	-1.88178	P35251	71	P35251	P35251	Replication factor C subunit 1	RFC1	QKQPSKKKRIIYDSDSESEETLQVKNAKKPP	sp|P35251|RFC1_HUMAN Replication factor C subunit 1 OS=Homo sapiens GN=RFC1 PE=1 SV=4	1;2	739	-0.10176	-0.254446	-0.0271695	-0.392409
25.1638	24.7967	24.5459	23.888	23.2995	23.3517	23.5266	23.215	23.9013	25.1638	24.7967	24.5459	23.888	23.2995	23.3517	23.5266	23.215	23.9013	S	2	1	0.00708454	96.756	62.573	87.719	0.19635	175650000	366	0.0070454	0.0663536	-1.32238	-5.08716	0.00855756	0.0561346	-1.28784	-4.81444	Q13523	366	Q13523	Q13523	Serine/threonine-protein kinase PRP4 homolog	PRPF4B	KRRSLSPKPRDKSRRSRSPLLNDRRSKQSKS	sp|Q13523|PRP4B_HUMAN Serine/threonine-protein kinase PRP4 homolog OS=Homo sapiens GN=PRPF4B PE=1 SV=3	2	1210	-0.12058	-0.473468	-1.2018	-0.81437
25.1638	24.7967	24.5459	23.888	23.2995	23.3517	23.5266	23.215	23.9013	25.1638	24.7967	24.5459	23.888	23.2995	23.3517	23.5266	23.215	23.9013	S	2	1	0.00708454	96.756	62.573	87.719	0.19635	175650000	368	0.0070454	0.0663536	-1.32238	-5.08716	0.00855756	0.0561346	-1.28784	-4.81444	Q13523	368	Q13523	Q13523	Serine/threonine-protein kinase PRP4 homolog	PRPF4B	RSLSPKPRDKSRRSRSPLLNDRRSKQSKSPS	sp|Q13523|PRP4B_HUMAN Serine/threonine-protein kinase PRP4 homolog OS=Homo sapiens GN=PRPF4B PE=1 SV=3	2	1210	-0.12058	-0.473468	-1.2018	-0.81437
25.0361	24.6427	22.5555	21.0082	20.6937	25.2478	20.2856	24.6088	24.9103	25.0361	24.6427	22.5555	21.0082	20.6937	25.2478	20.2856	24.6088	24.9103	S	2	0.855644	5.16035e-25	127.32	113.35	102.33	0.083553	175370000	428	0.347907	0.558514	-1.76155	-1.06248	0.65504	0.76884	-0.809873	-0.481927	Q8NDI1	428	Q8NDI1	Q8NDI1	EH domain-binding protein 1	EHBP1	VLNENTVSAGKDLSTSPKPSPIPSPVLGRKP	sp|Q8NDI1|EHBP1_HUMAN EH domain-binding protein 1 OS=Homo sapiens GN=EHBP1 PE=1 SV=3	1;2;3	1915	0.635673	0.636757	-2.39722	-1.44663
24.3804	23.8733	25.09	24.2759	24.0297	24.406	23.969	23.0324	23.9315	24.3804	23.8733	25.09	24.2759	24.0297	24.406	23.969	23.0324	23.9315	S	2	0.999993	1.97529e-146	219.58	202.64	219.58	-0.67497	175340000	69	0.59923	0.754092	-0.210699	-0.569896	0.160516	0.320691	-0.803593	-1.72018	P35251	69	P35251	P35251	Replication factor C subunit 1	RFC1	FKQKQPSKKKRIIYDSDSESEETLQVKNAKK	sp|P35251|RFC1_HUMAN Replication factor C subunit 1 OS=Homo sapiens GN=RFC1 PE=1 SV=4	1;2	739	-0.10176	-0.254446	-0.108939	-0.549147
23.9521	24.0751	24.1836	23.5049	23.9686	24.5151	23.9691	24.854	24.3547	23.9521	24.0751	24.1836	23.5049	23.9686	24.5151	23.9691	24.854	24.3547	S	2	0.928232	6.83198e-11	121.45	91.134	71.879	-1.079	175220000	599	0.816974	0.900124	-0.0740185	-0.247129	0.290239	0.461891	0.322393	1.21775	Q08AD1	599	Q08AD1	Q08AD1	Calmodulin-regulated spectrin-associated protein 2	CAMSAP2	QEMSILNSNIKLNQSSPDNVTDTKGALSPIT	sp|Q08AD1|CAMP2_HUMAN Calmodulin-regulated spectrin-associated protein 2 OS=Homo sapiens GN=CAMSAP2 PE=1 SV=3	1	1115	0.339175	0.0810954	-0.413193	0.241297
23.2487	22.8682	23.2871	22.645	21.843	22.0474	21.3163	21.8426	21.289	23.2487	22.8682	23.2871	22.645	21.843	22.0474	21.3163	21.8426	21.289	S	2	1	1.73497e-152	205.62	192.59	42.711	-0.33363	175190000	105	0.0254983	0.133413	-0.956198	-3.47367	0.00181194	0.0237908	-1.65203	-7.36383	P20042	105	P20042	P20042	Eukaryotic translation initiation factor 2 subunit 2	EIF2S2	DIDEAEEGVKDLKIESDVQEPTEPEDDLDIM	sp|P20042|IF2B_HUMAN Eukaryotic translation initiation factor 2 subunit 2 OS=Homo sapiens GN=EIF2S2 PE=1 SV=2	1;2	632	-0.384671	-0.57746	-0.571527	-1.07457
23.3277	22.0815	22.9409	22.6052	23.6408	20.3062	25.0883	25.3606	24.7761	23.3277	22.0815	22.9409	22.6052	23.6408	20.3062	25.0883	25.3606	24.7761	S	2	0.999976	3.55346e-47	163.33	136.58	163.33	0.27625	175120000	774	0.599357	0.754092	-0.59929	-0.569691	0.00481447	0.0404123	2.29163	5.65628	Q05193	774	Q05193	Q05193	Dynamin-1	DNM1	DDSWLQVQSVPAGRRSPTSSPTPQRRAPAVP	sp|Q05193|DYN1_HUMAN Dynamin-1 OS=Homo sapiens GN=DNM1 PE=1 SV=2	1;2	1090	0.515155	1.30715	-1.11444	0.98448
24.3242	24.4354	24.21	24.4865	24.221	24.4212	23.8133	24.1062	23.5317	24.3242	24.4354	24.21	24.4865	24.221	24.4212	23.8133	24.1062	23.5317	S	3	1	1.02066e-179	209.08	203.6	209.08	0.13405	175080000	1188	0.63375	0.777979	0.0530491	0.51493	0.0468164	0.150185	-0.506159	-2.84108	Q2NKX8	1188	Q2NKX8	Q2NKX8	DNA excision repair protein ERCC-6-like	ERCC6L	SLGAPEPLSGEQLVGSPQDKAAEATNDYETL	sp|Q2NKX8|ERC6L_HUMAN DNA excision repair protein ERCC-6-like OS=Homo sapiens GN=ERCC6L PE=1 SV=1	1;2	1410	0.316073	0.070343	-0.263024	-0.576502
23.2611	23.347	22.9007	24.6439	24.355	24.4743	24.664	24.696	24.6096	23.2611	23.347	22.9007	24.6439	24.355	24.4743	24.664	24.696	24.6096	S	2	1	8.91679e-63	176.99	166.76	150.14	-0.15711	174910000	125	0.00118248	0.0291253	1.32151	8.24082	0.000432933	0.0129031	1.48696	10.6957	Q9NQP4	125	Q9NQP4	Q9NQP4	Prefoldin subunit 4	PFDN4	RVLADLKVQLYAKFGSNINLEADES______	sp|Q9NQP4|PFD4_HUMAN Prefoldin subunit 4 OS=Homo sapiens GN=PFDN4 PE=1 SV=1	1	2645	0.682637	0.417974	0.638871	1.06898
24.1966	24.0365	23.4502	23.9413	23.8891	23.5409	23.3996	23.2754	23.5938	24.1966	24.0365	23.4502	23.9413	23.8891	23.5409	23.3996	23.2754	23.5938	S	2	1	5.16981e-159	199.7	189.4	132.79	0.027961	174640000	46	0.709017	0.82786	-0.103968	-0.400854	0.126693	0.278034	-0.471495	-1.92396	Q86VM9	46	Q86VM9	Q86VM9	Zinc finger CCCH domain-containing protein 18	ZC3H18	DSGSDQDLDGAGVRASDLEDEESAARGPSQE	sp|Q86VM9|ZCH18_HUMAN Zinc finger CCCH domain-containing protein 18 OS=Homo sapiens GN=ZC3H18 PE=1 SV=2	1	1749	-0.0515381	-0.315056	-0.0524302	-0.156439
18.8314	24.8865	24.5395	24.3997	24.2472	24.2932	24.0598	24.4084	24.1343	18.8314	24.8865	24.5395	24.3997	24.2472	24.2932	24.0598	24.4084	24.1343	S	2	0.983474	5.0462e-139	213.52	179.27	213.52	0.1597	174210000	203	0.471158	0.665871	1.56093	0.794927	0.502162	0.650844	1.44837	0.736728	Q9NYB0	203	Q9NYB0	Q9NYB0	Telomeric repeat-binding factor 2-interacting protein 1	TERF2IP	LRGQEHKYLLGDAPVSPSSQKLKRKAEEDPE	sp|Q9NYB0|TE2IP_HUMAN Telomeric repeat-binding factor 2-interacting protein 1 OS=Homo sapiens GN=TERF2IP PE=1 SV=1	1	2733	0.156723	-0.348606	1.4042	1.79697
24.2049	23.8565	23.4907	21.671	23.7632	23.6332	23.3635	23.5637	23.3907	24.2049	23.8565	23.4907	21.671	23.7632	23.6332	23.3635	23.5637	23.3907	S	3	0.949022	3.0435e-145	199.04	181.27	135.41	-0.22973	173460000	836	0.306703	0.524136	-0.828258	-1.17071	0.12889	0.280008	-0.411392	-1.90903	Q9C0C9	836	Q9C0C9	Q9C0C9	E2/E3 hybrid ubiquitin-protein ligase UBE2O	UBE2O	LESLKNMTVEQLLTGSPTSPTVEPEKPTREK	sp|Q9C0C9|UBE2O_HUMAN (E3-independent) E2 ubiquitin-conjugating enzyme OS=Homo sapiens GN=UBE2O PE=1 SV=3	1;2	2471	-0.532691	-0.855859	-0.295567	0.444467
23.9188	24.6018	23.7934	24.1639	24.3432	24.3821	23.8266	24.1029	24.2494	23.9188	24.6018	23.7934	24.1639	24.3432	24.3821	23.8266	24.1029	24.2494	S	2	0.999996	2.80198e-49	166.7	135.36	155.86	-0.43384	172860000	453	0.501867	0.686007	0.191704	0.737268	0.880032	0.925016	-0.0450465	-0.160817	O15231	453	O15231	O15231	Zinc finger protein 185	ZNF185	PAQQPADPSTPERQSSPSGSEQLVRRESCGS	sp|O15231|ZN185_HUMAN Zinc finger protein 185 OS=Homo sapiens GN=ZNF185 PE=1 SV=3	1;2	171	0.668918	1.33643	-0.477214	-1.38147
23.4667	23.3281	23.5839	23.4068	23.6288	23.7462	24.5644	24.4552	25.3811	23.4667	23.3281	23.5839	23.4068	23.6288	23.7462	24.5644	24.4552	25.3811	S	2	0.99989	2.67015e-08	117.2	83.31	117.2	-0.01373	172630000	337	0.339342	0.551586	0.134376	1.08398	0.0112532	0.0664895	1.34069	4.44925	Q13671	337	Q13671	Q13671	Ras and Rab interactor 1	RIN1	SEEEGVPGSRGSPATSPHLGRRRPLLRSMSA	sp|Q13671|RIN1_HUMAN Ras and Rab interactor 1 OS=Homo sapiens GN=RIN1 PE=1 SV=4	1;2	1235	0.243759	-0.190564	-0.109383	1.53125
23.6597	23.7095	23.6069	24.0898	23.5616	23.781	23.3533	23.8581	23.3388	23.6597	23.7095	23.6069	24.0898	23.5616	23.781	23.3533	23.8581	23.3388	S	3	0.999849	9.88825e-142	208.87	185.99	100.23	-0.029547	172550000	601	0.384934	0.591143	0.152072	0.974624	0.458641	0.610786	-0.141959	-0.819263	Q9C0C2	601	Q9C0C2	Q9C0C2	182 kDa tankyrase-1-binding protein	TNKS1BP1	AEERYESQEPLAGQESPLPLATREAALPILE	sp|Q9C0C2|TB182_HUMAN 182 kDa tankyrase-1-binding protein OS=Homo sapiens GN=TNKS1BP1 PE=1 SV=4	1	2469	0.293711	0.461558	-0.141639	-0.603517
23.7943	22.6321	23.9204	24.5475	24.2745	24.8295	24.7319	24.401	23.693	23.7943	22.6321	23.9204	24.5475	24.2745	24.8295	24.7319	24.401	23.693	S	2	1	6.95537e-67	178.67	164.43	165.66	0.45079	172320000	383	0.0666024	0.227249	1.10159	2.5023	0.181735	0.344392	0.826401	1.61443	Q9Y4P1	383	Q9Y4P1	Q9Y4P1	Cysteine protease ATG4B	ATG4B	SLDSSDVERLERFFDSEDEDFEILSL_____	sp|Q9Y4P1|ATG4B_HUMAN Cysteine protease ATG4B OS=Homo sapiens GN=ATG4B PE=1 SV=2	1	3023	0.9674	0.525636	0.134185	0.300765
24.3338	24.5226	24.1708	24.4216	24.4193	24.4227	23.6151	23.7368	23.5527	24.3338	24.5226	24.1708	24.4216	24.4193	24.4227	23.6151	23.7368	23.5527	S	2	1	2.01995e-269	260.15	228.16	247.93	-0.18826	172190000	175	0.481561	0.670812	0.0787894	0.775082	0.00355558	0.0344621	-0.70755	-6.14546	Q9BRJ6	175	Q9BRJ6	Q9BRJ6	Uncharacterized protein C7orf50	C7orf50	VQKAEALMRELDEEGSDPPLPGRAQRIRQVL	sp|Q9BRJ6|CG050_HUMAN Uncharacterized protein C7orf50 OS=Homo sapiens GN=C7orf50 PE=1 SV=1	1	2363	0.311205	-0.774555	-0.232416	0.0670052
23.4347	23.3699	23.3307	23.6081	23.4737	NaN	22.8942	23.3311	22.642	23.4347	23.3699	23.3307	23.6081	23.4737	17.931	22.8942	23.3311	22.642	S	3	1	4.66248e-283	238.14	225.94	140.81	0.22848	172000000	66	0.412989	0.617353	-1.70751	-0.912796	0.106449	0.25101	-0.422709	-2.07646	O60264	66	O60264	O60264	SWI/SNF-related matrix-associated actin-dependent regulator of chromatin subfamily A member 5	SMARCA5	AGPADAEMEEIFDDASPGKQKEIQEPDPTYE	sp|O60264|SMCA5_HUMAN SWI/SNF-related matrix-associated actin-dependent regulator of chromatin subfamily A member 5 OS=Homo sapiens GN=SMARCA5 PE=1 SV=1	1	244	0.192547	-0.395378	-1.90005	-0.027331
23.9913	23.9454	23.0128	24.3741	24.5142	23.1121	24.8269	24.6	24.1016	23.9913	23.9454	23.0128	24.3741	24.5142	23.1121	24.8269	24.6	24.1016	S	2	0.999875	2.02248e-11	132.86	91.524	132.86	0.39789	171960000	156	0.557522	0.727967	0.350281	0.639097	0.0887899	0.22347	0.859659	2.23829	P42166	156	P42166	P42166	Lamina-associated polypeptide 2, isoform alpha;Thymopoietin;Thymopentin	TMPO	LYEKKLLKLREQGTESRSSTPLPTISSSAEN	sp|P42166|LAP2A_HUMAN Lamina-associated polypeptide 2, isoform alpha OS=Homo sapiens GN=TMPO PE=1 SV=2	1	792	-0.183891	-0.475951	0.534172	1.33561
22.4282	22.5594	21.7444	23.117	23.6942	23.805	23.7743	23.0544	23.923	22.4282	22.5594	21.7444	23.117	23.6942	23.805	23.7743	23.0544	23.923	S	3	0.999995	3.92959e-24	102.86	91.232	102.86	0.19728	171610000	1906	0.0173079	0.105985	1.29472	3.91587	0.0220351	0.0972475	1.33993	3.63638	Q5JRA6	1906	Q5JRA6	Q5JRA6	Melanoma inhibitory activity protein 3	MIA3	ASQSTSQDCSQALKQSP______________	sp|Q5JRA6|MIA3_HUMAN Melanoma inhibitory activity protein 3 OS=Homo sapiens GN=MIA3 PE=1 SV=1	1	1469	0.577846	0.97159	0.716879	0.36834
23.5316	23.6102	23.3783	24.7585	24.5838	24.4656	24.3577	24.3421	24.2515	23.5316	23.6102	23.3783	24.7585	24.5838	24.4656	24.3577	24.3421	24.2515	S	2	0.999946	0.00144754	112.41	69.542	112.41	0.20625	171400000	606	0.000549991	0.0227185	1.09588	10.056	0.000431782	0.0129031	0.810387	10.703	Q8N5V2	606	Q8N5V2	Q8N5V2	Ephexin-1	NGEF	RWMTSLAPNRRTKFVSFTSRLLDCPQVQCVH	sp|Q8N5V2|NGEF_HUMAN Ephexin-1 OS=Homo sapiens GN=NGEF PE=1 SV=2	1	1878	1.105	0.726651	-0.00911744	0.0837355
23.1456	23.3736	24.2295	23.2854	22.219	23.664	22.0942	21.7636	21.9767	23.1456	23.3736	24.2295	23.2854	22.219	23.664	22.0942	21.7636	21.9767	S	2	1	1.12159e-144	211.57	186.39	211.57	-0.25692	171120000	307	0.387738	0.593196	-0.526765	-0.968276	0.00887643	0.0571807	-1.63807	-4.76441	Q15054	307	Q15054	Q15054	DNA polymerase delta subunit 3	POLD3	KVLQKEKKRGKRVALSDDETKETENMRKKRR	sp|Q15054|DPOD3_HUMAN DNA polymerase delta subunit 3 OS=Homo sapiens GN=POLD3 PE=1 SV=2	1	1314	0.589302	-0.0863291	-1.11607	-1.55174
23.1291	22.9418	23.2506	23.3236	23.35	23.0274	23.4697	25.8386	23.1131	23.1291	22.9418	23.2506	23.3236	23.35	23.0274	23.4697	25.8386	23.1131	S	3	1	2.49098e-161	227.63	208.02	43.454	0.24712	170500000	197	0.408026	0.614327	0.126513	0.923471	0.29582	0.466828	1.03329	1.20153	Q9BVG4	197	Q9BVG4	Q9BVG4	Protein PBDC1	PBDC1	GEEENTKNGGEKGADSGEEKEEGINREDKTD	sp|Q9BVG4|PBDC1_HUMAN Protein PBDC1 OS=Homo sapiens GN=PBDC1 PE=1 SV=1	1	2407	0.172996	-0.124641	-0.046483	1.15794
23.7442	23.7419	23.4653	23.4356	23.2885	24.1346	23.791	23.6973	23.9661	23.7442	23.7419	23.4653	23.4356	23.2885	24.1346	23.791	23.6973	23.9661	S	2	0.999925	1.09586e-72	179.94	151.32	179.94	0.17683	170470000	298	0.916464	0.95856	-0.0309258	-0.111671	0.239938	0.411161	0.16766	1.37916	O00499	298	O00499	O00499	Myc box-dependent-interacting protein 1	BIN1	AQPSDNAPAKGNKSPSPPDGSPAATPEIRVN	sp|O00499|BIN1_HUMAN Myc box-dependent-interacting protein 1 OS=Homo sapiens GN=BIN1 PE=1 SV=1	1;2;3	105	0.360283	0.35902	-0.391209	-0.191359
22.2296	22.0995	21.7745	20.9877	21.8986	22.0703	25.174	18.2008	26.2983	22.2296	22.0995	21.7745	20.9877	21.8986	22.0703	25.174	18.2008	26.2983	S	2	0.999987	0.000939328	85.813	68.445	84.479	0.29007	170460000	77	0.350624	0.561212	-0.382353	-1.05576	0.663412	0.774419	1.18982	0.469119	Q5T200	77	Q5T200	Q5T200	Zinc finger CCCH domain-containing protein 13	ZC3H13	GPSPRGKGYSSNYRRSPERPTGDLRERMKNK	sp|Q5T200|ZC3HD_HUMAN Zinc finger CCCH domain-containing protein 13 OS=Homo sapiens GN=ZC3H13 PE=1 SV=1	1	1496	-0.0440763	-0.0757869	-0.338277	1.26561
24.2458	24.5755	24.1387	23.6866	24.0476	23.8649	23.9709	24.1199	24.3166	24.2458	24.5755	24.1387	23.6866	24.0476	23.8649	23.9709	24.1199	24.3166	S	2	0.999999	1.48892e-76	190.24	154.62	176.58	0.32196	169850000	303	0.0538405	0.200899	-0.453667	-2.70454	0.327423	0.495429	-0.184192	-1.11473	Q13247	303	Q13247	Q13247	Serine/arginine-rich splicing factor 6	SRSF6	DIKSKSRSRSQSRSNSPLPVPPSKARSVSPP	sp|Q13247|SRSF6_HUMAN Serine/arginine-rich splicing factor 6 OS=Homo sapiens GN=SRSF6 PE=1 SV=2	1;2	1178	-0.0777254	-0.160683	-0.375942	-0.023509
21.186	NaN	20.469	23.3781	23.9035	23.6714	22.9807	23.3101	23.2696	21.186	18.3899	20.469	23.3781	23.9035	23.6714	22.9807	23.3101	23.2696	S	2	1	6.97546e-83	167.92	154.5	153.04	0.63666	169840000	535	0.0129834	0.0913337	3.63601	4.26678	0.0198754	0.0915602	3.17183	3.75415	Q9HCH5	535	Q9HCH5	Q9HCH5	Synaptotagmin-like protein 2	SYTL2	SNQAKVDNQPEELVRSAEDVSTVPTQPDNPF	sp|Q9HCH5|SYTL2_HUMAN Synaptotagmin-like protein 2 OS=Homo sapiens GN=SYTL2 PE=1 SV=3	1	2614	1.39596	0.845103	2.24005	2.32673
23.7593	23.8806	24.202	22.8834	23.1604	23.1463	23.2435	24.2673	24.7053	23.7593	23.8806	24.202	22.8834	23.1604	23.1463	23.2435	24.2673	24.7053	S	2	0.999988	4.45848e-40	156.29	145.64	141.54	0.08922	169820000	1348	0.00522568	0.0559266	-0.883906	-5.52966	0.796571	0.865894	0.124763	0.275511	P46100	1348	P46100	P46100	Transcriptional regulator ATRX	ATRX	KPRYRHRLLRHKLTVSDGESGEEKKTKPKEH	sp|P46100|ATRX_HUMAN Transcriptional regulator ATRX OS=Homo sapiens GN=ATRX PE=1 SV=5	1;2	813	0.675951	0.557139	-1.55986	-0.432376
23.8477	23.889	23.6206	24.5196	24.3001	24.5286	24.1852	24.265	24.2539	23.8477	23.889	23.6206	24.5196	24.3001	24.5286	24.1852	24.265	24.2539	S	2	1	2.85677e-82	187.97	170.75	113.72	0.26767	169760000	300	0.00406396	0.0493226	0.663677	5.92563	0.0067261	0.0485513	0.448943	5.15394	Q5JTD0	300	Q5JTD0	Q5JTD0	Tight junction-associated protein 1	TJAP1	PQPNGECHSLGTARGSPEEELPLPAFEKLNP	sp|Q5JTD0|TJAP1_HUMAN Tight junction-associated protein 1 OS=Homo sapiens GN=TJAP1 PE=1 SV=1	1	1474	1.04164	1.46139	-0.377958	-1.01245
23.6014	22.9859	23.0742	23.6475	NaN	23.5978	NaN	NaN	NaN	23.6014	22.9859	23.0742	23.6475	17.7722	23.5978	17.8641	18.8457	18.404	S	2	1	0	402.24	364.37	254.56	0.22165	169340000	58	0.473756	0.667305	-1.54801	-0.789939	0.0001449	0.00842389	-4.84925	-14.1478	Q9H1E3	58	Q9H1E3	Q9H1E3	Nuclear ubiquitous casein and cyclin-dependent kinase substrate 1	NUCKS1	EAKNKRRSGKNSQEDSEDSEDKDVKTKKDDS	sp|Q9H1E3|NUCKS_HUMAN Nuclear ubiquitous casein and cyclin-dependent kinase substrate 1 OS=Homo sapiens GN=NUCKS1 PE=1 SV=1	1;2	2507	0.508593	0.763931	-2.0566	-5.61319
23.7058	23.9774	23.2856	25.7545	24.5398	24.4749	23.5723	23.1532	23.4244	23.7058	23.9774	23.2856	25.7545	24.5398	24.4749	23.5723	23.1532	23.4244	T	2	0.99772	1.20554e-12	128.95	109.69	128.95	0.30209	168770000	20	0.0518812	0.196528	1.26679	2.74046	0.311296	0.480148	-0.272949	-1.158	P20700	20	P20700	P20700	Lamin-B1	LMNB1	TPVPPRMGSRAGGPTTPLSPTRLSRLQEKEE	sp|P20700|LMNB1_HUMAN Lamin-B1 OS=Homo sapiens GN=LMNB1 PE=1 SV=2	1;2	638	0.118947	0.0961075	1.14784	-0.369056
22.9068	22.8799	22.8195	24.7297	NaN	24.7	24.8048	24.7399	24.4447	22.9068	22.8799	22.8195	24.7297	17.4275	24.7	24.8048	24.7399	24.4447	S	2	0.999975	0	286.16	262.21	181.4	-0.03927	168610000	1501	0.82213	0.902511	-0.583015	-0.239997	9.44576e-05	0.00758251	1.79435	15.7703	P46821	1501	P46821	P46821	Microtubule-associated protein 1B;MAP1B heavy chain;MAP1 light chain LC1	MAP1B	SQPALALDERKLGDVSPTQIDVSQFGSFKED	sp|P46821|MAP1B_HUMAN Microtubule-associated protein 1B OS=Homo sapiens GN=MAP1B PE=1 SV=2	1	819	2.18439	2.3644	-2.76741	-0.570058
24.1227	23.714	23.5394	25.0076	24.6435	24.8031	23.6078	23.6895	23.2541	24.1227	23.714	23.5394	25.0076	24.6435	24.8031	23.6078	23.6895	23.2541	S	2	1	0	351.16	326.1	351.16	0.16715	168580000	48	0.00713887	0.0667345	1.02603	5.06831	0.276752	0.449388	-0.274897	-1.25821	Q71U36;P68363;Q13748;Q6PEY2;Q9BQE3	48;48;48;48;48	Q71U36;Q9BQE3	Q71U36	Tubulin alpha-1A chain;Tubulin alpha-1B chain;Tubulin alpha-3C/D chain;Tubulin alpha-3E chain;Tubulin alpha-1C chain	TUBA1A;TUBA1B;TUBA3C;TUBA3E;TUBA1C	DGQMPSDKTIGGGDDSFNTFFSETGAGKHVP	sp|Q71U36|TBA1A_HUMAN Tubulin alpha-1A chain OS=Homo sapiens GN=TUBA1A PE=1 SV=1;sp|P68363|TBA1B_HUMAN Tubulin alpha-1B chain OS=Homo sapiens GN=TUBA1B PE=1 SV=1;sp|Q13748|TBA3C_HUMAN Tubulin alpha-3C/D chain OS=Homo sapiens GN=TUBA3C PE=1 SV=3;sp|Q6PEY2|T	1	1007;2355	-0.733256	0.513046	1.75928	-0.787943
23.9204	23.6608	23.2197	23.6903	23.2468	24.5092	24.6118	23.0445	24.4363	23.9204	23.6608	23.2197	23.6903	23.2468	24.5092	24.6118	23.0445	24.4363	S	2	0.999999	4.22916e-26	147.33	121.28	72.29	-0.11785	167840000	778	0.637455	0.780696	0.215139	0.50914	0.467046	0.618307	0.430582	0.802866	Q9UQ35	778	Q9UQ35	Q9UQ35	Serine/arginine repetitive matrix protein 2	SRRM2	SSPRSKAKSRLSLRRSLSGSSPCPKQKSQTP	sp|Q9UQ35|SRRM2_HUMAN Serine/arginine repetitive matrix protein 2 OS=Homo sapiens GN=SRRM2 PE=1 SV=2	1;2;3	2936	0.19416	0.200354	0.0209789	0.230228
23.8354	23.6254	23.5651	24.5374	24.0971	24.2607	24.2684	24.3283	23.8287	23.8354	23.6254	23.5651	24.5374	24.0971	24.2607	24.2684	24.3283	23.8287	S	2	0.992207	0	325.9	303.12	153.19	-0.04117	167060000	916	0.0149843	0.0973108	0.623115	4.08925	0.0583069	0.172898	0.466523	2.62802	Q16512	916	Q16512	Q16512	Serine/threonine-protein kinase N1	PKN1	VSNFDEEFTGEAPTLSPPRDARPLTAAEQAA	sp|Q16512|PKN1_HUMAN Serine/threonine-protein kinase N1 OS=Homo sapiens GN=PKN1 PE=1 SV=2	1	1378	0.553224	0.475729	0.0698907	-0.00920582
22.6331	22.8262	23.3399	23.4371	23.169	23.7013	22.9161	23.3308	23.4384	22.6331	22.8262	23.3399	23.4371	23.169	23.7013	22.9161	23.3308	23.4384	T	3	1	5.47952e-49	143.39	134.21	64.221	0.30863	166660000	599	0.126341	0.326352	0.502687	1.92638	0.326307	0.494394	0.295352	1.11766	Q3YEC7	599	Q3YEC7	Q3YEC7	Rab-like protein 6	RABL6	RRADDFPVRDDPSDVTDEDEGPAEPPPPPKL	sp|Q3YEC7|RABL6_HUMAN Rab-like protein 6 OS=Homo sapiens GN=RABL6 PE=1 SV=2	1;2	1429	1.02248	1.38956	-0.519792	-1.09421
23.4292	23.2707	22.9442	24.1271	23.7959	24.1953	23.4465	23.7564	23.3319	23.4292	23.2707	22.9442	24.1271	23.7959	24.1953	23.4465	23.7564	23.3319	S	3	1	8.97443e-16	102.24	90.612	87.659	0.35678	166070000	4	0.0119598	0.0880965	0.824739	4.37089	0.194984	0.357814	0.29688	1.55473	Q9P289	4	Q9P289	Q9P289	Serine/threonine-protein kinase 26	STK26	____________MAHSPVAVQVPGMQNNIAD	sp|Q9P289|STK26_HUMAN Serine/threonine-protein kinase 26 OS=Homo sapiens GN=STK26 PE=1 SV=2	1	2779	-0.0857283	-0.0944789	0.910467	0.391359
24.2482	23.8324	25.0269	23.9925	24.2324	24.4322	21.4673	20.8197	24.9807	24.2482	23.8324	25.0269	23.9925	24.2324	24.4322	21.4673	20.8197	24.9807	S	2	0.973908	0.000441984	69.805	42.039	69.805	0.58218	165630000	1101	0.707499	0.82656	-0.150128	-0.403088	0.219746	0.387124	-1.94659	-1.45352	Q9UQ35	1101	Q9UQ35	Q9UQ35	Serine/arginine repetitive matrix protein 2	SRRM2	LQSKSQTSPKGGRSRSSSPVTELASRSPIRQ	sp|Q9UQ35|SRRM2_HUMAN Serine/arginine repetitive matrix protein 2 OS=Homo sapiens GN=SRRM2 PE=1 SV=2	2;3	2936	0.19416	0.200354	-0.344289	-2.14694
23.5874	23.7833	23.2181	23.6371	23.5732	23.9862	23.7597	23.8633	24.4117	23.5874	23.7833	23.2181	23.6371	23.5732	23.9862	23.7597	23.8633	24.4117	S	3	1	1.81181e-08	90.1	82.478	84.318	-0.15413	165570000	1202	0.388567	0.593886	0.202548	0.966406	0.1391	0.291897	0.481945	1.84309	Q9P1Y6	1202	Q9P1Y6	Q9P1Y6	PHD and RING finger domain-containing protein 1	PHRF1	TRSHSPERKGAVREASPAPLAQGEPGREDLP	sp|Q9P1Y6|PHRF1_HUMAN PHD and RING finger domain-containing protein 1 OS=Homo sapiens GN=PHRF1 PE=1 SV=3	1	2769	0.605183	0.276276	-0.402634	0.205669
22.5757	22.0883	22.5415	19.1477	22.5472	23.3003	23.3986	22.8203	18.533	22.5757	22.0883	22.5415	19.1477	22.5472	23.3003	23.3986	22.8203	18.533	S	2	1	0.00388584	83.862	6.1993	83.862	0.01731	165440000	549	0.597654	0.752951	-0.73672	-0.572453	0.624062	0.744731	-0.817844	-0.530166	Q8IYB3	549	Q8IYB3	Q8IYB3	Serine/arginine repetitive matrix protein 1	SRRM1	RKRQKETSPRGRRRRSPSPPPTRRRRSPSPA	sp|Q8IYB3|SRRM1_HUMAN Serine/arginine repetitive matrix protein 1 OS=Homo sapiens GN=SRRM1 PE=1 SV=2	2	1823	0.538551	0.248733	-1.27527	-1.06658
22.5757	22.0883	22.5415	19.1477	22.5472	23.3003	23.3986	22.8203	18.533	22.5757	22.0883	22.5415	19.1477	22.5472	23.3003	23.3986	22.8203	18.533	S	2	0.999994	0.00388584	83.862	6.1993	83.862	0.01731	165440000	551	0.597654	0.752951	-0.73672	-0.572453	0.624062	0.744731	-0.817844	-0.530166	Q8IYB3	551	Q8IYB3	Q8IYB3	Serine/arginine repetitive matrix protein 1	SRRM1	RQKETSPRGRRRRSPSPPPTRRRRSPSPAPP	sp|Q8IYB3|SRRM1_HUMAN Serine/arginine repetitive matrix protein 1 OS=Homo sapiens GN=SRRM1 PE=1 SV=2	2	1823	0.538551	0.248733	-1.27527	-1.06658
22.9118	23.0437	23.0628	22.806	21.8301	22.4355	24.3839	23.7694	21.9099	22.9118	23.0437	23.0628	22.806	21.8301	22.4355	24.3839	23.7694	21.9099	S	2	0.99973	1.08769e-160	221.34	199.64	93.766	0.30649	165260000	630	0.0875994	0.265277	-0.648892	-2.25047	0.664574	0.774461	0.348289	0.467349	Q8WVC0	630	Q8WVC0	Q8WVC0	RNA polymerase-associated protein LEO1	LEO1	EEDKAQRLLKAKKLTSDEEGEPSGKRKAEDD	sp|Q8WVC0|LEO1_HUMAN RNA polymerase-associated protein LEO1 OS=Homo sapiens GN=LEO1 PE=1 SV=1	1;2	2022	-0.0618655	-0.312828	-0.587027	0.661116
22.4141	22.6182	21.9045	22.2989	22.0887	22.4937	22.2964	22.8253	22.3704	22.4141	22.6182	21.9045	22.2989	22.0887	22.4937	22.2964	22.8253	22.3704	S	2	0.999943	2.63072e-197	226.81	214.04	226.81	0.24072	165050000	1067	0.942893	0.973276	-0.018472	-0.0762346	0.529252	0.672308	0.185107	0.688038	Q9UQE7	1067	Q9UQE7	Q9UQE7	Structural maintenance of chromosomes protein 3	SMC3	KATLVMKKGDVEGSQSQDEGEGSGESERGSG	sp|Q9UQE7|SMC3_HUMAN Structural maintenance of chromosomes protein 3 OS=Homo sapiens GN=SMC3 PE=1 SV=2	1	2940	0.29156	-0.0983283	-0.310032	0.283435
24.4813	23.9814	22.6205	24.5081	23.1475	24.4803	24.3635	24.199	23.8743	24.4813	23.9814	22.6205	24.5081	23.1475	24.4803	24.3635	24.199	23.8743	S	2	0.999895	1.12344e-87	176.69	145.05	158.65	0.42599	164890000	29	0.64914	0.787121	0.350897	0.49101	0.475987	0.626796	0.451199	0.785674	Q13085	29	Q13085	Q13085	Acetyl-CoA carboxylase 1;Biotin carboxylase	ACACA	NQHSRFIIGSVSEDNSEDEISNLVKLDLLEE	sp|Q13085|ACACA_HUMAN Acetyl-CoA carboxylase 1 OS=Homo sapiens GN=ACACA PE=1 SV=2	1;2	1159	0.0558831	0.159204	0.295014	0.291994
NaN	23.5298	23.1429	24.2564	24.798	24.6291	24.3542	24.6079	24.7469	18.2312	23.5298	23.1429	24.2564	24.798	24.6291	24.3542	24.6079	24.7469	S	2	1	0	291.77	214.42	291.77	-0.090079	164580000	50	0.162711	0.376792	2.92654	1.70858	0.161084	0.321281	2.93504	1.71716	Q5JSH3	50	Q5JSH3	Q5JSH3	WD repeat-containing protein 44	WDR44	TFKETENTAYKVGNESPVQELKQDVSKKIIE	sp|Q5JSH3|WDR44_HUMAN WD repeat-containing protein 44 OS=Homo sapiens GN=WDR44 PE=1 SV=1	1	1470	0.524477	0.522964	2.40207	2.41207
23.2584	23.5745	22.9609	24.5866	24.593	24.4931	23.488	23.7941	23.7023	23.2584	23.5745	22.9609	24.5866	24.593	24.4931	23.488	23.7941	23.7023	T	3	1	1.02393e-97	173.21	163.93	99.219	-0.16822	164400000	450	0.00199213	0.0359424	1.293	7.18071	0.116872	0.265357	0.396889	1.99432	Q15233	450	Q15233	Q15233	Non-POU domain-containing octamer-binding protein	NONO	FGQAATMEGIGAIGGTPPAFNRAAPGAEFAP	sp|Q15233|NONO_HUMAN Non-POU domain-containing octamer-binding protein OS=Homo sapiens GN=NONO PE=1 SV=4	1	1328	-0.347289	-0.214816	1.64029	0.611705
24.0589	24.2036	24.9515	24.1659	24.1789	24.0272	23.7029	22.9609	23.8603	24.0589	24.2036	24.9515	24.1659	24.1789	24.0272	23.7029	22.9609	23.8603	S	2	0.999466	1.4417e-30	144.73	124.35	132.84	-0.59536	164280000	734	0.374024	0.58456	-0.280717	-0.999713	0.0839176	0.215529	-0.896627	-2.28934	Q9H7N4	734	Q9H7N4	Q9H7N4	Splicing factor, arginine/serine-rich 19	SCAF1	SPAPASSPKREVLYDSEGLSGEERGGKSSQK	sp|Q9H7N4|SFR19_HUMAN Splicing factor, arginine/serine-rich 19 OS=Homo sapiens GN=SCAF1 PE=1 SV=3	1;2	2568	0.102026	-0.0512896	-0.382743	-0.845338
24.7188	24.5699	24.3031	22.6284	22.594	22.5314	22.339	22.3036	22.3289	24.7188	24.5699	24.3031	22.6284	22.594	22.5314	22.339	22.3036	22.3289	S	2	0.999982	5.109e-257	257.37	239.35	229.62	0.5629	164150000	5400	9.89389e-05	0.0132031	-1.94602	-15.5862	5.49917e-05	0.00642562	-2.20679	-18.0827	Q09666	5400	Q09666	Q09666	Neuroblast differentiation-associated protein AHNAK	AHNAK	VSVGAPDLSLEASEGSIKLPKMKLPQFGIST	sp|Q09666|AHNK_HUMAN Neuroblast differentiation-associated protein AHNAK OS=Homo sapiens GN=AHNAK PE=1 SV=2	1	1121	-0.0563278	-0.358479	-1.88969	-1.84831
24.0737	24.2116	24.0075	23.855	23.8561	24.0998	23.6965	23.7028	23.8285	24.0737	24.2116	24.0075	23.855	23.8561	24.0998	23.6965	23.7028	23.8285	S	2	0.999976	0	338.58	312.03	86.8	0.66676	164150000	7	0.187653	0.408345	-0.160622	-1.58722	0.00863059	0.0561346	-0.354961	-4.80279	Q99733	7	Q99733	Q99733	Nucleosome assembly protein 1-like 4	NAP1L4	_________MADHSFSDGVPSDSVEAAKNAS	sp|Q99733|NP1L4_HUMAN Nucleosome assembly protein 1-like 4 OS=Homo sapiens GN=NAP1L4 PE=1 SV=1	1;2	2343	0.371404	0.0196524	-0.532025	-0.374613
22.5494	18.8078	NaN	21.8278	19.5471	20.8122	24.7225	19.168	20.5308	22.5494	18.8078	18.1446	21.8278	19.5471	20.8122	24.7225	19.168	20.5308	S	2	0.985133	0.000909608	99.855	56.991	69.345	-0.081661	163990000	201	0.58795	0.745465	0.895146	0.58829	0.490355	0.640344	1.63986	0.75856	Q07955	201	Q07955	Q07955	Serine/arginine-rich splicing factor 1	SRSF1	ETAYIRVKVDGPRSPSYGRSRSRSRSRSRSR	sp|Q07955|SRSF1_HUMAN Serine/arginine-rich splicing factor 1 OS=Homo sapiens GN=SRSF1 PE=1 SV=2	1;2	1107	0.235706	-0.0316919	0.65944	1.67155
22.7293	23.1846	22.4278	23.7066	23.7682	24.164	24.2471	24.6851	24.1267	22.7293	23.1846	22.4278	23.7066	23.7682	24.164	24.2471	24.6851	24.1267	S	2	1	0.000326138	115.89	62.112	96.009	0.11135	163650000	1721	0.0138447	0.093536	1.09905	4.18658	0.00480152	0.040388	1.57239	5.66048	Q15149	1721	Q15149	Q15149	Plectin	PLEC	TAQRSAEAELQSKRASFAEKTAQLERSLQEE	sp|Q15149|PLEC_HUMAN Plectin OS=Homo sapiens GN=PLEC PE=1 SV=3	1	1324	0.668729	0.691039	0.430325	0.881346
23.9668	23.1433	23.2522	22.3285	22.3657	22.6981	22.5798	22.7349	22.7882	23.9668	23.1433	23.2522	22.3285	22.3657	22.6981	22.5798	22.7349	22.7882	S	2	1	1.66004e-09	101.48	92.072	61.213	-0.16032	163410000	254	0.0251473	0.133204	-0.989946	-3.48893	0.0471501	0.150938	-0.753093	-2.83407	Q8IXT5	254	Q8IXT5	Q8IXT5	RNA-binding protein 12B	RBM12B	NAVKEGDVLRRSEEHSPPRGINDRHFRKRSH	sp|Q8IXT5|RB12B_HUMAN RNA-binding protein 12B OS=Homo sapiens GN=RBM12B PE=1 SV=2	1;2	1811	0.271365	0.448	-1.26131	-1.20109
24.1239	24.2449	24.3896	23.5254	23.6007	23.4856	22.8449	22.9676	23.606	24.1239	24.2449	24.3896	23.5254	23.6007	23.4856	22.8449	22.9676	23.606	S	2	1	2.97346e-79	178.71	160.39	110.6	0.69048	162970000	5749	0.00103772	0.0280842	-0.715577	-8.5274	0.0109294	0.0651476	-1.11331	-4.48718	Q09666	5749	Q09666	Q09666	Neuroblast differentiation-associated protein AHNAK	AHNAK	ASISGSKGDLKSSKASLGSLEGEAEAEASSP	sp|Q09666|AHNK_HUMAN Neuroblast differentiation-associated protein AHNAK OS=Homo sapiens GN=AHNAK PE=1 SV=2	1;2;3	1121	-0.0563278	-0.358479	-0.65925	-0.754833
23.967	23.6097	NaN	23.4224	23.6458	24.2432	24.8512	24.604	20.8091	23.967	23.6097	17.4027	23.4224	23.6458	24.2432	24.8512	24.604	20.8091	S	3	1	0.000261691	80.31	58.937	41.295	-0.018201	162810000	725	0.380853	0.589365	2.11064	0.983936	0.519976	0.66483	1.76162	0.704501	Q8IYB3	725	Q8IYB3	Q8IYB3	Serine/arginine repetitive matrix protein 1	SRRM1	RRQSPSPSTRPIRRVSRTPEPKKIKKAASPS	sp|Q8IYB3|SRRM1_HUMAN Serine/arginine repetitive matrix protein 1 OS=Homo sapiens GN=SRRM1 PE=1 SV=2	2	1823	0.538551	0.248733	1.57209	1.51288
23.967	23.6097	NaN	23.4224	23.6458	24.2432	24.8512	24.604	20.8091	23.967	23.6097	17.9945	23.4224	23.6458	24.2432	24.8512	24.604	20.8091	T	3	1	0.000261691	80.31	58.937	41.295	-0.018201	162810000	727	0.381932	0.590065	1.91336	0.981466	0.539559	0.679844	1.56434	0.669985	Q8IYB3	727	Q8IYB3	Q8IYB3	Serine/arginine repetitive matrix protein 1	SRRM1	QSPSPSTRPIRRVSRTPEPKKIKKAASPSPQ	sp|Q8IYB3|SRRM1_HUMAN Serine/arginine repetitive matrix protein 1 OS=Homo sapiens GN=SRRM1 PE=1 SV=2	2	1823	0.538551	0.248733	1.37481	1.3156
24.3357	25.182	24.1384	23.0778	23.1161	23.2721	22.4427	22.6781	22.4382	24.3357	25.182	24.1384	23.0778	23.1161	23.2721	22.4427	22.6781	22.4382	S	2	1	5.88193e-14	139.43	73.134	107.79	-0.0052135	162550000	104	0.0127434	0.0910604	-1.39667	-4.29027	0.00351728	0.0344621	-2.03237	-6.16357	P49006	104	P49006	P49006	MARCKS-related protein	MARCKSL1	KKKFSFKKPFKLSGLSFKRNRKEGGGDSSAS	sp|P49006|MRP_HUMAN MARCKS-related protein OS=Homo sapiens GN=MARCKSL1 PE=1 SV=2	1	837	0.657205	0.575528	-2.05388	-2.60789
23.4197	22.8402	23.0578	23.2358	22.89	24.1621	22.4823	22.5467	22.8018	23.4197	22.8402	23.0578	23.2358	22.89	24.1621	22.4823	22.5467	22.8018	S	3	0.99183	9.62374e-31	107.73	90.792	107.73	0.82997	162330000	613	0.479994	0.669717	0.323418	0.778049	0.0639832	0.181395	-0.495642	-2.53997	P51532	613	P51532	P51532	Transcription activator BRG1	SMARCA4	AIGPDGEPLDETSQMSDLPVKVIHVESGKIL	sp|P51532|SMCA4_HUMAN Transcription activator BRG1 OS=Homo sapiens GN=SMARCA4 PE=1 SV=2	1;2	889	-0.242047	-0.424038	0.565466	-0.0716035
23.0293	22.9688	23.3184	22.3698	22.1189	22.5306	22.9813	22.781	22.8203	23.0293	22.9688	23.3184	22.3698	22.1189	22.5306	22.9813	22.781	22.8203	S	3	0.99998	1.7854e-13	89.159	85.348	89.159	-0.5403	162320000	1306	0.0089685	0.0757273	-0.765685	-4.75036	0.119928	0.26887	-0.244602	-1.97175	Q14160	1306	Q14160	Q14160	Protein scribble homolog	SCRIB	KMAESPCSPSGQQPPSPPSPDELPANVKQAY	sp|Q14160|SCRIB_HUMAN Protein scribble homolog OS=Homo sapiens GN=SCRIB PE=1 SV=4	2	1254	0.514836	0.332702	-1.28052	-0.577305
23.6033	23.6681	23.0352	23.2326	NaN	22.9672	NaN	22.6247	NaN	23.6033	23.6681	23.0352	23.2326	17.7467	22.9672	18.7703	22.6247	17.5585	S	2	0.994323	1.69473e-144	197.28	179.22	184.38	0.30768	162010000	90	0.303538	0.522226	-2.12004	-1.17956	0.0699512	0.191735	-3.78439	-2.45654	Q9BUR4	90	Q9BUR4	Q9BUR4	Telomerase Cajal body protein 1	WRAP53	LSTPLETEFGSPSELSPRIEEQELSENTSLP	sp|Q9BUR4|WAP53_HUMAN Telomerase Cajal body protein 1 OS=Homo sapiens GN=WRAP53 PE=1 SV=1	1;2	2400	0.25688	-0.00635071	-2.37692	-3.77804
23.9296	24.1994	24.9445	24.1614	24.1467	24.0189	23.6978	23.1787	23.901	23.9296	24.1994	24.9445	24.1614	24.1467	24.0189	23.6978	23.1787	23.901	S	2	1	1.4417e-30	144.73	124.35	144.73	-0.30613	161690000	738	0.462851	0.658479	-0.248865	-0.811021	0.108747	0.253646	-0.765359	-2.05761	Q9H7N4	738	Q9H7N4	Q9H7N4	Splicing factor, arginine/serine-rich 19	SCAF1	ASSPKREVLYDSEGLSGEERGGKSSQKDRRR	sp|Q9H7N4|SFR19_HUMAN Splicing factor, arginine/serine-rich 19 OS=Homo sapiens GN=SCAF1 PE=1 SV=3	1;2	2568	0.102026	-0.0512896	-0.350891	-0.71407
22.8472	22.7937	23.2469	23.2326	20.6727	22.9672	22.9658	22.9435	19.7392	22.8472	22.7937	23.2469	23.2326	20.6727	22.9672	22.9658	22.9435	19.7392	S	2	0.985082	1.69473e-144	197.28	179.22	197.28	-0.073827	161480000	85	0.461286	0.656649	-0.671741	-0.814079	0.374531	0.541003	-1.07976	-0.998532	Q9BUR4	85	Q9BUR4	Q9BUR4	Telomerase Cajal body protein 1	WRAP53	GDPVSLSTPLETEFGSPSELSPRIEEQELSE	sp|Q9BUR4|WAP53_HUMAN Telomerase Cajal body protein 1 OS=Homo sapiens GN=WRAP53 PE=1 SV=1	1;2	2400	0.25688	-0.00635071	-0.928621	-1.0734
NaN	24.5829	25.1864	24.5595	23.8761	24.133	23.7609	22.9247	NaN	18.378	24.5829	25.1864	24.5595	23.8761	24.133	23.7609	22.9247	17.509	S	3	0.947689	1.00909e-109	177.79	155.97	69.674	-0.72813	161270000	809	0.536973	0.710881	1.47374	0.674493	0.676036	0.781243	-1.31759	-0.449976	Q9BTC0	809	Q9BTC0	Q9BTC0	Death-inducer obliterator 1	DIDO1	PRQEAIPDLEDSPPVSDSEEQQESARAVPEK	sp|Q9BTC0|DIDO1_HUMAN Death-inducer obliterator 1 OS=Homo sapiens GN=DIDO1 PE=1 SV=5	1;2	2382	0.17807	-0.292072	1.29567	-1.02552
24.5709	24.8514	24.6509	23.6166	23.4571	23.5255	23.3486	23.3091	22.8704	24.5709	24.8514	24.6509	23.6166	23.4571	23.5255	23.3486	23.3091	22.8704	S	2	1	0	286.14	268	165.8	-0.29469	161030000	245	0.000263895	0.0163101	-1.15799	-12.1432	0.000968492	0.0176086	-1.51498	-8.68257	Q14684	245	Q14684	Q14684	Ribosomal RNA processing protein 1 homolog B	RRP1B	ETMEEQKTKVGDGDLSAEEIPENEVSLRRAV	sp|Q14684|RRP1B_HUMAN Ribosomal RNA processing protein 1 homolog B OS=Homo sapiens GN=RRP1B PE=1 SV=3	1	1281	-0.506615	-0.580487	-0.651373	-0.934496
24.139	25.0038	23.9824	23.8687	23.8395	24.0537	23.5026	23.7123	23.8571	24.139	25.0038	23.9824	23.8687	23.8395	24.0537	23.5026	23.7123	23.8571	S	2	1	6.13854e-17	140.78	57.323	95.483	-0.080094	160960000	138	0.234114	0.458569	-0.454429	-1.39995	0.109711	0.254874	-0.684357	-2.04983	O75683	138	O75683	O75683	Surfeit locus protein 6	SURF6	EKIQEARGQGSAKELSPAALEKRRRRKQERD	sp|O75683|SURF6_HUMAN Surfeit locus protein 6 OS=Homo sapiens GN=SURF6 PE=1 SV=3	1	329	0.277253	-0.321951	-0.731682	-0.362406
23.2573	23.0232	23.3548	22.8746	22.184	22.3605	21.3563	21.9994	21.1707	23.2573	23.0232	23.3548	22.8746	22.184	22.3605	21.3563	21.9994	21.1707	T	2	1	9.48853e-114	182.76	165.69	42.711	-0.33363	160510000	111	0.0322465	0.15219	-0.738751	-3.22111	0.00321676	0.0326694	-1.70299	-6.31466	P20042	111	P20042	P20042	Eukaryotic translation initiation factor 2 subunit 2	EIF2S2	EGVKDLKIESDVQEPTEPEDDLDIMLGNKKK	sp|P20042|IF2B_HUMAN Eukaryotic translation initiation factor 2 subunit 2 OS=Homo sapiens GN=EIF2S2 PE=1 SV=2	1;2	632	-0.384671	-0.57746	-0.35408	-1.12553
22.0331	22.5966	22.1428	19.5292	22.5318	22.5251	23.0193	23.073	26.3456	22.0331	22.5966	22.1428	19.5292	22.5318	22.5251	23.0193	23.073	26.3456	S	2	0.999999	1.58491e-246	248.97	225.79	165.02	-0.2085	160440000	481	0.512245	0.693748	-0.728806	-0.718385	0.165086	0.325268	1.8885	1.69621	Q8IZL8	481	Q8IZL8	Q8IZL8	Proline-, glutamic acid- and leucine-rich protein 1	PELP1	ISPPADALKLRSPRGSPDGSLQTGKPSAPKK	sp|Q8IZL8|PELP1_HUMAN Proline-, glutamic acid- and leucine-rich protein 1 OS=Homo sapiens GN=PELP1 PE=1 SV=2	1	1832	-0.785387	-0.254075	0.0565812	2.14257
24.4362	21.1293	NaN	23.6339	18.6269	24.246	NaN	18.9345	24.0378	24.4362	21.1293	19.7627	23.6339	18.6269	24.246	18.2934	18.9345	24.0378	S	2	1	1.86959e-12	113.88	108.9	49.265	0.04184	160210000	499	0.870251	0.929676	0.392857	0.174089	0.585532	0.716174	-1.35416	-0.592263	Q8TCJ2	499	Q8TCJ2	Q8TCJ2	Dolichyl-diphosphooligosaccharide--protein glycosyltransferase subunit STT3B	STT3B	LGDDMKRENPPVEDSSDEDDKRNQGNLYDKA	sp|Q8TCJ2|STT3B_HUMAN Dolichyl-diphosphooligosaccharide--protein glycosyltransferase subunit STT3B OS=Homo sapiens GN=STT3B PE=1 SV=1	1;2	1973	0.000271161	0.374766	0.392585	-1.72892
24.1897	24.6709	24.3221	23.4926	23.9823	24.0988	23.7013	23.4694	23.292	24.1897	24.6709	24.3221	23.4926	23.9823	24.0988	23.7013	23.4694	23.292	S	3	0.98344	7.19445e-61	150.94	142.09	75.703	-0.54164	160070000	1837	0.0843054	0.259757	-0.536356	-2.28516	0.00821133	0.0547694	-0.906685	-4.87141	Q03164	1837	Q03164	Q03164	Histone-lysine N-methyltransferase 2A;MLL cleavage product N320;MLL cleavage product C180	KMT2A	KIIPAPKPKGPGEPDSPTPLHPPTPPILSTD	sp|Q03164|KMT2A_HUMAN Histone-lysine N-methyltransferase 2A OS=Homo sapiens GN=KMT2A PE=1 SV=5	1;2	1080	0.570118	-0.0568374	-1.10647	-0.849847
23.8705	23.1133	23.2397	22.1242	22.0621	22.6981	22.5798	22.5917	22.7882	23.8705	23.1133	23.2397	22.1242	22.0621	22.6981	22.5798	22.5917	22.7882	S	2	1	1.66004e-09	101.48	92.072	61.213	-0.16032	159460000	250	0.0228518	0.124661	-1.11301	-3.59539	0.0363752	0.130061	-0.754578	-3.09562	Q8IXT5	250	Q8IXT5	Q8IXT5	RNA-binding protein 12B	RBM12B	EFGGNAVKEGDVLRRSEEHSPPRGINDRHFR	sp|Q8IXT5|RB12B_HUMAN RNA-binding protein 12B OS=Homo sapiens GN=RBM12B PE=1 SV=2	2	1811	0.271365	0.448	-1.38438	-1.20258
24.3605	24.3801	24.0077	23.9419	23.8828	23.8153	23.6135	23.9236	23.8902	24.3605	24.3801	24.0077	23.9419	23.8828	23.8153	23.6135	23.9236	23.8902	S	2	1	3.44943e-277	260.18	235.39	260.18	0.24563	159030000	354	0.0431211	0.176725	-0.369443	-2.92284	0.0475935	0.152047	-0.440334	-2.82484	Q96K21	354	Q96K21	Q96K21	Abscission/NoCut checkpoint regulator	ZFYVE19	QDPERVTLQDYRLPDSDDDEDEETAIQRVLQ	sp|Q96K21|ANCHR_HUMAN Abscission/NoCut checkpoint regulator OS=Homo sapiens GN=ZFYVE19 PE=1 SV=3	1	2238	0.0868158	-0.0160395	-0.456259	-0.424294
23.4634	23.1423	23.1595	24.0857	23.9687	23.7405	25.2163	24.3468	24.2502	23.4634	23.1423	23.1595	24.0857	23.9687	23.7405	25.2163	24.3468	24.2502	S	3	0.96362	2.5622e-137	178.36	170.36	166.73	-0.67022	158430000	1123	0.00964365	0.0785674	0.67659	4.65247	0.0141504	0.0760664	1.34939	4.15955	Q9H3S7	1123	Q9H3S7	Q9H3S7	Tyrosine-protein phosphatase non-receptor type 23	PTPN23	PCLRRGAAAADLLSSSPESQHGGTQSPGGGQ	sp|Q9H3S7|PTN23_HUMAN Tyrosine-protein phosphatase non-receptor type 23 OS=Homo sapiens GN=PTPN23 PE=1 SV=1	1;2	2528	0.732344	0.619915	-0.055754	0.729479
24.3784	24.8831	24.8015	24.7257	NaN	NaN	24.356	NaN	24.4594	24.3784	24.8831	24.8015	24.7257	18.7689	18.8372	24.356	17.9059	24.4594	T	3	0.942496	2.4781e-34	121.86	114.19	114.72	0.35081	158320000	745	0.119557	0.317002	-3.91039	-1.97446	0.323099	0.491913	-2.4472	-1.12613	Q8IZL8	745	Q8IZL8	Q8IZL8	Proline-, glutamic acid- and leucine-rich protein 1	PELP1	HRAGSNEDPILAPSGTPPPTIPPDETFGGRV	sp|Q8IZL8|PELP1_HUMAN Proline-, glutamic acid- and leucine-rich protein 1 OS=Homo sapiens GN=PELP1 PE=1 SV=2	1	1832	-0.785387	-0.254075	-3.125	-2.19313
24.5398	24.9029	NaN	24.3948	23.738	23.9022	22.9558	23.1013	22.9784	24.5398	24.9029	18.5052	24.3948	23.738	23.9022	22.9558	23.1013	22.9784	S	2	0.975132	6.08188e-139	211.75	168.25	193.98	-0.22604	158020000	12	0.548969	0.721489	1.36238	0.653717	0.869798	0.917987	0.362543	0.174705	P38919	12	P38919	P38919	Eukaryotic initiation factor 4A-III;Eukaryotic initiation factor 4A-III, N-terminally processed	EIF4A3	____MATTATMATSGSARKRLLKEEDMTKVE	sp|P38919|IF4A3_HUMAN Eukaryotic initiation factor 4A-III OS=Homo sapiens GN=EIF4A3 PE=1 SV=4	1	771	-0.0438944	-0.368194	1.40627	0.730737
23.613	23.7868	23.4235	24.0399	24.3432	24.1193	23.6218	23.3716	24.0001	23.613	23.7868	23.4235	24.0399	24.3432	24.1193	23.6218	23.3716	24.0001	S	2	0.999119	4.6353e-53	167.37	155.33	167.37	1.1196	157890000	201	0.0156806	0.0999188	0.559721	4.03408	0.80098	0.868281	0.056736	0.269356	Q6ZUT6	201	Q6ZUT6	Q6ZUT6	Uncharacterized protein C15orf52	C15orf52	RNQGIEGSPGGRVTRSPPTQVAISSDSARKG	sp|Q6ZUT6|CO052_HUMAN Uncharacterized protein C15orf52 OS=Homo sapiens GN=C15orf52 PE=1 SV=1	1	1651	0.219027	0.339101	0.340694	-0.282365
24.2459	24.4646	24.4286	NaN	24.4023	24.0124	23.9982	23.8049	23.8196	24.2459	24.4646	24.4286	17.8273	24.4023	24.0124	23.9982	23.8049	23.8196	S	2	0.99967	1.70749e-138	212.83	163.2	121.76	0.21107	157400000	393	0.341317	0.553132	-2.29904	-1.07898	0.00532231	0.0420516	-0.505468	-5.50166	Q13425	393	Q13425	Q13425	Beta-2-syntrophin	SNTB2	PLVATRLVHSGSGCRSPSLGSDLTFATRTGS	sp|Q13425|SNTB2_HUMAN Beta-2-syntrophin OS=Homo sapiens GN=SNTB2 PE=1 SV=1	1	1194	-0.185688	-0.243045	-2.11335	-0.262423
23.3442	23.6247	23.1783	23.8608	24.3995	24.457	24.5094	24.3269	24.287	23.3442	23.6247	23.1783	23.8608	24.3995	24.457	24.5094	24.3269	24.287	S	2	0.999999	2.14836e-13	130.03	117.03	130.03	-1.1633	157220000	448	0.0204692	0.117303	0.856688	3.7203	0.00252416	0.028603	0.992018	6.74085	Q9H0D6	448	Q9H0D6	Q9H0D6	5'-3' exoribonuclease 2	XRN2	TPSGILTPHALGSRNSPGSQVASNPRQAAYE	sp|Q9H0D6|XRN2_HUMAN 5'-3' exoribonuclease 2 OS=Homo sapiens GN=XRN2 PE=1 SV=1	1	2497	0.456426	-0.0447702	0.400262	1.03679
22.5993	22.6545	22.3719	23.075	26.0762	23.6836	23.5124	23.6133	23.7175	22.5993	22.6545	22.3719	23.075	26.0762	23.6836	23.5124	23.6133	23.7175	S	2	0.844157	1.45543e-42	163.66	128.94	150.04	-0.27601	157210000	2718	0.132173	0.333906	1.73636	1.88723	0.00051443	0.0138258	1.0725	10.2309	Q5T4S7	2718	Q5T4S7	Q5T4S7	E3 ubiquitin-protein ligase UBR4	UBR4	RVLRPRNKRRHVTLPSSPRSNTPMGDKDDDD	sp|Q5T4S7|UBR4_HUMAN E3 ubiquitin-protein ligase UBR4 OS=Homo sapiens GN=UBR4 PE=1 SV=1	1;2	1499	0.428695	0.307714	1.30767	0.764781
24.0007	23.4233	23.7122	23.2627	23.446	23.259	22.9802	22.7882	NaN	24.0007	23.4233	23.7122	23.2627	23.446	23.259	22.9802	22.7882	17.9355	S	2	0.999531	1.8428e-47	123.01	114.53	112.3	-0.47883	157050000	413	0.0935206	0.274728	-0.389535	-2.19164	0.209616	0.374746	-2.47749	-1.49345	Q8TBB5	413	Q8TBB5	Q8TBB5	Kelch domain-containing protein 4	KLHDC4	IKQVLTAPGSAGQPRSEDEDSLEEAGSPAPG	sp|Q8TBB5|KLDC4_HUMAN Kelch domain-containing protein 4 OS=Homo sapiens GN=KLHDC4 PE=1 SV=1	1;2	1962	0.907761	0.139015	-1.2973	-2.6165
23.4474	NaN	23.6637	23.8435	23.8342	23.7679	23.5529	24.5087	23.9786	23.4474	18.7042	23.6637	23.8435	23.8342	23.7679	23.5529	24.5087	23.9786	S	2	0.999798	0.0117474	62.969	48.104	53.775	-0.10512	156460000	395	0.310727	0.527163	1.87676	1.15957	0.274923	0.448123	2.07494	1.26384	P78344	395	P78344	P78344	Eukaryotic translation initiation factor 4 gamma 2	EIF4G2	GSGIGTGPGVIQDRFSPTMGRHRSNQLFNGH	sp|P78344|IF4G2_HUMAN Eukaryotic translation initiation factor 4 gamma 2 OS=Homo sapiens GN=EIF4G2 PE=1 SV=1	1	1015	0.0567077	-0.33989	1.82006	2.41483
NaN	24.752	NaN	NaN	24.9761	24.7825	24.25	24.62	24.4419	18.7889	24.752	18.7177	19.0126	24.9761	24.7825	24.25	24.62	24.4419	S	2	0.876976	8.31715e-27	151.26	131.62	105.17	-0.0056453	156390000	94	0.481074	0.670626	2.17088	0.776004	0.139615	0.292459	3.68445	1.8399	Q53EL6	94	Q53EL6	Q53EL6	Programmed cell death protein 4	PDCD4	DSGSDALRSGLTVPTSPKGRLLDRRSRSGKG	sp|Q53EL6|PDCD4_HUMAN Programmed cell death protein 4 OS=Homo sapiens GN=PDCD4 PE=1 SV=2	1	1445	-0.816919	-0.95338	2.9878	4.63783
24.0805	24.0837	24.2948	22.8039	23.5766	23.545	24.1414	24.295	24.4074	24.0805	24.0837	24.2948	22.8039	23.5766	23.545	24.1414	24.295	24.4074	S	2	1	1.3567e-81	186.08	153.24	159.13	0.22914	156170000	127	0.0322748	0.15219	-0.844447	-3.22018	0.287962	0.460445	0.128241	1.22446	Q6P158	127	Q6P158	Q6P158	Putative ATP-dependent RNA helicase DHX57	DHX57	KALLRDLQEQDADAGSERGLSGEEEDDEPDC	sp|Q6P158|DHX57_HUMAN Putative ATP-dependent RNA helicase DHX57 OS=Homo sapiens GN=DHX57 PE=1 SV=2	1	1590	0.387862	0.767371	-1.23231	-0.63913
23.9624	23.7574	23.1443	24.7362	25.0803	24.8296	NaN	23.6714	23.7027	23.9624	23.7574	23.1443	24.7362	25.0803	24.8296	19.0218	23.6714	23.7027	S	2	0.999952	0.000225123	103.08	60.893	79.659	-0.10953	155950000	2233	0.00908765	0.0762238	1.26066	4.73245	0.39772	0.559063	-1.48937	-0.945989	Q14315	2233	Q14315	Q14315	Filamin-C	FLNC	FPAVFGDFLGRERLGSFGSITRQQEGEASSQ	sp|Q14315|FLNC_HUMAN Filamin-C OS=Homo sapiens GN=FLNC PE=1 SV=3	1	1265	0.0759888	-0.00162156	1.18467	-1.48775
24.1887	24.2747	23.9336	23.7272	23.2768	23.7148	23.725	23.7378	23.9679	24.1887	24.2747	23.9336	23.7272	23.2768	23.7148	23.725	23.7378	23.9679	S	2	0.999995	9.97145e-11	121.72	103.86	100.11	-0.47244	155910000	739	0.0359949	0.159755	-0.559404	-3.10647	0.0674331	0.187341	-0.322085	-2.49071	P28290	739	P28290	P28290	Sperm-specific antigen 2	SSFA2	RYLFAKAGYPLRRSQSLPTTLLSPVRVVSSV	sp|P28290|SSFA2_HUMAN Sperm-specific antigen 2 OS=Homo sapiens GN=SSFA2 PE=1 SV=3	1;2	696	-0.423689	-0.045846	-0.135715	-0.276239
22.7	22.2056	22.2763	24.3746	24.7482	24.5252	24.4387	24.0341	23.921	22.7	22.2056	22.2763	24.3746	24.7482	24.5252	24.4387	24.0341	23.921	S	3	0.895652	2.22601e-18	86.507	81.323	73.371	-0.20159	155750000	352	0.000335226	0.0179999	2.15539	11.4218	0.00139798	0.0208053	1.73729	7.8862	P48681	352	P48681	P48681	Nestin	NES	RTPEGRRLGSLLPVLSPTSLPSPLPATLETP	sp|P48681|NEST_HUMAN Nestin OS=Homo sapiens GN=NES PE=1 SV=2	2;3	833	-0.0934766	-0.0596085	2.24887	1.7969
20.526	21.0408	NaN	21.6921	21.9111	21.6634	21.1054	NaN	NaN	20.526	21.0408	18.2874	21.6921	21.9111	21.6634	21.1054	18.2215	18.6765	S	3	0.989693	3.48797e-19	71.267	64.237	71.267	-0.87645	155010000	259	0.100704	0.28688	1.80415	2.12561	0.642621	0.759564	-0.616901	-0.5011	P17535	259	P17535	P17535	Transcription factor jun-D	JUND	QTVPDVPSFGESPPLSPIDMDTQERIKAERK	sp|P17535|JUND_HUMAN Transcription factor jun-D OS=Homo sapiens GN=JUND PE=1 SV=3	2	607	0.48918	0.328254	1.31497	-0.945155
20.526	21.0408	NaN	21.6921	21.9111	21.6634	21.1054	NaN	NaN	20.526	21.0408	18.2315	21.6921	21.9111	21.6634	21.1054	19.3268	18.4008	S	3	0.836608	3.48797e-19	71.267	64.237	68.831	0.20688	155010000	255	0.103386	0.291349	1.8228	2.10229	0.797421	0.866218	-0.321724	-0.274322	P17535	255	P17535	P17535	Transcription factor jun-D	JUND	KDEPQTVPDVPSFGESPPLSPIDMDTQERIK	sp|P17535|JUND_HUMAN Transcription factor jun-D OS=Homo sapiens GN=JUND PE=1 SV=3	2	607	0.48918	0.328254	1.33362	-0.649978
22.7159	22.5051	NaN	23.6599	23.0891	24.0999	23.8408	26.0688	23.1694	22.7159	22.5051	17.7934	23.6599	23.0891	24.0999	23.8408	26.0688	23.1694	S	2	0.999997	1.8025e-39	169.81	104.92	154.66	-0.25474	154950000	76	0.185085	0.404688	2.61146	1.59892	0.14074	0.293577	3.35482	1.83298	O14828	76	O14828	O14828	Secretory carrier-associated membrane protein 3	SCAMP3	LPPPSAPSLQPSRKLSPTEPKNYGSYSTQAS	sp|O14828|SCAM3_HUMAN Secretory carrier-associated membrane protein 3 OS=Homo sapiens GN=SCAMP3 PE=1 SV=3	1	139	-0.35333	-0.136156	2.96479	3.49097
22.9648	23.0528	22.2116	23.5648	23.4066	23.8578	24.8885	25.3213	24.2553	22.9648	23.0528	22.2116	23.5648	23.4066	23.8578	24.8885	25.3213	24.2553	S	2	0.988141	1.88371e-11	121.9	121.9	40.941	0.49111	154240000	86	0.0437053	0.177466	0.866667	2.90938	0.00705389	0.0501007	2.07862	5.08544	Q3KQU3	86	Q3KQU3	Q3KQU3	MAP7 domain-containing protein 1	MAP7D1	PSGQVGPRPAPPQEESPSSEAKSRGPTPPAM	sp|Q3KQU3|MA7D1_HUMAN MAP7 domain-containing protein 1 OS=Homo sapiens GN=MAP7D1 PE=1 SV=1	1;2	1421	1.50305	1.49015	-0.63638	0.588471
21.1815	21.7403	21.4013	22.1965	21.9853	21.7262	22.3891	21.5279	22.135	21.1815	21.7403	21.4013	22.1965	21.9853	21.7262	22.3891	21.5279	22.135	S	3	1	1.36627e-40	153.21	132.83	56.719	-0.36466	154130000	1054	0.0672708	0.228556	0.52832	2.49296	0.129741	0.281026	0.57633	1.90332	Q96KR1	1054	Q96KR1	Q96KR1	Zinc finger RNA-binding protein	ZFR	SQRFNIHNNRKRRRDSDGVDGFEAEGKKDKK	sp|Q96KR1|ZFR_HUMAN Zinc finger RNA-binding protein OS=Homo sapiens GN=ZFR PE=1 SV=2	1	2245	0.357327	0.158945	0.170993	0.417385
22.7959	22.9183	23.1936	22.922	22.535	23.0801	22.5696	22.3746	21.5915	22.7959	22.9183	23.1936	22.922	22.535	23.0801	22.5696	22.3746	21.5915	S	3	1	2.78663e-47	168.31	140.83	40.962	-0.43235	153310000	79	0.570438	0.735362	-0.123523	-0.617309	0.0695647	0.190897	-0.790661	-2.46169	P26368	79	P26368	P26368	Splicing factor U2AF 65 kDa subunit	U2AF2	PLTRGAKEEHGGLIRSPRHEKKKKVRKYWDV	sp|P26368|U2AF2_HUMAN Splicing factor U2AF 65 kDa subunit OS=Homo sapiens GN=U2AF2 PE=1 SV=4	1	683	-0.218685	-0.308256	0.0951618	-0.482405
23.2176	23.634	22.7911	23.611	23.5436	23.5742	22.7613	22.9738	22.6159	23.2176	23.634	22.7911	23.611	23.5436	23.5742	22.7613	22.9738	22.6159	S	3	0.841727	3.92813e-44	127.95	116.3	113.37	1.0165	152880000	148	0.212203	0.433401	0.362013	1.48307	0.178985	0.341785	-0.430578	-1.62738	Q9NQS7	148	Q9NQS7	Q9NQS7	Inner centromere protein	INCENP	AATMALAAPSSPTPESPTMLTKKPEDNHTQC	sp|Q9NQS7|INCE_HUMAN Inner centromere protein OS=Homo sapiens GN=INCENP PE=1 SV=3	2	2648	0.572504	-0.453128	-0.21049	0.0225496
23.7375	24.1826	23.7035	24.1534	24.5106	23.7008	23.7476	23.8676	24.2794	23.7375	24.1826	23.7035	24.1534	24.5106	23.7008	23.7476	23.8676	24.2794	S	2	0.998921	9.94082e-261	267.86	241.86	267.86	-0.51248	152780000	306	0.428279	0.631064	0.247095	0.880571	0.706225	0.801771	0.0903397	0.404965	Q06265	306	Q06265	Q06265	Exosome complex component RRP45	EXOSC9	QRITAFKMEKAPIDTSDVEEKAEEIIAEAEP	sp|Q06265|EXOS9_HUMAN Exosome complex component RRP45 OS=Homo sapiens GN=EXOSC9 PE=1 SV=3	1	1097	0.0118074	-0.0828142	0.235288	0.173154
24.1063	23.8861	23.8082	24.0383	24.4133	24.3577	23.8398	23.7536	23.4731	24.1063	23.8861	23.8082	24.0383	24.4133	24.3577	23.8398	23.7536	23.4731	S	2	1	1.81494e-40	155.09	137.02	45.359	0.479	152480000	402	0.0841496	0.259558	0.336213	2.28684	0.160395	0.320691	-0.244703	-1.72083	P53621	402	P53621	P53621	Coatomer subunit alpha;Xenin;Proxenin	COPA	ENSTYDLYTIPKDADSQNPDAPEGKRSSGLT	sp|P53621|COPA_HUMAN Coatomer subunit alpha OS=Homo sapiens GN=COPA PE=1 SV=2	1	918	-0.0800457	-0.0186895	0.416258	-0.226013
22.6849	23.04	22.0235	24.3467	21.9452	25.1214	22.5798	21.9124	22.1747	22.6849	23.04	22.0235	24.3467	21.9452	25.1214	22.5798	21.9124	22.1747	S	2	1	1.15824e-88	168.31	156.04	134.68	-0.08603	152030000	276	0.289518	0.507006	1.22165	1.21987	0.36797	0.533489	-0.36046	-1.01391	O00203	276	O00203	O00203	AP-3 complex subunit beta-1	AP3B1	KEGDELEDNGKNFYESDDDQKEKTDKKKKPY	sp|O00203|AP3B1_HUMAN AP-3 complex subunit beta-1 OS=Homo sapiens GN=AP3B1 PE=1 SV=3	1	87	0.500834	0.678974	0.720812	-1.03943
22.9651	22.5771	20.4815	NaN	23.4715	NaN	22.9656	22.6831	23.2491	22.9651	22.5771	20.4815	18.4387	23.4715	18.906	22.9656	22.6831	23.2491	T	3	1	1.95337e-19	109.03	95.889	97.085	0.12728	151880000	63	0.384938	0.591143	-1.73586	-0.974616	0.291163	0.46258	0.958024	1.21505	Q6QNY0	63	Q6QNY0	Q6QNY0	Biogenesis of lysosome-related organelles complex 1 subunit 3	BLOC1S3	RGRPTGLRVAGEAAETDSEPEPEPEPTAAPR	sp|Q6QNY0|BL1S3_HUMAN Biogenesis of lysosome-related organelles complex 1 subunit 3 OS=Homo sapiens GN=BLOC1S3 PE=1 SV=1	1;2	1620	0.604676	0.899539	-2.34054	0.0584849
23.1174	22.7638	22.715	24.0453	23.727	23.5685	23.7448	24.2048	23.403	23.1174	22.7638	22.715	24.0453	23.727	23.5685	23.7448	24.2048	23.403	S	2	0.999776	0	302.9	283.82	302.9	0.0010596	151370000	8	0.00839982	0.0729793	0.914885	4.84004	0.0255504	0.10574	0.918786	3.47143	P50402	8	P50402	P50402	Emerin	EMD	________MDNYADLSDTELTTLLRRYNIPH	sp|P50402|EMD_HUMAN Emerin OS=Homo sapiens GN=EMD PE=1 SV=1	1	870	0.830965	0.820367	0.0839198	0.0984189
22.4112	22.0294	NaN	20.9084	23.4131	23.7423	25.286	24.4166	18.2256	22.4112	22.0294	19.5322	20.9084	23.4131	23.7423	25.286	24.4166	18.2256	S	3	0.99665	0.000129076	71.879	61.355	62.528	0.10255	151300000	522	0.343775	0.554206	1.36365	1.07279	0.611873	0.737663	1.31842	0.549542	Q14195	522	Q14195	Q14195	Dihydropyrimidinase-related protein 3	DPYSL3	TTTPKGGTPAGSARGSPTRPNPPVRNLHQSG	sp|Q14195|DPYL3_HUMAN Dihydropyrimidinase-related protein 3 OS=Homo sapiens GN=DPYSL3 PE=1 SV=1	1	1259	1.26174	0.4911	0.101911	0.82732
24.906	24.788	24.4212	21.1572	22.9228	23.0891	22.8652	22.7823	22.6165	24.906	24.788	24.4212	21.1572	22.9228	23.0891	22.8652	22.7823	22.6165	S	2	0.999996	0	277.41	252.95	57.019	-0.11905	150860000	314	0.0218577	0.121664	-2.31533	-3.64552	0.000281314	0.0106831	-1.95038	-11.9463	Q9Y446	314	Q9Y446	Q9Y446	Plakophilin-3	PKP3	GFNSYGSHRTLQRLSSGFDDIDLPSAVKYLM	sp|Q9Y446|PKP3_HUMAN Plakophilin-3 OS=Homo sapiens GN=PKP3 PE=1 SV=1	1;2	3001	-0.66971	-1.04906	-1.64562	-0.901325
23.993	23.2927	23.5825	23.0732	23.446	23.259	22.83	22.7882	NaN	23.993	23.2927	23.5825	23.0732	23.446	23.259	22.83	22.7882	18.2474	S	3	0.999373	1.8428e-47	123.01	114.53	123.01	0.22514	150560000	418	0.189162	0.408983	-0.363348	-1.58043	0.202773	0.367395	-2.33421	-1.52154	Q8TBB5	418	Q8TBB5	Q8TBB5	Kelch domain-containing protein 4	KLHDC4	TAPGSAGQPRSEDEDSLEEAGSPAPGPCPRS	sp|Q8TBB5|KLDC4_HUMAN Kelch domain-containing protein 4 OS=Homo sapiens GN=KLHDC4 PE=1 SV=1	1;2	1962	0.907761	0.139015	-1.27111	-2.47323
23.7788	22.7333	NaN	24.8338	18.6898	25.2758	NaN	25.2742	24.3964	23.7788	22.7333	18.9595	24.8338	18.6898	25.2758	18.7182	25.2742	24.3964	S	2	0.999982	5.77866e-60	180.31	126.74	130.65	-0.78889	150300000	710	0.68946	0.814109	1.10927	0.429833	0.719513	0.810572	0.972427	0.385467	Q9UKV3	710	Q9UKV3	Q9UKV3	Apoptotic chromatin condensation inducer in the nucleus	ACIN1	ERTSTSSSSVQARRLSQPESAEKHVTQRLQP	sp|Q9UKV3|ACINU_HUMAN Apoptotic chromatin condensation inducer in the nucleus OS=Homo sapiens GN=ACIN1 PE=1 SV=2	1	2876	0.0171684	-0.00803947	1.0921	0.980466
23.7909	24.3181	23.7704	23.1953	23.3417	24.0876	23.7867	23.6041	23.9182	23.7909	24.3181	23.7704	23.1953	23.3417	24.0876	23.7867	23.6041	23.9182	S	2	1	0.00118967	91.906	40.94	60.641	-0.15994	150240000	198	0.272952	0.495885	-0.418252	-1.26995	0.397897	0.559121	-0.190128	-0.945598	Q5T200	198	Q5T200	Q5T200	Zinc finger CCCH domain-containing protein 13	ZC3H13	ENMEKREEIIIKKEVSPEVVRSKLSPSPSLR	sp|Q5T200|ZC3HD_HUMAN Zinc finger CCCH domain-containing protein 13 OS=Homo sapiens GN=ZC3H13 PE=1 SV=1	1	1496	-0.0440763	-0.0757869	-0.374176	-0.114341
NaN	24.028	23.2873	24.1927	24.0706	24.0956	24.3431	24.7553	24.35	18.9565	24.028	23.2873	24.1927	24.0706	24.0956	24.3431	24.7553	24.35	S	3	0.999995	0	276.36	264.96	276.36	-0.17954	150230000	879	0.268931	0.491422	2.02899	1.28254	0.2063	0.370647	2.39217	1.50695	Q6P2E9	879	Q6P2E9	Q6P2E9	Enhancer of mRNA-decapping protein 4	EDC4	HLLQQRDSQDASAEQSDHDDEVASLASASGG	sp|Q6P2E9|EDC4_HUMAN Enhancer of mRNA-decapping protein 4 OS=Homo sapiens GN=EDC4 PE=1 SV=1	1	1596	0.171391	0.151423	1.8576	2.24075
24.1048	23.4506	24.3387	23.7617	23.4146	23.6684	23.1341	22.4651	NaN	24.1048	23.4506	24.3387	23.7617	23.4146	23.6684	23.1341	22.4651	18.8734	S	2	1	6.93831e-103	184.35	169.09	100.67	0.080886	150020000	1283	0.28738	0.505518	-0.349833	-1.22618	0.140675	0.293577	-2.47386	-1.83338	Q8WWQ0	1283	Q8WWQ0	Q8WWQ0	PH-interacting protein	PHIP	IIPLYNSMKKKVLSDSEDEEKDADVPGTSTR	sp|Q8WWQ0|PHIP_HUMAN PH-interacting protein OS=Homo sapiens GN=PHIP PE=1 SV=2	2	2033	0.285835	-0.163783	-0.635668	-2.31008
24.1048	23.4506	24.3387	23.7617	23.4146	23.6684	23.1341	22.4651	NaN	24.1048	23.4506	24.3387	23.7617	23.4146	23.6684	23.1341	22.4651	17.0502	S	3	1	6.93831e-103	184.35	169.09	106.12	0.08745	150020000	1281	0.28738	0.505518	-0.349833	-1.22618	0.188183	0.35012	-3.0816	-1.58483	Q8WWQ0	1281	Q8WWQ0	Q8WWQ0	PH-interacting protein	PHIP	YNIIPLYNSMKKKVLSDSEDEEKDADVPGTS	sp|Q8WWQ0|PHIP_HUMAN PH-interacting protein OS=Homo sapiens GN=PHIP PE=1 SV=2	2	2033	0.285835	-0.163783	-0.635668	-2.91781
24.1385	23.8507	23.5431	23.8843	23.4433	23.5641	23.5311	23.5265	23.8372	24.1385	23.8507	23.5431	23.8843	23.4433	23.5641	23.5311	23.5265	23.8372	S	2	0.999915	3.01256e-11	125.75	105.23	123.51	0.010003	150000000	141	0.379729	0.588508	-0.213549	-0.986515	0.348479	0.515223	-0.21251	-1.06106	Q13177	141	Q13177	Q13177	Serine/threonine-protein kinase PAK 2;PAK-2p27;PAK-2p34	PAK2	VLKFYDSNTVKQKYLSFTPPEKDGFPSGTPA	sp|Q13177|PAK2_HUMAN Serine/threonine-protein kinase PAK 2 OS=Homo sapiens GN=PAK2 PE=1 SV=3	1	1169	0.239498	0.0195471	-0.453047	-0.232058
21.9681	22.5972	21.9126	21.8117	21.9887	21.9284	22.5076	22.3063	22.2851	21.9681	22.5972	21.9126	21.8117	21.9887	21.9284	22.5076	22.3063	22.2851	S	2	0.982487	1.35307e-06	112.62	100.45	94.023	0.83784	149910000	9	0.330464	0.543973	-0.249678	-1.10679	0.420224	0.578409	0.207029	0.897426	Q9HCD5	9	Q9HCD5	Q9HCD5	Nuclear receptor coactivator 5	NCOA5	_______MNTAPSRPSPTRRDPYGFGDSRDS	sp|Q9HCD5|NCOA5_HUMAN Nuclear receptor coactivator 5 OS=Homo sapiens GN=NCOA5 PE=1 SV=2	1	2608	-0.235806	-0.568583	-0.0138715	0.775613
22.6331	22.8262	22.9964	23.6792	23.3735	23.4462	22.9161	23.0216	23.1533	22.6331	22.8262	22.9964	23.6792	23.3735	23.4462	22.9161	23.0216	23.1533	S	3	1	1.17876e-44	129.01	124.32	64.221	0.30863	149710000	596	0.00818561	0.0718252	0.68106	4.87576	0.166448	0.326514	0.211773	1.6892	Q3YEC7	596	Q3YEC7	Q3YEC7	Rab-like protein 6	RABL6	DTQRRADDFPVRDDPSDVTDEDEGPAEPPPP	sp|Q3YEC7|RABL6_HUMAN Rab-like protein 6 OS=Homo sapiens GN=RABL6 PE=1 SV=2	1;2	1429	1.02248	1.38956	-0.341419	-1.17779
NaN	24.6236	24.4159	23.5051	23.8379	24.3421	23.6508	24.5214	24.0858	18.8465	24.6236	24.4159	23.5051	23.8379	24.3421	23.6508	24.5214	24.0858	S	2	0.933224	3.97475e-08	118.97	91.486	118.97	0.44324	148940000	992	0.543096	0.716169	1.26637	0.663847	0.487688	0.637392	1.45735	0.763546	O75694	992	O75694	O75694	Nuclear pore complex protein Nup155	NUP155	DTLQELVNQSKAAPQSPSVPKKPGPPVLSSD	sp|O75694|NU155_HUMAN Nuclear pore complex protein Nup155 OS=Homo sapiens GN=NUP155 PE=1 SV=1	1	331	-0.283922	-0.300562	1.55029	1.75791
22.8222	22.7263	23.5175	23.2275	22.6802	22.6695	22.2577	22.8328	NaN	22.8222	22.7263	23.5175	23.2275	22.6802	22.6695	22.2577	22.8328	18.6051	S	4	1	1.40814e-29	80.97	72.566	79.25	-0.29654	148640000	37	0.62702	0.774767	-0.162897	-0.525499	0.254627	0.426552	-1.79011	-1.32887	P06400	37	P06400	P06400	Retinoblastoma-associated protein	RB1	APPPPPPPEEDPEQDSGPEDLPLVRLEFEET	sp|P06400|RB_HUMAN Retinoblastoma-associated protein OS=Homo sapiens GN=RB1 PE=1 SV=2	1	484	0.167737	-0.143134	-0.330634	-1.64698
24.6036	25.1473	24.2256	23.1188	23.1651	22.9774	23.2285	23.4031	23.1927	24.6036	25.1473	24.2256	23.1188	23.1651	22.9774	23.2285	23.4031	23.1927	T	2	1	0	321.02	305.63	279.91	-0.28129	148560000	122	0.00453733	0.0520598	-1.57173	-5.74933	0.00734332	0.0515362	-1.38406	-5.0281	P38432	122	P38432	P38432	Coilin	COIL	RKAKKRAFQLEEGEETEPDCKYSKKHWKSRE	sp|P38432|COIL_HUMAN Coilin OS=Homo sapiens GN=COIL PE=1 SV=1	1	770	-1.55152	-1.13498	-0.0202084	-0.249077
23.1401	23.3504	23.4205	23.0559	23.0704	22.8961	22.8521	22.8989	22.9324	23.1401	23.3504	23.4205	23.0559	23.0704	22.8961	22.8521	22.8989	22.9324	S	2	0.999993	4.34385e-256	249.14	233.05	249.14	0.23416	148530000	1258	0.0428149	0.176237	-0.296207	-2.92998	0.00944372	0.059439	-0.409203	-4.68057	Q63HN8	1258	Q63HN8	Q63HN8	E3 ubiquitin-protein ligase RNF213	RNF213	PLSEPKEDQEAAELLSEPEEESERHILELEE	sp|Q63HN8|RN213_HUMAN E3 ubiquitin-protein ligase RNF213 OS=Homo sapiens GN=RNF213 PE=1 SV=3	1	1542	-0.037926	-0.33967	-0.258281	-0.0695327
24.2157	NaN	NaN	24.3662	24.0916	24.135	24.305	24.6747	24.5226	24.2157	18.0036	17.9767	24.3662	24.0916	24.135	24.305	24.6747	24.5226	S	2	0.952401	2.19386e-32	152.88	142.88	106.3	-0.11266	148330000	56	0.117507	0.313864	4.13228	1.98958	0.099704	0.241889	4.43542	2.13448	P08670	56	P08670	P08670	Vimentin	VIM	GSALRPSTSRSLYASSPGGVYATRSSAVRLR	sp|P08670|VIME_HUMAN Vimentin OS=Homo sapiens GN=VIM PE=1 SV=4	1	515	-0.768831	-0.345208	4.90111	4.78063
23.1626	23.657	23.0352	22.9966	23.2199	23.3555	23.018	23.3546	23.3828	23.1626	23.657	23.0352	22.9966	23.2199	23.3555	23.018	23.3546	23.3828	S	2	1	2.93648e-66	178.57	153.38	120.57	-0.062541	148280000	852	0.685953	0.811596	-0.0942307	-0.435076	0.889106	0.930407	-0.0331109	-0.148538	Q8TEW0	852	Q8TEW0	Q8TEW0	Partitioning defective 3 homolog	PARD3	SDASQLDFVKTRKSKSMDLGIADETKLNTVD	sp|Q8TEW0|PARD3_HUMAN Partitioning defective 3 homolog OS=Homo sapiens GN=PARD3 PE=1 SV=2	1	1999	0.667106	0.341347	-0.761336	-0.374458
[truncated: 2,811 more rows]
