# Supplementary material for: Receptor-interacting protein kinase 2 (RIPK2) stabilizes c-Myc and is a therapeutic target in prostate cancer metastasis
Source: Nat Commun. 2022 Feb 3;13:669. doi: 10.1038/s41467-022-28340-6 (PMC8813925; doi:10.1038/s41467-022-28340-6)
Supplement: Supplementary file 8 — Supplementary Data 5 [file 41467_2022_28340_MOESM8_ESM.xlsx]

## Sheet: Data5
Kinase Gene	Log2(Ctrl/gRNA10_4) (i.e., KSEA mS)	Number of Substrate Sites (Ctrl/gRNA10_4) (i.e., KSEA m)	Nominal p-Value (Ctrl/gRNA10_4) (unpaired two-sided Student's t-test)	Log2(Ctrl/gRNA10_12) (i.e., KSEA mS)	Number of Substrate Sites (Ctrl/gRNA10_12) (i.e., KSEA m)	Nominal p-Value (Ctrl/gRNA10_12) (unpaired two-sided Student's t-test)	Mean Log2(Ctrl/KO) (i.e., KSEA mS)	CV (%)	Combined p-Value (Stouffer's)	q-Value (Benjamini-Hochberg corrected)	Known Direct c-Myc-Ser62 Kinase?	Reference (PMID)
PRKCB	2.14352	27	3.19e-06	2.07528	26	5.66e-06	2.1094	2.28738	1.52859e-10	1.88017e-08
CAMK2D	2.7033	6	0.00201762	1.4044	8	0.0715454	2.05385	44.7192	0.00107503	0.0188898
ROCK2	2.31378	7	0.00548253	1.75375	7	0.0326826	2.03377	19.4715	0.000961844	0.0188898
PRKCD	1.99242	7	0.0187545	1.7973	9	0.0155287	1.89486	7.2816	0.00136921	0.0210517
PRKCA	1.98684	18	0.000445626	1.78797	20	0.000703665	1.88741	7.45024	2.03815e-06	0.000125346
PRKCE	1.65033	5	0.0899672	2.06361	6	0.0181109	1.85697	15.7367	0.00756643	0.057473
PLK1	1.56746	10	0.0397582	1.49447	15	0.0144925	1.53097	3.3712	0.00268454	0.0366887	YES	23887393; 27002159
MAPK9	1.28506	6	0.163284	1.76051	8	0.0238647	1.52278	22.0775	0.0181472	0.0930042	YES	10551811; 21706057
ATM	1.12661	5	0.241225	1.18206	6	0.161205	1.15434	3.39698	0.115781	0.254305
PRKCG	0.435642	7	0.43415	1.67114	10	0.0192806	1.05339	82.9348	0.0570374	0.200446
MAPK10	1.26654	5	0.191336	0.603131	6	0.395932	0.934833	50.1798	0.21073	0.268839	YES	10551811
PRKDC	0.642023	10	0.437351	0.928928	14	0.152242	0.785476	25.8279	0.201126	0.263176
EIF2AK2	0.577503	8	0.483437	0.883186	9	0.225694	0.730344	29.5957	0.287095	0.330025
CDK2	0.371268	34	0.284295	1.00195	39	0.0257543	0.686608	64.951	0.0375353	0.159201	YES	19966300
RAF1	0.630219	9	0.44817	0.646915	11	0.33301	0.638567	1.8488	0.345564	0.36025
MAP2K6	0.910389	6	0.3154	0.113339	6	0.363167	0.511864	110.107	0.278492	0.330025
MAPK8	0.11838	23	0.129184	0.82293	23	0.145472	0.470655	105.851	0.0610576	0.207861	YES	10551811
MAPK3	0.270945	46	0.150525	0.638181	49	0.189518	0.454563	57.1264	0.0879797	0.225448	YES	1651323
MAPK1	0.297089	38	0.197085	0.576427	50	0.252972	0.436758	45.2245	0.141668	0.262617	YES	1651323
CSNK2A2	0.287594	14	0.295784	0.505851	17	0.40557	0.396723	38.9014	0.291717	0.332233
NEK2	0.145283	14	0.20414	0.625044	22	0.288455	0.385164	88.0775	0.163735	0.262617
IKBKB	0.252801	14	0.271742	0.509045	11	0.421664	0.380923	47.5665	0.284557	0.330025
AKT1	0.899027	18	0.210081	-0.145878	21	0.10336	0.376574	196.205	0.0717552	0.212388
GSK3A	0.0919021	39	0.0591492	0.649397	35	0.218458	0.370649	106.356	0.0490451	0.177428
HIPK2	0.518437	16	0.472056	0.208378	15	0.357532	0.363407	60.3302	0.379152	0.385419
PRKACA	-0.0899882	6	0.19611	0.787253	9	0.27231	0.348632	177.925	0.15071	0.262617
CSNK2A1	0.549229	42	0.498101	0.0249783	60	0.0725523	0.287104	129.118	0.15065	0.262617
CDK5	0.125314	30	0.102018	0.374761	28	0.480751	0.250038	70.5438	0.175603	0.262617	YES	18408012
GSK3B	-0.00198055	38	0.0316285	0.451555	36	0.42817	0.224787	142.667	0.0747391	0.212388
CDK1	0.09706	66	0.0222644	0.2694	84	0.281726	0.18323	66.5081	0.033689	0.147991	YES	8035827
PRKG2	0.196445	7	0.304707	0.165	7	0.378999	0.180723	12.3036	0.281249	0.330025
CLK1	0.814575	23	0.244973	-0.46877	19	0.027354	0.172902	524.841	0.0323976	0.147589
CDK4	0.282223	6	0.360007	0.0414172	6	0.329913	0.16182	105.225	0.286142	0.330025
MAP2K1	-0.215431	6	0.153118	0.525565	6	0.433815	0.155067	337.894	0.200081	0.263176
AURKA	0.0248918	10	0.182341	0.269546	22	0.383879	0.147219	117.51	0.197721	0.263176
CHUK	-0.0693904	14	0.102949	0.179482	14	0.341634	0.055046	319.696	0.118416	0.255529
TTK	-0.146002	5	0.197843	0.0995773	7	0.345801	-0.0232121	-748.102	0.189138	0.262617
MAP2K4	0.0954391	6	0.271619	-0.210183	8	0.1915	-0.0573718	-376.679	0.147611	0.262617
MAPK11	0.112586	6	0.279266	-0.335104	8	0.14613	-0.111259	-284.529	0.123354	0.256835
ROCK1	-0.152778	8	0.139004	-0.552907	5	0.139667	-0.352842	-80.1871	0.0627573	0.207861
CSNK1D	-0.229154	9	0.101057	-0.483394	11	0.0685572	-0.356274	-50.4598	0.0254008	0.124972
ADRBK1	0.14761	6	0.295205	-0.968855	9	0.0183124	-0.410622	-192.259	0.0315567	0.147589
MARK1	-0.659906	6	0.0529567	-0.296295	5	0.215288	-0.478101	-53.7778	0.0445069	0.165889
MARK3	-0.659906	6	0.0529567	-0.296295	5	0.215288	-0.478101	-53.7778	0.0445069	0.165889
MARK4	-0.659906	6	0.0529567	-0.296295	5	0.215288	-0.478101	-53.7778	0.0445069	0.165889
CDK7	-0.761949	9	0.0158909	-0.215697	10	0.16249	-0.488823	-79.018	0.0134059	0.0752942
MAPK7	-0.689432	7	0.0368089	-0.497465	10	0.0749042	-0.593448	-22.8732	0.0112039	0.0689043
