# Supplementary material for: Receptor-interacting protein kinase 2 (RIPK2) stabilizes c-Myc and is a therapeutic target in prostate cancer metastasis
Source: Nat Commun. 2022 Feb 3;13:669. doi: 10.1038/s41467-022-28340-6 (PMC8813925; doi:10.1038/s41467-022-28340-6)
Supplement: Supplementary file 10 — Source Data [file 41467_2022_28340_MOESM10_ESM.xlsx]

## Sheet: Cover Page
Receptor-interacting Protein Kinase 2 (RIPK2) Stabilizes c-Myc and is a Therapeutic Target in Prostate Cancer Metastasis
Yiwu Yan1, †, Bo Zhou1,9,†, Chen Qian1, Alex Vasquez1, Mohini Kamra2, Avradip Chatterjee3, Yeon-Joo Lee1, Xiaopu Yuan4, Leigh Ellis3,5,6, Dolores Di Vizio1,3,4, Edwin M. Posadas5,6, Natasha Kyprianou7, Beatrice S. Knudsen3,4,6,10, Kavita Shah2, Ramachandran Murali3,6, Arkadiusz Gertych1,4, Sungyong You1,3,6, Michael R. Freeman1,3,6,8, Wei Yang1,3,6,8,*
1Department of Surgery, Cedars-Sinai Medical Center, Los Angeles, California, United States
2Department of Chemistry and Purdue University Center for Cancer Research, Purdue University, West Lafayette, Indiana, United States
3Department of Biomedical Sciences, Cedars-Sinai Medical Center, Los Angeles, California, United States
4Department of Pathology and Laboratory Medicine, Cedars-Sinai Medical Center, Los Angeles, California, United States
5Department of Medicine, Cedars-Sinai Medical Center, Los Angeles, California, United States
6Samuel Oschin Comprehensive Cancer Institute, Cedars-Sinai Medical Center, Los Angeles, California, United States
7Department of Urology, Icahn School of Medicine at Mount Sinai, New York, New York, United States
8Department of Medicine, University of California Los Angeles, Los Angeles, California, United States
9Present address: InterVenn Biosciences, South San Francisco, California, United States
10Present address: Department of Pathology, University of Utah, Salt Lake City, Utah, United States
†These authors contributed equally
*Corresponding author. Tel: +1 (310)423-7142; Email: wei.yang@cshs.org

## Sheet: Fig1a
Gene	Copy Number Amplification	Rho	Correlation p Value	Druggability	Amp>10% & Rho>0.9 (p<0.01) & Druggable	Amp>10% & Rho>0.9 (p<0.01) Only	Amp>10% & Druggable Only	Rho>0.9 (p<0.01) & Druggable Only	Amp>10% Only	Rho>0.9 (p<0.01) Only	Druggable Only
CA13	0.206	1	0	Tclin	YES
CA2	0.205	0.942857	0.00480466	Tclin	YES
TRHR	0.18	0.942857	0.00480466	Tclin	YES
KCNK9	0.166	0.942857	0.00480466	Tclin	YES
ATAD2	0.198	0.942857	0.00480466	Tchem	YES
RIPK2	0.182	0.985611	0.000309086	Tchem	YES
PMVK	0.102	0.942857	0.00480466	Tchem	YES
LAS1L	0.318	0.942857	0.00480466			YES
RPL7	0.244	0.942857	0.00480466			YES
UBE2W	0.243	0.942857	0.00480466			YES
GRHL2	0.234	1	0			YES
MRPS28	0.224	0.942857	0.00480466			YES
NCOA2	0.223	0.942857	0.00480466			YES
UBR5	0.223	0.942857	0.00480466			YES
ODF1	0.22	0.942857	0.00480466			YES
DCAF13	0.218	0.942857	0.00480466			YES
LACTB2	0.217	1	0			YES
FBXO43	0.217	0.942857	0.00480466			YES
ATP6V1C1	0.215	0.942857	0.00480466			YES
CCNE2	0.215	0.942857	0.00480466			YES
INTS8	0.215	0.942857	0.00480466			YES
UQCRB	0.214	1	0			YES
ESRP1	0.214	0.942857	0.00480466			YES
NSMCE2	0.212	0.942857	0.00480466			YES
C8ORF37	0.211	0.942857	0.00480466			YES
E2F5	0.208	0.942857	0.00480466			YES
HNF4G	0.208	0.942857	0.00480466			YES
POP1	0.206	0.942857	0.00480466			YES
WDYHV1	0.202	0.942857	0.00480466			YES
OTUD6B	0.2	0.942857	0.00480466			YES
C8ORF76	0.198	0.942857	0.00480466			YES
MRPL13	0.194	0.942857	0.00480466			YES
SLC7A13	0.192	0.927634	0.00766584			YES
CSPP1	0.191	1	0			YES
DSCC1	0.191	1	0			YES
MTBP	0.191	1	0			YES
DCAF4L2	0.189	1	0			YES
ARFGEF1	0.185	0.942857	0.00480466			YES
EIF3H	0.183	0.942857	0.00480466			YES
KHDRBS3	0.182	0.942857	0.00480466			YES
NDUFAF6	0.182	0.942857	0.00480466			YES
RRS1	0.182	0.942857	0.00480466			YES
SYBU	0.18	0.942857	0.00480466			YES
SPIN4	0.179	1	0			YES
ENY2	0.177	1	0			YES
PVT1	0.174	0.942857	0.00480466			YES
MTFR1	0.169	1	0			YES
DCSTAMP	0.165	1	0			YES
TBC1D31	0.165	1	0			YES
TSNARE1	0.165	0.985611	0.000309086			YES
RMDN1	0.162	0.942857	0.00480466			YES
RBM12B-AS1	0.151	1	0			YES
EPPK1	0.151	0.942857	0.00480466			YES
RHPN1	0.148	0.942857	0.00480466			YES
TONSL	0.147	0.942857	0.00480466			YES
ZNF251	0.145	1	0			YES
GML	0.145	0.942857	0.00480466			YES
SLC39A4	0.145	0.942857	0.00480466			YES
ZNF623	0.144	1	0			YES
FAM83H	0.142	0.942857	0.00480466			YES
TARS2	0.115	0.942857	0.00480466			YES
RHPN1-AS1	0.111	1	0			YES
APH1A	0.111	0.942857	0.00480466			YES
LENEP	0.111	0.942857	0.00480466			YES
RGS20	0.108	1	0			YES
DCST2	0.108	0.942857	0.00480466			YES
AR	0.492			Tclin			YES
KCNB2	0.221			Tclin			YES
TRPA1	0.218			Tclin			YES
IMPA1	0.217			Tclin			YES
NDUFB9	0.214			Tclin			YES
KCNS2	0.209			Tclin			YES
CA1	0.206			Tclin			YES
CA3	0.206			Tclin			YES
KCNV1	0.173			Tclin			YES
PDE7A	0.173			Tclin			YES
KCNQ3	0.168			Tclin			YES
TOP1MT	0.15			Tclin			YES
DGAT1	0.148			Tclin			YES
CYP11B1	0.144			Tclin			YES
CA14	0.111			Tclin			YES
LYN	0.11			Tclin			YES
IL6R	0.105			Tclin			YES
POLA1	0.105			Tclin			YES
OPRK1	0.104			Tclin			YES
CHRNB2	0.102			Tclin			YES
LY96	0.238			Tchem			YES
FABP4	0.224			Tchem			YES
FABP5	0.224			Tchem			YES
SQLE	0.211			Tchem			YES
STK3	0.208			Tchem			YES
CNGB3	0.194			Tchem			YES
ENPP2	0.192			Tchem			YES
SGK3	0.186			Tchem			YES
ST3GAL1	0.185			Tchem			YES
MMP16	0.182			Tchem			YES
PTK2	0.171			Tchem			YES
PTP4A3	0.165			Tchem			YES
GGH	0.151			Tchem			YES
PARP10	0.148			Tchem			YES
CYP11B2	0.144			Tchem			YES
MAPK15	0.142			Tchem			YES
MCL1	0.119			Tchem			YES
CTSS	0.111			Tchem			YES
CTSK	0.11			Tchem			YES
LYPLA1	0.11			Tchem			YES
SHC1	0.11			Tchem			YES
PRKDC	0.105			Tchem			YES
RPS27	0.105			Tchem			YES
PRUNE1	0.102			Tchem			YES
KCNN3	0.101			Tchem			YES
NPBWR1	0.101			Tchem			YES
PDK3	0.101			Tchem			YES
BCR		1	0	Tclin				YES
BRAF		1	0	Tclin				YES
C5		1	0	Tclin				YES
CACNA1I		1	0	Tclin				YES
DDC		1	0	Tclin				YES
GLP2R		1	0	Tclin				YES
GRIN3A		1	0	Tclin				YES
HTR3A		1	0	Tclin				YES
IL2RA		1	0	Tclin				YES
PARP2		1	0	Tclin				YES
PNP		1	0	Tclin				YES
RRM2		1	0	Tclin				YES
SCN2A		1	0	Tclin				YES
SLC5A2		1	0	Tclin				YES
SRD5A1		1	0	Tclin				YES
TOP2A		1	0	Tclin				YES
XDH		1	0	Tclin				YES
ATP4A		0.942857	0.00480466	Tclin				YES
CA5A		0.942857	0.00480466	Tclin				YES
CACNA1D		0.942857	0.00480466	Tclin				YES
CD3E		0.942857	0.00480466	Tclin				YES
CD86		0.942857	0.00480466	Tclin				YES
CLCN2		0.942857	0.00480466	Tclin				YES
CXCR4		0.942857	0.00480466	Tclin				YES
DHFR		0.942857	0.00480466	Tclin				YES
DIO1		0.942857	0.00480466	Tclin				YES
DNMT3A		0.942857	0.00480466	Tclin				YES
DRD3		0.942857	0.00480466	Tclin				YES
FSHR		0.942857	0.00480466	Tclin				YES
GART		0.942857	0.00480466	Tclin				YES
GLRA1		0.942857	0.00480466	Tclin				YES
GRIK1		0.942857	0.00480466	Tclin				YES
GSK3B		0.942857	0.00480466	Tclin				YES
GUCY1B2		0.942857	0.00480466	Tclin				YES
HCRTR1		0.942857	0.00480466	Tclin				YES
HTR2B		0.942857	0.00480466	Tclin				YES
KCNA1		0.942857	0.00480466	Tclin				YES
PPAT		0.942857	0.00480466	Tclin				YES
PTGIR		0.942857	0.00480466	Tclin				YES
SLC22A11		0.942857	0.00480466	Tclin				YES
SSTR1		0.942857	0.00480466	Tclin				YES
TOP1		0.942857	0.00480466	Tclin				YES
TTR		0.942857	0.00480466	Tclin				YES
TUBB2B		0.942857	0.00480466	Tclin				YES
TYMS		0.942857	0.00480466	Tclin				YES
KCNV2		0.927634	0.00766584	Tclin				YES
ABCC5		1	0	Tchem				YES
ABL2		1	0	Tchem				YES
APLN		1	0	Tchem				YES
AURKA		1	0	Tchem				YES
AURKB		1	0	Tchem				YES
BIRC5		1	0	Tchem				YES
BLM		1	0	Tchem				YES
BRCA1		1	0	Tchem				YES
BUB1		1	0	Tchem				YES
CASP8		1	0	Tchem				YES
CCNB1		1	0	Tchem				YES
CDC25C		1	0	Tchem				YES
CDK1		1	0	Tchem				YES
CENPE		1	0	Tchem				YES
CETP		1	0	Tchem				YES
CIT		1	0	Tchem				YES
CYP1A1		1	0	Tchem				YES
DNMT3B		1	0	Tchem				YES
EZH2		1	0	Tchem				YES
F9		1	0	Tchem				YES
FHIT		1	0	Tchem				YES
FPGS		1	0	Tchem				YES
HMOX1		1	0	Tchem				YES
KDM4D		1	0	Tchem				YES
KDM6B		1	0	Tchem				YES
KIF11		1	0	Tchem				YES
KISS1R		1	0	Tchem				YES
KMO		1	0	Tchem				YES
MYT1		1	0	Tchem				YES
NOS3		1	0	Tchem				YES
NR1I3		1	0	Tchem				YES
P2RY4		1	0	Tchem				YES
PBK		1	0	Tchem				YES
PDK1		1	0	Tchem				YES
PHF8		1	0	Tchem				YES
PIP4K2B		1	0	Tchem				YES
PKMYT1		1	0	Tchem				YES
PLA2G1B		1	0	Tchem				YES
PLK1		1	0	Tchem				YES
PTK6		1	0	Tchem				YES
RAD51		1	0	Tchem				YES
RXFP3		1	0	Tchem				YES
SLC7A11		1	0	Tchem				YES
SLC9A5		1	0	Tchem				YES
TK1		1	0	Tchem				YES
TRPM2		1	0	Tchem				YES
TTK		1	0	Tchem				YES
ULK1		1	0	Tchem				YES
KIF20A		0.985611	0.000309086	Tchem				YES
ADAM17		0.942857	0.00480466	Tchem				YES
ALB		0.942857	0.00480466	Tchem				YES
AMDHD2		0.942857	0.00480466	Tchem				YES
ASNS		0.942857	0.00480466	Tchem				YES
BPTF		0.942857	0.00480466	Tchem				YES
BRD3		0.942857	0.00480466	Tchem				YES
BRD9		0.942857	0.00480466	Tchem				YES
CACNA1E		0.942857	0.00480466	Tchem				YES
CASP10		0.942857	0.00480466	Tchem				YES
CBX4		0.942857	0.00480466	Tchem				YES
CCNA2		0.942857	0.00480466	Tchem				YES
CCR8		0.942857	0.00480466	Tchem				YES
CDK19		0.942857	0.00480466	Tchem				YES
CDK5		0.942857	0.00480466	Tchem				YES
CHAT		0.942857	0.00480466	Tchem				YES
CHRNB3		0.942857	0.00480466	Tchem				YES
CLK2		0.942857	0.00480466	Tchem				YES
CPN1		0.942857	0.00480466	Tchem				YES
CSNK1G2		0.942857	0.00480466	Tchem				YES
CXCR3		0.942857	0.00480466	Tchem				YES
CYP26A1		0.942857	0.00480466	Tchem				YES
CYP2C9		0.942857	0.00480466	Tchem				YES
DAO		0.942857	0.00480466	Tchem				YES
DVL1		0.942857	0.00480466	Tchem				YES
ECE2		0.942857	0.00480466	Tchem				YES
ELOVL6		0.942857	0.00480466	Tchem				YES
F12		0.942857	0.00480466	Tchem				YES
FAP		0.942857	0.00480466	Tchem				YES
FCGR1A		0.942857	0.00480466	Tchem				YES
FPR3		0.942857	0.00480466	Tchem				YES
FUT7		0.942857	0.00480466	Tchem				YES
GALR2		0.942857	0.00480466	Tchem				YES
GC		0.942857	0.00480466	Tchem				YES
GLRA3		0.942857	0.00480466	Tchem				YES
GPBAR1		0.942857	0.00480466	Tchem				YES
GPR32		0.942857	0.00480466	Tchem				YES
HIF1A		0.942857	0.00480466	Tchem				YES
HPRT1		0.942857	0.00480466	Tchem				YES
HPSE		0.942857	0.00480466	Tchem				YES
IGFBP1		0.942857	0.00480466	Tchem				YES
KCNJ12		0.942857	0.00480466	Tchem				YES
KDM3A		0.942857	0.00480466	Tchem				YES
KIFC1		0.942857	0.00480466	Tchem				YES
KNG1		0.942857	0.00480466	Tchem				YES
KYNU		0.942857	0.00480466	Tchem				YES
LEF1		0.942857	0.00480466	Tchem				YES
MAP3K13		0.942857	0.00480466	Tchem				YES
MAP4K4		0.942857	0.00480466	Tchem				YES
MAST1		0.942857	0.00480466	Tchem				YES
MC4R		0.942857	0.00480466	Tchem				YES
MELK		0.942857	0.00480466	Tchem				YES
MEN1		0.942857	0.00480466	Tchem				YES
MLNR		0.942857	0.00480466	Tchem				YES
MMP11		0.942857	0.00480466	Tchem				YES
MMP12		0.942857	0.00480466	Tchem				YES
MMP17		0.942857	0.00480466	Tchem				YES
MMP9		0.942857	0.00480466	Tchem				YES
MTHFD2		0.942857	0.00480466	Tchem				YES
MYLK2		0.942857	0.00480466	Tchem				YES
NEU4		0.942857	0.00480466	Tchem				YES
NPPA		0.942857	0.00480466	Tchem				YES
NR0B2		0.942857	0.00480466	Tchem				YES
NT5M		0.942857	0.00480466	Tchem				YES
NTSR1		0.942857	0.00480466	Tchem				YES
P2RX3		0.942857	0.00480466	Tchem				YES
P2RY11		0.942857	0.00480466	Tchem				YES
PIM3		0.942857	0.00480466	Tchem				YES
PKD2L1		0.942857	0.00480466	Tchem				YES
PKN1		0.942857	0.00480466	Tchem				YES
PROC		0.942857	0.00480466	Tchem				YES
PROKR1		0.942857	0.00480466	Tchem				YES
PRPF4		0.942857	0.00480466	Tchem				YES
PSENEN		0.942857	0.00480466	Tchem				YES
PSMG3		0.942857	0.00480466	Tchem				YES
PTPN2		0.942857	0.00480466	Tchem				YES
RPS6KB1		0.942857	0.00480466	Tchem				YES
SCARB1		0.942857	0.00480466	Tchem				YES
SERPINA6		0.942857	0.00480466	Tchem				YES
SLC2A2		0.942857	0.00480466	Tchem				YES
SLC36A1		0.942857	0.00480466	Tchem				YES
SLC47A2		0.942857	0.00480466	Tchem				YES
SLC5A11		0.942857	0.00480466	Tchem				YES
SLC6A5		0.942857	0.00480466	Tchem				YES
SLCO2B1		0.942857	0.00480466	Tchem				YES
SUCNR1		0.942857	0.00480466	Tchem				YES
TACR3		0.942857	0.00480466	Tchem				YES
TARS		0.942857	0.00480466	Tchem				YES
TRAP1		0.942857	0.00480466	Tchem				YES
TRIM24		0.942857	0.00480466	Tchem				YES
TXK		0.942857	0.00480466	Tchem				YES
UBA6		0.942857	0.00480466	Tchem				YES
UGT2B7		0.942857	0.00480466	Tchem				YES
USP7		0.942857	0.00480466	Tchem				YES
UTS2R		0.942857	0.00480466	Tchem				YES
XIAP		0.942857	0.00480466	Tchem				YES
ZACN		0.942857	0.00480466	Tchem				YES
CATSPER2		0.927634	0.00766584	Tchem				YES
DRD5		0.927634	0.00766584	Tchem				YES
TMPRSS6		0.927634	0.00766584	Tchem				YES
EDA2R	0.426								YES
HEPH	0.397								YES
OPHN1	0.388								YES
VSIG4	0.354								YES
YIPF6	0.351								YES
MSN	0.334								YES
STARD8	0.311								YES
ZC3H12B	0.311								YES
EDN2	0.307								YES
FRMD8P1	0.295								YES
EFNB1	0.284								YES
ZC4H2	0.284								YES
MTMR8	0.27								YES
PJA1	0.266								YES
GAGE12G	0.26								YES
GAGE12B	0.255								YES
GAGE12C	0.255								YES
GAGE12D	0.255								YES
GAGE12E	0.255								YES
GAGE6	0.253								YES
GAGE12H	0.25								YES
RDH10	0.244								YES
STAU2	0.244								YES
ELOC	0.243								YES
TMEM70	0.24								YES
PI15	0.238								YES
GDAP1	0.237								YES
JPH1	0.237								YES
NCALD	0.235								YES
TERF1	0.235								YES
CRISPLD1	0.234								YES
ZNF706	0.234								YES
GAGE12I	0.231								YES
ZNF704	0.229								YES
YWHAZ	0.227								YES
ZBTB10	0.227								YES
PMP2	0.226								YES
RRM2B	0.226								YES
FABP9	0.224								YES
TPD52	0.224								YES
PAG1	0.223								YES
FAM155B	0.221								YES
HEY1	0.221								YES
KLF10	0.221								YES
FABP12	0.22								YES
RNF19A	0.22								YES
SLC25A32	0.22								YES
SNX31	0.22								YES
SPAG1	0.22								YES
STMN2	0.22								YES
ANKRD46	0.218								YES
ASB12	0.218								YES
CTHRC1	0.218								YES
DPY19L4	0.218								YES
PABPC1	0.218								YES
PRDM14	0.218								YES
SLC10A5	0.218								YES
TRAM1	0.218								YES
AZIN1	0.217								YES
IL7	0.217								YES
POLR2K	0.217								YES
VPS13B	0.217								YES
ZFAND1	0.217								YES
BAALC	0.215								YES
CHMP4C	0.215								YES
FZD6	0.215								YES
GAGE12F	0.215								YES
SNX16	0.215								YES
TATDN1	0.215								YES
MTERF3	0.214								YES
MTSS1	0.214								YES
XKR9	0.214								YES
ZNF572	0.214								YES
NACA4P	0.212								YES
RGS22	0.212								YES
RNF139	0.212								YES
SBSPON	0.212								YES
TMEM65	0.212								YES
WASHC5	0.212								YES
COX6C	0.211								YES
PTDSS1	0.211								YES
TRMT12	0.211								YES
CDH17	0.209								YES
EYA1	0.209								YES
GDF6	0.209								YES
NIPAL2	0.209								YES
PLEKHF2	0.209								YES
POU5F1B	0.209								YES
SLCO5A1	0.209								YES
SULF1	0.209								YES
ANXA13	0.208								YES
GEM	0.208								YES
LAPTM4B	0.208								YES
LRRCC1	0.208								YES
MYC	0.208								YES
PDP1	0.208								YES
RBIS	0.208								YES
TP53INP1	0.208								YES
VIRMA	0.208								YES
MSC	0.206								YES
MTDH	0.206								YES
OSR2	0.206								YES
RAD54B	0.206								YES
RALYL	0.206								YES
RIDA	0.206								YES
SDC2	0.206								YES
TSPYL5	0.206								YES
ZC2HC1A	0.206								YES
ARHGEF9	0.205								YES
ERICH5	0.205								YES
FAM91A1	0.205								YES
FER1L6	0.205								YES
LRATD2	0.205								YES
RPL30	0.205								YES
TMEM67	0.205								YES
TRIB1	0.205								YES
FBXO32	0.203								YES
KLHL38	0.203								YES
MATN2	0.203								YES
RBM12B	0.202								YES
SLC26A7	0.202								YES
OXR1	0.2								YES
PIP4P2	0.2								YES
PKIA	0.2								YES
C8ORF34	0.198								YES
FAM83A	0.198								YES
FAM92A	0.198								YES
NECAB1	0.198								YES
ZHX1	0.198								YES
ZHX1-C8ORF76	0.198								YES
ABRA	0.197								YES
ATP6V0D2	0.197								YES
DERL1	0.197								YES
LRRC69	0.197								YES
PSKH2	0.197								YES
RIMS2	0.197								YES
ANGPT1	0.195								YES
PEX2	0.195								YES
BAALC-AS2	0.194								YES
COL14A1	0.194								YES
DPYS	0.194								YES
PREX2	0.194								YES
RUNX1T1	0.194								YES
TAF2	0.194								YES
COLEC10	0.192								YES
CPNE3	0.192								YES
DEPTOR	0.192								YES
MAL2	0.192								YES
TMEM64	0.192								YES
WWP1	0.192								YES
ZFPM2	0.192								YES
ZHX2	0.192								YES
FER1L6-AS1	0.191								YES
LRP12	0.191								YES
PCAT1	0.191								YES
RSPO2	0.191								YES
TNFRSF11B	0.191								YES
ZFHX4	0.191								YES
CNBD1	0.189								YES
COPS5	0.189								YES
RAD21	0.189								YES
SAMD12	0.189								YES
SLA	0.189								YES
CCN4	0.188								YES
HAS2	0.188								YES
NBN	0.188								YES
VXN	0.188								YES
C8ORF44	0.186								YES
C8ORF44-SGK3	0.186								YES
MYBL1	0.186								YES
NDRG1	0.186								YES
SNTB1	0.186								YES
TCF24	0.186								YES
VCPIP1	0.186								YES
ADHFE1	0.185								YES
CALB1	0.185								YES
CPA6	0.185								YES
DECR1	0.185								YES
EIF3E	0.185								YES
EXT1	0.185								YES
FSBP	0.185								YES
MED30	0.185								YES
PPP1R42	0.185								YES
OSGIN2	0.183								YES
SLC30A8	0.183								YES
SNORA72	0.183								YES
TG	0.183								YES
UTP23	0.183								YES
ZFAT	0.182								YES
EBAG9	0.18								YES
CRH	0.179								YES
GAGE2A	0.179								YES
GAGE4	0.179								YES
GAGE5	0.179								YES
GAGE7	0.179								YES
REXO1L2P	0.179								YES
TMEM74	0.179								YES
DNAJC5B	0.177								YES
EDA	0.177								YES
FAM49B	0.177								YES
LINC00535	0.177								YES
NUDCD1	0.177								YES
PKHD1L1	0.177								YES
TRIM55	0.177								YES
CPQ	0.176								YES
FLJ42969	0.176								YES
PHF20L1	0.176								YES
ASAP1	0.174								YES
GSDMC	0.174								YES
CHRAC1	0.173								YES
GAGE2B	0.173								YES
HAS2-AS1	0.173								YES
COL22A1	0.171								YES
FAM135B	0.171								YES
OTUD6A	0.171								YES
RAD21-AS1	0.171								YES
TMEM71	0.171								YES
AWAT2	0.169								YES
DENND3	0.169								YES
EFR3A	0.169								YES
GAGE2C	0.169								YES
GAGE2D	0.169								YES
LOC392232	0.169								YES
LRRC6	0.169								YES
TRIQK	0.169								YES
ARMC1	0.168								YES
GAGE8	0.168								YES
HHLA1	0.168								YES
OC90	0.168								YES
REXO1L1P	0.168								YES
TRPS1	0.168								YES
ZFAT-AS1	0.168								YES
CSMD3	0.166								YES
IGBP1	0.166								YES
PTTG3P	0.166								YES
SLC45A4	0.166								YES
SNHG6	0.166								YES
SNORD87	0.166								YES
TRAPPC9	0.166								YES
ADCY8	0.165								YES
GPR20	0.165								YES
GAGE2E	0.162								YES
LOC100500773	0.162								YES
AARD	0.16								YES
LINC01298	0.16								YES
LINC00536	0.159								YES
MCMDC2	0.159								YES
CYP7B1	0.157								YES
BHLHE22	0.156								YES
LOC100288748	0.156								YES
EMC2	0.154								YES
GRINA	0.154								YES
YTHDF3	0.154								YES
HPYR1	0.153								YES
TTPA	0.153								YES
CYC1	0.15								YES
EXOSC4	0.15								YES
GPAA1	0.15								YES
LINC00051	0.15								YES
LY6H	0.15								YES
ADGRB1	0.148								YES
BOP1	0.148								YES
C8ORF33	0.148								YES
EEF1D	0.148								YES
FBXL6	0.148								YES
GLI4	0.148								YES
GPIHBP1	0.148								YES
HGH1	0.148								YES
HSF1	0.148								YES
MAF1	0.148								YES
OPLAH	0.148								YES
PLEC	0.148								YES
PYCR3	0.148								YES
SHARPIN	0.148								YES
ZFP41	0.148								YES
ZNF16	0.148								YES
ZXDA	0.148								YES
ADCK5	0.147								YES
ARC	0.147								YES
ARHGAP39	0.147								YES
C8ORF31	0.147								YES
C8ORF82	0.147								YES
CYHR1	0.147								YES
FLJ46284	0.147								YES
GPT	0.147								YES
GSDMD	0.147								YES
JRK	0.147								YES
KIFC2	0.147								YES
LRRC14	0.147								YES
LRRC24	0.147								YES
MFSD3	0.147								YES
PPP1R16A	0.147								YES
PSCA	0.147								YES
RECQL4	0.147								YES
SCRT1	0.147								YES
SPATC1	0.147								YES
TIGD5	0.147								YES
VPS28	0.147								YES
ZC3H3	0.147								YES
ZNF696	0.147								YES
COMMD5	0.145								YES
CPSF1	0.145								YES
FOXH1	0.145								YES
LY6D	0.145								YES
LY6K	0.145								YES
LYNX1	0.145								YES
LYPD2	0.145								YES
MAFA	0.145								YES
NAPRT	0.145								YES
RPL8	0.145								YES
SLURP1	0.145								YES
TSTA3	0.145								YES
ZNF250	0.145								YES
ZNF34	0.145								YES
ZNF517	0.145								YES
ZNF7	0.145								YES
AGO2	0.144								YES
LY6E	0.144								YES
NRBP2	0.144								YES
ZNF707	0.144								YES
SAMD12-AS1	0.142								YES
PUF60	0.14								YES
NKAIN3	0.139								YES
SCRIB	0.139								YES
AMER1	0.136								YES
GAGE1	0.134								YES
ASPH	0.133								YES
SCX	0.133								YES
TMED10P1	0.133								YES
WDR97	0.133								YES
CCDC166	0.13								YES
CHD7	0.13								YES
CLVS1	0.127								YES
RAB2A	0.124								YES
ASAP1-IT1	0.122								YES
MROH1	0.122								YES
NSMAF	0.122								YES
SLC52A2	0.122								YES
TOX	0.121								YES
CA8	0.119								YES
ENSA	0.119								YES
MROH6	0.119								YES
THEM6	0.119								YES
ADAMTSL4	0.118								YES
SDCBP	0.118								YES
CYP7A1	0.116								YES
EIF2S3	0.116								YES
CXORF58	0.115								YES
DGAT2L6	0.115								YES
FAM110B	0.115								YES
KLHL15	0.115								YES
LINC00251	0.115								YES
UBXN2B	0.115								YES
APOO	0.113								YES
ARNT	0.113								YES
EFNA3	0.113								YES
GOLPH3L	0.113								YES
HORMAD1	0.113								YES
IMPAD1	0.113								YES
ADAM15	0.111								YES
DCST1	0.111								YES
ECM1	0.111								YES
EFNA4	0.111								YES
LOC401463	0.111								YES
RPRD2	0.111								YES
SAT1	0.111								YES
ZBTB7B	0.111								YES
CHCHD7	0.11								YES
CKS1B	0.11								YES
CT47A7	0.11								YES
FLAD1	0.11								YES
MOS	0.11								YES
PENK	0.11								YES
PLAG1	0.11								YES
RPS20	0.11								YES
SDR16C5	0.11								YES
SYAP1	0.11								YES
ZFX	0.11								YES
C1ORF54	0.108								YES
CIART	0.108								YES
CT47A6	0.108								YES
MRPL15	0.108								YES
PYGO2	0.108								YES
RP1	0.108								YES
TCEA1	0.108								YES
TGS1	0.108								YES
TMEM68	0.108								YES
TXLNG	0.108								YES
ACOT9	0.107								YES
CEBPD	0.107								YES
CERS2	0.107								YES
CT47A1	0.107								YES
CT47A10	0.107								YES
CT47A11	0.107								YES
CT47A12	0.107								YES
CT47A2	0.107								YES
CT47A3	0.107								YES
CT47A4	0.107								YES
CT47A5	0.107								YES
CT47A8	0.107								YES
CT47A9	0.107								YES
PBXIP1	0.107								YES
PRPF3	0.107								YES
RBBP7	0.107								YES
REPS2	0.107								YES
S100G	0.107								YES
TMEM249	0.107								YES
ZNF252P	0.107								YES
ZNF252P-AS1	0.107								YES
ANP32E	0.105								YES
ATP6V1H	0.105								YES
CTPS2	0.105								YES
MRPS21	0.105								YES
SETDB1	0.105								YES
SHE	0.105								YES
XKR4	0.105								YES
ATP8B2	0.104								YES
BREA2	0.104								YES
C1ORF189	0.104								YES
C1ORF43	0.104								YES
DPM3	0.104								YES
EFNA1	0.104								YES
LNCOC1	0.104								YES
LY6E-DT	0.104								YES
PLEKHO1	0.104								YES
PRDX4	0.104								YES
SLC50A1	0.104								YES
SOX17	0.104								YES
ANXA9	0.102								YES
AQP10	0.102								YES
C10ORF105	0.102								YES
EFCAB1	0.102								YES
HAX1	0.102								YES
MCM4	0.102								YES
MINDY1	0.102								YES
MTMR11	0.102								YES
NKAIN3-IT1	0.102								YES
PXDNL	0.102								YES
RAB13	0.102								YES
RB1CC1	0.102								YES
SF3B4	0.102								YES
TPM3	0.102								YES
UBE2Q1	0.102								YES
UBE2V2	0.102								YES
AWAT1	0.101								YES
CREB3L4	0.101								YES
JTB	0.101								YES
KRTCAP2	0.101								YES
MUC1	0.101								YES
OTUD7B	0.101								YES
PCYT1B	0.101								YES
RAI2	0.101								YES
RS1	0.101								YES
SCML2	0.101								YES
SCNM1	0.101								YES
SEMA6C	0.101								YES
SLC39A1	0.101								YES
SNAI2	0.101								YES
TDRD10	0.101								YES
VPS45	0.101								YES
VSIR	0.101								YES
ABHD11		1	0							YES
ACTL6B		1	0							YES
ACTL8		1	0							YES
AGRN		1	0							YES
AMHR2		1	0							YES
ANKRD16		1	0							YES
ANLN		1	0							YES
ANP32B		1	0							YES
ANXA2R		1	0							YES
APBA2		1	0							YES
APOC1		1	0							YES
APOC2		1	0							YES
ARHGAP11A		1	0							YES
ARRB2		1	0							YES
ASB9		1	0							YES
ASPM		1	0							YES
ATG9B		1	0							YES
ATPAF2		1	0							YES
AUNIP		1	0							YES
B3GNT4		1	0							YES
BAAT		1	0							YES
BCL7A		1	0							YES
BOLA2		1	0							YES
BOLA3		1	0							YES
BPNT1		1	0							YES
BUB1B		1	0							YES
C11orf16		1	0							YES
C11orf57		1	0							YES
C12orf45		1	0							YES
C12orf49		1	0							YES
C12orf76		1	0							YES
C16orf59		1	0							YES
C16orf71		1	0							YES
C16orf92		1	0							YES
C18orf56		1	0							YES
C19orf73		1	0							YES
C1orf56		1	0							YES
C3orf35		1	0							YES
C3orf67		1	0							YES
C5orf48		1	0							YES
C8orf59		1	0							YES
C9orf163		1	0							YES
CAPN14		1	0							YES
CAPN5		1	0							YES
CCDC150		1	0							YES
CCDC159		1	0							YES
CCDC177		1	0							YES
CCDC78		1	0							YES
CCNB2		1	0							YES
CD163		1	0							YES
CD3EAP		1	0							YES
CDCA3		1	0							YES
CDKN2A		1	0							YES
CDT1		1	0							YES
CELA2A		1	0							YES
CELSR3		1	0							YES
CENPA		1	0							YES
CENPF		1	0							YES
CENPI		1	0							YES
CEP55		1	0							YES
CEP72		1	0							YES
CEP78		1	0							YES
CHAF1B		1	0							YES
CIB3		1	0							YES
CKAP2L		1	0							YES
CKS2		1	0							YES
CLSPN		1	0							YES
COA1		1	0							YES
COMMD9		1	0							YES
COX17		1	0							YES
CPNE9		1	0							YES
CREG2		1	0							YES
CSPG5		1	0							YES
CSTF3		1	0							YES
CTAGE4		1	0							YES
CTNND2		1	0							YES
CTRB2		1	0							YES
CYFIP2		1	0							YES
CYP2A13		1	0							YES
DCAF17		1	0							YES
DDA1		1	0							YES
DGKQ		1	0							YES
DIAPH3		1	0							YES
DIRAS1		1	0							YES
DLGAP5		1	0							YES
DLL3		1	0							YES
DMBX1		1	0							YES
DNAH1		1	0							YES
DNAH10		1	0							YES
DNAH14		1	0							YES
DNAH2		1	0							YES
DNAH8		1	0							YES
DNAJC2		1	0							YES
DNAJC22		1	0							YES
DPEP3		1	0							YES
DPH6		1	0							YES
DTL		1	0							YES
E2F2		1	0							YES
E2F3		1	0							YES
E2F7		1	0							YES
EFHC1		1	0							YES
ELF5		1	0							YES
EME2		1	0							YES
EPHA10		1	0							YES
ERCC6L		1	0							YES
ERO1LB		1	0							YES
ERP27		1	0							YES
ESCO2		1	0							YES
EXO1		1	0							YES
F5		1	0							YES
FAM111B		1	0							YES
FAM115C		1	0							YES
FAM132A		1	0							YES
FAM160A2		1	0							YES
FAM169B		1	0							YES
FAM214B		1	0							YES
FANCC		1	0							YES
FANCI		1	0							YES
FARP2		1	0							YES
FBXW8		1	0							YES
FCGR3A		1	0							YES
FLJ35024		1	0							YES
FNBP4		1	0							YES
FNDC1		1	0							YES
FOXG1		1	0							YES
FOXM1		1	0							YES
FRMPD1		1	0							YES
FSD1L		1	0							YES
G2E3		1	0							YES
GABPB1		1	0							YES
GAD1		1	0							YES
GATA2		1	0							YES
GLE1		1	0							YES
GMPS		1	0							YES
GNG13		1	0							YES
GNL2		1	0							YES
GNL3		1	0							YES
GPC2		1	0							YES
GPR98		1	0							YES
GRID2		1	0							YES
GRPEL2		1	0							YES
GSG2		1	0							YES
GTPBP1		1	0							YES
GTPBP10		1	0							YES
GUCA1A		1	0							YES
HBD		1	0							YES
HBQ1		1	0							YES
HEATR2		1	0							YES
HELLS		1	0							YES
HELZ2		1	0							YES
HIST1H2AB		1	0							YES
HIST1H2AE		1	0							YES
HIST1H3B		1	0							YES
HIST3H2BB		1	0							YES
HMMR		1	0							YES
HNF1A		1	0							YES
HPX		1	0							YES
HSPE1		1	0							YES
IBSP		1	0							YES
IFT140		1	0							YES
IGSF6		1	0							YES
IL11		1	0							YES
INPP4A		1	0							YES
KCNIP4		1	0							YES
KCNMB2		1	0							YES
KCNMB3		1	0							YES
KIAA0101		1	0							YES
KIF15		1	0							YES
KIF23		1	0							YES
KLF16		1	0							YES
KNSTRN		1	0							YES
KRT37		1	0							YES
KRT85		1	0							YES
KRTAP13-1		1	0							YES
KRTAP5-8		1	0							YES
L2HGDH		1	0							YES
LCE2A		1	0							YES
LCN8		1	0							YES
LEPRE1		1	0							YES
LETM1		1	0							YES
LILRB3		1	0							YES
LIME1		1	0							YES
LIN7A		1	0							YES
LINC00315		1	0							YES
LINC00482		1	0							YES
LINC00662		1	0							YES
LLGL2		1	0							YES
LMNB1		1	0							YES
LOC155060		1	0							YES
LOC284998		1	0							YES
LOC286467		1	0							YES
LOC441204		1	0							YES
LOR		1	0							YES
LPCAT1		1	0							YES
LPIN2		1	0							YES
LRRC31		1	0							YES
LRRC36		1	0							YES
MAD2L1		1	0							YES
MAGEA4		1	0							YES
MAGEA5		1	0							YES
MAPK8IP2		1	0							YES
MARVELD2		1	0							YES
MASTL		1	0							YES
MBOAT2		1	0							YES
MCM2		1	0							YES
MDH1B		1	0							YES
MIPOL1		1	0							YES
MIR7-3HG		1	0							YES
MIS18A		1	0							YES
MLF1IP		1	0							YES
MLN		1	0							YES
MNT		1	0							YES
MNX1		1	0							YES
MOGAT1		1	0							YES
MPP6		1	0							YES
MRE11A		1	0							YES
MTERF		1	0							YES
MTFR2		1	0							YES
MTG2		1	0							YES
NACAP1		1	0							YES
NARG2		1	0							YES
NAT9		1	0							YES
NCAN		1	0							YES
NCAPG		1	0							YES
NCAPG2		1	0							YES
NCOA3		1	0							YES
NDC1		1	0							YES
NDUFB2-AS1		1	0							YES
NFYA		1	0							YES
NKX2-1		1	0							YES
NKX2-3		1	0							YES
NOL4		1	0							YES
NUBP2		1	0							YES
NUF2		1	0							YES
OCLM		1	0							YES
OIP5		1	0							YES
OR11A1		1	0							YES
OR4K17		1	0							YES
OR4N4		1	0							YES
OR6W1P		1	0							YES
ORC1		1	0							YES
OTX2		1	0							YES
PACSIN1		1	0							YES
PAGE5		1	0							YES
PAWR		1	0							YES
PCDHB13		1	0							YES
PCDHB16		1	0							YES
PCDHB17		1	0							YES
PCNXL3		1	0							YES
PDYN		1	0							YES
PFDN2		1	0							YES
PIP5K1A		1	0							YES
PLEKHN1		1	0							YES
PLOD3		1	0							YES
PMS2CL		1	0							YES
PNMA5		1	0							YES
POLM		1	0							YES
POLQ		1	0							YES
POM121L2		1	0							YES
POTED		1	0							YES
POU4F1		1	0							YES
PPA1		1	0							YES
PRB3		1	0							YES
PRB4		1	0							YES
PRC1		1	0							YES
PRCC		1	0							YES
PRDM12		1	0							YES
PRM3		1	0							YES
PRR11		1	0							YES
PRR19		1	0							YES
PRR3		1	0							YES
PRR7		1	0							YES
PRY		1	0							YES
PSPN		1	0							YES
PTCH2		1	0							YES
PTH2		1	0							YES
PTPDC1		1	0							YES
PTPRT		1	0							YES
PTTG1		1	0							YES
RAD51AP1		1	0							YES
RASGEF1C		1	0							YES
RAVER1		1	0							YES
RCOR1		1	0							YES
REEP3		1	0							YES
REG1A		1	0							YES
REG1B		1	0							YES
RELT		1	0							YES
RHOXF2		1	0							YES
RINT1		1	0							YES
RIPPLY3		1	0							YES
RMND5B		1	0							YES
RNF44		1	0							YES
RPA3		1	0							YES
RPF2		1	0							YES
RQCD1		1	0							YES
RRP9		1	0							YES
SCAMP4		1	0							YES
SCGB1C1		1	0							YES
SEPT11		1	0							YES
SFXN4		1	0							YES
SGOL2		1	0							YES
SHD		1	0							YES
SHISA2		1	0							YES
SIGLEC7		1	0							YES
SLC16A6		1	0							YES
SLC17A4		1	0							YES
SLC19A2		1	0							YES
SLC20A1		1	0							YES
SLC22A13		1	0							YES
SLC25A2		1	0							YES
SLC26A1		1	0							YES
SLC30A2		1	0							YES
SLC39A5		1	0							YES
SNRPD1		1	0							YES
SOHLH1		1	0							YES
SOX4		1	0							YES
SPAG5		1	0							YES
SPATA17		1	0							YES
SPC25		1	0							YES
SPEF1		1	0							YES
SPP1		1	0							YES
SRCIN1		1	0							YES
SSMEM1		1	0							YES
SSX2		1	0							YES
STAG3		1	0							YES
STMN1		1	0							YES
STX3		1	0							YES
SUB1		1	0							YES
SULT1C2		1	0							YES
SULT4A1		1	0							YES
SYCN		1	0							YES
T		1	0							YES
TCOF1		1	0							YES
TDG		1	0							YES
TEX13B		1	0							YES
TFAP4		1	0							YES
THBS3		1	0							YES
TICAM1		1	0							YES
TIGD7		1	0							YES
TIMM8B		1	0							YES
TM4SF19		1	0							YES
TMEM106C		1	0							YES
TMEM119		1	0							YES
TMEM186		1	0							YES
TMEM95		1	0							YES
TMPO		1	0							YES
TMPRSS13		1	0							YES
TMSB10		1	0							YES
TNFRSF18		1	0							YES
TOLLIP		1	0							YES
TPX2		1	0							YES
TRAF7		1	0							YES
TREML1		1	0							YES
TRIM65		1	0							YES
TRIP13		1	0							YES
TROAP		1	0							YES
TTC26		1	0							YES
TTTY15		1	0							YES
UBE2O		1	0							YES
UBE2S		1	0							YES
UBE2T		1	0							YES
UGT2B10		1	0							YES
UGT2B28		1	0							YES
UHRF1		1	0							YES
UQCRH		1	0							YES
VN1R5		1	0							YES
VPS13A		1	0							YES
VWA3A		1	0							YES
WASF1		1	0							YES
WDHD1		1	0							YES
WDR62		1	0							YES
WDR89		1	0							YES
XAGE1D		1	0							YES
YPEL1		1	0							YES
ZAR1		1	0							YES
ZBTB25		1	0							YES
ZIC4		1	0							YES
ZMYND10		1	0							YES
ZMYND15		1	0							YES
ZMYND19		1	0							YES
ZNF100		1	0							YES
ZNF138		1	0							YES
ZNF254		1	0							YES
ZNF26		1	0							YES
ZNF345		1	0							YES
ZNF419		1	0							YES
ZNF429		1	0							YES
ZNF431		1	0							YES
ZNF525		1	0							YES
ZNF541		1	0							YES
ZNF550		1	0							YES
ZNF625		1	0							YES
ZNF645		1	0							YES
ZNF668		1	0							YES
ZNF669		1	0							YES
ZNF675		1	0							YES
ZNF703		1	0							YES
ZNF713		1	0							YES
ZNF749		1	0							YES
ZNF93		1	0							YES
ZNRF2		1	0							YES
ZWINT		1	0							YES
ATAD5		0.985611	0.000309086							YES
CAMKV		0.985611	0.000309086							YES
JARID2		0.985611	0.000309086							YES
KRTAP3-2		0.985611	0.000309086							YES
MAGEA1		0.985611	0.000309086							YES
MS4A6E		0.985611	0.000309086							YES
NPHS2		0.985611	0.000309086							YES
OR1F1		0.985611	0.000309086							YES
OR1N2		0.985611	0.000309086							YES
RFC4		0.985611	0.000309086							YES
SDHC		0.985611	0.000309086							YES
SNTG1		0.985611	0.000309086							YES
THEM5		0.985611	0.000309086							YES
TLL2		0.985611	0.000309086							YES
TREM1		0.985611	0.000309086							YES
TTC28-AS1		0.985611	0.000309086							YES
UVSSA		0.985611	0.000309086							YES
YEATS2		0.985611	0.000309086							YES
ZNF680		0.985611	0.000309086							YES
CABP5		0.971008	0.00124859							YES
MARCH1		0.942857	0.00480466							YES
SEPT5		0.942857	0.00480466							YES
A2ML1		0.942857	0.00480466							YES
AAAS		0.942857	0.00480466							YES
AARS2		0.942857	0.00480466							YES
ABCB5		0.942857	0.00480466							YES
ABCC12		0.942857	0.00480466							YES
ABHD16B		0.942857	0.00480466							YES
ACBD5		0.942857	0.00480466							YES
ACPT		0.942857	0.00480466							YES
ACRV1		0.942857	0.00480466							YES
ACSM2B		0.942857	0.00480466							YES
ADAM6		0.942857	0.00480466							YES
ADAM7		0.942857	0.00480466							YES
ADAMDEC1		0.942857	0.00480466							YES
ADM		0.942857	0.00480466							YES
ADRBK1		0.942857	0.00480466							YES
AFP		0.942857	0.00480466							YES
AGAP2		0.942857	0.00480466							YES
AGAP3		0.942857	0.00480466							YES
AGK		0.942857	0.00480466							YES
AGMO		0.942857	0.00480466							YES
AGRP		0.942857	0.00480466							YES
AGTPBP1		0.942857	0.00480466							YES
AGXT2		0.942857	0.00480466							YES
AIMP1		0.942857	0.00480466							YES
AK5		0.942857	0.00480466							YES
AKAP5		0.942857	0.00480466							YES
AKR1D1		0.942857	0.00480466							YES
ALAS2		0.942857	0.00480466							YES
ALLC		0.942857	0.00480466							YES
ALMS1P		0.942857	0.00480466							YES
AMBN		0.942857	0.00480466							YES
AMH		0.942857	0.00480466							YES
AMMECR1		0.942857	0.00480466							YES
ANGPTL3		0.942857	0.00480466							YES
ANKMY1		0.942857	0.00480466							YES
ANKRD32		0.942857	0.00480466							YES
APC2		0.942857	0.00480466							YES
APOBEC1		0.942857	0.00480466							YES
APOBEC3B		0.942857	0.00480466							YES
APOH		0.942857	0.00480466							YES
APOOL		0.942857	0.00480466							YES
APTX		0.942857	0.00480466							YES
ARID1A		0.942857	0.00480466							YES
ARID3A		0.942857	0.00480466							YES
ARL17A		0.942857	0.00480466							YES
ARL6IP1		0.942857	0.00480466							YES
ARMC10		0.942857	0.00480466							YES
ARMC12		0.942857	0.00480466							YES
ARMC6		0.942857	0.00480466							YES
ART4		0.942857	0.00480466							YES
ASAP2		0.942857	0.00480466							YES
ASCL1		0.942857	0.00480466							YES
ASF1B		0.942857	0.00480466							YES
ASPDH		0.942857	0.00480466							YES
ASUN		0.942857	0.00480466							YES
ATAT1		0.942857	0.00480466							YES
ATP11A		0.942857	0.00480466							YES
ATP13A1		0.942857	0.00480466							YES
ATP6V0E2		0.942857	0.00480466							YES
ATXN7		0.942857	0.00480466							YES
ATXN7L3B		0.942857	0.00480466							YES
AVIL		0.942857	0.00480466							YES
AXDND1		0.942857	0.00480466							YES
B4GALT3		0.942857	0.00480466							YES
BAHCC1		0.942857	0.00480466							YES
BAIAP2L2		0.942857	0.00480466							YES
BCL9		0.942857	0.00480466							YES
BCOR		0.942857	0.00480466							YES
BEAN1		0.942857	0.00480466							YES
BEND3		0.942857	0.00480466							YES
BICD1		0.942857	0.00480466							YES
BPY2		0.942857	0.00480466							YES
BRIP1		0.942857	0.00480466							YES
BRIX1		0.942857	0.00480466							YES
BTF3L4		0.942857	0.00480466							YES
BTNL2		0.942857	0.00480466							YES
BYSL		0.942857	0.00480466							YES
C10orf35		0.942857	0.00480466							YES
C10orf91		0.942857	0.00480466							YES
C11orf31		0.942857	0.00480466							YES
C12orf61		0.942857	0.00480466							YES
C14orf182		0.942857	0.00480466							YES
C14orf79		0.942857	0.00480466							YES
C15orf32		0.942857	0.00480466							YES
C16orf3		0.942857	0.00480466							YES
C17orf70		0.942857	0.00480466							YES
C19orf48		0.942857	0.00480466							YES
C1orf111		0.942857	0.00480466							YES
C1orf112		0.942857	0.00480466							YES
C1orf172		0.942857	0.00480466							YES
C1orf222		0.942857	0.00480466							YES
C1QTNF3		0.942857	0.00480466							YES
C20orf195		0.942857	0.00480466							YES
C20orf85		0.942857	0.00480466							YES
C21orf58		0.942857	0.00480466							YES
C21orf59		0.942857	0.00480466							YES
C2orf27A		0.942857	0.00480466							YES
C5orf42		0.942857	0.00480466							YES
C5orf49		0.942857	0.00480466							YES
C6orf57		0.942857	0.00480466							YES
C9		0.942857	0.00480466							YES
C9orf116		0.942857	0.00480466							YES
C9orf38		0.942857	0.00480466							YES
C9orf41		0.942857	0.00480466							YES
C9orf43		0.942857	0.00480466							YES
C9orf50		0.942857	0.00480466							YES
C9orf53		0.942857	0.00480466							YES
C9orf62		0.942857	0.00480466							YES
CACNG5		0.942857	0.00480466							YES
CALR3		0.942857	0.00480466							YES
CAMLG		0.942857	0.00480466							YES
CAND1		0.942857	0.00480466							YES
CAPN15		0.942857	0.00480466							YES
CAPSL		0.942857	0.00480466							YES
CASC5		0.942857	0.00480466							YES
CBR4		0.942857	0.00480466							YES
CBWD1		0.942857	0.00480466							YES
CCAR1		0.942857	0.00480466							YES
CCDC105		0.942857	0.00480466							YES
CCDC108		0.942857	0.00480466							YES
CCDC137		0.942857	0.00480466							YES
CCDC15		0.942857	0.00480466							YES
CCDC40		0.942857	0.00480466							YES
CCDC41		0.942857	0.00480466							YES
CCDC57		0.942857	0.00480466							YES
CCDC63		0.942857	0.00480466							YES
CCDC83		0.942857	0.00480466							YES
CCDC86		0.942857	0.00480466							YES
CCDC88C		0.942857	0.00480466							YES
CCL1		0.942857	0.00480466							YES
CCL17		0.942857	0.00480466							YES
CCL25		0.942857	0.00480466							YES
CCNF		0.942857	0.00480466							YES
CCRN4L		0.942857	0.00480466							YES
CCT6A		0.942857	0.00480466							YES
CD101		0.942857	0.00480466							YES
CD7		0.942857	0.00480466							YES
CDC20		0.942857	0.00480466							YES
CDC20B		0.942857	0.00480466							YES
CDC42SE1		0.942857	0.00480466							YES
CDC45		0.942857	0.00480466							YES
CDCA2		0.942857	0.00480466							YES
CDCA4		0.942857	0.00480466							YES
CDCA5		0.942857	0.00480466							YES
CDCA8		0.942857	0.00480466							YES
CDH7		0.942857	0.00480466							YES
CDHR3		0.942857	0.00480466							YES
CDKN3		0.942857	0.00480466							YES
CDRT1		0.942857	0.00480466							YES
CEACAM7		0.942857	0.00480466							YES
CELA2B		0.942857	0.00480466							YES
CENPM		0.942857	0.00480466							YES
CENPP		0.942857	0.00480466							YES
CEP170		0.942857	0.00480466							YES
CEP57L1		0.942857	0.00480466							YES
CHAC1		0.942857	0.00480466							YES
CHORDC1		0.942857	0.00480466							YES
CHTF18		0.942857	0.00480466							YES
CILP2		0.942857	0.00480466							YES
CIRBP-AS1		0.942857	0.00480466							YES
CLCN1		0.942857	0.00480466							YES
CLCN5		0.942857	0.00480466							YES
CLDN17		0.942857	0.00480466							YES
CLEC18A		0.942857	0.00480466							YES
CLEC1B		0.942857	0.00480466							YES
CLEC2D		0.942857	0.00480466							YES
CLN3		0.942857	0.00480466							YES
CLNS1A		0.942857	0.00480466							YES
CMSS1		0.942857	0.00480466							YES
CNOT10		0.942857	0.00480466							YES
CNOT2		0.942857	0.00480466							YES
CNTLN		0.942857	0.00480466							YES
CNTNAP5		0.942857	0.00480466							YES
COLGALT1		0.942857	0.00480466							YES
CPNE7		0.942857	0.00480466							YES
CPSF3		0.942857	0.00480466							YES
CRAMP1L		0.942857	0.00480466							YES
CRLF1		0.942857	0.00480466							YES
CRLF3		0.942857	0.00480466							YES
CRNDE		0.942857	0.00480466							YES
CRP		0.942857	0.00480466							YES
CSAG2		0.942857	0.00480466							YES
CSTL1		0.942857	0.00480466							YES
CUL7		0.942857	0.00480466							YES
CXorf40A		0.942857	0.00480466							YES
CXorf48		0.942857	0.00480466							YES
CXXC5		0.942857	0.00480466							YES
CYP4A22		0.942857	0.00480466							YES
CYTH3		0.942857	0.00480466							YES
DARS2		0.942857	0.00480466							YES
DBF4		0.942857	0.00480466							YES
DCAF10		0.942857	0.00480466							YES
DCD		0.942857	0.00480466							YES
DCP1A		0.942857	0.00480466							YES
DDHD1		0.942857	0.00480466							YES
DDX27		0.942857	0.00480466							YES
DDX31		0.942857	0.00480466							YES
DDX55		0.942857	0.00480466							YES
DEFA4		0.942857	0.00480466							YES
DEFB4A		0.942857	0.00480466							YES
DENND6B		0.942857	0.00480466							YES
DEPDC4		0.942857	0.00480466							YES
DESI1		0.942857	0.00480466							YES
DFFB		0.942857	0.00480466							YES
DGCR9		0.942857	0.00480466							YES
DHRS11		0.942857	0.00480466							YES
DHX34		0.942857	0.00480466							YES
DHX9		0.942857	0.00480466							YES
DICER1-AS1		0.942857	0.00480466							YES
DIEXF		0.942857	0.00480466							YES
DIP2B		0.942857	0.00480466							YES
DIRC1		0.942857	0.00480466							YES
DISP2		0.942857	0.00480466							YES
DKC1		0.942857	0.00480466							YES
DKFZp434L192		0.942857	0.00480466							YES
DMXL2		0.942857	0.00480466							YES
DNAJB11		0.942857	0.00480466							YES
DNAJC12		0.942857	0.00480466							YES
DNASE1L2		0.942857	0.00480466							YES
DND1		0.942857	0.00480466							YES
DOLPP1		0.942857	0.00480466							YES
DPYSL5		0.942857	0.00480466							YES
DRAXIN		0.942857	0.00480466							YES
DRC1		0.942857	0.00480466							YES
DSCAM		0.942857	0.00480466							YES
DTX1		0.942857	0.00480466							YES
DTX2P1-UPK3BP1-PMS2P11		0.942857	0.00480466							YES
DUX4		0.942857	0.00480466							YES
DYDC2		0.942857	0.00480466							YES
E2F1		0.942857	0.00480466							YES
EAF1		0.942857	0.00480466							YES
ECT2		0.942857	0.00480466							YES
EDC3		0.942857	0.00480466							YES
EFCAB11		0.942857	0.00480466							YES
EHMT1-IT1		0.942857	0.00480466							YES
EIF3B		0.942857	0.00480466							YES
ELF3		0.942857	0.00480466							YES
ELK1		0.942857	0.00480466							YES
EN2		0.942857	0.00480466							YES
ENTPD8		0.942857	0.00480466							YES
EP400NL		0.942857	0.00480466							YES
EPB41L4B		0.942857	0.00480466							YES
ERVMER34-1		0.942857	0.00480466							YES
ESPL1		0.942857	0.00480466							YES
EVI5L		0.942857	0.00480466							YES
EXD3		0.942857	0.00480466							YES
EXOC3L1		0.942857	0.00480466							YES
EXOC3L2		0.942857	0.00480466							YES
EYA3		0.942857	0.00480466							YES
F13B		0.942857	0.00480466							YES
FABP6		0.942857	0.00480466							YES
FAM160A1		0.942857	0.00480466							YES
FAM181A		0.942857	0.00480466							YES
FAM189B		0.942857	0.00480466							YES
FAM199X		0.942857	0.00480466							YES
FAM210A		0.942857	0.00480466							YES
FAM215A		0.942857	0.00480466							YES
FAM230C		0.942857	0.00480466							YES
FAM24A		0.942857	0.00480466							YES
FAM43B		0.942857	0.00480466							YES
FAM47B		0.942857	0.00480466							YES
FAM47C		0.942857	0.00480466							YES
FAM53B		0.942857	0.00480466							YES
FAM57B		0.942857	0.00480466							YES
FAM64A		0.942857	0.00480466							YES
FAM71B		0.942857	0.00480466							YES
FAM71E1		0.942857	0.00480466							YES
FAM71F1		0.942857	0.00480466							YES
FAM84B		0.942857	0.00480466							YES
FAM98C		0.942857	0.00480466							YES
FANCA		0.942857	0.00480466							YES
FANCB		0.942857	0.00480466							YES
FANCD2		0.942857	0.00480466							YES
FANCM		0.942857	0.00480466							YES
FARSB		0.942857	0.00480466							YES
FASTKD2		0.942857	0.00480466							YES
FBXL14		0.942857	0.00480466							YES
FBXO45		0.942857	0.00480466							YES
FBXO46		0.942857	0.00480466							YES
FCAMR		0.942857	0.00480466							YES
FGA		0.942857	0.00480466							YES
FGF3		0.942857	0.00480466							YES
FGFBP3		0.942857	0.00480466							YES
FKBP6		0.942857	0.00480466							YES
FKTN		0.942857	0.00480466							YES
FLJ20464		0.942857	0.00480466							YES
FLJ22184		0.942857	0.00480466							YES
FLJ38668		0.942857	0.00480466							YES
FNBP1L		0.942857	0.00480466							YES
FNDC8		0.942857	0.00480466							YES
FOXB1		0.942857	0.00480466							YES
FOXE3		0.942857	0.00480466							YES
FOXL2		0.942857	0.00480466							YES
FOXN2		0.942857	0.00480466							YES
FOXN4		0.942857	0.00480466							YES
FOXRED1		0.942857	0.00480466							YES
FOXRED2		0.942857	0.00480466							YES
FUT5		0.942857	0.00480466							YES
G3BP1		0.942857	0.00480466							YES
GABRR3		0.942857	0.00480466							YES
GAPDHS		0.942857	0.00480466							YES
GAS2		0.942857	0.00480466							YES
GCH1		0.942857	0.00480466							YES
GCM1		0.942857	0.00480466							YES
GDF1		0.942857	0.00480466							YES
GDF2		0.942857	0.00480466							YES
GEMIN5		0.942857	0.00480466							YES
GGCT		0.942857	0.00480466							YES
GH2		0.942857	0.00480466							YES
GHRLOS		0.942857	0.00480466							YES
GINS1		0.942857	0.00480466							YES
GINS4		0.942857	0.00480466							YES
GJA3		0.942857	0.00480466							YES
GNB1L		0.942857	0.00480466							YES
GOLGA2		0.942857	0.00480466							YES
GPANK1		0.942857	0.00480466							YES
GPHB5		0.942857	0.00480466							YES
GPR116		0.942857	0.00480466							YES
GPR143		0.942857	0.00480466							YES
GPR158		0.942857	0.00480466							YES
GPR6		0.942857	0.00480466							YES
GPR78		0.942857	0.00480466							YES
GPRIN1		0.942857	0.00480466							YES
GRPEL1		0.942857	0.00480466							YES
GTPBP3		0.942857	0.00480466							YES
GUSBP3		0.942857	0.00480466							YES
GYPA		0.942857	0.00480466							YES
H1FNT		0.942857	0.00480466							YES
H2AFB2		0.942857	0.00480466							YES
HABP2		0.942857	0.00480466							YES
HAGHL		0.942857	0.00480466							YES
HAUS3		0.942857	0.00480466							YES
HAVCR1		0.942857	0.00480466							YES
HBM		0.942857	0.00480466							YES
HDGFL1		0.942857	0.00480466							YES
HENMT1		0.942857	0.00480466							YES
HERC3		0.942857	0.00480466							YES
HES6		0.942857	0.00480466							YES
HESX1		0.942857	0.00480466							YES
HIST1H2AH		0.942857	0.00480466							YES
HIST1H2AJ		0.942857	0.00480466							YES
HIST1H2AL		0.942857	0.00480466							YES
HIST1H2BE		0.942857	0.00480466							YES
HIST1H2BG		0.942857	0.00480466							YES
HIST1H2BI		0.942857	0.00480466							YES
HIST1H2BN		0.942857	0.00480466							YES
HIST1H3I		0.942857	0.00480466							YES
HIST1H4I		0.942857	0.00480466							YES
HIST2H2AA3		0.942857	0.00480466							YES
HIST4H4		0.942857	0.00480466							YES
HJURP		0.942857	0.00480466							YES
HK3		0.942857	0.00480466							YES
HMGB3		0.942857	0.00480466							YES
HMGB3P1		0.942857	0.00480466							YES
HN1		0.942857	0.00480466							YES
HOMER1		0.942857	0.00480466							YES
HOXC6		0.942857	0.00480466							YES
HOXC8		0.942857	0.00480466							YES
HRK		0.942857	0.00480466							YES
HS3ST4		0.942857	0.00480466							YES
HS6ST1		0.942857	0.00480466							YES
HS6ST3		0.942857	0.00480466							YES
HSF2BP		0.942857	0.00480466							YES
HSPA14		0.942857	0.00480466							YES
HUS1		0.942857	0.00480466							YES
IFI30		0.942857	0.00480466							YES
IFNA1		0.942857	0.00480466							YES
IFNL2		0.942857	0.00480466							YES
IGF2BP1		0.942857	0.00480466							YES
IL12RB1		0.942857	0.00480466							YES
IL17RB		0.942857	0.00480466							YES
IL27		0.942857	0.00480466							YES
IL37		0.942857	0.00480466							YES
IL4		0.942857	0.00480466							YES
IL4I1		0.942857	0.00480466							YES
IMMP1L		0.942857	0.00480466							YES
INIP		0.942857	0.00480466							YES
INO80B		0.942857	0.00480466							YES
INS		0.942857	0.00480466							YES
INSL3		0.942857	0.00480466							YES
IP6K2		0.942857	0.00480466							YES
IPCEF1		0.942857	0.00480466							YES
IQCF3		0.942857	0.00480466							YES
IQCF6		0.942857	0.00480466							YES
IQGAP3		0.942857	0.00480466							YES
IRF5		0.942857	0.00480466							YES
IRGC		0.942857	0.00480466							YES
ITGAX		0.942857	0.00480466							YES
ITIH1		0.942857	0.00480466							YES
JHDM1D		0.942857	0.00480466							YES
KATNAL2		0.942857	0.00480466							YES
KCNAB2		0.942857	0.00480466							YES
KCNE1		0.942857	0.00480466							YES
KCNJ10		0.942857	0.00480466							YES
KCNK12		0.942857	0.00480466							YES
KCNQ1OT1		0.942857	0.00480466							YES
KCTD13		0.942857	0.00480466							YES
KCTD5		0.942857	0.00480466							YES
KDELR1		0.942857	0.00480466							YES
KIAA0226		0.942857	0.00480466							YES
KIAA0895		0.942857	0.00480466							YES
KIAA1024		0.942857	0.00480466							YES
KIAA1143		0.942857	0.00480466							YES
KIAA1211L		0.942857	0.00480466							YES
KIAA1257		0.942857	0.00480466							YES
KIAA1731		0.942857	0.00480466							YES
KIAA1958		0.942857	0.00480466							YES
KIF18B		0.942857	0.00480466							YES
KIF25		0.942857	0.00480466							YES
KIF2B		0.942857	0.00480466							YES
KIF2C		0.942857	0.00480466							YES
KIF4A		0.942857	0.00480466							YES
KIR2DL2		0.942857	0.00480466							YES
KIR2DL3		0.942857	0.00480466							YES
KIR2DS2		0.942857	0.00480466							YES
KLF1		0.942857	0.00480466							YES
KLHL24		0.942857	0.00480466							YES
KLHL35		0.942857	0.00480466							YES
KLHL8		0.942857	0.00480466							YES
KLK15		0.942857	0.00480466							YES
KNTC1		0.942857	0.00480466							YES
KRT25		0.942857	0.00480466							YES
KRT35		0.942857	0.00480466							YES
KRT38		0.942857	0.00480466							YES
KRTAP2-1		0.942857	0.00480466							YES
KRTAP4-12		0.942857	0.00480466							YES
KRTAP5-9		0.942857	0.00480466							YES
KRTAP5-AS1		0.942857	0.00480466							YES
LACE1		0.942857	0.00480466							YES
LAX1		0.942857	0.00480466							YES
LBX2-AS1		0.942857	0.00480466							YES
LCE2C		0.942857	0.00480466							YES
LECT2		0.942857	0.00480466							YES
LGALS14		0.942857	0.00480466							YES
LGI2		0.942857	0.00480466							YES
LIG3		0.942857	0.00480466							YES
LILRB2		0.942857	0.00480466							YES
LILRB4		0.942857	0.00480466							YES
LIN9		0.942857	0.00480466							YES
LINC00115		0.942857	0.00480466							YES
LINC00174		0.942857	0.00480466							YES
LINC00176		0.942857	0.00480466							YES
LINC00221		0.942857	0.00480466							YES
LINC00277		0.942857	0.00480466							YES
LINC00308		0.942857	0.00480466							YES
LINC00311		0.942857	0.00480466							YES
LINC00467		0.942857	0.00480466							YES
LINC00474		0.942857	0.00480466							YES
LINC00626		0.942857	0.00480466							YES
LINC00869		0.942857	0.00480466							YES
LMTK2		0.942857	0.00480466							YES
LMX1A		0.942857	0.00480466							YES
LOC145678		0.942857	0.00480466							YES
LOC148709		0.942857	0.00480466							YES
LOC388692		0.942857	0.00480466							YES
LOC388882		0.942857	0.00480466							YES
LOC388942		0.942857	0.00480466							YES
LOC401220		0.942857	0.00480466							YES
LOC401320		0.942857	0.00480466							YES
LOC440354		0.942857	0.00480466							YES
LOC440905		0.942857	0.00480466							YES
LOC595101		0.942857	0.00480466							YES
LOC728613		0.942857	0.00480466							YES
LOX		0.942857	0.00480466							YES
LPPR4		0.942857	0.00480466							YES
LRG1		0.942857	0.00480466							YES
LRGUK		0.942857	0.00480466							YES
LRIG3		0.942857	0.00480466							YES
LRP2BP		0.942857	0.00480466							YES
LRRC39		0.942857	0.00480466							YES
LRRIQ1		0.942857	0.00480466							YES
LRRN2		0.942857	0.00480466							YES
LRRN4		0.942857	0.00480466							YES
LSM14B		0.942857	0.00480466							YES
LSM5		0.942857	0.00480466							YES
LSMEM1		0.942857	0.00480466							YES
LTA		0.942857	0.00480466							YES
MAB21L3		0.942857	0.00480466							YES
MAGEA12		0.942857	0.00480466							YES
MAGEA3		0.942857	0.00480466							YES
MAGEA6		0.942857	0.00480466							YES
MAGEA8		0.942857	0.00480466							YES
MAGEB1		0.942857	0.00480466							YES
MAGEC1		0.942857	0.00480466							YES
MAGEC2		0.942857	0.00480466							YES
MANEAL		0.942857	0.00480466							YES
MAP6D1		0.942857	0.00480466							YES
MAS1L		0.942857	0.00480466							YES
MBD3L1		0.942857	0.00480466							YES
MCF2L		0.942857	0.00480466							YES
MCM10		0.942857	0.00480466							YES
MCM3AP-AS1		0.942857	0.00480466							YES
MCM7		0.942857	0.00480466							YES
MEGF11		0.942857	0.00480466							YES
METTL6		0.942857	0.00480466							YES
MEX3A		0.942857	0.00480466							YES
MEX3B		0.942857	0.00480466							YES
MEX3D		0.942857	0.00480466							YES
MFRP		0.942857	0.00480466							YES
MFSD11		0.942857	0.00480466							YES
MGA		0.942857	0.00480466							YES
MGC16025		0.942857	0.00480466							YES
MGC39584		0.942857	0.00480466							YES
MGC45922		0.942857	0.00480466							YES
MICU1		0.942857	0.00480466							YES
MKI67		0.942857	0.00480466							YES
MLLT4-AS1		0.942857	0.00480466							YES
MND1		0.942857	0.00480466							YES
MOBP		0.942857	0.00480466							YES
MOGAT3		0.942857	0.00480466							YES
MORC2-AS1		0.942857	0.00480466							YES
MRGPRX3		0.942857	0.00480466							YES
MROH9		0.942857	0.00480466							YES
MRPL47		0.942857	0.00480466							YES
MRPL50		0.942857	0.00480466							YES
MRPS24		0.942857	0.00480466							YES
MRPS34		0.942857	0.00480466							YES
MRRF		0.942857	0.00480466							YES
MSH2		0.942857	0.00480466							YES
MSI2		0.942857	0.00480466							YES
MSR1		0.942857	0.00480466							YES
MTHFD1		0.942857	0.00480466							YES
MTHFD1L		0.942857	0.00480466							YES
MTL5		0.942857	0.00480466							YES
MUC2		0.942857	0.00480466							YES
MUCL1		0.942857	0.00480466							YES
MXD3		0.942857	0.00480466							YES
MYO10		0.942857	0.00480466							YES
MYO19		0.942857	0.00480466							YES
NAA25		0.942857	0.00480466							YES
NAA38		0.942857	0.00480466							YES
NABP2		0.942857	0.00480466							YES
NAT8		0.942857	0.00480466							YES
NBEAL2		0.942857	0.00480466							YES
NBPF10		0.942857	0.00480466							YES
NCR1		0.942857	0.00480466							YES
NEIL3		0.942857	0.00480466							YES
NEK8		0.942857	0.00480466							YES
NELFA		0.942857	0.00480466							YES
NETO2		0.942857	0.00480466							YES
NEUROD1		0.942857	0.00480466							YES
NEUROD2		0.942857	0.00480466							YES
NIPA2		0.942857	0.00480466							YES
NKX2-5		0.942857	0.00480466							YES
NME1		0.942857	0.00480466							YES
NME2		0.942857	0.00480466							YES
NMU		0.942857	0.00480466							YES
NOL8		0.942857	0.00480466							YES
NOP14		0.942857	0.00480466							YES
NOP16		0.942857	0.00480466							YES
NOP9		0.942857	0.00480466							YES
NPBWR2		0.942857	0.00480466							YES
NPCDR1		0.942857	0.00480466							YES
NPHS1		0.942857	0.00480466							YES
NPM3		0.942857	0.00480466							YES
NS3BP		0.942857	0.00480466							YES
NUDT13		0.942857	0.00480466							YES
NUDT14		0.942857	0.00480466							YES
NUDT19		0.942857	0.00480466							YES
NUDT3		0.942857	0.00480466							YES
NUP210		0.942857	0.00480466							YES
NUP62CL		0.942857	0.00480466							YES
NUSAP1		0.942857	0.00480466							YES
NVL		0.942857	0.00480466							YES
NXF2		0.942857	0.00480466							YES
OBP2A		0.942857	0.00480466							YES
OCLN		0.942857	0.00480466							YES
ODF2		0.942857	0.00480466							YES
ONECUT1		0.942857	0.00480466							YES
ONECUT2		0.942857	0.00480466							YES
OPN1LW		0.942857	0.00480466							YES
OPN1SW		0.942857	0.00480466							YES
OR10C1		0.942857	0.00480466							YES
OR10H2		0.942857	0.00480466							YES
OR1A1		0.942857	0.00480466							YES
OR1A2		0.942857	0.00480466							YES
OR1F2P		0.942857	0.00480466							YES
OR1S2		0.942857	0.00480466							YES
OR2B6		0.942857	0.00480466							YES
OR2H1		0.942857	0.00480466							YES
OR2T8		0.942857	0.00480466							YES
OR4D2		0.942857	0.00480466							YES
OR52A1		0.942857	0.00480466							YES
OR5AK2		0.942857	0.00480466							YES
OR5F1		0.942857	0.00480466							YES
OR5I1		0.942857	0.00480466							YES
OR6M1		0.942857	0.00480466							YES
OR6N1		0.942857	0.00480466							YES
OR8K3		0.942857	0.00480466							YES
ORC6		0.942857	0.00480466							YES
OSM		0.942857	0.00480466							YES
OTUB2		0.942857	0.00480466							YES
OTUD7A		0.942857	0.00480466							YES
PABPC1L		0.942857	0.00480466							YES
PACS1		0.942857	0.00480466							YES
PAIP2B		0.942857	0.00480466							YES
PAM16		0.942857	0.00480466							YES
PAQR4		0.942857	0.00480466							YES
PARD6A		0.942857	0.00480466							YES
PARPBP		0.942857	0.00480466							YES
PAX5		0.942857	0.00480466							YES
PAXIP1		0.942857	0.00480466							YES
PBLD		0.942857	0.00480466							YES
PCBD2		0.942857	0.00480466							YES
PCDHA10		0.942857	0.00480466							YES
PCDHA3		0.942857	0.00480466							YES
PCDHA5		0.942857	0.00480466							YES
PCDHB10		0.942857	0.00480466							YES
PCDHB12		0.942857	0.00480466							YES
PCDHB2		0.942857	0.00480466							YES
PCDHB3		0.942857	0.00480466							YES
PCDHB6		0.942857	0.00480466							YES
PCDHB9		0.942857	0.00480466							YES
PCDHGA8		0.942857	0.00480466							YES
PCGF1		0.942857	0.00480466							YES
PCNXL2		0.942857	0.00480466							YES
PCSK1N		0.942857	0.00480466							YES
PDXDC2P		0.942857	0.00480466							YES
PELP1		0.942857	0.00480466							YES
PGLYRP3		0.942857	0.00480466							YES
PGLYRP4		0.942857	0.00480466							YES
PHF14		0.942857	0.00480466							YES
PHYKPL		0.942857	0.00480466							YES
PKP3		0.942857	0.00480466							YES
PLXNA3		0.942857	0.00480466							YES
PLXNB3		0.942857	0.00480466							YES
PMS2L2		0.942857	0.00480466							YES
PMS2P3		0.942857	0.00480466							YES
PMS2P5		0.942857	0.00480466							YES
POLE2		0.942857	0.00480466							YES
POLR1D		0.942857	0.00480466							YES
POLR2H		0.942857	0.00480466							YES
POM121		0.942857	0.00480466							YES
POM121L12		0.942857	0.00480466							YES
PPFIA2		0.942857	0.00480466							YES
PPP1R14B		0.942857	0.00480466							YES
PPP1R35		0.942857	0.00480466							YES
PRAME		0.942857	0.00480466							YES
PRDM13		0.942857	0.00480466							YES
PRG3		0.942857	0.00480466							YES
PRPF38B		0.942857	0.00480466							YES
PRRT3		0.942857	0.00480466							YES
PSG3		0.942857	0.00480466							YES
PSG6		0.942857	0.00480466							YES
PTBP3		0.942857	0.00480466							YES
PTCRA		0.942857	0.00480466							YES
PTK7		0.942857	0.00480466							YES
PTMA		0.942857	0.00480466							YES
PTPRJ		0.942857	0.00480466							YES
PUS7		0.942857	0.00480466							YES
PVALB		0.942857	0.00480466							YES
PYCRL		0.942857	0.00480466							YES
QSOX2		0.942857	0.00480466							YES
R3HDML		0.942857	0.00480466							YES
RAB11FIP1		0.942857	0.00480466							YES
RAB26		0.942857	0.00480466							YES
RAB6B		0.942857	0.00480466							YES
RABIF		0.942857	0.00480466							YES
RACGAP1		0.942857	0.00480466							YES
RAD52		0.942857	0.00480466							YES
RAD54L		0.942857	0.00480466							YES
RANBP17		0.942857	0.00480466							YES
RBM33		0.942857	0.00480466							YES
RCC2		0.942857	0.00480466							YES
RDH12		0.942857	0.00480466							YES
RELL2		0.942857	0.00480466							YES
RFX6		0.942857	0.00480466							YES
RGL2		0.942857	0.00480466							YES
RHEBL1		0.942857	0.00480466							YES
RHOU		0.942857	0.00480466							YES
RIBC2		0.942857	0.00480466							YES
RIMBP2		0.942857	0.00480466							YES
RIMKLA		0.942857	0.00480466							YES
RLTPR		0.942857	0.00480466							YES
RNASEH2A		0.942857	0.00480466							YES
RNF144A		0.942857	0.00480466							YES
RNF213		0.942857	0.00480466							YES
RNF215		0.942857	0.00480466							YES
RNFT2		0.942857	0.00480466							YES
RPA4		0.942857	0.00480466							YES
RPGRIP1L		0.942857	0.00480466							YES
RPH3AL		0.942857	0.00480466							YES
RPIA		0.942857	0.00480466							YES
RPL24		0.942857	0.00480466							YES
RPL35		0.942857	0.00480466							YES
RPLP0P6		0.942857	0.00480466							YES
RPP21		0.942857	0.00480466							YES
RPRML		0.942857	0.00480466							YES
RRN3		0.942857	0.00480466							YES
RRP15		0.942857	0.00480466							YES
RSPH1		0.942857	0.00480466							YES
RTBDN		0.942857	0.00480466							YES
RTN4R		0.942857	0.00480466							YES
RUVBL1		0.942857	0.00480466							YES
SAC3D1		0.942857	0.00480466							YES
SAP30		0.942857	0.00480466							YES
SAPCD2		0.942857	0.00480466							YES
SECISBP2		0.942857	0.00480466							YES
SELRC1		0.942857	0.00480466							YES
SERF1B		0.942857	0.00480466							YES
SERPINA10		0.942857	0.00480466							YES
SEZ6		0.942857	0.00480466							YES
SH2B2		0.942857	0.00480466							YES
SH2D4B		0.942857	0.00480466							YES
SH3D21		0.942857	0.00480466							YES
SHMT2		0.942857	0.00480466							YES
SIGLEC8		0.942857	0.00480466							YES
SIPA1L1		0.942857	0.00480466							YES
SIRPB2		0.942857	0.00480466							YES
SKA1		0.942857	0.00480466							YES
SKA3		0.942857	0.00480466							YES
SLC12A8		0.942857	0.00480466							YES
SLC13A4		0.942857	0.00480466							YES
SLC17A2		0.942857	0.00480466							YES
SLC17A6		0.942857	0.00480466							YES
SLC22A10		0.942857	0.00480466							YES
SLC22A16		0.942857	0.00480466							YES
SLC25A33		0.942857	0.00480466							YES
SLC25A39		0.942857	0.00480466							YES
SLC25A47		0.942857	0.00480466							YES
SLC30A3		0.942857	0.00480466							YES
SLC35A2		0.942857	0.00480466							YES
SLC35G5		0.942857	0.00480466							YES
SLC38A6		0.942857	0.00480466							YES
SLC4A1		0.942857	0.00480466							YES
SLC4A10		0.942857	0.00480466							YES
SLC4A5		0.942857	0.00480466							YES
SLC51A		0.942857	0.00480466							YES
SLC6A20		0.942857	0.00480466							YES
SLC9A7		0.942857	0.00480466							YES
SLC9B1		0.942857	0.00480466							YES
SMA4		0.942857	0.00480466							YES
SMAP2		0.942857	0.00480466							YES
SMC1B		0.942857	0.00480466							YES
SNAP91		0.942857	0.00480466							YES
SNHG17		0.942857	0.00480466							YES
SNHG7		0.942857	0.00480466							YES
SNRPE		0.942857	0.00480466							YES
SNX22		0.942857	0.00480466							YES
SNX32		0.942857	0.00480466							YES
SNX8		0.942857	0.00480466							YES
SOX1		0.942857	0.00480466							YES
SOX3		0.942857	0.00480466							YES
SPA17		0.942857	0.00480466							YES
SPACA1		0.942857	0.00480466							YES
SPAG17		0.942857	0.00480466							YES
SPATA16		0.942857	0.00480466							YES
SPATA25		0.942857	0.00480466							YES
SPATA33		0.942857	0.00480466							YES
SPATS2		0.942857	0.00480466							YES
SPC24		0.942857	0.00480466							YES
SPDL1		0.942857	0.00480466							YES
SPDYE1		0.942857	0.00480466							YES
SPIC		0.942857	0.00480466							YES
SPIN2A		0.942857	0.00480466							YES
SPIN3		0.942857	0.00480466							YES
SPINK5		0.942857	0.00480466							YES
SPRR2B		0.942857	0.00480466							YES
SPTY2D1		0.942857	0.00480466							YES
SRGAP2		0.942857	0.00480466							YES
SSBP1		0.942857	0.00480466							YES
SSPO		0.942857	0.00480466							YES
SSX1		0.942857	0.00480466							YES
SSX3		0.942857	0.00480466							YES
SSX4B		0.942857	0.00480466							YES
SSX5		0.942857	0.00480466							YES
ST8SIA5		0.942857	0.00480466							YES
STC1		0.942857	0.00480466							YES
STH		0.942857	0.00480466							YES
STIL		0.942857	0.00480466							YES
STIP1		0.942857	0.00480466							YES
STRBP		0.942857	0.00480466							YES
SUDS3		0.942857	0.00480466							YES
SURF2		0.942857	0.00480466							YES
SUZ12		0.942857	0.00480466							YES
SUZ12P1		0.942857	0.00480466							YES
SWI5		0.942857	0.00480466							YES
SYNE4		0.942857	0.00480466							YES
SYNJ2		0.942857	0.00480466							YES
SYP		0.942857	0.00480466							YES
TAAR2		0.942857	0.00480466							YES
TAAR8		0.942857	0.00480466							YES
TAF1D		0.942857	0.00480466							YES
TAF4		0.942857	0.00480466							YES
TAS2R1		0.942857	0.00480466							YES
TAS2R16		0.942857	0.00480466							YES
TAS2R8		0.942857	0.00480466							YES
TAT		0.942857	0.00480466							YES
TBC1D14		0.942857	0.00480466							YES
TBC1D24		0.942857	0.00480466							YES
TBX10		0.942857	0.00480466							YES
TCEB1		0.942857	0.00480466							YES
TCEB3B		0.942857	0.00480466							YES
TCL1B		0.942857	0.00480466							YES
TCP11L1		0.942857	0.00480466							YES
TCTE1		0.942857	0.00480466							YES
TCTE3		0.942857	0.00480466							YES
TEX10		0.942857	0.00480466							YES
TEX12		0.942857	0.00480466							YES
TEX9		0.942857	0.00480466							YES
TFR2		0.942857	0.00480466							YES
THEG		0.942857	0.00480466							YES
TICRR		0.942857	0.00480466							YES
TIGD3		0.942857	0.00480466							YES
TIMM50		0.942857	0.00480466							YES
TIPIN		0.942857	0.00480466							YES
TIPRL		0.942857	0.00480466							YES
[truncated: 2,112 more rows]

## Sheet: Fig.1b
Specimen	Group	RIPK2	ATAD2	CA13	CA2	PMVK	KCNK9	TRHR				Mean Values
1	Normal	-0.056525	-0.0063523	-0.22793	-3.1669	0.56328	-0.051077	-0.61062			Group	RIPK2	ATAD2	CA13	CA2	PMVK	KCNK9	TRHR
2	Normal	-0.19166	-0.31291	-0.02752	-2.743	0.34245	-1.1794	-1.1434			Normal	0	-0.056	-0.072	-0.241	-0.007	-0.155	-0.09
3	Normal	-0.40942	0.83619	-0.66973	0.71773	-0.25297	-0.48688	0.17083			Benign	0	0	0	0	0	0	0
4	Normal	-0.045557	-0.080101	0.10886	-0.80935	0.2869	-1.87e-07	-0.13123			GS<7	0.295	0.075	0.016	-0.058	0.024	0.013	0.011
5	Normal	0.093572	0.11565	0.43792	-2.8771	0.33444	-0.069051	-0.61823			GS=7	0.388	0.04	0.083	0.043	0.012	0.079	0.052
6	Normal	-0.31927	0.24534	-1.5292	-0.21967	0.0037009	-1.0928	-0.056778			GS>7	0.463	0.229	0.18	0.311	0.057	0.054	0.09
7	Normal	-0.044794	0.072609	-0.089848	-1.1267	0.35418	-0.45034	0.23514			mCRPC	0.496	0.375	0.338	0.325	0.112	0.103	0.087
8	Normal	-0.70242	0.19894	0.029717	0.48434	0.01424	-0.12976	0.5219
9	Normal	-0.68182	-0.16983	0.42719	0.30245	0.20943	-0.14696	-0.14842
10	Normal	-0.0021328	-0.074951	0.0035725	-1.7817	0.49948	-1.5686	-0.52665			RIPK2								ATAD2								CA13								CA2								PMVK9
11	Normal	-1.87e-07	-0.21115	0.1963	-1.6397	0.62012	-0.11825	-0.015763			One-way ANOVA test								One-way ANOVA test								One-way ANOVA test								One-way ANOVA test								One-way ANOVA test
12	Normal	-0.32231	0.17909	-0.78214	0.018948	0.10877	-0.87948	-0.02771			Source	SS	df	MS	F	Prob>F			Source	SS	df	MS	F	Prob>F			Source	SS	df	MS	F	Prob>F			Source	SS	df	MS	F	Prob>F			Source	SS	df	MS	F	Prob>F
13	Normal	-0.24112	0.45727	-1.26	-0.20062	0.29129	-1.1493	-0.17973			Groups	82.907	5	16.5814	48.3594	1.68983e-47			Groups	34.581	5	6.9162	17.376	6.83972e-17			Groups	28.0579	5	5.61157	17.2074	1.01333e-16			Groups	49.6778	5	9.93557	14.3539	7.59429e-14			Groups	2.94685	5	0.589369	2.53186	0.0270995
14	Normal	-0.62252	0.12032	-1.0811	-0.18453	0.67788	-0.74654	-1.87e-07			Error	723.131	2109	0.342879					Error	839.449	2109	0.398032					Error	686.144	2104	0.326114					Error	1459.82	2109	0.692187					Error	490.935	2109	0.232781
15	Normal	-0.070846	-0.25711	-0.036629	-2.9304	0.21137	-0.41153	-0.35227			Total	806.038	2114						Total	874.03	2114						Total	714.202	2109						Total	1509.5	2114						Total	493.882	2114
16	Normal	-0.28479	-0.43382	-0.28466	-2.7914	0.57268	-1.3853	-1.2602
17	Normal	-0.50601	0.72874	-0.78195	0.79362	-0.18311	-0.80288	-0.022337
18	Normal	-0.2932	-0.34532	0.31512	-0.25777	0.27273	0.12609	-0.010177
19	Normal	-0.095036	0.078755	0.46941	-2.9025	0.48256	-0.023516	-0.95048			Tuckey-kramer method								Tuckey-kramer method								Tuckey-kramer method								Tuckey-kramer method								Tuckey-kramer method
20	Normal	-0.27644	0.0058792	-1.2798	-0.37514	0.18206	-1.6006	-0.32105			Sample1	Sample1	Lower	Estimate	Upper	p-value			Sample1	Sample1	Lower	Estimate	Upper	p-value			Sample1	Sample1	Lower	Estimate	Upper	p-value			Sample1	Sample1	Lower	Estimate	Upper	p-value			Sample1	Sample1	Lower	Estimate	Upper	p-value
21	Normal	-0.22802	-0.33579	0.10529	-0.2241	0.34837	0.26181	0.5045			Normal	Benign	-0.176005	-0.011234	0.153537	0.999962			Normal	Benign	-0.245731	-0.0682017	0.109327	0.883678			Normal	Benign	-0.243866	-0.0830822	0.0777017	0.681923			Normal	Benign	-0.486359	-0.252248	-0.018137	0.0260392			Normal	Benign	-0.154139	-0.0183752	0.117389	0.998899
22	Normal	-0.52952	0.16089	-0.18118	1.0679	0.050082	0.36826	0.22184			Normal	GS<7	-0.472795	-0.295309	-0.117823	3.1274e-05			Normal	GS<7	-0.322744	-0.131516	0.0597126	0.365676			Normal	GS<7	-0.261291	-0.0881984	0.0848941	0.694899			Normal	GS<7	-0.435125	-0.182948	0.0692291	0.304512			Normal	GS<7	-0.177501	-0.0312603	0.11498	0.990418
23	Normal	-0.82325	-0.33116	0.17678	0.3917	0.25431	0.1037	-0.34387			Normal	GS=7	-0.557009	-0.388885	-0.220761	2.12775e-08			Normal	GS=7	-0.278701	-0.0975597	0.0835822	0.641653			Normal	GS=7	-0.320384	-0.156421	0.00754111	0.0715736			Normal	GS=7	-0.524037	-0.285161	-0.046286	0.00876485			Normal	GS=7	-0.1579	-0.0193729	0.119154	0.998711
24	Normal	0.091945	-0.2391	-0.32165	-1.2889	0.77479	-2.9328	-0.91253			Normal	GS>7	-0.652831	-0.461184	-0.269537	2.0768e-08			Normal	GS>7	-0.490693	-0.284207	-0.0777206	0.00123219			Normal	GS>7	-0.437329	-0.250426	-0.0635231	0.00186829			Normal	GS>7	-0.822861	-0.550564	-0.278267	1.43539e-07			Normal	GS>7	-0.220252	-0.0623437	0.0955648	0.871141
25	Normal	0.16512	-0.25506	-0.29095	-3.4662	0.91961	-0.4582	-0.24438			Normal	m/CRPC	-0.689716	-0.506082	-0.322448	2.06759e-08			Normal	m/CRPC	-0.639644	-0.441791	-0.243939	2.34892e-08			Normal	m/CRPC	-0.599988	-0.4209	-0.241811	2.0964e-08			Normal	m/CRPC	-0.837771	-0.576858	-0.315946	2.49265e-08			Normal	m/CRPC	-0.281175	-0.129869	0.0214375	0.140648
26	Normal	-0.30289	0.086062	-0.72988	-0.49171	0.22215	-1.1926	-0.50535			Benign	GS<7	-0.396443	-0.284075	-0.171707	2.06828e-08			Benign	GS<7	-0.184383	-0.0633142	0.0577544	0.67056			Benign	GS<7	-0.114837	-0.00511625	0.104605	0.999994			Benign	GS<7	-0.0903554	0.0693002	0.228956	0.818722			Benign	GS<7	-0.105471	-0.0128851	0.0797012	0.998741
27	Normal	-0.29702	0.43163	-0.97708	0.034561	0.33063	-1.1526	-0.41054			Benign	GS=7	-0.474559	-0.377651	-0.280743	2.06758e-08			Benign	GS=7	-0.133769	-0.029358	0.075053	0.967368			Benign	GS=7	-0.168004	-0.0733393	0.0213252	0.234			Benign	GS=7	-0.170602	-0.0329135	0.104775	0.984063			Benign	GS=7	-0.0808452	-0.000997736	0.0788497	1
28	Normal	-0.50915	0.040915	-0.97544	-0.73866	0.72034	-0.66006	-0.15894			Benign	GS>7	-0.583569	-0.44995	-0.316332	2.06758e-08			Benign	GS>7	-0.359969	-0.216005	-0.0720405	0.000275103			Benign	GS>7	-0.297768	-0.167344	-0.0369201	0.00348613			Benign	GS>7	-0.488165	-0.298316	-0.108467	0.000110037			Benign	GS>7	-0.154064	-0.0439685	0.0661272	0.865546
29	Normal	-0.23989	-0.20115	0.30274	0.56662	-0.65631	-0.67569	0.06158			Benign	m/CRPC	-0.616695	-0.494848	-0.373	2.06758e-08			Benign	m/CRPC	-0.504872	-0.37359	-0.242308	2.06758e-08			Benign	m/CRPC	-0.456773	-0.337817	-0.218862	2.06758e-08			Benign	m/CRPC	-0.497735	-0.32461	-0.151486	1.37679e-06			Benign	m/CRPC	-0.21189	-0.111494	-0.0110967	0.0193609
30	Normal	0.43991	0.47276	1.9646	1.2757	-0.99587	-0.10267	0.34544			GS<7	GS=7	-0.210806	-0.0935757	0.0236544	0.204396			GS<7	GS=7	-0.0923509	0.0339562	0.160263	0.973151			GS<7	GS=7	-0.182551	-0.068223	0.0461052	0.531387			GS<7	GS=7	-0.268777	-0.102214	0.06435	0.499317			GS<7	GS=7	-0.084705	0.0118873	0.10848	0.999306
31	Normal	0.33869	-0.06134	0.9423	0.57982	-1.3119	-0.066895	-0.57996			GS<7	GS>7	-0.314891	-0.165875	-0.0168592	0.0189048			GS<7	GS>7	-0.313245	-0.152691	0.0078632	0.073203			GS<7	GS>7	-0.307555	-0.162228	-0.0169006	0.0183657			GS<7	GS>7	-0.579342	-0.367616	-0.15589	1.11246e-05			GS<7	GS>7	-0.153866	-0.0310834	0.091699	0.9794
32	Normal	-0.3194	-0.59324	1.4436	0.86036	-1.3154	0.27714	-0.18027			GS<7	m/CRPC	-0.349332	-0.210772	-0.0722133	0.000211286			GS<7	m/CRPC	-0.459563	-0.310276	-0.160988	6.71754e-08			GS<7	m/CRPC	-0.467831	-0.332701	-0.197572	2.07047e-08			GS<7	m/CRPC	-0.590779	-0.393911	-0.197042	1.95924e-07			GS<7	m/CRPC	-0.212775	-0.0986085	0.015558	0.135733
33	Normal	-0.28808	0.24522	-0.70456	-1.4394	-1.166	-0.17594	0.36794			GS=7	GS>7	-0.210032	-0.0722994	0.0654331	0.666954			GS=7	GS>7	-0.335044	-0.186647	-0.0382501	0.00456118			GS=7	GS>7	-0.228328	-0.0940048	0.0403183	0.345447			GS=7	GS>7	-0.461097	-0.265402	-0.0697084	0.00155313			GS=7	GS>7	-0.156456	-0.0429707	0.0705146	0.889901
34	Normal	-0.50181	0.20216	-0.026713	1.3974	0.011782	-0.20697	-0.032872			GS=7	m/CRPC	-0.243542	-0.117197	0.00914854	0.0870843			GS=7	m/CRPC	-0.48036	-0.344232	-0.208104	2.06827e-08			GS=7	m/CRPC	-0.387696	-0.264478	-0.14126	3.45636e-08			GS=7	m/CRPC	-0.471212	-0.291697	-0.112182	5.35571e-05			GS=7	m/CRPC	-0.214599	-0.110496	-0.00639298	0.0299567
35	Normal	-0.21746	0.29789	-0.010338	0.72203	-0.22377	0.044205	-0.078224			GS>7	m/CRPC	-0.201186	-0.0448974	0.111391	0.964212			GS>7	m/CRPC	-0.325974	-0.157585	0.0108046	0.0819768			GS>7	m/CRPC	-0.322893	-0.170473	-0.0180537	0.0180057			GS>7	m/CRPC	-0.248353	-0.0262945	0.195764	0.999425			GS>7	m/CRPC	-0.1963	-0.0675251	0.0612493	0.66798
36	Normal	-0.44587	-0.28487	0.93786	2.1239	-0.085317	-0.039136	-0.00036423
37	Normal	-0.060503	-0.025619	-0.15113	1.3903	-0.65355	-0.22813	-0.41939
38	Normal	-0.523	-0.052101	-0.38167	-0.48826	-0.0014533	-0.1685	-0.16445
39	Normal	0.027929	0.95467	-0.48214	0.50128	-1.9715	0.31232	-0.12345
40	Normal	-0.35607	0.12034	-0.16138	-0.29386	0.88064	-0.37123	-0.029344
41	Normal	-0.086898	-0.00016493	-0.39288	-0.42178	-0.49846	-0.087601	0.23484
42	Normal	-0.34863	-0.27399	-0.10486	0.26542	0.86932	-0.14432	-0.46474
43	Normal	-0.16666	0.0055449	-0.037796	0.24965	0.85049	-0.1255	0.031221
44	Normal	-0.48871	-0.35189	-0.61124	-0.6889	0.48611	-0.030445	-0.22066
45	Normal	-0.1615	0.14188	0.077936	0.05979	0.078317	0.0040438	-0.37506
46	Normal	-0.066092	-0.11882	-0.1578	-0.41834	0.61613	-0.30154	-0.22335
47	Normal	0.05397	0.093359	-0.12174	-0.57279	-1.2873	-0.04593	0.082885
48	Normal	-0.49526	-0.10332	-0.15557	-1.352	-0.90037	-0.090535	-0.1274
49	Normal	-0.60763	-0.10869	0.30325	-0.55684	1.0383	0.053959	0.30186
50	Normal	0.071102	0.51615	-0.622	-0.039649	-1.0517	0.51329	0.097987
51	Normal	-0.096566	0.001793	0.23272	5.357	-0.45449	0.00051849	0.23953
52	Normal	-0.091896	0.15203	0.24878	-1.9817	-0.23671	0.13165	0.16363
53	Normal	-0.072837	-0.054104	0.23152	0.059437	-0.0094446	-0.099236	-0.60877
54	Normal	-0.14896	-0.29794	-0.065411	0.00033846	-0.54786	-0.11602	0.25126
55	Normal	-0.27018	0.49124	-0.43354	-2.0613	-0.4243	-0.089789	0.50087
56	Normal	-0.58782	0.34154	0.28592	-0.40231	-0.53046	-0.13954	0.42394
57	Normal	-0.34528	0.23863	-0.0022032	-0.5518	-0.41257	-0.46988	-0.049687
58	Normal	-0.53601	-0.52232	0.32641	0.84693	-0.09604	-0.18685	0.0025942
59	Normal	-0.18084	-0.0042148	0.95689	0.26222	0.73974	-0.2057	-0.25422
60	Normal	-0.27484	-0.071713	0.049977	1.1182	-0.77839	0.086371	-0.35238
61	Normal	-0.18483	0.39793	0.086611	1.3554	-1.4912	-0.01427	0.047223
62	Normal	-0.16643	-0.03501	0.6558	1.7292	-1.1801	-0.21571	-0.14269
63	Normal	-0.45462	-0.13221	-0.11765	0.42147	-0.65148	-0.30223	-0.17442
64	Normal	-0.26693	-0.15697	-0.23265	-0.27686	0.18746	-0.0016885	-0.24145
65	Normal	-0.15636	0.050876	-0.74162	-0.49127	-0.40318	0.33619	-0.18228
66	Normal	-0.1411	-0.15017	-0.32198	-0.97581	0.68764	-0.073614	-0.0078826
67	Normal	-0.5792	-0.19298	-0.024147	0.44607	0.65792	-0.33806	-0.059981
68	Normal	0.028602	-0.044661	0.12895	0.41554	-2.2856	-0.35623	-0.48998
69	Normal	-0.34206	-0.24126	-1.0305	0.35122	-1.0463	0.049746	-0.11461
70	Normal	-0.099246	-0.77239	-0.54677	-0.22348	0.59186	-0.10267	-0.55669
71	Normal	-0.24042	-0.2651	-0.035121	0.25052	0.30369	0.51971	0.00036171
72	Normal	-0.082251	-0.091805	0.029431	0.56158	-0.42925	-0.049992	-0.12483
73	Normal	-0.27553	0.11766	-0.032066	-1.0311	-1.3815	0.32447	0.089495
74	Normal	-0.88162	-0.53698	-0.1118	-0.67012	-1.45e-18	0.27551	-0.55238
75	Normal	-0.91385	-0.11513	0.21779	0.37656	0.4432	1.1773	0.35102
76	Normal	-1.9628	-0.024689	-0.14215	0.1479	0.37433	0.55236	-0.050578
77	Normal	-0.44661	-0.30985	0.35815	-0.11037	-0.062946	0.77838	0.34786
78	Normal	0.032643	0.098825	0.17276	-0.30716	-0.057443	0.11712	0.51663
79	Normal	-0.43409	-0.55511	-0.23692	-0.16846	-0.33853	0.16509	0.0053804
80	Normal	-0.63171	-0.8934	-0.35045	-0.16692	-0.32622	-0.091859	-0.0074373
81	Normal	-0.64577	-0.39486	-0.034755	1.2676	0.15645	-0.081313	-0.098228
82	Normal	0.27501	0.62326	0.31996	-0.22325	-0.2022	-0.06719	-1.13e-06
83	Normal	-0.93691	-1.1868	-0.43049	-0.65826	0.055486	0.056815	0.08929
84	Normal	0.30058	0.37545	-0.15279	-1.13e-06	-0.18471	-0.044743	0.10727
85	Normal	-0.31316	-0.95959	0.04471	-0.6652	0.13189	-0.12553	-0.090041
86	Normal	-0.37171	0.0088763	0.62358	0.049055	-0.56827	0.13134	0.099277
87	Normal	-0.29602	-0.47076	-0.3148	-0.48582	-0.13178	0.0068988	0.0060129
88	Normal	-0.74186	-1.088	-0.095046	-0.54836	-0.447	-0.1642	0.0053804
89	Normal	-0.014846	0.03057	-1.13e-06	0.17495	-0.24367	-0.15846	-0.0043271
90	Normal	0.025648	-0.48819	0.18729	-0.661	-0.048599	-0.12133	-0.01276
91	Normal	-0.049845	0.2013	-0.27428	-0.030051	0.20117	-0.075851	-0.025167
92	Normal	0.041297	-0.53302	-0.10021	-0.81077	-0.057613	0.049402	-0.044273
93	Normal	-0.1896	-1.0737	-0.28472	0.296	-1.13e-06	0.12645	0.10416
94	Normal	-0.85329	-1.0489	-0.32368	-0.40454	0.30235	-0.011504	-0.083258
95	Normal	-0.64543	-0.46433	-0.15279	-0.23635	0.17279	-0.16804	0.015377
96	Normal	-0.36718	-0.84608	0.2826	-0.58641	-0.01597	-0.042186	0.0083781
97	Normal	-0.16659	0.0051954	-1.0507	0.16095	0.072101	-0.11152	-0.087898
98	Normal	-0.22199	-1.0048	-0.40996	0.064384	-0.017664	-0.066544	0.0074758
99	Normal	-0.13515	-0.29957	-0.61198	0.31911	0.52452	-0.065903	0.0069311
100	Normal	-0.36454	-1.1833	-0.46351	0.14576	0.59902	-0.12032	-0.085322
101	Normal	-0.23301	-1.4334	-0.81249	-0.025568	-0.034947	-0.047016	0.017466
102	Normal	-0.17811	-1.3356	-0.32615	0.27896	0.24052	-0.050567	0.044368
103	Normal	0.072616	-0.19557	0.49932	-0.28125	0.46591	0.0041498	0.066392
104	Normal	0.02397	0.54994	-0.35647	0.12859	0.033519	0.017637	-0.73407
105	Normal	-0.092538	0.22933	-0.14281	0.37533	-0.46003	-0.38948	0.71997
106	Normal	-0.43114	-0.053718	0.5242	0.13472	0.83645	0.077317	0.0037819
107	Normal	0.22038	0.28944	0.36292	-0.20087	0.19431	0.074699	-0.012845
108	Normal	-0.22409	0.73114	0.40314	0.33753	-0.063071	0.41347	-0.4568
109	Normal	0.32849	0.40258	0.93387	0.46152	-0.60656	0.45075	0.2772
110	Normal	-0.00066363	-0.13828	0.76602	0.11729	-0.43535	0.054362	-0.011596
111	Normal	0.18471	0.052225	-0.21645	-0.14067	0.66974	-0.012503	-0.05491
112	Normal	-0.36056	-0.0336	-0.035857	-0.0098605	0.19172	-0.038508	-0.25486
113	Normal	-0.015602	0.23815	0.31455	-0.34953	0.22881	0.031122	-0.1406
114	Normal	0.11744	0.66514	-0.003983	-0.19296	0.48879	-0.060589	-0.11413
115	Normal	-0.42647	-0.1529	-0.13792	-0.16436	-0.30439	0.14151	-0.20948
116	Normal	-0.49109	0.56891	-0.017627	1.3302	-0.52837	0.50279	-0.27582
117	Normal	-0.22627	0.19325	0.0074978	-0.2972	-0.25521	0.13701	-0.12894
118	Normal	0.055102	0.60394	-0.28662	0.074436	-0.016118	0.016542	-0.11081
119	Normal	-0.034403	-0.081279	-0.50646	-0.091279	0.17971	-0.38384	-0.42476
120	Normal	0.011823	0.87836	0.033919	-0.068482	0.72314	-0.13501	0.004502
121	Normal	-0.46954	-1.1268	-0.1045	1.1666	0.57218	-0.061328	0.031001
122	Benign	-0.084102	-0.33134	0.013235	0.22226	-0.23026	0.12028	0.2277
123	Benign	0.23324	0.10897	-0.040278	0.085872	0.066401	0.51211	-0.30335
124	Benign	0.094045	0.028948	-0.041784	0.18626	-0.19893	0.41525	-0.089683
125	Benign	-0.052313	0.17206	0.41298	-0.28839	-0.87701	-0.34903	-0.14392
126	Benign	-0.31211	0.20938	-0.0074534	0.3829	-0.0071461	0.91359	-0.14697
127	Benign	-0.1282	-0.15676	0.024794	-0.078263	-0.11151	0.25063	-0.03209
128	Benign	-0.27553	-0.11655	-0.048471	-0.285	-0.71843	0.079049	0.2277
129	Benign	-0.084102	-0.025532	0.028811	0.1578	-0.46599	0.37517	0.2277
130	Benign	0.23324	0.06083	0.24715	-0.87886	-2.8587	0.072616	-0.30335
131	Benign	0.29716	0.81817	-0.064151	-0.12184	-0.57244	-0.46037	-0.061164
132	Benign	-0.037901	0.25461	-0.16874	0.70122	0.010157	-0.26458	-0.18733
133	Benign	-0.083939	-0.025005	-0.19302	0.13145	-0.32727	-0.22125	-0.18947
134	Benign	0.11978	0.16433	-0.051164	0.21177	0.039227	-0.8218	-0.22184
135	Benign	-0.12334	0.15083	-0.13317	0.095863	-0.24308	-0.39279	-0.036486
136	Benign	-0.1629	-0.085015	-0.26292	0.033591	-0.018119	-0.35139	-0.10297
137	Benign	0.0086546	0.37471	-0.13821	0.0036216	0.18807	-0.55261	-0.1357
138	Benign	-0.17272	0.019762	-0.14909	-0.072957	-0.0054159	-0.32457	-0.077666
139	Benign	0.021758	-0.074873	-0.11575	0.12438	-0.46589	-0.49748	-0.15709
140	Benign	-0.30601	-0.13901	-0.095602	0.14315	0.27096	-0.58551	-0.032064
141	Benign	0.041666	-0.15573	-0.060626	0.29243	-0.22674	-0.51346	-0.13411
142	Benign	-0.067752	0.0022634	0.40891	-0.012248	-0.068072	0.90144	-0.028483
143	Benign	-0.14817	-0.26262	0.13076	-0.056997	0.21672	0.54851	-0.077561
144	Benign	0.050352	-0.67115	-0.27566	0.34456	0.48395	0.45506	-0.17969
145	Benign	0.0051664	-0.40461	-0.13069	0.16177	0.11853	-0.32375	-0.029772
146	Benign	-0.15659	0.05878	0.33239	-0.19528	-0.61997	-0.38226	-0.040545
147	Benign	-0.19383	0.1872	-0.0069882	0.45531	0.73196	0.44951	-0.29639
148	Benign	-0.13455	0.53232	0.13131	-0.13667	0.37286	-0.59743	-0.083695
149	Benign	-0.071038	0.48123	0.08601	0.063667	0.05718	-0.26042	-0.37552
150	Benign	-0.17403	0.27652	0.00032002	-0.070214	0.48372	-0.25363	-0.29426
151	Benign	-0.14354	-0.14345	-0.01403	0.35296	-0.61914	-0.21508	-0.21257
152	Benign	-0.048536	0.6894	-0.057943	0.18813	-0.53741	-0.013061	-0.13919
153	Benign	-0.27129	-0.020504	-0.064819	0.073251	0.28984	0.2617	-0.11364
154	Benign	0.0020376	0.45425	0.022515	-0.017488	-0.41463	0.36125	-0.22741
155	Benign	-0.20389	0.061713	-0.021218	0.15317	-0.010586	0.065936	-0.07828
156	Benign	-0.35947	0.060442	-0.06146	1.3005	0.22586	0.017222	-0.11166
157	Benign	-0.31383	-0.27126	-0.0021309	-0.216	0.32272	0.11987	-0.1153
158	Benign	-0.19307	0.75588	-0.22923	-0.18124	0.90055	-0.10221	-0.44763
159	Benign	-0.06748	-0.16891	0.066031	0.14067	-0.12108	0.00039222	-0.30335
160	Benign	0.0013693	0.063992	-0.15621	-0.12467	0.045206	0.13424	-0.37549
161	Benign	-0.087754	0.44909	0.37742	-0.53172	-0.7099	-0.010856	0.040144
162	Benign	-0.28985	-0.06509	-0.025436	-0.17544	-0.0038267	0.041677	-0.039301
163	Benign	-0.16954	0.3841	0.28461	-0.037904	-0.49073	-0.1687	-0.097395
164	Benign	-0.44899	-0.081918	0.079953	0.052529	-0.44443	0.029855	0.079858
165	Benign	0.37779	-0.090887	-0.47506	-0.11305	0.48352	-0.10616	-0.18167
166	Benign	-0.048729	1.1458	-0.18097	-0.19203	6.49e-06	-0.18137	-0.076743
167	Benign	-0.43718	-0.43878	0.034375	3.5238	-0.33096	-0.003742	0.073378
168	Benign	0.33919	0.11585	0.1716	0.15046	0.16352	0.12387	0.082186
169	Benign	-0.80747	-0.019644	-0.1991	0.24064	-0.0062699	0.11597	0.035481
170	Benign	-0.58996	6.49e-06	-0.0044886	-0.14971	-0.060067	-0.014641	-0.067885
171	Benign	-0.64645	-0.59319	-0.078456	0.49237	0.24749	0.029855	-0.013076
172	Benign	0.32016	0.4666	0.9888	-0.16098	0.331	-0.0058314	-0.011794
173	Benign	-0.30143	0.10843	0.32532	0.29558	0.46442	0.15604	0.18809
174	Benign	0.20624	-0.035076	0.035981	-0.060402	0.55457	0.21751	-0.023059
175	Benign	-0.89058	-0.34667	0.12862	0.06581	-0.43022	0.032574	0.24578
176	Benign	-0.16461	-0.38419	0.79858	1.0053	-0.79823	1.181	0.046509
177	Benign	-0.4524	0.09373	-0.0068887	1.3868	-0.97819	1.0287	0.10037
178	Benign	-0.45146	0.21253	-0.16801	1.392	-0.00093421	0.067745	0.14637
179	Benign	-0.27239	0.46984	0.14761	1.6997	-0.22228	0.82088	-0.13368
180	Benign	-0.75458	-0.27301	-0.24588	2.3214	-0.34744	0.86587	0.44801
181	Benign	-0.4682	0.16836	0.012392	2.9004	-0.30988	0.9052	0.01822
182	Benign	-0.10066	0.043459	-0.14081	-1.5465	0.14587	-0.27254	0.098398
183	Benign	0.10458	0.10424	-0.24443	-1.4009	0.096264	-0.57674	0.26714
184	Benign	0.04662	-0.070527	-0.041385	-0.76683	0.12325	-0.11079	0.043874
185	Benign	0.012281	-0.034324	-0.34839	-1.6714	0.28642	0.014268	-0.48866
186	Benign	0.089186	-0.00092075	-0.059846	-0.10496	-0.078271	0.015107	-0.14764
187	Benign	0.24128	0.28442	0.15432	0.21797	0.00092999	-0.033065	-0.36866
188	Benign	-0.14519	-0.40093	0.085681	-1.3836	0.256	-0.30054	-0.053147
189	Benign	0.076689	0.51859	-0.23761	1.2235	-0.076165	0.10121	-0.55462
190	Benign	0.22768	0.44175	2.05e-05	-0.21778	-0.15109	0.053186	-0.054322
191	Benign	0.16347	0.61384	-0.11336	-0.41384	-0.076165	-0.071543	-0.42457
192	Benign	0.52037	0.35275	0.093042	-1.7467	0.10034	-0.090936	-0.45515
193	Benign	0.26101	0.46696	0.71822	-0.059804	0.029615	0.65617	0.20097
194	Benign	0.36833	0.70739	0.41777	-0.19198	0.082918	0.19703	-0.96664
195	Benign	-0.54746	0.27758	0.22277	0.073986	0.036413	-0.20812	-0.36869
196	Benign	0.17483	0.2751	0.28269	-0.15879	0.0053602	-0.012748	-0.21775
197	Benign	-0.14149	-0.03157	0.0027724	-0.14617	-0.12997	-0.21541	-0.20768
198	Benign	0.78441	0.60729	-1.4587	-0.019098	1.4292	1.5342	-0.26799
199	Benign	0.78441	0.14265	-1.635	-0.11739	1.3738	-0.4393	-0.30691
200	Benign	0.10289	0.37721	-1.4647	-0.089793	1.217	-0.16178	-0.28712
201	Benign	0.48509	0.39382	-1.5522	-0.1297	1.4182	-0.0871	-0.24857
202	Benign	0.40849	0.40719	-1.6066	-0.11761	1.0584	-0.17649	-0.30682
203	Benign	0.96281	-0.082731	-1.6942	-0.19094	0.89728	0.10672	-0.2603
204	Benign	-0.27237	-0.70604	-1.2736	-0.12976	1.9406	0.699	-0.249
205	Benign	-0.26288	-0.066491	-0.0092312	-0.084008	0.053129	0.36149	-0.28826
206	Benign	0.0028808	-0.36348	0.24438	-0.083646	0.4376	0.1724	-0.2884
207	Benign	-0.10459	0.28168	-0.10015	-0.14479	0.036365	-0.32464	-0.2012
208	Benign	-0.045245	0.1017	-0.12813	-0.14466	-0.0027762	0.0027863	-0.20064
209	Benign	-1.2736	-0.54807	0.8022	-0.5597	0.4241	0.14801	0.15881
210	Benign	-0.41636	0.8557	2.1819	0.11864	-2.2194	0.023014	0.026797
211	Benign	-0.35187	0.23803	-0.68049	1.8546	0.21561	0.016136	0.072334
212	Benign	-0.97318	0.071515	-0.077738	-0.15761	-1.0287	0.24511	0.30294
213	Benign	-0.26203	-0.047592	-0.53196	-0.11732	0.2616	0.20194	0.98143
214	Benign	-1.4931	-0.12807	-0.86566	0.13326	0.056905	0.023056	0.88325
215	Benign	-0.2168	-0.41197	0.0012497	-0.51998	0.72296	0.87702	0.77991
216	Benign	-0.80859	0.13332	-0.71851	-0.22509	-0.75527	0.38915	-0.025477
217	Benign	-0.51605	-0.18533	1.7515	-0.044164	-0.62307	1.0471	1.1401
218	Benign	0.43497	-0.22801	0.79047	-0.13202	-0.98664	0.98299	0.32698
219	Benign	-0.46014	0.32948	0.48984	0.77694	0.24924	0.62035	0.9827
220	Benign	-0.94174	-0.37592	0.60772	-0.12596	0.50303	0.18489	0.292
221	Benign	-0.76211	-0.32764	-0.34459	-0.39213	0.30746	0.12939	0.12287
222	Benign	-0.74489	0.36692	-0.035913	0.096302	0.30522	0.47505	0.75075
223	Benign	-0.19796	0.43019	0.92834	-0.20694	0.40106	0.59006	0.54587
224	Benign	-0.52976	-0.12747	0.74272	-1.0262	0.20714	0.50371	0.69099
225	Benign	-0.73172	-0.85843	-0.12467	-0.8317	0.5665	0.37465	0.12049
226	Benign	0.53087	0.049291	-1.0264	-0.26524	-0.54382	0.17448	0.16215
227	Benign	-0.18657	0.04993	-0.34721	-0.33643	0.11319	0.06524	0.096928
228	Benign	-0.074691	0.55116	-0.23907	-0.40954	0.22494	0.029657	0.11875
229	Benign	-0.41219	0.19389	-0.91804	-0.049396	0.14896	0.058524	0.312
230	Benign	-0.17467	0.17011	-0.16722	-0.028071	0.40037	0.10518	0.017734
231	Benign	0.21959	0.19045	-0.10998	0.055286	0.41165	-0.26763	-0.44932
232	Benign	-0.2697	0.23828	-0.11843	-0.14931	-0.0014945	-0.63893	0.15188
233	Benign	-0.4071	-0.11068	-0.02306	0.055108	0.2577	-0.33469	-0.18733
234	Benign	-0.056901	0.098973	0.23291	-0.61486	0.071143	-0.31366	-0.20709
235	Benign	0.076178	0.062325	0.56282	0.16098	-0.060266	-0.035989	0.093937
236	Benign	0.62692	-0.099928	0.47372	0.12835	-0.48819	-0.52643	-0.061691
237	Benign	0.057477	0.52435	-0.16563	0.32535	-2.0494	-0.19248	-0.15125
238	Benign	0.76847	0.037396	0.36894	-0.029106	-0.79084	-0.41636	-0.0085281
239	Benign	0.021579	0.053526	0.98948	-0.85615	0.55759	0.073699	-0.10274
240	Benign	-0.30023	0.3119	-0.40929	-0.045697	-0.051244	-0.12688	0.051306
241	Benign	-0.43409	-0.35823	-0.078981	0.23331	0.018253	-0.2022	-0.024612
242	Benign	-0.56585	-0.34024	-0.71294	-0.31381	0.51703	-0.083086	-0.30802
243	Benign	-0.37575	0.00052173	-0.28659	-0.5994	-0.091783	0.0056447	-0.093782
244	Benign	0.3433	0.28076	0.31655	-0.53484	0.175	0.33592	-0.092401
245	Benign	-0.43853	0.36425	0.075766	-0.15298	-0.079239	-0.39581	-0.17075
246	Benign	0.18588	0.40267	0.0031181	-0.1222	-0.093945	-0.059138	-0.26076
247	Benign	-0.92235	-0.142	-0.081983	-0.23123	0.061805	-0.27471	-0.059663
248	Benign	-0.25605	0.40206	0.05416	-0.45876	-0.070546	-0.96134	-0.043302
249	Benign	-0.83293	-0.28428	-0.16168	-0.18265	-0.01737	-0.009126	-0.0046924
250	Benign	-0.87184	-0.019086	0.0089579	-0.13629	0.23401	0.062423	-0.0028794
251	Benign	-1.5354	-0.1031	-0.013397	0.074653	0.19252	-0.093777	0.25252
252	Benign	-1.076	0.004094	-0.032205	-0.20064	-0.29369	-0.75025	-0.017175
253	Benign	-1.1468	-0.2539	-0.068967	0.32012	-0.0018386	0.11839	0.95984
254	Benign	-1.8855	-0.57802	-0.1928	0.02289	0.091399	0.32087	0.08322
255	Benign	-1.4607	-1.0786	-0.3225	0.35889	0.25619	0.3316	0.38356
256	Benign	-0.97829	-1.171	-0.21588	0.36056	0.26304	0.5225	0.30039
257	Benign	0.020723	0.073191	0.11915	0.20944	0.12389	-0.063603	0.33482
258	Benign	-0.70238	-0.27347	-0.2281	0.00062282	0.1589	0.094995	-0.0095507
259	Benign	-1.33	-0.30975	-0.1045	1.1769	0.15001	0.87136	0.34908
260	Benign	-1.0249	-0.24734	0.0031181	0.017484	-0.091841	-0.10939	0.31821
261	Benign	-0.19254	0.47349	-0.19427	-0.53607	-0.041183	-0.37717	-0.2829
262	Benign	-0.65441	0.15775	-0.77171	-0.0089125	-0.093452	-0.18062	0.32247
263	Benign	-0.52657	-0.12862	-0.11863	0.10454	0.0024495	-0.1151	-0.44763
264	Benign	-0.73283	-0.1331	-0.0082842	0.11382	-0.0021926	0.15572	0.44413
265	Benign	0.4863	1.4488	-0.0082842	-0.51792	-0.031581	-0.66884	-0.70728
266	Benign	0.073755	0.28585	0.00072584	-0.5903	0.12802	-0.043789	-0.23528
267	Benign	-1.1519	-0.1226	-0.1174	-0.3639	0.015766	-0.057535	-2.02e-07
268	Benign	-1.2278	-0.25161	-0.019512	-0.14505	-0.047483	-0.0096447	0.079488
269	Benign	-0.063534	1.3433	-0.036732	-0.34564	0.11573	-0.13839	-0.15775
270	Benign	-0.59706	-0.12793	0.06329	-0.42261	0.096834	-0.15853	-0.20186
271	Benign	-0.58075	0.14279	-0.06695	-0.25476	0.59855	-0.35093	-0.69522
272	Benign	-0.41786	0.016416	-0.041553	-0.074422	-0.17851	-0.4319	-0.10408
273	Benign	-0.31271	0.13124	0.037235	-0.61665	-0.016529	-0.44166	-0.452
274	Benign	-0.35892	1.1091	1.6658	-0.18494	0.10675	0.055692	-0.053117
275	Benign	-0.14383	-0.013571	0.07432	-0.567	0.30012	0.21681	-0.25642
276	Benign	0.8174	0.59079	-1.5426	-0.28356	-0.44697	-0.10817	0.23909
277	Benign	-0.041198	0.26279	-0.073292	0.048379	-0.16322	0.016357	0.22301
278	Benign	0.96676	0.013409	1.6687	-0.04719	0.24132	0.014999	-0.17625
279	Benign	-0.35611	-0.088571	-0.071526	-0.12715	0.029542	-0.076091	0.0084159
280	Benign	-1.1639	-0.29635	-0.32935	-0.41103	7.19e-07	0.45165	0.1369
281	Benign	7.19e-07	-0.073552	-0.35432	-0.43885	0.15978	0.41579	-0.10454
282	Benign	-0.46104	0.27777	0.073953	-0.17885	-0.21526	-0.36004	-0.085329
283	Benign	-1.1336	0.48718	-0.43291	7.19e-07	-0.031885	-0.33597	0.068582
284	Benign	0.0094923	0.36835	0.00059481	0.2504	0.1378	-0.12737	-0.012318
285	Benign	-0.056829	0.050691	-0.41175	-0.1845	0.18319	-0.56398	-0.05455
286	Benign	-0.09004	-0.40876	0.29568	0.44244	0.21066	-0.11989	0.092
287	Benign	0.71399	1.0207	0.12384	-0.10229	0.11407	0.084281	0.24118
288	Benign	-0.26276	0.14906	0.056535	-0.058609	-0.043367	-0.07825	-0.55266
289	Benign	0.20949	0.52753	-0.051036	-0.39603	0.079057	-0.020373	-0.071605
290	Benign	0.12527	0.63485	-0.07838	-0.13374	-0.18713	0.19597	0.053093
291	Benign	0.13045	0.848	0.1628	0.44041	0.57016	-0.17785	-0.38988
292	Benign	-0.98652	-0.25177	-0.031198	0.036938	-0.14956	0.34333	0.72337
293	Benign	-0.10993	-0.22993	0.32402	0.54998	-0.084611	0.13912	-0.22822
294	Benign	0.59506	0.67765	0.12384	-0.065973	-0.16549	-0.28277	-0.49147
295	Benign	-0.084102	0.071186	-0.18625	0.065761	0.064513	-0.075504	0.2277
296	Benign	-2.1591	-1.9618	-0.22371	0.1343	-0.43056	0.051376	0.7307
297	Benign	-1.7817	-0.38051	0.12791	0.28007	-0.38156	0.21108	0.16416
298	Benign	-1.2884	-0.75739	-0.13792	0.37133	0.001545	0.2915	0.47711
299	Benign	-0.75316	-0.45436	0.0084706	-0.39592	-0.25242	0.23397	-0.12143
300	Benign	-1.6991	-0.93643	-0.042078	0.44518	-0.1417	-0.34533	1.1452
301	Benign	-0.055174	0.50064	0.44557	-0.33654	0.55964	-0.083055	-0.17678
302	Benign	-0.046003	0.0077529	0.20978	-0.10487	-0.030366	0.24454	-0.20056
303	Benign	0.93584	1.5112	0.14045	-0.18517	-0.060287	0.015432	0.56165
304	Benign	-1.581	-0.5137	0.18482	-0.0074006	-0.83742	0.030206	0.14955
305	Benign	-0.041621	0.70495	-0.051637	0.034918	-0.053286	-0.36392	-0.55934
306	Benign	-0.29549	-0.80357	0.22379	0.62182	-0.23827	0.59993	-0.11872
307	Benign	-0.34346	0.044071	0.28666	-0.0067904	0.18727	-0.13557	-0.0013796
308	Benign	-0.45984	-0.34042	0.26966	1.0153	0.070783	0.013296	-0.14826
309	Benign	-2.2172	-0.73041	0.26864	-0.025053	-0.20157	0.64586	1.1446
310	Benign	-0.36336	-0.2199	-0.10659	-0.052194	-0.23251	-0.0032388	0.51961
311	Benign	-1.0219	-0.11725	-0.028429	0.55269	-0.011034	0.037129	-0.2048
312	Benign	-0.55617	-0.02924	-0.12018	0.16502	0.16028	0.17786	0.26197
313	Benign	-0.75107	-0.080923	0.35958	-0.0031127	0.1048	-0.13757	1.2037
314	Benign	3.44e-07	-0.3468	1.0621	-0.069106	0.2101	0.053207	0.088374
315	Benign	0.016561	0.10108	0.040536	0.041022	-0.13944	0.0086977	0.093811
316	Benign	-0.10027	0.45315	0.21949	0.060964	-0.022427	0.0068317	-0.16304
317	Benign	-0.14216	0.57206	0.048547	-0.24346	-0.1473	0.097633	0.062339
318	Benign	-0.027768	0.30187	0.1813	0.33361	-0.15082	-0.12393	0.34798
319	Benign	0.071881	0.32466	3.44e-07	-0.18861	0.26826	0.030341	0.12718
320	Benign	-0.44622	3.44e-07	-0.3646	-0.35913	-0.088859	-0.27596	0.20398
321	Benign	-0.85093	-0.38703	0.32516	-0.36764	0.0062126	-0.15942	-0.1973
322	Benign	-0.2399	-0.50294	-0.23235	0.31486	-0.38061	-0.038565	0.63326
323	Benign	-0.33065	-0.43104	-0.47823	0.47191	0.021279	-0.082587	0.42604
324	Benign	-1.2998	-2.3056	0.22803	0.6218	-0.5474	0.75155	0.29913
325	Benign	0.0024097	0.18549	-0.090815	-0.35713	0.02277	-0.0826	0.014766
326	Benign	-0.64278	-0.49604	0.25476	-0.14654	-0.32507	0.1574	1.0616
327	Benign	-0.51282	-0.019079	-0.031472	-0.0035737	-0.082401	0.067504	-0.077747
328	Benign	-1.1043	-1.4987	0.019536	-0.11184	-0.10993	0.15663	0.84261
329	Benign	-0.26042	-0.013284	-0.36868	-0.0051214	-0.024042	-0.01633	0.51126
330	Benign	-0.77563	-0.36269	-0.19341	0.21943	-0.3334	-0.050289	0.040708
331	Benign	0.0036554	0.35453	0.45176	-0.037797	0.25675	-0.2327	0.24853
332	Benign	0.36955	0.59661	-0.2962	-0.31726	0.0080471	0.0052986	-0.056111
333	Benign	0.16806	0.82389	-0.024822	-0.2951	0.0908	0.36305	-0.02542
334	Benign	-1.692	-0.90035	-0.071315	0.16381	0.22706	0.60566	-0.18002
335	Benign	-0.72988	-0.95533	0.23731	-0.32796	-0.083393	-0.079038	0.29525
336	Benign	-0.04242	-0.27416	-0.38746	-0.04242	-0.04242	-0.04242	-0.04242
337	Benign	-0.04242	-0.04242	-0.32343	-0.04242	0.18886	0.27934	0.15936
338	Benign	0.31429	0.31429	-0.036614	0.66455	0.31429	1.0168	0.64182
339	Benign	-0.36303	1.2168	1.0258	-0.04242	-0.04242	-0.04242	-0.04242
340	Benign	-0.55046	-0.04242	-0.04242	0.5304	-0.04242	-0.04242	-0.04242
341	Benign	0.16352	0.71089	0.37242	0.169	-0.04242	-0.04242	-0.04242
342	Benign	-0.4212	-0.04242	-0.04242	0.21953	-0.04242	-0.04242	-0.04242
343	Benign	-0.04242	-0.04242	0.25148	0.12621	-0.04242	0.19466	0.1265
344	Benign	-0.46625	0.9539	0.28508	-0.04242	-0.04242	-0.04242	-0.04242
345	Benign	0.98054	0.42878	1.4065	-0.04242	-0.04242	0.49932	-0.04242
346	Benign	-0.30356	0.26389	0.21228	-0.04242	-0.04242	-0.04242	-0.04242
347	Benign	-0.77589	0.726	-0.52415	0.11032	0.23261	-0.04242	-0.04242
348	Benign	-0.4212	0.78497	-0.55157	-0.04242	-0.04242	-0.04242	-0.04242
349	Benign	-0.44022	1.1542	-0.66655	-0.04242	-0.04242	-0.04242	-0.04242
350	Benign	0.19999	0.78952	0.20757	0.17793	-0.04242	0.13366	0.1744
351	Benign	-0.04242	0.99728	0.21284	-0.04242	0.2458	-0.04242	-0.04242
352	Benign	1.025	-0.04242	-0.04242	0.26149	-0.37687	-0.04242	-0.04242
353	Benign	0.20715	0.80995	1.666	-0.04242	0.13262	-0.04242	-0.04242
354	Benign	0.17729	-0.04242	-0.43462	-0.04242	-0.04242	0.19696	-0.04242
355	Benign	0.66043	-0.04242	-0.39332	0.21846	0.23324	-0.04242	-0.04242
356	Benign	-0.40459	0.24087	-0.46603	0.12484	-0.04242	-0.04242	-0.04242
357	Benign	0.84036	-1.3165	-0.34908	-0.04242	-0.04242	-0.04242	-0.04242
358	Benign	-0.04242	-0.27416	0.19358	0.3572	-0.04242	-0.04242	-0.04242
359	Benign	-0.04242	-0.27416	-0.62055	-0.04242	0.38371	-0.04242	-0.04242
360	Benign	-0.04242	1.6397	-0.4214	-0.04242	-0.04242	0.35501	-0.04242
361	Benign	0.59426	1.0046	0.62498	-0.04242	-0.04242	-0.04242	-0.04242
362	Benign	-0.04242	0.20505	-0.04242	-0.04242	-0.04242	0.33756	1.0318
363	Benign	0.1705	-0.04242	-0.04242	-0.04242	-0.40354	-0.04242	-0.04242
364	Benign	0.13769	-0.11564	0.37263	-0.36721	-0.36721	-0.36721	-0.36721
365	Benign	0.1342	-0.04242	0.74422	-0.04242	-0.04242	-0.04242	-0.04242
366	Benign	-0.04242	0.52251	-0.04242	-0.04242	-0.04242	-0.04242	-0.04242
367	Benign	-0.04242	-0.27416	1.3992	-0.04242	0.98652	0.53544	-0.04242
368	Benign	-0.04242	-0.04242	1.0473	-0.04242	-0.04242	0.24326	-0.04242
369	Benign	0.2459	0.31051	1.9707	-0.04242	-0.31901	-0.04242	-0.04242
370	Benign	-0.04242	-0.04242	1.0562	-0.04242	-0.04242	-0.04242	-0.04242
371	Benign	-0.04242	-0.27416	0.34625	-0.04242	0.61656	0.2147	-0.04242
372	Benign	-0.04242	-0.75651	-0.68369	-0.04242	0.7874	-0.04242	-0.04242
373	Benign	-0.04242	-0.04242	0.62135	-0.04242	0.42204	-0.04242	-0.04242
374	Benign	-0.4212	0.14045	-0.62055	-0.04242	-0.04242	-0.04242	0.57047
375	Benign	-0.04242	-0.04242	-0.39332	-0.04242	-0.04242	-0.04242	-0.04242
376	Benign	-0.68562	-0.46554	0.081653	-0.24612	-0.2455	0.056701	0.087242
377	Benign	-0.79828	-0.21653	-0.0067331	-0.5336	0.11199	-0.038021	-0.061462
378	Benign	-0.0066638	0.49703	0.29489	-0.043954	0.02434	0.052253	-0.36312
379	Benign	0.017348	0.70273	-0.59558	0.1813	0.14215	-0.36124	0.041644
380	Benign	-0.24003	-0.1495	0.058741	0.0055357	-0.14883	0.35758	-0.056314
381	Benign	-1.3754	-0.28045	-0.56952	0.21815	-0.34731	-0.077357	-0.074938
382	Benign	0.23533	0.614	-0.1202	-0.2755	0.41278	0.054821	0.24786
383	Benign	-0.60149	-0.77785	-0.062912	0.249	-2.0022	-0.012518	0.018342
384	Benign	0.10884	0.26803	0.27386	1.4735	-1.1192	-0.21139	0.24257
385	Benign	-0.067302	0.02428	-0.19019	-0.15198	-0.49454	-0.052441	-0.30639
386	Benign	-0.35122	-0.17787	0.7721	-0.39245	0.03183	-0.0010511	-0.16751
387	Benign	-0.94556	-0.16715	0.0059998	-0.56335	0.16783	-0.0834	0.057948
388	Benign	-0.69818	-0.1179	5.74e-05	-0.28971	0.32016	0.22328	-0.075853
389	Benign	-0.68747	0.04999	0.16659	-0.15103	0.0047588	0.0094036	-0.25698
390	Benign	-0.3201	0.29829	0.23476	-0.32648	-0.0032058	-0.18443	-0.37554
391	Benign	-0.63658	-0.074853	0.18185	2.3521	0.15357	0.034507	0.003326
392	Benign	-0.6586	-0.37872	0.046104	3.837	-0.15911	0.077296	0.0416
393	Benign	-0.48266	-0.56252	0.12098	0.0015582	0.14274	0.41925	-0.052382
394	Benign	-0.71719	-0.6608	-0.087324	0.5901	0.15377	0.26678	0.20935
395	Benign	-0.74632	-0.10563	0.37568	-0.56447	0.42498	0.042007	-0.0023438
396	Benign	0.66222	-0.069132	0.5746	0.29909	-0.70753	0.024175	0.20376
397	Benign	-0.12886	-0.036542	-0.12247	0.0007266	-0.053509	-0.46225	-0.016546
398	Benign	-1.1023	-0.0016873	-0.04758	0.10554	-0.3034	0.080398	2.05e-05
399	Benign	-0.60962	-0.0071666	-0.056835	-0.12505	-0.0029429	-0.074842	-0.071863
400	Benign	-0.098394	0.78238	0.090622	-0.038243	0.17727	-0.13663	-0.076657
401	Benign	-0.83631	-0.23501	0.2624	-0.27108	-0.28056	-0.034976	0.062927
402	Benign	-1.0428	-0.25932	-0.21097	-0.47865	0.00064093	-0.035968	-0.074951
403	Benign	-1.3754	-0.51254	-0.2358	-0.69237	-0.34332	-0.14748	-0.38397
404	Benign	-1.224	-0.13666	-0.48501	-0.10324	0.038513	-0.37513	0.00013347
405	Benign	-0.90681	-0.49675	-0.091737	-0.59369	-0.08064	-0.25843	-0.077324
406	Benign	-1.2825	-0.11312	0.023082	0.028464	0.096053	-0.1978	-0.21606
407	Benign	0.0045128	0.48784	-0.21192	-0.6919	-0.27121	-0.06321	0.07551
408	Benign	-0.63963	0.31486	-0.23722	0.46574	-0.30733	0.01428	-0.062903
409	Benign	0.353	-0.85307	0.33581	0.81107	-0.68977	0.0049572	0.0079324
410	Benign	-0.70161	0.75471	-0.13337	-0.092518	0.90716	-0.0064121	0.00064654
411	Benign	-1.3193	-0.46176	0.011736	-0.11021	0.64438	-0.30035	0.095787
412	Benign	-0.96107	-0.246	-0.23243	0.044422	0.42147	0.24297	0.033269
413	Benign	-0.36494	0.19099	-0.13023	-0.49372	0.55168	-0.0089923	0.090791
414	Benign	-2.4647	-0.64245	-0.17921	-0.21053	0.74983	-0.043022	0.045437
415	Benign	-0.3856	-0.42602	-0.23213	-0.13944	0.33676	-0.1459	-0.0097461
416	Benign	-0.45819	-0.57555	-0.63804	-0.15459	0.66019	-0.0097461	-0.0097461
417	Benign	-0.90494	-0.4588	-0.99742	-0.0097461	-0.42992	-0.1459	-0.0097461
418	Benign	0.62303	0.47612	1.3454	-0.17225	-0.29273	-0.26561	0.2204
419	Benign	-0.0097461	0.22707	0.70742	-0.15342	-0.29568	-0.1459	-0.0097461
420	Benign	-0.0097461	0.22901	0.83794	-0.15342	-0.0097461	-0.0097461	-0.0097461
421	Benign	-0.25899	-0.15272	0.78486	-0.096611	0.15416	0.77504	0.10377
422	Benign	-0.37772	-0.1482	0.0035618	-0.19569	0.10338	0.66538	0.085557
423	Benign	-0.22147	0.010373	0.21655	-0.18185	0.076214	0.52353	-0.065227
424	Benign	0.2132	0.069429	-0.018145	-0.21006	0.19777	0.6294	-0.10639
425	Benign	-0.21122	-0.12582	-0.11086	-0.059766	0.33531	0.16785	-0.10645
426	Benign	-0.21231	0.069429	-0.10563	0.020328	0.32835	0.13837	0.0069969
427	Benign	-0.5043	0.00095005	-0.07427	-0.064556	-0.12193	0.088883	-0.016181
428	Benign	-0.3222	-0.0025239	0.21906	-0.117	0.233	-0.12218	-0.13446
429	Benign	-0.11454	0.74208	0.32206	-0.075375	0.77052	-0.13899	-0.089024
430	Benign	-0.32565	-0.066399	0.14669	-0.046678	0.81501	-0.041689	-0.026776
431	Benign	-0.033475	0.066571	-0.064492	-0.042277	0.082062	-0.1048	-0.055029
432	Benign	-0.25996	0.44497	0.43088	0.012633	0.2718	-0.028677	-0.086833
433	Benign	-1.2154	0.06545	0.21013	0.25034	-0.46222	0.3244	0.48198
434	Benign	-1.2233	0.15358	0.33517	0.17646	-0.61352	0.28479	0.38523
435	Benign	-1.5364	0.12796	0.32157	0.26325	-0.78107	0.39254	0.34697
436	Benign	-1.2904	0.041991	0.37096	0.17624	-1.0519	0.39371	0.49417
437	Benign	-1.3361	0.012076	0.068276	0.20881	-0.24524	0.36013	0.41526
438	Benign	-1.3577	0.12025	0.16478	0.16941	-0.52025	0.43527	0.48659
439	Benign	-0.62947	0.25008	0.46287	0.13546	-0.49586	0.36314	0.49611
440	Benign	-1.8761	0.059972	0.15705	0.24772	-0.424	0.42471	0.52326
441	Benign	-1.075	0.094003	0.26958	0.17244	-0.61635	0.42517	0.48936
442	Benign	-1.0077	0.064885	0.19443	0.20673	-0.67846	0.28025	0.48943
443	Benign	-1.3923	0.10862	0.16525	0.18894	-1.112	0.37502	0.45244
444	Benign	-0.6074	0.11531	0.32973	0.17619	-0.37119	0.46564	0.44247
445	Benign	-1.6255	0.14799	0.20683	0.24484	-0.44734	0.27399	0.38585
446	Benign	-1.4567	0.069791	0.16857	0.21613	-0.58347	0.35569	0.43375
447	Benign	-2.1173	0.054754	0.12709	0.78795	-0.91334	0.30262	0.54476
448	Benign	-1.6166	0.051646	0.25672	0.23487	-0.80383	0.25647	0.50133
449	Benign	0.15645	0.81266	0.011715	-0.57003	0.16653	0.14546	0.17869
450	Benign	-0.70779	-1.0322	0.54687	-0.72261	-0.39105	-0.11462	-0.060427
451	Benign	-0.93705	-0.52584	-0.22041	-0.61457	-0.47352	-0.13997	-0.042447
452	Benign	0.23324	0.81356	-0.02996	0.12303	-0.16555	-0.094208	-0.30335
453	Benign	0.23324	0.36469	-0.075841	-0.00068212	0.085195	-0.1106	-0.30335
454	Benign	0.23324	-0.023059	0.0047804	0.089934	-0.13651	-0.025071	-0.30335
455	Benign	-0.37575	0.15862	0.096365	0.28739	0.033753	0.071966	-0.093782
456	Benign	-0.07821	-0.13099	0.70451	-0.43062	-0.80539	0.14617	-0.19258
457	Benign	-0.007828	-0.44748	0.086293	-0.19087	-0.089354	1.0596	-0.25174
458	Benign	-0.97318	0.82494	-0.2243	-0.40893	-0.64491	1.2927	0.30294
459	Benign	-0.24838	1.1153	0.21364	0.082369	-0.36979	-0.05	-0.20024
460	Benign	0.23324	0.67051	0.17014	-1.0611	-2.8538	0.082122	-0.30335
461	Benign	-0.094096	0.51117	-0.073944	0.20637	0.65161	0.019741	-0.22046
462	Benign	-0.12144	-0.018498	0.12509	-0.093542	0.38308	-0.15612	-0.091698
463	Benign	0.011958	-0.46894	0.15414	0.11728	0.033304	-0.085049	-0.37577
464	Benign	-0.12834	-0.91029	-0.17261	0.070049	0.41636	0.030252	-0.30335
465	Benign	-0.079025	-1.3258	-0.049788	0.49002	-0.68553	0.0059369	-0.070695
466	Benign	-0.14233	0.16137	-0.069891	-0.11615	-0.55766	-0.01357	-0.13897
467	Benign	-0.22437	-0.23676	0.084609	-0.16391	0.21808	0.017384	-0.12337
468	Benign	0.06105	1.1466	0.069953	0.041032	-0.40154	-0.00011442	-0.22696
469	Benign	-0.27553	-0.31585	-0.36869	0.11652	-0.023097	0.15293	-0.043776
470	Benign	-0.5976	0.44171	-0.01414	1.0685	0.1891	-0.07593	-0.11158
471	Benign	-0.31875	0.51206	-0.11029	0.61433	0.24633	-0.12185	-0.29686
472	Benign	-0.07429	-0.36798	-0.70315	-0.08727	0.86994	0.054306	-0.44763
473	Benign	-0.0066019	-1.0147	0.39939	0.078053	-0.1746	-0.091253	-0.30335
474	Benign	0.21203	1.1607	-0.97653	0.49498	0.057672	0.074349	-0.031856
475	Benign	-0.031612	0.6111	0.60266	0.015773	-0.73763	0.081485	0.041211
476	Benign	1.4841	0.75954	-0.19613	-0.25738	-0.50249	0.6192	-0.081258
477	Benign	0.041277	0.16421	-0.31992	0.46058	0.010917	-0.038254	0.020228
478	Benign	0.084292	-0.10205	-0.255	-0.011377	-0.36266	-0.10653	-0.06152
479	Benign	0.52864	0.16396	-0.030048	0.12238	0.10289	-0.2283	-0.22228
480	Benign	0.059381	0.081945	-0.1081	-0.01232	-0.24723	-0.055111	-0.014832
481	Benign	-0.12033	-0.12318	-0.97471	-0.054236	-0.0008312	0.096062	-0.10529
482	Benign	0.12629	0.33373	-0.34695	-0.082033	0.23849	-0.095327	-0.13601
483	Benign	-0.13663	-0.021393	-0.22396	-0.21625	0.00012061	0.035246	-0.095737
484	Benign	0.32491	-0.13739	-0.37144	0.00068598	-0.47729	-0.17859	-0.19002
485	Benign	-0.10842	-0.26647	-0.1763	-0.015129	0.25384	-0.030803	-0.061536
486	Benign	0.082987	-0.20872	-0.30373	0.13969	-0.19708	-0.037477	-0.13552
487	Benign	0.19035	-0.028636	-0.045138	-0.11493	-0.054531	0.029204	-0.0284
488	Benign	-0.2295	-0.37016	0.73195	-0.21915	0.2246	-0.092612	-0.056911
489	Benign	-0.061199	-0.83743	-0.5945	0.14918	0.49951	0.13665	-0.17953
490	Benign	0.003663	-0.50486	-0.23568	0.031543	0.13376	0.00012061	-0.051077
491	Benign	-0.082702	0.0065809	-0.21969	-0.41748	-0.6535	-0.20247	-0.040671
492	Benign	-0.69578	1.3591	0.074475	0.22793	-0.017838	0.079039	-0.035106
493	Benign	-1.3304	0.9949	0.85477	-0.48272	0.25636	-0.10802	-0.1282
494	Benign	-0.25275	0.82872	-1.9e-07	-0.5455	-0.0076156	-0.53265	0.040174
495	Benign	-0.014476	-0.17179	-0.26956	-0.88781	-0.10939	-0.048915	0.12042
496	Benign	0.54694	0.23776	-0.46527	-0.70024	-0.7131	-0.11812	0.28166
497	Benign	-0.21825	0.22962	-0.019559	-0.23785	0.13572	-0.068063	-0.39286
498	Benign	0.018235	-0.20903	-0.49414	-0.12311	0.24374	-0.012936	0.15868
499	Benign	-0.70791	0.7231	0.092847	0.15748	0.2753	-0.23642	-0.070376
500	Benign	-0.42834	0.24099	-0.5533	-0.2207	-0.033936	0.00090433	0.0022793
501	Benign	-0.10952	0.45043	0.11648	-0.75955	-1.0627	-0.00067406	-0.18125
502	Benign	-1.7046	-0.095121	0.36334	-0.29854	-0.27743	0.11515	0.11939
503	Benign	-0.025128	0.17319	0.31859	-1.6344	0.064041	-0.062567	0.068345
504	Benign	-0.10927	0.067684	0.12003	-0.69322	-0.65983	-0.041513	0.026352
505	Benign	-0.36732	0.22881	-0.15639	-0.027771	-0.95431	0.029123	-0.0035571
506	Benign	-1.7182	0.4328	0.14886	-0.43876	-0.54326	-0.088965	0.073345
507	Benign	-0.96631	1.2464	0.73312	-0.67972	-0.55537	-0.8045	0.32738
508	Benign	-0.22699	-0.89012	0.069927	-0.51435	-0.1904	0.14349	1.535
509	Benign	0.23324	-0.2174	0.012054	0.056947	0.03472	0.17603	-0.30335
510	Benign	0.46012	-0.54644	-0.25601	1.0892	0.0059097	0.049514	0.11154
511	Benign	-1.2176	-1.3765	-0.17883	-1.1461	-0.74001	3.3676	1.414
512	Benign	0.19763	-0.078854	0.20531	-1.1115	0.62197	-0.32277	0.067848
513	Benign	0.41798	-0.22789	-0.12887	0.038108	0.21003	0.58882	-0.50659
514	Benign	-0.1799	0.30945	0.37246	-0.019506	-0.14088	-0.35268	-0.0014356
515	Benign	-0.032653	-0.77608	-0.021842	0.51573	-0.048088	-0.17256	-0.13306
516	Benign	-0.33777	-0.65645	-0.18059	1.4992	-0.077519	0.34406	-0.13712
517	Benign	0.19695	0.74027	0.18079	-0.4189	0.2754	-0.51649	-0.099188
518	Benign	-0.14091	-0.16525	-0.39755	-0.094832	0.10516	-0.0022983	-0.12527
519	Benign	-0.42955	-1.6774	0.29483	0.98066	-1.3051	-0.085739	-0.10293
520	Benign	-0.26358	0.54648	0.45048	1.4018	-0.013051	-0.1654	-0.18703
521	Benign	0.0026654	0.070467	1.0923	0.81595	0.64191	-0.28818	-0.2175
522	Benign	0.3226	-0.56812	0.064571	0.34617	0.065595	-0.14344	0.25847
523	Benign	-0.020977	-0.23099	0.20449	0.19966	-0.042901	0.053965	-0.19732
524	Benign	-1.9e-07	0.51679	0.074773	0.47192	0.11376	0.0057841	-0.22011
525	Benign	0.022682	-0.54769	-0.066498	-0.98397	0.65238	-0.065454	0.0253
526	Benign	0.25728	-0.60622	0.13444	0.15741	0.0029629	-0.0099741	0.078737
527	Benign	-0.30741	0.12293	0.061049	0.071294	0.1474	-0.038965	-0.068025
528	Benign	2.163	-0.14049	-0.049925	-0.24329	-0.046806	0.36426	0.55827
529	Benign	-0.1037	-0.15208	0.12649	-0.55651	-0.28796	0.047175	-0.022559
530	Benign	-1.4541	0.26943	-0.2573	0.81961	1.0593	-0.032499	-0.14418
531	Benign	-0.0016069	0.020274	0.075882	0.038721	-0.099636	0.31552	0.030355
532	Benign	0.070832	-1.0249	-0.12958	0.76236	1.0345	1.2555	0.24993
533	Benign	-0.12057	0.90006	0.41358	0.071921	0.20794	-0.070279	-0.017438
534	Benign	0.002239	0.5462	-0.064538	0.39322	-0.029234	0.37487	-0.12705
535	Benign	-0.31815	-1.3306	-0.079354	0.31381	-0.1063	-0.30289	0.0054984
536	Benign	-0.41822	0.35021	0.22333	0.33919	0.21877	-0.19386	-0.032984
537	Benign	-0.31869	0.0070745	-0.061687	-0.016681	0.3487	0.06645	-0.097863
538	Benign	-0.11526	0.092306	-0.069179	1.4551	-0.11642	0.044828	0.038152
539	Benign	-0.10221	-0.6546	0.19904	0.4975	0.025609	-0.34855	0.15632
540	Benign	-0.46598	0.1976	0.3091	1.4859	0.41276	0.08554	0.023045
541	Benign	-0.23414	0.065494	-0.12615	0.26211	-1.025	-0.45419	0.062106
542	Benign	-0.76349	-0.55171	-0.0034854	1.099	0.16868	0.12199	0.028633
543	Benign	0.44301	-0.52858	0.23073	0.53959	-0.65219	-0.11361	-0.16589
544	Benign	-0.64751	-1.1715	-0.018209	-0.12781	-0.62541	0.082004	0.17336
545	Benign	-0.020093	0.25511	-0.041957	-0.34262	-0.72159	0.047164	-0.19376
546	Benign	0.18423	0.18148	0.065369	-0.14117	0.1631	0.082599	-0.16977
547	Benign	0.23048	0.093374	0.64506	0.16174	0.054157	0.11496	-0.17954
548	Benign	0.23049	0.63168	0.57248	-0.1287	0.10144	0.11529	-0.18021
549	Benign	0.18358	-0.96252	-1.0322	0.52376	0.36258	0.081674	-0.16866
550	Benign	0.030682	-0.0052849	0.0079241	-0.12438	0.44863	0.0068342	-0.22266
551	Benign	0.2305	0.14182	0.026236	-0.061445	0.056097	0.11544	-0.18053
552	Benign	0.23324	-0.84727	-0.91358	0.48958	0.46925	0.17603	-0.30335
553	Benign	0.23045	-0.011158	0.060804	0.18489	-0.11212	0.11437	-0.17836
554	Benign	0.18438	0.055336	0.44622	-0.17735	-0.086168	0.082615	-0.16961
555	Benign	0.23324	-0.45636	-0.093343	0.36186	-0.077885	0.17603	-0.30335
556	Benign	0.23046	-0.86232	-0.016028	0.41967	0.19909	0.11467	-0.17896
557	Benign	0.12291	-0.08175	0.094042	-0.087277	-0.15159	-0.02871	-0.23183
558	Benign	0.23324	0.15505	0.53818	-0.39153	-0.067254	0.17603	-0.30335
559	Benign	0.23324	-0.058031	-0.10395	0.71235	-0.12043	0.17603	-0.30335
560	Benign	-0.28704	0.83893	0.31736	-0.22758	-0.74127	-0.03659	-0.14611
561	Benign	-0.3222	-1.1701	-0.44829	0.49076	0.28615	-0.12218	-0.13446
562	Benign	0.23324	-0.095876	0.010053	0.12791	-0.49231	0.17603	-0.30335
563	Benign	-0.3222	-0.99285	-0.23717	-0.010965	0.20291	-0.12218	-0.13446
564	Benign	-0.17786	-1.2617	-0.033765	0.071158	0.47805	-0.11349	-0.094751
565	Benign	0.23048	-0.058031	0.0042585	-0.4139	0.66678	0.11503	-0.17969
566	Benign	0.23046	-0.29456	-0.26409	0.76021	0.083103	0.1146	-0.17882
567	Benign	0.18413	0.16476	0.30808	-0.51963	-0.030896	0.082354	-0.16938
568	Benign	0.23324	-1.1261	-0.92918	0.36085	1.1297	0.17603	-0.30335
569	Benign	0.12002	0.099904	1.9195	0.090715	0.022206	-0.029965	-0.17951
570	Benign	0.017382	0.25826	0.13324	-0.12786	0.38944	-0.04256	-0.27421
571	Benign	0.211	0.25092	0.93366	-0.92355	-0.069133	0.10067	-0.20463
572	Benign	0.19076	0.46136	-0.1525	1.0213	0.20497	0.028111	-0.25821
573	Benign	0.18351	-0.14611	-0.42166	0.60227	0.27326	0.081238	-0.16783
574	Benign	0.17892	0.046375	0.53707	-0.25334	0.30477	0.043856	-0.23175
575	Benign	0.11409	0.31044	-0.030367	-0.21334	-0.15738	0.052127	-0.26112
576	Benign	0.19113	0.21791	0.65845	-0.27712	0.36806	0.028788	-0.25822
577	Benign	0.1837	-0.27948	0.28287	0.37241	-0.33147	0.081574	-0.16829
578	Benign	0.23045	-0.13846	-0.12613	0.65636	-0.053001	0.1143	-0.17821
579	Benign	0.17889	0.44479	0.66911	-0.18235	0.30379	0.043509	-0.23159
580	Benign	0.074003	0.010053	0.077671	-0.48065	-0.37385	0.054643	-0.21665
581	Benign	0.22768	-1.0893	-0.0914	0.010901	0.25728	0.053186	-0.054322
582	Benign	0.23324	-0.22625	0.37655	-0.0376	-0.077294	0.17603	-0.30335
583	Benign	0.16154	-0.089431	-0.0069212	-0.51434	-0.42166	0.095938	-0.22585
584	Benign	-0.4071	-0.95071	-0.061098	0.79067	-0.50895	-0.33469	-0.18733
585	Benign	-0.22147	-1.0322	-0.82435	-0.094266	-0.083652	0.52353	-0.065227
586	Benign	-0.04795	0.32753	0.36593	-0.32682	-0.31991	0.12175	-0.15405
587	Benign	-0.13951	-0.73869	-0.0015761	0.64835	-0.084358	-0.030128	-0.23051
588	Benign	-0.01332	0.061405	0.048321	-0.1287	-0.10866	0.097281	-0.15288
589	Benign	-0.93705	-1.4447	-0.61691	0.087807	-0.13329	-0.13997	-0.042447
590	Benign	-0.045221	-1.2495	-1.1337	0.014714	-0.11694	0.026528	-0.21868
591	Benign	0.51906	0.33068	0.63053	-0.84296	0.021435	-0.24687	-0.17482
592	Benign	-0.014943	-0.011801	-0.47169	0.05496	-0.85365	0.095335	0.19298
593	Benign	-0.21335	0.19305	-0.46902	-0.57975	0.0082772	-0.10455	-0.034302
594	Benign	-0.22409	0.54148	-0.2933	-0.074735	0.37604	-0.013342	0.21391
595	Benign	-0.056161	-0.18263	-0.16641	-0.0098425	-0.80147	-0.10937	0.1222
596	Benign	0.66288	0.4058	0.16666	0.94081	-0.5428	-0.094742	0.38985
597	Benign	0.038503	0.0081595	0.16422	0.091835	-0.52902	-0.39609	0.36528
598	Benign	0.69476	0.65248	0.062474	-0.27045	-0.21353	-0.065879	-0.14854
599	Benign	-0.026428	-0.19076	-0.09661	0.2493	0.33326	0.13876	-0.20942
600	Benign	-0.24814	-0.084197	-0.01604	-0.12457	-0.057016	-0.33723	-0.134
601	Benign	-0.16035	0.60202	-0.49038	-0.04911	-0.19797	0.11043	0.055693
602	Benign	0.15131	-0.23382	0.59318	0.012244	-0.11849	-0.46095	0.25551
603	Benign	-0.070798	-0.078782	0.26978	-0.30892	0.47657	-0.22946	-0.17355
604	Benign	0.050591	-0.10571	-0.07136	-0.49912	-0.026514	-0.52606	-0.25091
605	Benign	-0.0055133	-0.23775	-0.092996	-0.031404	0.57808	0.029814	0.082794
606	Benign	-0.068313	0.15447	0.26204	-0.03541	0.047042	0.25516	-0.004853
607	Benign	0.28325	0.28622	-0.1107	0.16412	-0.16692	-0.12676	0.0047324
608	Benign	-0.063586	-0.15677	0.2448	-0.78365	0.084444	-0.3431	-0.073288
609	Benign	-0.00028227	0.37332	-0.25999	-0.29385	0.047023	0.18202	-0.38283
610	Benign	-0.43843	-0.16435	0.29264	0.02267	-1.1587	0.32823	-0.087195
611	Benign	0.18627	0.014043	0.0073605	0.028167	1.1139	0.008813	0.0018813
612	Benign	0.093944	0.39204	0.027858	-0.12747	0.088839	0.052883	0.38516
613	Benign	-0.048344	0.068576	-0.32482	0.26997	0.52697	-0.097223	-0.058274
614	Benign	0.44041	0.14922	0.083944	-0.5358	0.21967	0.074875	-0.10213
615	Benign	0.47291	-0.21825	0.078759	0.42701	0.21984	0.33447	0.1154
616	Benign	-0.060165	0.10786	0.47323	0.42116	0.24028	0.056656	-0.34505
617	Benign	0.55469	0.55975	0.64222	-0.17716	0.14933	0.16178	0.31033
618	Benign	0.058066	-0.04833	-0.079022	0.060661	0.03501	0.15286	-0.44775
619	Benign	-0.024097	-0.10721	0.01653	-0.18112	-0.11379	-0.21366	0.65152
620	Benign	-0.19162	0.14212	-0.60317	-0.14517	0.33627	-0.082141	0.19069
621	Benign	-0.60085	0.034898	0.14231	0.067751	-0.82937	0.40031	0.098376
622	Benign	0.073508	0.71989	-0.048758	0.048235	0.016576	-0.039662	-0.24484
623	Benign	-0.0061382	0.27392	0.49476	-0.066052	-0.00026148	0.035748	0.11414
624	Benign	-0.025288	-0.33021	-0.1125	0.0015636	0.023721	0.25653	0.034642
625	Benign	-0.052501	0.16107	-0.43673	0.18418	-0.12357	0.14644	0.21679
626	Benign	-0.092459	0.074173	0.029414	-0.11487	0.13507	-0.061743	-0.23042
627	Benign	-0.12585	0.27848	0.05043	-0.52512	0.07361	0.13057	-0.0069593
628	Benign	-0.27438	0.2105	-0.0079741	-0.34088	-0.43786	0.10405	0.055291
629	Benign	-0.13425	0.019017	-0.16753	0.39298	0.71359	0.27306	0.06444
630	Benign	-0.062691	-0.018437	0.34904	-0.16141	0.079034	-0.12281	0.14253
631	Benign	-0.20334	-0.4888	-0.32591	0.55706	0.1852	0.078762	-0.049661
632	Benign	-0.14204	0.037099	-0.50591	-0.41106	-0.15709	0.043179	-0.44833
633	Benign	-0.1709	-0.17382	0.33511	0.1059	-0.41367	-0.037312	0.14544
634	Benign	-0.375	-0.10297	0.10205	-0.15556	0.53592	0.015811	0.61118
635	Benign	0.03431	0.50497	0.098158	-0.13309	-0.22603	-0.03139	-0.11216
636	Benign	-0.1262	0.2	0.4076	-0.1742	-0.46229	-0.57333	-0.13066
637	Benign	-0.44717	-0.11609	-0.42466	-0.14848	0.21682	0.21415	-0.49296
638	Benign	-0.63059	-1.1811	-0.072747	0.14977	-0.11311	-0.0054825	-0.5104
639	Benign	-0.26804	0.69646	-0.60078	-0.38047	0.27237	-0.43814	-0.023204
640	Benign	-0.40696	-0.18431	-0.0042882	0.4268	-0.22748	-0.034177	-0.23057
641	Benign	-0.69366	-0.2805	-0.15533	-0.10577	-0.36308	0.16158	-0.024787
642	Benign	-0.13939	-0.051451	-0.22495	0.15449	-0.78206	-0.037191	-0.017873
643	Benign	-0.24828	0.24123	-0.31272	0.13013	-0.071958	-0.088517	-0.26051
644	Benign	-0.0392	0.086208	-0.21024	0.031167	-0.13255	-0.025415	-0.37007
645	Benign	0.63807	0.24312	-0.41061	1.0856	0.54396	-0.26323	-0.38688
646	Benign	0.0057718	-0.82967	-0.16657	-0.040331	-0.1401	-0.056835	-0.006856
647	Benign	-0.55628	-2.0552	-0.099169	5.892	-0.23647	0.018918	0.038263
648	Benign	0.49157	0.72658	-0.073991	0.13112	1.72e-06	0.059643	-0.022516
649	Benign	-0.12452	-0.18598	0.077445	1.0209	-0.26611	-0.14641	-0.071486
650	Benign	0.12526	0.8791	-0.0712	0.092766	0.10591	0.063515	-0.060274
651	Benign	-0.26387	0.31152	-0.044528	0.16937	0.6566	0.036088	0.038637
652	Benign	0.32392	-1.3046	0.048547	0.81472	0.65766	0.097633	0.249
653	Benign	1.3336	-1.1895	0.13926	0.10771	0.07581	0.019518	0.024403
654	Benign	-0.24516	-1.6027	0.34343	0.75722	-0.54133	0.27646	0.4279
655	Benign	-0.24412	-1.0477	-0.052224	0.78751	0.73685	-0.04957	0.023348
656	Benign	0.59256	-1.4048	-0.21102	0.030659	0.24878	0.079667	0.082481
657	Benign	-0.53878	-2.0313	-0.43066	0.088025	0.22934	-0.0077177	0.029581
658	Benign	-0.39327	-1.3051	-0.067553	0.038897	0.19528	-0.011582	0.026697
659	Benign	-0.12529	-1.9059	-0.086171	0.11082	-0.33194	-0.063175	0.042204
660	Benign	-0.37207	-2.8233	-0.15633	4.2357	-0.13979	-0.060124	0.11586
661	Benign	-0.2445	-2.0779	-0.18977	2.095	0.22244	-0.044027	0.050693
662	Benign	0.45667	-1.3101	0.26011	0.52881	0.71916	0.14777	0.33928
663	Benign	-0.38715	-2.0312	0.11082	0.38417	-1.6156	-0.057524	0.1583
664	Benign	-0.13137	-0.03199	-0.18869	-0.023902	-0.37784	-0.19496	0.051679
665	Benign	-0.03632	0.17932	0.029402	-0.084004	0.33673	0.030715	0.15597
666	Benign	-0.54613	0.22222	-0.1804	0.17286	-0.12176	-0.21194	-0.1462
667	Benign	-0.22583	0.35079	-0.1627	0.13368	0.25533	-0.20198	0.19112
668	Benign	-0.64136	0.16079	-0.26614	0.32326	-0.39682	-0.088719	0.33396
669	Benign	-0.077656	1.243	-0.21988	0.0037607	0.050854	0.034586	-0.27904
670	Benign	-0.11615	0.43601	-0.22495	-0.10848	-0.41768	-0.037191	-0.027824
671	Benign	-0.37568	0.85035	-0.1119	0.0029075	-0.044652	-0.078476	-0.10215
672	Benign	-0.24838	-0.15935	-0.022093	0.045464	-0.090861	-0.022466	-0.20024
673	Benign	-0.19896	0.42536	-0.093991	-0.023063	0.27653	0.068197	-0.075626
674	Benign	-0.15648	-0.054623	-0.10122	-0.39159	0.031222	-0.071975	-0.068178
675	Benign	-0.30374	0.23614	0.37462	0.69733	-0.062619	-0.22896	-0.15501
676	Benign	-0.13492	0.34916	0.0974	0.67051	-0.038581	-0.12004	0.4079
677	Benign	-0.49885	-0.28759	-0.11409	0.041682	0.31928	-0.11624	-0.041551
678	Benign	-0.066925	-0.014728	-0.056572	0.17629	0.017706	-0.11404	0.19015
679	Benign	-0.39711	-0.73416	-0.26921	-0.24928	0.42838	-0.08046	-0.36266
680	Benign	-0.10301	-0.046285	-0.11307	-0.24327	-0.23231	-0.11601	0.019125
681	Benign	-0.38018	-0.00049283	-0.013397	-0.098124	-0.84865	-0.093777	-0.13681
682	Benign	-0.070315	-0.53265	0.042994	2.08e-05	0.42117	0.21971	-0.61635
683	Benign	-0.1814	-0.32141	-0.12675	0.0036526	-0.3399	-0.010815	0.10102
684	Benign	-0.168	-0.33046	0.031615	0.17372	-0.020252	-0.0091233	0.0047226
685	Benign	0.13085	-0.20492	-0.020109	-0.32667	0.025383	-0.049962	-0.25751
686	Benign	-0.34709	-0.10818	-0.011181	0.49864	0.36711	-0.30248	-0.44379
687	Benign	-0.3007	-0.16803	-0.14768	-0.24342	-0.15924	-0.10845	-0.15979
688	Benign	-0.71905	-0.41109	-0.11516	-0.28716	0.76828	-0.11648	-0.49806
689	Benign	0.26044	0.093964	0.10014	0.81563	-0.010601	-0.1555	0.13568
690	Benign	-0.066957	-0.29023	3.44e-07	0.62611	-0.26016	0.030341	0.59585
691	Benign	-0.0065082	0.12906	-0.065183	-0.036086	0.059285	0.042171	0.29028
692	Benign	-0.13721	0.67614	-0.10922	-0.0039017	-0.29121	-0.14167	0.045795
693	Benign	-0.079182	0.81358	-0.193	0.047217	-0.020252	-0.066285	0.088512
694	Benign	-0.024951	0.19214	0.21901	-0.1426	-0.7061	0.067902	0.46064
695	Benign	-0.38242	-0.13654	0.12417	-0.10597	0.35512	-0.064512	0.017664
696	Benign	-0.074402	-0.43399	-0.1012	-0.16039	0.80199	0.014231	-0.30536
697	Benign	-0.25444	-0.34808	-0.01719	-0.23457	0.45067	0.026612	-0.23116
698	Benign	-0.13765	0.088232	-0.014222	-0.12709	0.21893	-0.0083639	-0.33801
699	Benign	0.045955	0.70942	0.071099	-0.0049222	-0.41005	-0.14542	-0.19855
700	Benign	-0.4379	-0.16528	-0.22666	-0.16516	-0.066265	-0.10885	-0.014032
701	Benign	-0.37244	-0.55161	-0.41974	0.2717	0.39709	-0.1347	0.34634
702	Benign	-0.019122	-0.45182	-0.022826	-0.1177	0.48249	0.061681	-0.056449
703	Benign	0.058305	0.00041611	0.0482	0.090455	-0.83387	-0.068045	0.44536
704	Benign	-0.21285	0.096737	-0.062364	0.22141	0.2901	-0.16148	-0.17099
705	Benign	-0.56447	0.38841	-0.22041	-0.12691	0.40786	-0.13997	-0.01012
706	Benign	-0.41263	-0.0030221	-0.1237	0.024803	0.071356	-0.23539	-0.024494
707	Benign	-0.4529	-0.0308	-0.063636	-0.26158	0.04324	0.01688	-0.06696
708	Benign	-0.30069	-0.074925	0.061426	-0.096132	0.043364	-0.10543	-0.11534
709	Benign	-0.12765	0.10491	-0.086216	0.26526	-0.93977	0.11491	0.19203
710	Benign	-0.60047	0.24122	-0.10281	0.047666	-0.28454	-0.0001053	0.71864
711	Benign	0.040925	0.12241	-0.050491	0.34712	0.054125	-0.04568	0.095195
712	Benign	-0.55332	-0.10226	-0.27521	0.17982	-0.94049	-0.0059027	-0.1462
713	Benign	-0.43999	-0.30766	-0.01112	-0.74223	0.32473	-0.078659	0.017956
714	Benign	-0.16854	-0.35469	0.40413	0.49789	0.39762	0.009643	-0.1462
715	Benign	-0.21782	-0.16906	-0.2904	-0.048431	0.31997	-0.16753	0.60079
716	Benign	0.051473	-0.11806	-0.080855	-0.12412	0.13711	0.07501	0.25196
717	Benign	0.10685	-0.25225	-0.068967	-0.13254	-0.088793	0.11839	0.029505
718	Benign	-0.10981	-0.12568	0.091296	0.49827	-0.27819	-0.04364	0.066228
719	Benign	-0.73084	0.0080358	-0.22495	0.083123	0.35421	-0.037191	-0.24982
720	Benign	-0.34428	-0.099832	-0.55664	0.0027362	0.37547	-0.18944	-0.016424
721	Benign	0.074727	0.57447	0.1628	0.048008	0.30111	-0.17785	-0.32506
722	Benign	-0.03535	0.7343	-0.041553	0.17036	-0.25995	-0.4319	-0.010622
723	Benign	-0.38421	1.0759	-0.22495	0.37167	-0.59178	-0.037191	-0.27924
724	Benign	0.47021	-0.080169	0.063782	-0.12545	0.048641	0.068322	-0.077156
725	Benign	-0.35548	0.027237	-0.09093	-0.033398	-0.050005	-0.10288	0.33258
726	Benign	-0.65649	0.02867	-0.54455	-0.10404	0.070825	-0.3361	-0.059942
727	Benign	0.45177	-0.073399	0.2685	0.0072102	-0.01508	0.048729	0.33241
728	Benign	-0.18702	-0.19803	-0.092473	0.26997	-0.15048	0.038415	0.0060401
729	Benign	-0.06349	-0.21942	-0.16379	-0.10549	4.06e-05	0.30258	0.3854
730	Benign	-0.033681	-0.15849	-0.094582	-0.041951	0.23982	0.2942	0.96459
731	Benign	0.2484	-0.032845	-0.14405	0.078983	-0.062191	0.41874	0.62328
732	Benign	0.27983	0.18528	0.13977	0.007278	0.38642	-0.04284	0.52126
733	Benign	0.026865	0.14421	-0.068355	0.15203	-0.1942	-0.093194	0.5388
734	Benign	-0.18957	-0.14628	-0.27933	-0.0054994	-0.34949	-0.067562	0.48057
735	Benign	-0.2899	-0.11269	0.09069	1.0297	0.20664	-0.30087	0.10004
736	Benign	-0.61167	9.75e-08	0.12525	0.091768	-0.25718	0.08644	-0.25462
737	Benign	-0.50191	0.017653	-0.34348	0.0069972	0.055512	-0.13925	-0.095777
738	Benign	-0.082923	-0.25545	-0.28216	-0.078245	-0.11611	-0.32923	0.013744
739	Benign	0.41234	0.10472	0.20414	-0.14759	0.37933	0.094532	-0.058417
740	Benign	-1.0275	-0.32248	-0.60655	0.90444	-0.41236	-0.35525	0.058088
741	Benign	-0.15419	-0.051002	0.029749	-0.19108	0.0042437	9.75e-08	0.027429
742	Benign	-0.62838	0.32814	-0.18967	0.13291	0.26463	-0.30767	-0.16954
743	Benign	-0.86354	-0.4002	-0.58158	-0.1345	0.19846	-0.12376	-0.030002
744	Benign	-0.46644	-0.0392	-0.41876	-0.20007	-0.56915	-0.13944	-0.096996
745	Benign	0.38349	0.42128	0.40884	-0.30729	0.18975	-0.11595	0.048897
746	Benign	-0.63698	-0.34291	-0.082151	0.022464	-0.27927	-0.41327	0.023056
747	Benign	-0.40609	0.032643	-0.37416	-0.23688	0.1311	-0.011327	0.021267
748	Benign	-0.27739	0.2	0.15171	-0.182	0.0087265	-0.36213	-0.081642
749	Benign	-0.39768	-0.16543	-0.64261	0.0044834	0.5876	-0.11647	-0.11955
750	Benign	-0.33478	0.038198	0.15758	-0.2596	-0.56053	-0.10273	-0.047793
751	Benign	-1.1396	-0.44954	-0.13455	5.1279	-0.20297	0.029248	-0.002345
752	Benign	-0.40137	-0.1346	0.12034	0.65986	0.40603	-0.37749	-0.002345
753	Benign	-0.36677	-0.24336	0.45509	0.14059	-0.13421	0.16612	-0.002345
754	Benign	-0.22206	0.051555	0.58525	0.66885	0.05506	-0.076414	-0.002345
755	Benign	-1.1178	-0.080085	0.70855	5.3799	-0.13391	-0.37749	-0.002345
756	Benign	-0.59527	-0.064971	-0.52427	0.31782	-0.085276	-0.10039	-0.002345
757	Benign	-0.5479	0.47621	-0.44504	-0.91357	0.24287	0.1805	-0.002345
758	Benign	-0.13727	0.26709	-0.067208	-0.88813	0.12111	-0.37749	-0.002345
759	Benign	-0.067651	0.087804	0.82095	-0.85329	0.3193	-0.37749	-0.002345
760	Benign	-0.50552	-0.63967	0.19851	2.9608	0.49031	-0.37749	-0.002345
761	Benign	-0.77392	-0.76608	-0.74343	1.4682	0.064471	-0.37749	-0.002345
762	Benign	-0.57879	-0.10011	-0.062529	0.80968	-0.28749	0.13265	-0.002345
763	Benign	-1.1223	0.079842	-0.25419	5.3592	-0.29864	0.44958	-0.002345
764	Benign	-0.68621	-0.43874	-0.44194	0.92546	0.062782	-0.37749	-0.002345
765	Benign	-0.24765	-0.079088	0.42681	1.0412	-0.075562	-0.37749	-0.002345
766	Benign	-0.52266	0.030881	0.10898	0.47678	-0.10466	0.13475	-0.002345
767	Benign	-0.23937	0.3773	0.028952	-0.77126	0.19394	-0.37749	-0.002345
768	Benign	-0.69511	-0.44448	-1.297	1.3481	-0.2179	-0.13123	0.48419
769	Benign	-1.082	-0.044707	0.56472	5.131	-0.21011	-0.37749	-0.002345
770	Benign	-0.38109	-0.12379	-0.99312	-0.27033	0.54109	-0.37749	-0.002345
771	Benign	-0.4787	-0.10355	-0.12044	-0.069469	-0.11782	0.37967	-0.002345
772	Benign	-0.61263	0.079519	-0.13472	-1.6652	0.23527	0.31724	-0.002345
773	Benign	-0.48441	-0.57292	-0.6779	-0.755	0.52834	-0.37749	-0.002345
774	Benign	-0.36486	0.071262	-0.53178	-1.1851	0.21746	0.12511	-0.002345
775	Benign	-0.35221	0.90797	-0.23103	0.64798	0.17102	0.25526	-0.002345
776	Benign	-0.30169	0.091254	0.19523	0.37791	-0.099876	-0.37749	0.25235
777	Benign	-0.12076	0.30453	-0.34432	-0.78673	-0.10115	-0.37749	-0.002345
778	Benign	-0.35683	-0.064761	0.12212	-0.5863	0.036828	-0.37749	-0.002345
779	Benign	-0.23532	0.080842	0.38574	-1.9938	0.14687	-0.37749	-0.002345
780	Benign	-0.09429	-0.074358	0.50746	-1.6261	0.40274	-0.37749	-0.002345
781	Benign	-0.62537	-0.052957	0.70538	-1.3496	0.097701	-0.37749	-0.002345
782	Benign	-0.17628	0.13788	0.14809	0.12314	0.18298	-0.13405	-0.002345
783	Benign	-0.4505	-0.30578	-0.36847	-1.182	0.17158	-0.37749	-0.002345
784	Benign	-0.43524	-0.073999	0.292	1.8213	-0.24861	0.28547	-0.002345
785	Benign	-0.97669	-0.31844	-0.72686	5.623	-0.11794	-0.37749	-0.002345
786	Benign	-1.0775	-0.073546	0.76198	4.4532	-0.27662	-0.058406	-0.002345
787	Benign	-0.23227	-0.2976	0.51536	-0.22868	0.61323	-0.37749	-0.002345
788	Benign	-0.18906	-0.324	-0.13405	-0.51357	0.38828	-0.37749	-0.002345
789	Benign	-0.25774	0.15147	0.038615	0.17965	-0.16582	0.23311	-0.002345
790	Benign	-0.23467	0.078184	-0.054276	-0.43812	-0.15859	0.053694	-0.002345
791	Benign	-0.43724	-0.2362	-0.17185	-0.70961	0.44314	0.47293	-0.002345
792	Benign	-1.1155	0.14966	-0.40203	5.4597	-0.35713	-0.37749	-0.002345
793	Benign	-0.49321	0.15592	-0.11326	0.13836	-0.21933	0.10944	-0.002345
794	Benign	-0.52162	0.18207	-0.18796	0.57538	-0.34691	0.12015	-0.002345
795	GS<7	-0.0071893	-0.0023166	0.15507	-0.11682	-0.057318	-0.0003944	-0.012425
796	GS<7	0.038799	-0.30414	0.23554	0.20016	-0.28983	0.29303	0.12987
797	GS<7	0.048213	-0.087955	0.23863	-0.0132	-0.12026	0.42219	0.12964
798	GS<7	-0.023733	0.10164	0.069658	-0.10804	-0.19845	0.30422	0.1503
799	GS<7	0.04193	0.20435	0.11404	0.55625	0.092953	-0.66335	0.17851
800	GS<7	-0.009299	-0.018592	-0.044941	0.30571	-0.002165	-0.33521	0.064497
801	GS<7	0.22334	-0.18455	-0.070845	0.3307	0.61461	-0.27525	0.089885
802	GS<7	0.44177	0.83529	0.17942	-0.12521	-1.0267	-0.40933	0.11076
803	GS<7	0.18786	-0.072316	0.072152	-0.59521	-0.033852	0.079419	0.06512
804	GS<7	0.17928	0.099039	-0.0011524	0.0085118	-0.48891	-0.28809	0.075061
805	GS<7	-0.021734	0.34144	-0.064623	-0.082563	0.88245	0.26405	-0.0074555
806	GS<7	0.039858	0.15757	0.063545	-0.021968	0.09136	-0.13544	-0.044358
807	GS<7	-0.23481	-0.083042	-0.076431	-0.15152	0.32265	-0.24999	-0.072037
808	GS<7	0.025514	-0.49374	0.36247	0.07852	0.19101	0.054491	-0.0020358
809	GS<7	0.003562	0.15272	0.092208	-0.074326	0.36736	-0.00087362	-0.052159
810	GS<7	-0.029362	0.1509	0.17471	-0.13566	0.0024785	0.11212	-0.077252
811	GS<7	0.10922	-0.14617	0.15925	-0.2678	-0.48318	0.015864	0.028126
812	GS<7	0.072142	0.35945	0.36635	-0.60679	-0.21371	0.02266	0.05133
813	GS<7	-0.071156	-0.54146	0.038149	0.37084	0.0034767	0.90839	-0.037597
814	GS<7	0.05543	0.9471	-0.026671	-0.16118	0.040343	-0.25242	0.018072
815	GS<7	-0.053945	-0.21672	0.074277	-0.6112	-0.0043331	0.32677	0.074616
816	GS<7	-0.074414	0.027034	0.027945	-0.21248	-0.45623	0.16897	0.11444
817	GS<7	-0.0025954	0.63242	0.0677	-0.086463	-0.060563	0.058455	0.050503
818	GS<7	0.20681	-0.31647	0.26663	-0.25416	0.0021471	-0.09966	0.19702
819	GS<7	0.14081	0.067209	0.1703	0.25945	0.47601	0.093702	0.15937
820	GS<7	1.3366	-0.019644	-0.34767	-0.082704	-0.56045	-0.10354	6.49e-06
821	GS<7	-0.17784	0.53555	-0.0079203	0.12421	0.30341	0.18239	0.10363
822	GS<7	-0.94826	-0.19959	-0.06159	0.23748	-0.31859	-0.086804	-0.02471
823	GS<7	0.10629	-0.012973	0.7051	0.025116	-0.6706	-0.017961	0.073528
824	GS<7	-0.1265	1.0102	-0.025336	-0.28692	0.96382	6.49e-06	-0.089736
825	GS<7	-0.34813	0.88313	-0.44141	-0.3683	0.43472	-0.047303	-0.12118
826	GS<7	0.24226	1.1185	-0.068782	-0.17007	0.90395	-0.14923	-0.16882
827	GS<7	0.40605	-0.34444	-0.081644	0.031196	-0.36338	0.052558	0.044201
828	GS<7	-0.10574	0.020926	0.11525	0.15903	0.30084	0.023764	0.037336
829	GS<7	0.022709	-0.19691	-0.06378	-0.01464	0.9745	0.016667	-0.0025674
830	GS<7	0.023537	-0.39235	-0.044609	6.49e-06	-0.084235	-0.049878	0.014058
831	GS<7	0.27473	-0.15367	-0.020761	0.0049304	-0.46481	0.14884	0.022419
832	GS<7	0.60623	0.25993	-0.76455	0.62992	-0.2182	0.21767	1.3e-07
833	GS<7	-0.84436	-1.1693	-0.20586	0.56668	-0.036808	0.2955	0.53284
834	GS<7	-0.54573	-0.81682	-0.27231	0.040212	-0.044718	0.64935	0.050523
835	GS<7	-0.35631	-0.33453	-0.075117	0.22727	-0.17566	0.11587	0.32003
836	GS<7	-0.99047	-0.32822	-0.28087	-0.015317	-0.10137	-0.099665	0.58765
837	GS<7	-0.13531	-0.10493	0.2909	0.29962	-0.2007	-0.36444	0.14212
838	GS<7	0.18565	0.1803	0.49715	-0.010478	-0.10204	0.23984	0.02066
839	GS<7	1.0605	0.48214	-0.23708	-0.064151	-0.08013	0.57944	0.027795
840	GS<7	-0.28691	-1.2352	-0.29155	-0.10557	0.013564	-0.043196	0.48726
841	GS<7	0.10355	-0.49079	-0.13564	-0.071119	0.01256	-0.40385	-0.38713
842	GS<7	-0.28513	-0.064101	0.20781	0.078496	-0.18321	-0.43156	0.11229
843	GS<7	0.70652	0.12116	-0.64523	-0.060429	0.022381	1.3e-07	-0.27334
844	GS<7	0.53516	-0.058792	1.3232	-0.37466	-0.31914	-0.38253	-0.015238
845	GS<7	0.39284	0.83146	0.95813	0.80051	0.0087385	-0.015625	0.19114
846	GS<7	1.0248	0.77187	0.77008	0.028848	-0.055816	-0.18738	-0.12971
847	GS<7	0.039218	0.58692	0.29623	-0.25893	0.023195	-0.19206	-0.40287
848	GS<7	0.21116	0.46253	0.15475	-0.31618	0.28126	-0.17522	-0.48596
849	GS<7	-0.85163	-0.50681	-0.22145	1.3e-07	-0.062663	-0.04807	-0.052086
850	GS<7	0.64226	-0.064627	0.16793	0.0068855	0.1396	0.75414	0.17635
851	GS<7	-0.70218	-0.72488	-0.078393	1.9863	0.10467	0.13655	-0.04534
852	GS<7	-0.37152	-0.17821	0.10036	0.083212	0.0055004	0.72382	0.019057
853	GS<7	-0.056776	-0.077043	0.45097	0.24567	0.024536	0.049516	-0.05748
854	GS<7	0.23724	0.3961	-0.20448	-0.016732	0.071603	0.2427	0.049228
855	GS<7	-0.033636	0.77286	0.013534	1.3423	0.065667	-0.075975	-0.42249
856	GS<7	0.051755	0.33162	0.536	-1.7159	-0.58395	0.83676	0.29023
857	GS<7	0.0057425	-1.87e-07	0.20467	2.0388	-0.35068	-0.12203	-0.032381
858	GS<7	0.27746	-0.022529	-0.10399	-0.15111	0.025106	-1.5115	-0.22352
859	GS<7	-0.89584	-0.46512	1.3897	2.1981	-0.0062986	0.62181	0.67768
860	GS<7	0.24897	-0.14713	0.19999	2.3912	-0.36004	-0.013254	0.96813
861	GS<7	-0.33548	0.062981	-0.13043	1.4517	0.17429	-0.031156	0.26998
862	GS<7	0.45307	0.87824	-0.56259	-1.4369	-0.15183	-1.4166	-0.32313
863	GS<7	0.24347	0.14258	-0.10456	-0.49403	-0.084513	-1.5044	0.021631
864	GS<7	-0.83173	-0.32999	-0.019916	1.7302	-0.094883	0.075085	0.49079
865	GS<7	0.27946	0.30311	-0.6593	-0.069414	-0.1521	-0.37115	-0.0067679
866	GS<7	0.84901	0.062437	-0.67867	-0.057773	1.1261	-0.25798	-0.029726
867	GS<7	0.49885	0.24287	-1.7688	-0.057865	1.2634	-0.15945	-0.029808
868	GS<7	0.7059	-0.072291	-1.7868	-0.057972	1.2466	-0.54527	-0.029868
869	GS<7	0.36193	-0.058702	-1.3124	-0.090149	2.0049	0.068275	-0.11477
870	GS<7	-0.032406	-0.43849	-1.5648	-0.057834	0.89206	0.041196	-0.029615
871	GS<7	0.50313	-0.16944	-1.5658	-0.058177	0.97706	0.32266	-0.030217
872	GS<7	-0.13021	0.28131	0.10842	0.02248	-0.09998	-0.043376	0.048257
873	GS<7	-0.19892	0.36867	-0.13291	0.02248	-0.10837	-0.36972	0.048257
874	GS<7	-0.34314	-0.44112	-0.015326	0.02248	0.25532	0.40553	0.048257
875	GS<7	-0.6456	-0.99327	0.090015	0.02248	-0.0071455	0.26381	0.048257
876	GS<7	-0.041159	-0.39191	0.28697	0.02248	-0.42827	0.0085913	0.048257
877	GS<7	-0.11307	-0.046499	0.27297	0.02248	-0.38247	0.064798	0.048257
878	GS<7	-0.061689	-0.0063367	0.22208	0.02248	-0.6744	0.080277	0.048257
879	GS<7	0.10077	-0.042452	0.11219	0.02248	-0.33774	0.18611	0.048257
880	GS<7	-0.093988	-0.027041	0.14038	0.02248	-0.53097	0.17454	0.048257
881	GS<7	-0.078924	-0.042681	-0.11859	0.02248	-0.22853	0.062971	0.048257
882	GS<7	0.051209	-0.079494	0.223	0.02248	-0.55622	0.16529	0.048257
883	GS<7	-0.061689	-0.0063367	0.22208	0.02248	-0.67429	0.080277	0.048257
884	GS<7	0.015084	-0.04013	0.23673	0.02248	-0.29585	-0.14147	0.048257
885	GS<7	0.056383	-0.15202	2.24e-07	0.02248	-0.13537	0.077329	0.048257
886	GS<7	0.086076	2.24e-07	0.21538	0.02248	-0.19777	0.57353	0.048257
887	GS<7	0.005577	-0.17816	0.24306	0.02248	-0.088557	-0.047148	0.048257
888	GS<7	2.24e-07	-0.043701	0.21741	0.02248	-0.0035033	-0.028142	0.048257
889	GS<7	-2.935	-0.029901	0.12317	0.11361	2.6722	0.3245	0.32447
890	GS<7	-0.89514	0.2637	-0.27405	-0.44085	-0.07495	-0.041669	-0.061936
891	GS<7	0.82102	0.50347	0.0057774	-0.33342	-0.27853	-0.11936	-0.077697
892	GS<7	1.4374	1.5651	0.090899	-0.064983	-0.045688	-0.65731	-0.086575
893	GS<7	0.38746	0.60504	-0.1045	-0.6374	-0.24344	-0.60683	-1.1629
894	GS<7	-0.70456	-0.76118	-0.1477	0.052084	0.049279	0.021625	-0.1235
895	GS<7	0.0016522	-0.053505	-0.075887	-0.20444	0.03112	0.11143	-0.1666
896	GS<7	0.29174	0.08621	-0.16415	-0.38917	0.11129	0.025543	-0.54927
897	GS<7	0.32312	0.44711	0.094217	-0.34234	-0.21834	-1.0236	-0.78452
898	GS<7	0.82289	-0.071447	-0.010841	-0.33641	-0.092121	0.36376	-1.0575
899	GS<7	-0.2444	-0.40446	-0.22955	-0.0038507	0.0093421	-0.13346	0.12774
900	GS<7	0.027357	-0.63972	0.053203	-0.012163	0.11613	0.29367	0.1399
901	GS<7	1.7283	1.0946	0.10454	-0.21189	-0.63637	-0.69194	-0.091395
902	GS<7	0.56148	0.0070481	-0.23945	-0.0050675	-0.41918	-0.24588	-0.73932
903	GS<7	0.6915	0.019475	-0.15782	-0.22864	-0.16064	-0.11162	-0.64809
904	GS<7	-0.049088	-1.4875	-0.2816	0.0070993	-2.02e-07	0.4532	-0.13384
905	GS<7	0.77137	0.82639	-0.14278	0.87087	-0.029281	0.38515	0.081539
906	GS<7	-0.44662	-0.043302	-0.094067	-0.19128	0.18565	0.2466	-0.33362
907	GS<7	0.52497	0.1105	-0.28012	-0.16458	0.06289	-0.13929	-0.28271
908	GS<7	0.64964	0.018948	-0.20489	-0.17317	-0.10729	-0.029029	-0.48651
909	GS<7	0.14011	-0.078863	-0.047407	-2.02e-07	-0.060827	0.176	-0.033924
910	GS<7	0.80688	0.24343	-0.19949	-0.13968	-0.068099	-0.78663	-0.43275
911	GS<7	-1.1893	-0.31591	0.14813	-0.42445	-0.27608	-0.45793	-0.61045
912	GS<7	0.8195	0.4638	0.13404	-0.50063	-0.029943	-0.1456	-0.42437
913	GS<7	0.63588	1.3035	0.24003	0.41267	-0.26168	-0.35603	-0.067304
914	GS<7	0.38624	-0.036082	0.29296	0.99784	0.12689	-0.084563	0.81648
915	GS<7	0.18177	0.26572	0.074592	-0.44602	0.3205	-0.26214	-0.23375
916	GS<7	-0.15156	-0.15115	0.065376	-0.11921	-0.0075733	-0.012198	0.38546
917	GS<7	0.87532	0.84395	0.13158	-0.068208	0.085523	-0.006474	0.34318
918	GS<7	-0.05146	-0.014998	0.17999	-0.004888	-0.16995	-0.19032	0.071201
919	GS<7	0.51579	0.054417	-0.18229	-0.25119	-0.18548	-0.19801	-0.28478
920	GS<7	-0.19906	-0.28552	0.065376	4.5845	0.048102	0.027357	-0.056964
921	GS<7	-0.62596	-0.36156	0.034295	0.37757	-0.041703	0.083991	0.25632
922	GS<7	0.93958	0.68121	0.00072584	0.063975	-0.081459	-0.61268	0.02399
923	GS<7	0.10026	0.019085	-0.013397	0.16215	0.11344	0.37977	-0.0994
924	GS<7	1.8065	2.0887	0.086443	-0.83282	-0.080352	-0.67373	-0.45476
925	GS<7	-0.61292	0.044824	0.13158	0.20875	-0.072118	0.60937	0.3686
926	GS<7	0.51413	0.15225	-0.01604	-0.2101	-0.20787	-0.027508	-0.071742
927	GS<7	0.54827	1.3851	0.049279	-0.96733	-0.29616	-0.72434	-0.13029
928	GS<7	-0.23678	-0.064212	-0.038702	0.49377	0.22934	0.065589	0.72019
929	GS<7	-0.38648	0.015421	0.011471	-0.45545	-0.21398	-0.33468	-0.24006
930	GS<7	-0.67127	-0.48208	0.0010622	0.21173	0.024099	0.37189	0.71498
931	GS<7	0.58734	0.23041	-0.0031238	-0.080469	-0.21199	0.057396	-0.070546
932	GS<7	0.43908	-0.017409	0.27628	-0.70654	-0.43167	-0.20334	-0.46325
933	GS<7	0.15282	0.05839	-0.12184	0.02248	0.0019192	0.37146	0.048257
934	GS<7	0.52145	-0.48923	0.057241	0.23993	0.19926	-0.091058	0.088337
935	GS<7	0.55977	0.51134	-0.089977	-0.063416	0.0024495	-0.31748	-0.17663
936	GS<7	-0.51261	-0.71855	-0.10148	0.57905	0.29796	0.49203	0.62246
937	GS<7	0.10076	-0.41886	-2.02e-07	0.31802	-0.073357	0.30675	0.22091
938	GS<7	0.094684	-0.10297	-0.061085	0.055587	-0.032006	-2.02e-07	0.37301
939	GS<7	0.82755	0.80601	0.0036493	-0.090686	-0.064385	-0.039067	-0.10692
940	GS<7	0.024651	0.31312	0.18552	0.27969	-0.040769	0.47659	0.3759
941	GS<7	0.1035	-0.052218	0.070431	0.23021	0.029518	0.17912	0.14754
942	GS<7	-1.3876	-0.52306	0.024651	0.26572	0.060136	0.23667	0.16908
943	GS<7	0.14525	-0.44112	-0.011753	-0.016783	-0.033261	-0.13654	0.070831
944	GS<7	0.29764	-0.032893	-0.028524	-0.050166	-0.14941	-0.20259	0.30507
945	GS<7	0.80349	0.113	0.096544	0.1775	-0.004496	-0.10548	-0.12499
946	GS<7	-0.15099	-0.65701	0.025543	0.14197	0.10406	0.42382	0.1563
947	GS<7	-0.22624	-0.31236	-0.1928	-0.048176	0.045586	-0.13381	-0.12965
948	GS<7	0.016033	-0.047829	-2.02e-07	-0.092887	0.04569	-0.04493	-0.16131
949	GS<7	0.33475	1.2453	-0.2008	-0.46624	0.62767	0.0036493	-0.51184
950	GS<7	0.37353	2.1312	-0.17173	-0.15252	0.59083	-0.04334	-0.38626
951	GS<7	-0.11354	0.046962	-0.11971	0.17681	0.27733	0.75869	0.12853
952	GS<7	-0.029579	0.14084	-0.14649	-0.46325	0.033928	-0.1964	-0.5833
953	GS<7	-0.21205	0.23107	-0.25225	-0.15229	0.16555	0.24529	0.034822
954	GS<7	0.025879	0.59956	-0.057131	-0.77233	0.13223	-0.74059	-0.69602
955	GS<7	-1.3636	-1.1945	0.064246	0.66253	1.0326	1.1976	0.22815
956	GS<7	-0.445	-0.055277	-0.1955	0.60681	0.0013192	1.036	1.3356
957	GS<7	0.06473	-0.11464	0.013989	0.16747	0.19601	0.576	0.19995
958	GS<7	-0.97606	-0.17286	-0.17173	-0.09945	0.1713	0.069572	-0.10806
959	GS<7	0.86578	0.64583	0.072538	-0.082402	-0.18033	-0.23141	0.027205
960	GS<7	-0.90323	-0.28108	0.026489	0.81438	0.044379	0.73264	0.32279
961	GS<7	-1.5179	-0.68139	0.036273	0.80284	-0.0033445	0.83768	0.77847
962	GS<7	-0.39902	-1.3996	-0.21588	0.041996	0.6888	1.1307	0.18407
963	GS<7	-0.15047	-0.30403	-0.21181	-0.29729	0.48327	-0.32993	-0.14044
964	GS<7	-0.42188	-2.02e-07	-0.1343	-0.13139	0.11875	0.6299	-0.21248
965	GS<7	0.0027524	-0.78431	-0.10148	-0.25751	0.11058	0.2354	-0.11839
966	GS<7	-1.7706	-0.65049	-0.056197	0.24805	-0.15197	0.99427	0.70221
967	GS<7	0.22219	0.32898	0.10104	0.10754	-0.0032462	-0.38674	0.21331
968	GS<7	0.41604	-0.4198	-0.56249	0.12256	-0.80962	-0.015623	0.15341
969	GS<7	1.317	1.1096	1.4709	-0.17502	-0.19909	-0.015623	0.14216
970	GS<7	-0.43675	0.45499	0.11803	0.23724	0.35877	-0.015623	-0.015623
971	GS<7	-0.45567	0.15903	-0.95894	0.098664	0.52892	-0.015623	-0.015623
972	GS<7	-0.60446	-0.015623	-0.79867	0.2064	0.37981	0.078273	-0.015623
973	GS<7	0.94395	-0.47897	-0.64804	-0.17502	-0.38654	-0.015623	-0.015623
974	GS<7	-0.127	0.24777	0.43434	-0.13025	0.091423	-0.015623	-0.015623
975	GS<7	-0.65998	0.41108	-0.32331	-0.17168	-0.28954	-0.015623	-0.015623
976	GS<7	0.23001	-0.015623	0.42342	-0.17502	-0.44481	-0.015623	-0.015623
977	GS<7	-0.32256	0.27553	-0.54797	-0.17502	0.30248	-0.015623	-0.015623
978	GS<7	-0.76352	0.81294	-0.57168	-0.13025	0.27841	-0.015623	-0.015623
979	GS<7	0.158	0.49839	0.30725	-0.13025	0.15141	-0.015623	-0.015623
980	GS<7	0.69483	0.73682	2.3649	-0.1366	0.28847	-0.015623	-0.015623
981	GS<7	-1.0716	-0.46708	-1.471	0.56733	0.14578	-0.015623	0.098728
982	GS<7	-0.96304	0.18331	-0.82968	0.13641	0.37534	-0.015623	0.51915
983	GS<7	-0.34561	0.70902	-0.27831	-0.17502	0.32492	-0.015623	-0.015623
984	GS<7	-0.77165	-0.33042	-0.32793	-0.015623	-0.65032	-0.015623	-0.015623
985	GS<7	-0.2571	0.3277	0.16023	-0.13025	-0.83387	-0.015623	-0.015623
986	GS<7	-0.58125	-1.8813	-0.49294	0.15343	-1.1003	-0.015623	0.23728
987	GS<7	0.40278	-0.28293	-0.537	0.076356	0.043544	-0.059921	-0.11514
988	GS<7	-0.69199	-0.56161	-0.02195	0.25331	-0.46718	0.67982	-0.092403
989	GS<7	0.51412	0.034758	-0.27878	0.086706	0.15393	0.30105	-0.2108
990	GS<7	-0.11242	-0.36638	0.029492	-0.019349	-0.1103	-0.0085685	0.10249
991	GS<7	-0.40807	0.18009	0.18277	0.25772	-0.17581	0.043108	1.1196
992	GS<7	0.4054	-0.053635	-1.45e-18	0.17634	0.027032	0.27167	0.38649
993	GS<7	-0.11671	0.47807	-0.31969	0.10166	0.031695	0.70585	-1.45e-18
994	GS<7	-0.41016	-1.0669	-0.1799	-0.16527	0.040844	0.04857	0.18795
995	GS<7	0.4143	0.12597	-0.11388	0.33798	-0.089844	0.20042	0.071587
996	GS<7	0.14226	0.0016824	0.12817	0.021141	0.23385	0.086471	-0.19181
997	GS<7	0.84565	0.24608	-0.3648	-0.41714	-0.033755	-0.09584	0.12412
998	GS<7	0.089404	0.5368	0.14557	-0.18109	-0.16644	-0.010065	0.095087
999	GS<7	0.027311	0.037625	0.87483	-0.2589	-0.044352	0.061868	-0.012841
1000	GS<7	0.088896	0.51534	0.86491	0.10018	-0.21819	0.00018089	0.12994
1001	GS<7	0.047939	-0.17612	0.37576	-0.068233	-0.069613	1.3203	0.12969
1002	GS<7	0.086238	0.34413	0.21173	-0.23122	-0.165	-0.049404	0.096274
1003	GS<7	-0.093984	-0.16518	-0.028628	-0.024836	0.81393	0.1433	0.053856
1004	GS<7	0.25689	-0.9362	-0.17193	0.36762	0.056272	0.3365	0.017586
1005	GS<7	-0.66498	1.5284	0.10362	0.035921	0.27723	-0.066862	-0.046904
1006	GS<7	0.11991	0.027858	1.1922	0.14902	0.16251	-0.089748	-0.0018679
1007	GS<7	-0.0636	-0.22032	0.045825	-0.14278	0.31375	0.058265	-0.051351
1008	GS<7	-0.062667	-0.68888	0.97768	-0.063009	1.08e-07	0.19248	-0.059762
1009	GS<7	0.093138	0.63699	-0.0048926	0.4625	-0.51352	-0.22091	0.028771
1010	GS<7	0.1884	0.54664	1.2848	-0.2772	-0.21748	0.052835	0.10988
1011	GS<7	-0.14913	-0.32886	-0.11559	0.072701	-0.017115	0.20794	-0.037169
1012	GS<7	0.04056	-0.14833	-0.042988	0.11701	0.036409	-0.25636	0.035276
1013	GS<7	-0.41102	-0.31011	-0.244	-0.12401	-0.0069905	0.013829	0.074971
1014	GS<7	-0.45404	0.36091	-0.060699	0.10131	-0.43859	-0.04889	0.1283
1015	GS<7	0.034069	-0.44155	0.071163	0.01401	-0.066746	-0.025795	0.066809
1016	GS<7	1.0413	0.58066	0.47948	0.55734	0.034593	-0.061132	0.30282
1017	GS<7	-0.042304	0.12226	0.3854	0.32183	0.088067	0.0068673	0.086307
1018	GS<7	-0.0077384	-0.082085	-0.21275	0.11641	-0.0083591	0.018411	0.065019
1019	GS<7	0.50885	-0.27245	-0.24041	0.14481	0.59271	-0.023777	0.096278
1020	GS<7	1.0586	0.77469	0.79783	-0.25269	-0.98168	-0.047594	0.11051
1021	GS<7	0.47906	-0.11579	0.049099	-0.85422	-0.014738	0.24334	0.044937
1022	GS<7	0.79215	0.041944	-0.034054	-0.10267	-0.50011	0.11293	0.090466
1023	GS<7	-0.18902	-0.041662	-1.1936	-0.15262	1.08e-07	-0.1119	0.20225
1024	GS<7	0.09635	-0.3273	0.092307	-1.4885	-0.040314	-0.13711	0.011192
1025	GS<7	-0.072063	0.51391	-0.021583	-0.99892	0.51072	-0.047034	-0.16735
1026	GS<7	-0.056451	-1.3737	-0.29674	0.27462	0.59872	1.5909	0.62482
1027	GS<7	-0.67163	0.71839	-0.10897	0.046168	0.32341	0.17777	-0.14414
1028	GS<7	0.96744	0.5241	0.60922	-0.93195	-0.79385	-0.061877	0.026993
1029	GS<7	0.073331	-0.091306	-0.3435	0.86066	0.40505	-0.041151	-0.026366
1030	GS<7	-0.22763	-0.058926	-0.18338	0.43821	0.15091	0.090465	0.046162
1031	GS<7	0.46351	0.14667	-0.037531	0.6723	0.054933	-0.039415	-0.26765
1032	GS<7	0.181	-0.24134	0.065168	-0.14519	-0.2575	-0.23614	-0.12904
1033	GS<7	0.2442	-0.48165	-0.51858	-0.72334	0.050619	-0.22844	0.11926
1034	GS<7	-0.37534	-1.9e-07	-0.1071	0.59497	-0.043431	0.034164	-0.22806
1035	GS<7	0.12983	0.010095	-0.14956	0.61693	0.052035	-0.090328	-0.14414
1036	GS<7	-0.094808	-0.41033	-0.022162	-0.44898	0.049709	-0.20925	-0.05457
1037	GS<7	0.019866	-0.26279	0.041164	-0.097938	-1.6256	-0.032146	0.27007
1038	GS<7	-0.023804	0.1191	-0.38937	-1.3874	-1.0148	-0.12616	-0.28586
1039	GS<7	0.11143	-0.07714	-0.303	-0.3618	-0.82772	-0.087989	0.43582
1040	GS<7	-0.05651	0.3369	0.01738	-0.73739	-0.9225	-0.70556	-0.16068
1041	GS<7	0.46924	0.43268	-0.63594	-0.026324	-0.42329	0.54298	-1.5436
1042	GS<7	0.29386	-0.53184	-0.014024	-0.20061	-0.76124	0.050961	0.55547
1043	GS<7	0.24146	-0.44598	0.26092	-0.02961	-0.36345	-0.059889	0.49445
1044	GS<7	-0.41692	-0.69503	0.35147	0.20616	-1.0675	-0.26545	0.76939
1045	GS<7	0.19823	0.50021	0.21604	0.33719	0.031977	1.0536	1.3249
1046	GS<7	0.15599	-0.10912	0.23498	0.23365	0.30975	0.37579	1.3339
1047	GS<7	-0.12987	-0.031472	-0.19178	-0.64009	-0.024405	-0.18032	-0.063753
1048	GS<7	-0.55393	-1.0014	-0.30285	-0.29294	0.4144	0.18417	0.29691
1049	GS<7	-0.5384	0.90662	1.053	-1.0503	0.47544	0.09353	-0.17641
1050	GS<7	0.1272	0.16692	-0.357	0.71123	0.15283	0.037558	-0.39864
1051	GS<7	1.2533	1.2481	0.28285	0.0011286	0.32046	0.059653	-0.56702
1052	GS<7	0.18508	-0.054653	-0.33214	2.4333	0.23463	0.15898	-2.4397
1053	GS<7	-0.26186	-0.10648	1.6966	-0.71378	0.080304	-0.21516	-0.51314
1054	GS<7	0.67208	0.7236	0.73603	-0.49625	0.25786	0.18885	-2.1807
1055	GS<7	0.41153	-0.38179	2.0067	0.025696	0.10362	0.3083	-0.032684
1056	GS<7	0.42946	-0.23502	3.1039	0.11471	-0.26798	-0.10332	-0.62138
1057	GS<7	0.00058327	0.067207	-0.20068	-0.84067	-0.083804	-0.44348	-0.63725
1058	GS<7	-0.052537	0.34199	0.00051664	-0.44721	0.25468	-0.11235	0.11609
1059	GS<7	-0.10717	-0.012297	-0.028847	-0.64361	-0.77798	-0.0075658	-0.75748
1060	GS<7	0.026213	-0.12596	0.13336	-0.10039	0.067534	0.049879	-0.20511
1061	GS<7	0.014482	0.60391	-0.44301	-0.039535	0.10867	0.091762	-0.29618
1062	GS<7	0.30193	0.026428	0.095326	-0.16906	-0.48575	-0.13039	0.16791
1063	GS<7	-0.057824	-0.16458	0.37867	-0.10168	0.14448	0.40358	-0.054346
1064	GS<7	-0.5056	-0.044932	-0.64927	-0.1118	-0.0040014	-0.19179	0.0014389
1065	GS<7	0.15499	-0.24305	-0.11433	0.86623	-0.55082	0.1276	0.98608
1066	GS<7	0.50344	-0.22075	0.866	0.065157	0.020346	-0.31777	0.18998
1067	GS<7	-0.19354	-0.064239	-0.53565	-0.35987	-0.56658	-0.24004	-0.5174
1068	GS<7	-0.053203	0.30526	-0.37534	-0.0050925	0.50962	0.058904	-0.00021766
1069	GS<7	0.093933	-0.028735	0.47058	-0.38362	-0.33104	0.012526	0.18178
1070	GS<7	0.11579	0.1983	0.16041	0.15499	0.40102	-0.17537	0.07521
1071	GS<7	-0.019701	0.27917	0.12151	-0.050331	0.024041	0.024219	-0.031427
1072	GS<7	-0.057136	-0.075718	-0.14155	-0.031858	-0.46648	-0.0257	0.024973
1073	GS<7	0.24224	-0.17174	-0.00115	-0.10625	0.028866	0.058935	-0.57935
1074	GS<7	-0.45498	0.16509	-0.026504	-0.18337	-0.028342	0.065633	0.34418
1075	GS<7	-0.052225	-0.20544	-0.87727	0.51898	-0.011715	-0.41605	0.23888
1076	GS<7	0.65023	0.057097	0.2405	0.47182	0.17781	0.13938	-0.086771
1077	GS<7	0.22878	-0.20372	2.5792	0.072087	0.24537	-0.10286	0.0038166
1078	GS<7	-0.061476	-1.1596	-0.15924	-0.058789	-0.21992	-0.14075	1.72e-06
1079	GS<7	0.6662	-0.27809	-0.072138	2.9719	0.30037	0.1311	0.069015
1080	GS<7	-0.2705	-0.78191	-0.1347	-0.05512	-0.31479	-0.018472	-0.013333
1081	GS<7	0.6034	1.6351	0.19431	-0.058126	0.28032	0.1408	-0.028488
1082	GS<7	-0.16325	0.2027	-0.042534	-0.039062	-0.48991	-0.073513	-0.035752
1083	GS<7	-0.10976	0.97274	-0.044375	0.82615	-0.09118	0.026515	-0.097303
1084	GS<7	-0.5217	0.9173	-0.14925	-0.13955	0.29036	0.24497	-0.028088
1085	GS<7	0.60263	0.80253	0.20594	-0.0032454	0.54085	0.10656	0.027714
1086	GS<7	0.24744	0.37733	-0.0067119	-0.082508	-0.18182	0.16759	0.008599
1087	GS<7	-0.62343	-0.28466	-0.10144	0.01596	-0.12279	-0.025796	0.048091
1088	GS<7	0.75803	0.53954	-0.07503	0.029725	0.19831	-0.084132	0.052825
1089	GS<7	-0.26274	-0.12118	-0.06934	-0.019752	-0.13918	-0.11432	0.058215
1090	GS<7	-0.11687	-0.83482	-0.14269	-0.13342	-0.62251	0.025566	-0.01393
1091	GS<7	-0.22575	1.1438	-0.17364	-0.046285	0.044619	0.11743	0.046169
1092	GS<7	0.058036	1.2668	-0.053094	-0.13186	0.24914	0.048867	-0.0079986
1093	GS<7	-0.13826	-0.32263	-0.12682	-0.081867	-0.037464	0.026976	-0.10561
1094	GS<7	0.18904	0.8792	-0.11414	0.28049	0.32876	0.013798	-0.10356
1095	GS<7	-0.096911	0.55621	0.0031402	-0.15276	-0.24539	0.13198	-0.05691
1096	GS<7	0.54683	0.70808	0.20843	-0.0040857	0.53526	0.10678	-0.0040857
1097	GS<7	0.19694	0.3049	0.0087015	-0.0040857	-0.21549	0.18118	-0.0040857
1098	GS<7	-0.81046	-0.437	-0.095337	0.10262	0.1061	-0.022847	-0.0040857
1099	GS<7	0.67219	0.37319	-0.15321	-0.10578	0.25086	-0.029387	-0.0040857
1100	GS<7	-0.36003	-0.23802	-0.11301	-0.0040857	-0.19281	-0.32938	-0.0040857
1101	GS<7	-0.22545	-1.4439	-0.16023	0.10215	-0.26305	-0.1419	-0.0040857
1102	GS<7	-0.2417	-1.0843	-0.41174	-0.10578	-0.76092	0.028865	-0.0040857
1103	GS<7	-0.29281	1.2844	-0.22178	-0.10578	0.1061	0.11545	-0.0040857
1104	GS<7	0.65653	-0.51989	-0.041836	3.2503	0.34036	0.068852	-0.0040857
1105	GS<7	-0.13811	1.1753	-0.077665	-0.10578	0.25051	0.12843	-0.0040857
1106	GS<7	-0.36804	-1.0811	-0.13903	0.089804	-0.36767	-0.090821	-0.0040857
1107	GS<7	-0.26314	-0.53046	-0.072223	0.088143	-0.11256	-0.0027873	-0.0040857
1108	GS<7	0.58062	1.5365	0.19492	-0.0040857	0.38282	0.14074	-0.0040857
1109	GS<7	0.14491	-0.0084391	-0.39355	-0.16349	-0.092609	-0.037456	0.73383
1110	GS<7	-0.24734	0.1169	-0.32402	-0.23459	-0.35577	0.016916	-0.0045055
1111	GS<7	0.31067	-0.49004	-0.71537	-0.025017	0.5896	-0.29388	0.18909
1112	GS<7	0.073088	-0.038508	-0.28998	-0.042533	-0.21105	-0.15303	-0.002345
1113	GS<7	0.46231	0.15499	0.84049	-1.9158	-0.069905	-0.37749	-0.002345
1114	GS<7	-0.20671	-0.68515	0.28747	0.065971	0.21406	0.14761	-0.002345
1115	GS<7	0.10506	0.065615	-0.71253	0.54886	-0.15156	-0.10952	-0.002345
1116	GS<7	0.17134	-0.20782	-1.0085	0.65364	-0.18584	-0.082886	-0.002345
1117	GS<7	0.5645	0.11743	0.30005	-0.36672	0.046678	-0.37749	-0.002345
1118	GS<7	-0.042082	-0.057978	-0.18689	0.44813	-0.29653	-0.11216	-0.002345
1119	GS<7	0.10988	-0.25801	-0.11902	-0.99138	0.44562	-0.37749	-0.002345
1120	GS<7	0.1175	-0.37027	-0.36311	-0.19759	0.14754	-0.37749	-0.002345
1121	GS<7	0.084165	-0.17976	-0.70271	-1.1937	-0.47884	-0.064652	-0.002345
1122	GS<7	0.4787	-0.16161	1.0768	-0.60971	0.23805	0.11804	-0.002345
1123	GS=7	-0.14875	-0.17537	0.16506	0.14147	-0.33979	0.78998	0.056874
1124	GS=7	-0.183	-0.048265	1.2018	0.15046	-0.17564	0.12277	-0.010957
1125	GS=7	0.051514	-0.33772	0.61593	-0.035825	-0.091915	0.89151	-0.12766
1126	GS=7	0.05891	-0.99755	0.4601	-0.15951	-0.62473	0.45833	-0.039343
1127	GS=7	-0.25748	-0.33906	0.61058	-0.33075	-0.23096	-0.20533	-0.073584
1128	GS=7	-0.10796	0.021823	0.81364	-0.36347	-0.83549	0.19237	-0.056454
1129	GS=7	-0.19201	-0.19529	-0.13667	0.30595	0.24241	-0.13167	-0.14184
1130	GS=7	0.27376	-0.35415	-0.12042	-0.077506	0.033292	-0.18625	-0.0048588
1131	GS=7	0.13701	0.23944	-0.043856	0.19215	0.10609	-0.8746	0.034238
1132	GS=7	-0.22683	-0.18314	-0.079797	-0.021436	0.010377	-0.11455	0.18259
1133	GS=7	0.30272	-0.64443	0.037343	0.015477	0.30527	-0.28446	-0.1194
1134	GS=7	0.070138	-1.1088	0.29362	0.41208	0.01966	-0.13174	0.053068
1135	GS=7	0.28091	-0.67913	-0.32072	0.065155	1.1125	-0.080774	-0.087343
1136	GS=7	-0.019797	0.031017	-0.13737	0.089951	0.40333	-0.85681	0.0094907
1137	GS=7	0.046018	0.75874	0.0041436	-0.11142	0.41726	-0.024669	-0.0768
1138	GS=7	-0.072544	0.81892	-0.1222	0.41181	0.30195	0.3634	-0.094781
1139	GS=7	0.16107	-0.15216	0.15808	0.23162	0.33558	-0.049811	0.095354
1140	GS=7	-0.13169	-0.15183	-0.10913	0.50116	-0.46713	0.10887	-0.051372
1141	GS=7	-0.38406	-0.54767	0.026928	2.1853	0.53626	0.47338	0.70941
1142	GS=7	-0.2726	-0.33952	0.11124	-0.060613	-0.89986	0.16082	-0.0026497
1143	GS=7	-0.28013	-0.41841	0.50606	-0.12291	0.63101	-0.55764	0.40927
1144	GS=7	-0.065972	0.031764	0.075819	0.13114	-0.035448	0.65843	-0.090044
1145	GS=7	0.34567	-0.50554	0.065342	0.023857	-0.45549	0.010963	0.035389
1146	GS=7	0.54293	0.12235	0.067534	0.20695	-0.4569	0.027527	0.036083
1147	GS=7	-0.12524	0.093074	0.18281	0.42794	-0.34477	0.4381	0.2013
1148	GS=7	6.49e-06	0.10543	0.1499	0.11411	0.019729	0.085025	0.15853
1149	GS=7	0.40654	-0.22233	0.26819	0.13367	-0.063839	0.018021	0.4771
1150	GS=7	0.12911	-0.018747	0.20905	-0.18745	-0.22178	0.023161	-0.07175
1151	GS=7	0.14357	0.064439	1.3161	0.064179	0.7021	0.37214	0.10176
1152	GS=7	0.51105	0.14502	0.76599	0.34973	-0.058253	0.16512	0.17575
1153	GS=7	-0.1074	-0.11319	-0.61017	0.21877	0.079942	-0.041652	0.078426
1154	GS=7	0.15673	0.26759	6.49e-06	-0.13412	6.49e-06	-0.0067297	-0.13778
1155	GS=7	-0.62502	0.28537	-0.30926	-0.15299	0.19449	-0.15935	-0.088021
1156	GS=7	-0.10623	-0.28829	-0.018197	0.064782	0.54741	-0.04187	0.082752
1157	GS=7	0.36336	-0.29683	0.37826	0.02737	0.29154	0.054544	0.039925
1158	GS=7	-0.91873	-0.097785	-0.0076799	0.40006	-0.085945	-0.05413	0.18482
1159	GS=7	0.74185	0.22928	0.9624	-0.031308	0.12318	0.11681	-0.040994
1160	GS=7	1.0584	1.3076	-0.030519	-0.17727	0.3337	-0.029808	-0.031062
1161	GS=7	-0.62563	0.69184	-0.1805	0.098529	-0.17035	0.23009	0.060135
1162	GS=7	-1.0802	-0.25674	-0.01736	0.26741	-0.19294	0.0060767	-0.21532
1163	GS=7	4.2217	3.3373	2.2868	-0.30677	1.2584	0.029267	-0.43115
1164	GS=7	0.53137	-0.32824	0.17248	-0.27349	0.025001	-0.33736	-0.56246
1165	GS=7	-1.4761	-1.2877	-0.41545	-0.25488	0.033292	0.50325	0.34979
1166	GS=7	0.38914	1.3e-07	-0.027925	0.14241	-0.077305	-0.83673	0.26665
1167	GS=7	-0.47906	-0.060086	0.86867	5.781	1.3e-07	-0.24347	-0.016804
1168	GS=7	0.92143	0.29194	1.7403	-0.10455	-0.063771	-0.82546	0.14165
1169	GS=7	-0.025972	-0.25083	0.11241	-0.049885	-0.19047	-0.1691	0.41984
1170	GS=7	1.3e-07	0.36454	-0.15766	0.40322	-0.17021	0.25566	-0.23984
1171	GS=7	-1.0944	0.25451	-0.014217	-0.19298	-0.58804	-0.16635	-0.3468
1172	GS=7	-0.0089941	0.192	1.3e-07	0.38398	0.10022	-0.047251	-0.30384
1173	GS=7	0.51701	-0.071866	-0.029198	1.4573	-0.25734	-0.016317	-0.074564
1174	GS=7	0.24603	-0.08504	0.34604	-1.2597	0.50196	0.24206	-0.11628
1175	GS=7	0.40989	-0.38159	0.070101	0.1616	-0.16052	0.11858	0.19198
1176	GS=7	0.059222	-0.3587	0.57558	-0.5458	0.2737	0.89598	-0.14597
1177	GS=7	-0.33058	-0.28285	1.0689	-1.87e-07	-0.12287	1.5123	0.17301
1178	GS=7	0.71416	0.031568	-1.1073	-0.85012	0.19045	-1.2272	-0.28551
1179	GS=7	0.083118	0.019333	-0.074808	0.71932	-0.2505	0.081406	0.41902
1180	GS=7	0.010595	0.30338	-0.1771	0.2484	-0.25434	0.39626	0.37366
1181	GS=7	-0.06102	-0.032531	0.075604	0.50689	-0.47791	-0.016317	-0.042061
1182	GS=7	0.12248	0.099869	-0.023295	0.55954	-0.64883	0.062648	0.09296
1183	GS=7	0.0043373	-0.20922	-0.35826	0.80493	-0.66559	0.13128	0.22962
1184	GS=7	0.52493	-0.072068	0.12413	-0.45738	-0.43251	0.59197	-0.23626
1185	GS=7	-0.16366	0.39862	0.08348	1.5916	-0.51664	0.85705	0.64957
1186	GS=7	0.75515	0.045288	-0.21719	-0.43896	0.23916	0.34146	-0.1272
1187	GS=7	0.85799	0.37366	-0.0034293	0.65936	-0.27252	1.0613	0.83796
1188	GS=7	-0.22897	-0.69935	0.3501	0.85246	0.47178	0.77701	0.42273
1189	GS=7	0.27861	0.86703	-0.0069739	-0.59099	0.062188	-0.071664	-0.019779
1190	GS=7	0.031464	-0.16288	0.26882	-1.7242	0.55614	-0.62454	-0.1209
1191	GS=7	-0.14662	0.17123	-0.071117	-0.69556	0.27142	0.53686	-0.2045
1192	GS=7	0.4444	0.39843	-0.27706	-0.032635	0.10469	0.67398	0.17083
1193	GS=7	-0.064219	-0.011313	0.017937	-0.82179	0.37023	0.142	-0.032319
1194	GS=7	0.65734	-0.46473	-0.074613	-1.0431	-0.38225	-0.23898	0.070945
1195	GS=7	-0.89946	-0.22229	0.10569	0.16283	0.0098096	1.0522	0.12225
1196	GS=7	-0.3012	-0.61971	-0.19265	0.1144	-1.87e-07	0.089797	0.19424
1197	GS=7	0.077231	0.099869	-0.37574	-0.80935	0.14666	-0.90229	-0.24349
1198	GS=7	-0.65058	-0.43529	0.33684	-0.71467	0.20347	-0.24933	0.061194
1199	GS=7	-0.19386	-0.4242	0.94486	-0.16721	0.12714	1.0352	-0.35141
1200	GS=7	1.1898	-0.071411	0.32895	-0.18767	-0.41206	0.40171	0.2787
1201	GS=7	0.40121	-0.39377	0.56448	0.10729	-0.21222	1.2359	-0.39228
1202	GS=7	0.35705	0.019609	-0.062649	-1.0554	-0.16764	-0.52424	-0.39629
1203	GS=7	-0.060119	-0.069649	-0.26996	-0.49127	-0.18948	0.19461	-0.3279
1204	GS=7	-0.2199	-0.48786	0.75815	0.44138	-0.039708	0.86374	0.04148
1205	GS=7	0.15906	0.54435	0.066385	-0.25147	-0.3829	-0.049386	-0.16017
1206	GS=7	-0.31271	-0.048895	0.0057774	0.40112	-0.025986	0.48142	0.043719
1207	GS=7	0.15748	0.113	-0.26235	-0.15736	0.043987	0.1586	-0.039216
1208	GS=7	-0.64474	-0.059479	-0.038702	-0.29616	-0.17597	-0.013109	-0.0078176
1209	GS=7	-0.26996	-0.066877	-0.030387	-0.15379	-0.069648	-0.16125	-0.52463
1210	GS=7	-0.031757	-0.84584	0.11043	0.23331	0.2099	1.3419	0.81554
1211	GS=7	0.28147	-0.005521	-0.13791	-0.26621	-0.052047	0.021695	0.026153
1212	GS=7	-0.035247	-0.67195	-0.0493	-0.090391	-0.079063	0.11374	-0.19191
1213	GS=7	0.47831	-0.38275	0.19679	0.067938	-0.062392	0.028857	0.046676
1214	GS=7	0.37996	-0.17636	0.0073793	-0.044412	0.029242	-0.034336	-0.1517
1215	GS=7	-0.013844	-0.55071	0.26411	0.095219	-0.023643	-0.3109	0.50866
1216	GS=7	-1.0744	-1.8487	0.221	0.54681	0.037096	0.65177	1.3402
1217	GS=7	1.1092	1.7487	0.29614	-0.29285	-0.056349	-0.54376	0.11274
1218	GS=7	0.36097	0.12721	0.048186	-0.20305	-0.31202	-0.4149	-0.16458
1219	GS=7	0.012905	0.051555	0.0031181	-0.0040206	0.001178	-0.26425	-0.6572
1220	GS=7	-1.2314	-0.52026	0.029377	-0.0023295	-0.032644	-0.074383	1.2548
1221	GS=7	0.32979	0.1929	-0.09618	-0.2334	0.08732	-0.040867	-0.26634
1222	GS=7	-2.02e-07	-0.38917	0.033391	0.30106	-0.082129	-0.0049628	0.065107
1223	GS=7	0.093291	0.93233	-0.042494	-0.60312	-0.33233	-0.64516	-0.22993
1224	GS=7	0.04647	-0.41481	-0.038702	-0.079281	-0.14434	-0.20609	-0.15665
1225	GS=7	0.4863	0.3439	0.28535	-0.17149	-0.25677	0.0080194	0.015344
1226	GS=7	-0.2723	-0.11627	0.099943	-0.028009	-0.014469	0.15536	-0.019512
1227	GS=7	0.0093098	0.7685	-0.063086	0.057768	-0.11396	-0.26675	0.021727
1228	GS=7	-0.55215	0.52367	0.04518	0.012905	-0.085345	-0.37717	0.33329
1229	GS=7	-0.91381	-0.53681	0.15336	0.41451	-0.060498	0.25235	0.040991
1230	GS=7	-0.24268	0.18424	-0.062063	-0.14535	-0.20096	0.16941	-0.12761
1231	GS=7	-0.0043315	-0.0665	0.077818	-0.18484	-0.21189	-0.18001	0.037011
1232	GS=7	0.06473	0.076355	-0.051267	0.38064	0.067686	0.09797	0.24666
1233	GS=7	-0.49998	-0.13629	-0.40518	0.063696	0.44989	0.37911	-0.041807
1234	GS=7	-0.25798	-0.74631	0.11783	0.21614	-0.090643	0.089036	0.21331
1235	GS=7	-0.072514	0.12645	-0.024866	0.28023	-0.14381	0.67294	0.3473
1236	GS=7	-0.29316	-0.73292	-0.035833	0.03609	0.24529	0.51737	0.068294
1237	GS=7	-0.090897	-0.91517	0.021068	0.052818	0.38533	0.5225	-0.10537
1238	GS=7	2.0564	5.2109	-0.0036755	-0.29701	0.035596	-0.025815	-0.65996
1239	GS=7	-0.37512	-0.12284	-0.18484	0.0032242	0.33991	0.14349	0.15968
1240	GS=7	0.073461	0.0008245	-0.080895	-0.071031	-0.067227	0.25038	0.13395
1241	GS=7	-0.89282	-0.93984	0.13021	0.29256	0.31094	0.75155	0.92048
1242	GS=7	-0.43082	-0.1513	0.26411	0.21529	-0.31362	-0.16064	0.62836
1243	GS=7	1.231	2.4502	0.13279	-0.11778	0.5469	0.063777	0.070831
1244	GS=7	0.29634	0.91844	0.13662	0.11992	-0.058476	0.4241	0.45762
1245	GS=7	-1.2718	-0.63911	0.20811	0.33475	0.32515	0.36277	0.66372
1246	GS=7	3.3586	0.15163	0.48151	0.40377	0.30408	0.25741	0.97774
1247	GS=7	-0.40366	-0.015623	-0.73741	0.081894	-0.85892	-0.015623	-0.015623
1248	GS=7	-0.4114	-0.74589	0.21078	0.32331	-0.15092	-0.015623	-0.015623
1249	GS=7	-0.98095	-0.015623	0.35658	0.10373	0.19469	-0.015623	0.094369
1250	GS=7	0.12794	-0.48534	0.36275	6.1553	-0.56382	-0.015623	-0.015623
1251	GS=7	0.16269	-0.28359	3.375	3.2563	0.45038	-0.015623	-0.015623
1252	GS=7	0.74329	-1.1597	-0.64154	-0.015623	0.50121	-0.015623	-0.015623
1253	GS=7	0.23574	-0.015623	-1.1505	-0.015623	0.56244	-0.015623	-0.015623
1254	GS=7	-0.77538	-0.55379	-0.36802	-0.13025	-0.15448	-0.015623	-0.015623
1255	GS=7	0.27135	-0.31524	1.0034	0.26961	-0.47432	-0.015623	0.29934
1256	GS=7	0.11053	-0.015623	-0.56312	-0.015623	-0.12528	-0.015623	-0.015623
1257	GS=7	0.16255	1.5606	0.87063	-0.14099	0.17422	-0.015623	-0.015623
1258	GS=7	-0.17623	-0.015623	0.86858	-0.12771	-0.42084	-0.015623	-0.015623
1259	GS=7	0.7661	0.54597	-1.0664	1.029	-0.16226	-0.015623	-0.015623
1260	GS=7	0.25953	0.83536	1.5681	-0.17193	0.073546	-0.015623	0.079946
1261	GS=7	0.07491	-1.3931	-0.56249	-0.17502	0.42999	-0.015623	-0.015623
1262	GS=7	-0.29168	-0.015623	-1.1505	-0.17502	-0.90393	-0.015623	-0.015623
1263	GS=7	0.52828	-1.0485	0.21736	4.1857	-1.9012	1.7237	0.37551
1264	GS=7	-0.43661	-0.35999	-0.43699	-0.17502	0.17718	-0.015623	0.83878
1265	GS=7	-0.50485	-0.57593	0.28897	0.27493	-0.98685	-0.015623	-0.015623
1266	GS=7	-0.52102	-0.015623	0.54552	-0.14099	-0.90807	-0.015623	-0.015623
1267	GS=7	1.5253	0.92524	0.85785	0.33781	0.89119	-0.015623	-0.015623
1268	GS=7	0.46998	-0.35912	0.38556	-0.015623	-0.49722	-0.015623	-0.015623
1269	GS=7	0.11669	0.10483	1.0878	0.15109	-0.029258	-0.00789	0.0082479
1270	GS=7	0.12221	-0.69044	-0.62172	-0.23556	0.55211	-0.33142	-0.0083375
1271	GS=7	-0.10986	-0.18374	-0.42259	0.74644	-0.59594	-0.25871	0.42594
1272	GS=7	1.2788	0.10599	0.1964	0.73432	0.22018	0.007812	-0.17098
1273	GS=7	-0.14209	-1.45e-18	-0.18534	-0.44041	-0.011921	-0.18231	-0.31231
1274	GS=7	1.0347	-0.13766	-0.22758	-0.42251	0.032983	-0.15656	-0.11196
1275	GS=7	-1.45e-18	0.22078	1.3324	-0.56213	-0.097278	0.23678	-0.14916
1276	GS=7	-0.19565	-0.10406	0.56816	-0.030032	-0.053106	-0.66472	0.68559
1277	GS=7	0.31309	-0.016172	-0.12995	-0.16943	-0.23205	-0.96429	0.29555
1278	GS=7	2.1867	1.11	0.87709	-0.31731	0.17538	-1.0574	-0.049706
1279	GS=7	1.579	1.7991	-0.85428	-0.94437	-0.39696	-0.93902	0.040554
1280	GS=7	0.39413	1.5125	-0.24452	1.1495	0.10066	-1.45e-18	-0.30895
1281	GS=7	-0.36097	-0.19146	0.54024	0.56144	0.32641	-0.17071	-0.0023701
1282	GS=7	0.88304	0.79458	0.019596	-0.60362	-0.2175	-0.048621	-0.21995
1283	GS=7	1.9722	0.55529	0.10093	1.1256	0.16678	0.18243	-0.24083
1284	GS=7	0.071215	-0.17435	-0.33451	-0.36756	-0.52725	0.15642	0.013246
1285	GS=7	0.045216	-0.21398	0.030831	0.093204	-0.00028154	0.015748	0.29014
1286	GS=7	-0.12819	-0.08503	0.14471	-0.089961	0.21806	-0.13132	-0.54337
1287	GS=7	1.7515	0.87064	-0.44476	-0.32768	-0.041574	0.27428	0.044955
1288	GS=7	0.55726	-0.35344	0.38016	0.24297	-0.48119	0.036207	0.14958
1289	GS=7	0.68774	0.95578	-0.10646	-0.56893	-0.81739	-0.20407	0.19722
1290	GS=7	0.60947	0.42977	-5.36e-05	0.60309	-1.5817	0.023824	-0.28865
1291	GS=7	1.1191	-0.69659	-0.00023634	-0.31474	-0.16122	0.13649	-0.039466
1292	GS=7	0.36961	0.10195	-0.29882	1.5086	0.023316	-0.054661	-0.10188
1293	GS=7	-0.0045253	0.047712	0.041021	-0.089961	-0.19845	0.5215	0.23044
1294	GS=7	0.85151	0.26591	0.82025	-0.095578	-0.099134	0.24278	0.2979
1295	GS=7	1.4226	0.29464	0.6438	-0.076033	-0.067926	-0.010788	0.1184
1296	GS=7	-0.058789	-0.8457	0.46004	1.6758	-0.043461	0.12914	0.33298
1297	GS=7	-0.14171	0.01361	0.080681	-0.13193	-0.32238	0.25535	-0.027099
1298	GS=7	0.13073	-0.69072	0.39919	0.045226	0.13709	0.27529	-0.011956
1299	GS=7	1.382	0.28243	-0.11957	1.8136	0.16275	-0.21083	0.080186
1300	GS=7	0.47538	0.43753	-0.20628	-1.0946	-0.0058719	0.00066687	-0.094079
1301	GS=7	0.19017	0.011833	0.32067	-0.014395	-0.30712	-0.10907	0.17401
1302	GS=7	0.51048	-0.097542	0.1195	0.73793	-0.10694	0.025737	-0.1831
1303	GS=7	-0.11915	-0.19318	0.49698	0.94026	0.053236	0.53792	-0.0030699
1304	GS=7	-0.51327	0.13361	0.097918	1.3355	-0.5178	-0.37184	-0.0016134
1305	GS=7	0.11572	0.8397	0.10737	0.024646	-0.11881	-0.11565	-0.12752
1306	GS=7	0.57276	0.40891	0.14974	0.79523	-0.043461	0.03525	0.29649
1307	GS=7	-0.081523	0.57796	0.02838	-0.18775	-0.14973	-0.042417	-0.37092
1308	GS=7	3.1377	0.71233	0.55875	0.65595	1.3244	-0.068979	-0.24206
1309	GS=7	0.8871	-0.9515	-0.13166	-0.79559	-1.2013	0.33005	0.31934
1310	GS=7	0.76519	-0.60986	-0.089717	-0.33514	0.22621	0.1264	-0.097105
1311	GS=7	0.21869	2.4047	0.030137	2.1607	-0.09156	0.16913	0.22764
1312	GS=7	-0.3216	-0.35631	-0.98005	0.165	0.1067	-0.31545	-0.071275
1313	GS=7	0.45124	0.43883	-0.2016	-0.27073	0.061631	-0.10689	0.03768
1314	GS=7	-0.12819	-0.28458	-0.10641	-0.8534	0.59876	-0.16999	0.10726
1315	GS=7	-0.3216	-0.56867	-0.41232	1.1462	0.28523	-0.085219	-0.11993
1316	GS=7	0.87184	0.10032	0.044575	-0.00072607	0.44404	-0.15197	-0.048827
1317	GS=7	0.20552	-0.94553	-0.23931	0.82724	0.82947	0.092084	-2.01e-05
1318	GS=7	0.15854	0.46146	-0.30741	0.73423	-0.30022	0.066753	0.083501
1319	GS=7	2.1235	1.6693	-0.23133	1.7123	0.04824	0.35032	-0.33048
1320	GS=7	-0.24268	0.06326	-0.019019	0.02417	-0.32324	1.0847	-0.12761
1321	GS=7	-0.2723	0.4117	2.2023	0.11327	-0.084677	-0.25648	-0.019512
1322	GS=7	0.058644	0.40966	0.808	-0.12629	-0.070225	-0.075378	-0.093904
1323	GS=7	0.059012	0.13545	1.3773	-0.26668	-0.57026	-0.10389	-0.012818
1324	GS=7	-0.24268	-0.064704	1.1461	-0.52731	-0.22357	-0.035594	-0.12761
1325	GS=7	-0.2723	0.32302	2.5688	-0.48848	-0.737	1.4808	-0.019512
1326	GS=7	-0.064217	-0.16153	0.38339	-0.3419	0.38771	-0.057648	-0.07673
1327	GS=7	-0.34229	0.46482	-0.45463	0.085707	0.23974	-0.25206	-0.09815
1328	GS=7	0.23504	-1.4413	0.38319	0.41138	0.21983	-0.13015	0.26904
1329	GS=7	-0.17129	-0.0028687	-0.010671	1.4513	-0.52399	0.31077	-0.051107
1330	GS=7	-0.086422	-2.0874	-0.30799	0.6415	0.58778	0.45446	0.70896
1331	GS=7	-0.75141	0.17122	-0.090379	0.42416	-0.91965	0.79961	-0.0026373
1332	GS=7	0.072136	-1.3674	2.0899	-0.19023	0.6278	0.0080795	0.40902
1333	GS=7	-0.54745	0.0054176	0.81052	0.25441	-0.030949	0.1264	-0.031468
1334	GS=7	-0.92689	-0.28938	0.034322	0.12284	0.25199	-0.021093	-0.14135
1335	GS=7	0.79622	-0.41347	-0.17502	-0.19396	0.047538	0.059288	-0.0051579
1336	GS=7	0.8974	0.16215	-0.20245	0.045658	0.11099	-0.12585	0.018134
1337	GS=7	0.24393	-0.29593	-0.0096242	-0.16435	-0.0014134	0.010303	0.16095
1338	GS=7	0.43333	-0.80701	-0.30336	-0.11707	0.29381	-0.0070269	-0.097246
1339	GS=7	0.17597	-1.174	1.7181	0.25813	0.035383	0.055925	0.052633
1340	GS=7	0.39303	-0.91281	-0.63947	-0.093307	1.045	0.022598	-0.061571
1341	GS=7	-0.23099	-0.016276	-0.2179	-0.029842	0.42659	0.26915	0.037542
1342	GS=7	-0.26763	-0.23151	0.040622	-1.3004	0.41214	-0.16922	-0.046602
1343	GS=7	0.69999	0.01722	-0.19623	-0.053719	-0.049088	-0.068718	-0.045024
1344	GS=7	0.28188	-0.641	-0.47421	-0.48864	0.38013	0.47147	0.12279
1345	GS=7	-0.34474	-0.30979	0.076719	-0.25367	0.29955	0.14641	1.9254
1346	GS=7	-0.049497	0.30766	-0.23739	0.27571	0.044547	-0.17591	0.016601
1347	GS=7	0.31724	0.19745	-0.10658	-1.115	0.58034	-0.14848	0.056929
1348	GS=7	-0.13482	0.57801	0.054345	-0.39469	0.39408	-0.024036	-0.077227
1349	GS=7	0.34378	-0.09234	-0.23611	-0.048778	-0.24458	-0.3359	-0.043326
1350	GS=7	-0.56466	1.3566	0.1119	-0.030578	-0.44634	-0.11632	0.016954
1351	GS=7	0.32804	-0.032455	-0.16173	0.46244	-0.11632	-0.29214	0.24529
1352	GS=7	0.023449	0.0065643	-0.080024	-0.12709	0.20323	1.5393	-0.11864
1353	GS=7	0.018588	0.35547	0.40518	-0.65889	0.35124	-0.43353	0.062584
1354	GS=7	0.034844	0.61849	-0.063489	-0.25349	-0.446	0.22574	0.17549
1355	GS=7	-0.085265	-0.10787	0.25043	-1.9e-07	-0.42075	0.41274	0.12474
1356	GS=7	-1.6669	0.69943	-0.078305	-0.55927	-0.13351	-0.045043	0.23292
1357	GS=7	-0.15959	0.071937	0.11666	0.30753	-0.54765	0.14207	0.14641
1358	GS=7	0.21079	-0.15911	0.35393	0.054818	-0.47686	0.52207	-0.037854
1359	GS=7	-0.63706	0.41665	-0.21652	0.48636	0.041303	0.98814	0.76991
1360	GS=7	0.52558	-0.64647	0.20876	0.21833	-0.014219	0.46491	0.008993
1361	GS=7	-0.18607	0.04039	-0.020089	0.71116	-1.2602	0.81696	0.020919
1362	GS=7	-1.8581	0.29908	-0.15123	1.2172	-1.3111	-0.029621	0.035403
1363	GS=7	0.25294	0.83787	0.08578	-0.62824	-0.29444	0.076609	0.0025237
1364	GS=7	-0.2242	0.39511	0.45528	-0.46126	-0.034152	-0.1043	-0.21082
1365	GS=7	-0.44309	0.11512	-0.046152	1.1845	0.95366	0.72092	0.34077
1366	GS=7	-0.28441	-0.68159	0.0054431	0.64577	0.095271	0.0028902	1.0976
1367	GS=7	0.34123	-1.1151	-0.0038192	-1.1339	-0.65525	1.4033	0.74522
1368	GS=7	0.52123	0.1041	-0.25145	0.9438	0.038325	0.72068	-0.0065079
1369	GS=7	0.61667	-0.14388	-0.10918	-0.21849	-0.24503	0.12506	0.13892
1370	GS=7	0.29625	-0.12966	-0.20472	-0.8705	-0.5802	0.16602	0.061987
1371	GS=7	-0.60024	-1.2866	1.6319	0.90849	-0.54387	0.82523	1.3473
1372	GS=7	0.45772	-0.36578	-0.26065	-0.38075	1.3183	0.58536	0.01357
1373	GS=7	0.76874	-1.2817	-0.15789	1.6366	-1.4164	1.5544	2.0214
1374	GS=7	-0.89401	-0.30414	-0.48442	1.5554	-0.031896	0.33917	-0.054586
1375	GS=7	-0.33106	0.55046	0.010426	0.46308	0.29569	-0.37177	0.026154
1376	GS=7	0.45418	0.51984	0.058346	0.18529	-0.31037	0.0027794	-0.094844
1377	GS=7	0.82638	0.96599	-0.10856	-0.99613	-1.445	-0.13636	-0.042289
1378	GS=7	1.4278	0.068377	0.11697	-0.87064	-0.035502	-0.097222	-0.23413
1379	GS=7	-1.2679	-1.4766	-0.19983	-0.14588	0.046815	1.1532	0.060327
1380	GS=7	0.3303	-0.3607	-0.20493	-1.0681	0.11123	-0.015597	-0.057426
1381	GS=7	0.044382	-0.019005	0.020062	0.36188	0.092278	0.03106	-0.16143
1382	GS=7	0.50165	-0.32248	-0.091498	0.80049	-1.0936	0.20425	0.021797
1383	GS=7	0.99828	-0.41199	0.15392	0.5006	0.20867	-0.075599	-0.20613
1384	GS=7	0.058644	-0.11866	-0.38167	0.52774	0.066074	-0.092287	-0.093904
1385	GS=7	-0.6043	0.19621	0.0085652	0.2506	0.33905	0.018928	-0.46677
1386	GS=7	-0.0057898	0.035688	-0.064442	-0.0012974	0.60334	-0.20047	-0.18632
1387	GS=7	1.096	0.1577	-0.064882	-0.12251	0.3439	-0.11834	-0.057714
1388	GS=7	0.5907	-0.13817	0.13691	0.51183	0.22208	-0.042672	0.0027
1389	GS=7	0.23349	-0.83598	-0.09044	0.33178	0.18524	0.060198	-0.0027375
1390	GS=7	0.22396	-0.11772	-0.098897	0.40136	0.39156	-0.10962	0.1275
1391	GS=7	0.23741	-0.84223	0.16203	0.22973	-0.83895	0.21035	-0.16886
1392	GS=7	0.46714	0.11162	-0.12212	0.4891	-0.35941	-0.24944	-0.3451
1393	GS=7	1.437	-0.028462	0.16486	-1.5715	-0.38022	-0.075132	-0.022379
1394	GS=7	-0.98835	-0.30939	-0.024926	-0.70437	-1.5102	3.4753	1.1084
1395	GS=7	1.1462	-0.41491	1.3189	0.46238	0.60667	0.14073	-0.037817
1396	GS=7	0.090583	0.23807	0.60343	-0.40433	1.2227	-0.39425	0.053258
1397	GS=7	1.5033	0.24152	1.3522	-0.10505	-0.44366	-0.046008	0.33027
1398	GS=7	0.69846	-1.1203	-0.16494	1.4327	-0.38055	0.057794	-0.14719
1399	GS=7	0.13722	-0.95493	0.02554	1.5148	0.023544	0.27583	-0.069865
1400	GS=7	0.62467	-0.58182	-0.035676	1.6156	-0.23484	0.040921	-0.20177
1401	GS=7	-1.6234	0.89385	1.5185	1.7919	-0.79681	-0.014101	-0.1568
1402	GS=7	0.016917	-0.11468	-0.0069091	-0.99537	-1.2111	-0.26313	-2.0209
1403	GS=7	0.10757	-0.37724	0.15029	0.34212	-0.9387	-0.07144	0.20101
1404	GS=7	-0.107	-0.1569	-0.049215	0.15237	-0.71554	0.31428	0.98453
1405	GS=7	0.34664	-0.048118	-0.024566	0.20288	-0.59537	0.16883	0.68129
1406	GS=7	-0.030108	0.77736	0.18842	0.70246	0.12456	1.3723	0.90368
1407	GS=7	-0.032008	0.012404	-0.45262	-0.41368	-0.069401	0.0071778	-0.19304
1408	GS=7	-0.34202	-0.55329	0.16985	0.13796	0.42403	0.14397	0.67194
1409	GS=7	-0.031498	0.12673	-0.053828	1.1078	0.34419	-0.035147	-1.032
1410	GS=7	-0.013017	0.12214	-0.081235	-0.59944	0.25997	-0.073158	-0.2428
1411	GS=7	-0.65679	0.28379	0.037373	-0.10078	0.25071	0.38722	-0.13141
1412	GS=7	-0.99863	0.33698	-0.73905	-0.88348	0.030339	-0.0071764	-0.017647
1413	GS=7	-0.060516	0.084796	-0.032421	0.49352	0.57273	0.20892	0.11191
1414	GS=7	-0.21931	0.65133	-0.16511	-0.3299	-0.29924	0.53599	-0.081119
1415	GS=7	-0.54652	-0.63207	-0.18887	0.87931	0.56293	0.65203	0.55774
1416	GS=7	0.005154	0.85641	0.20244	0.32542	-0.12506	-0.60496	0.052897
1417	GS=7	-0.048344	-0.22774	-0.00051511	0.71035	0.18529	0.15412	0.40254
1418	GS=7	-0.12534	0.95918	0.48781	-0.20091	-0.033018	-0.01549	0.37842
1419	GS=7	-0.096003	0.18869	0.3619	0.49059	-0.42818	0.32671	0.17575
1420	GS=7	-0.037622	0.66915	-0.038262	0.51431	-0.48665	0.28073	0.8426
1421	GS=7	-0.09687	-0.0016357	0.0044522	0.63399	-0.25009	-0.0069174	0.87368
1422	GS=7	-0.093977	0.10627	0.74125	1.0408	-0.28733	0.76558	0.43104
1423	GS=7	0.0052052	0.055984	-0.023792	-0.029945	0.0023815	-0.00057737	0.11943
1424	GS=7	-0.080485	0.31303	0.0076492	-0.0019233	-0.037325	0.31793	-0.044513
1425	GS=7	0.1382	-0.071343	0.27778	0.082581	-0.35384	0.00058423	-0.091346
1426	GS=7	0.26609	-0.51531	0.17969	0.37572	0.1815	0.14325	0.32974
1427	GS=7	-0.24728	0.23713	-0.17325	-0.3315	0.44429	-0.037185	-0.35345
1428	GS=7	0.48976	-0.13322	-0.21904	-0.056964	0.051962	0.19988	-0.096333
1429	GS=7	-0.014111	-0.41447	0.17221	-0.0011716	0.52838	0.072971	-0.69633
1430	GS=7	0.12801	-0.073092	-0.019271	0.23495	0.58331	-0.13706	0.43332
1431	GS=7	0.31273	-0.029902	-0.29244	0.072954	0.37733	0.25594	0.22363
1432	GS=7	0.29168	0.30144	0.39385	0.94435	0.024809	-0.15239	1.1334
1433	GS=7	-0.057458	-0.045206	-0.049178	0.43782	0.00026675	0.054217	0.32912
1434	GS=7	-0.15432	-0.07033	-0.037952	-0.042885	-0.0083375	0.124	-0.15492
1435	GS=7	0.22339	-0.10234	0.079234	0.048624	0.060886	-0.16819	-0.084356
1436	GS=7	0.00028452	-0.01642	0.085258	0.34677	0.17689	-0.25446	0.080864
1437	GS=7	-0.054389	-0.0092297	0.39819	0.3523	0.13177	0.15251	-0.70469
1438	GS=7	-0.16043	0.2618	-0.037636	-0.056335	-0.78073	-0.17358	-0.074521
1439	GS=7	-0.021393	-1.1527	0.096136	0.34099	0.16941	0.11398	0.097908
1440	GS=7	-0.040268	-0.51673	-0.16403	-0.0080846	-0.47264	0.39698	-0.13825
1441	GS=7	0.38668	-0.14305	0.56604	0.043568	-0.033805	-0.037006	0.060886
1442	GS=7	-0.24509	0.061945	-0.5754	-0.060486	0.32333	0.082769	0.068231
1443	GS=7	0.99128	-0.21858	-0.16536	1.5251	0.87356	0.013865	-0.82644
1444	GS=7	-0.40465	-0.37378	-0.49089	0.73364	-0.026086	-0.077273	-0.45097
1445	GS=7	0.88386	0.81942	0.63075	0.35855	0.38455	0.0014909	0.098602
1446	GS=7	1.0236	1.891	0.046841	0.50787	0.04992	0.06422	0.059676
1447	GS=7	0.32214	0.3116	0.05853	0.88323	-0.62258	-0.058703	-0.035247
1448	GS=7	0.47679	0.7071	0.28535	-0.13312	-0.0057995	0.0080194	-0.010095
1449	GS=7	-0.21214	-0.5887	-0.0055227	-0.13819	-0.46917	-0.0111	-0.066599
1450	GS=7	0.31313	0.36065	0.2807	-0.14879	-0.26516	0.021881	-0.061742
1451	GS=7	0.42036	0.10727	-0.023168	-0.073548	0.45264	0.060091	-0.0036604
1452	GS=7	1.7609	1.5627	-0.18748	-0.022389	-0.76074	0.032871	0.077207
1453	GS=7	0.61175	-0.4278	-0.46581	0.068367	-0.18015	0.29913	0.087522
1454	GS=7	0.12755	-0.22307	0.022449	0.0032124	0.37332	0.11685	0.067547
1455	GS=7	1.1931	1.3944	-0.024828	0.11077	-0.11783	0.14122	0.05196
1456	GS=7	0.11348	0.48033	-0.18355	0.021211	0.26888	0.045526	0.053181
1457	GS=7	0.21352	0.20693	0.031266	-0.14277	-0.21229	-0.090411	-0.035161
1458	GS=7	-0.24702	-0.72121	-0.012865	-0.14633	0.37516	-0.040558	-0.04114
1459	GS=7	0.082146	-0.7588	0.17445	0.20854	-0.28879	-0.048032	0.10054
1460	GS=7	-0.32597	1.72e-06	-0.22171	-0.10128	0.08364	0.028643	-0.0072919
1461	GS=7	1.1514	-0.40561	0.097378	-0.068281	0.43627	0.18208	-0.043204
1462	GS=7	0.3463	0.72259	0.1261	-0.1035	-0.23303	0.13629	0.0088901
1463	GS=7	0.18766	0.36135	-0.17471	0.065037	0.57595	0.1405	0.013541
1464	GS=7	0.47972	0.16123	-0.16313	0.77155	0.68698	0.092678	0.022231
1465	GS=7	0.41352	1.2473	-0.012676	-0.1536	-0.27207	0.0010271	-0.05252
1466	GS=7	-0.85958	-1.0566	0.10901	0.070289	-0.50908	0.22836	0.055909
1467	GS=7	-0.40901	-0.60885	0.19041	-0.13417	0.2647	-0.045463	-0.019251
1468	GS=7	-0.049794	-0.53377	-0.27025	-0.15672	0.21304	-0.1563	-0.068876
1469	GS=7	-0.69988	0.27894	0.20081	-0.10973	-0.37528	-0.15598	-0.10259
1470	GS=7	0.75429	-0.87298	-0.07033	-0.12551	0.52133	0.18886	-0.0029821
1471	GS=7	-0.40733	0.74562	-0.14912	-0.061552	0.41836	0.077601	0.037739
1472	GS=7	0.18439	0.59678	-0.2894	-0.15764	0.31457	-0.047956	-0.069242
1473	GS=7	-0.15887	-0.21398	-0.14007	-0.16021	0.61089	-0.027319	-0.077505
1474	GS=7	-0.116	-0.24305	-0.19773	-0.12651	0.20384	-0.05111	-0.00448
1475	GS=7	-0.57175	0.6748	-0.033602	-0.13656	0.18694	0.0067913	-0.075371
1476	GS=7	-0.72373	-0.69906	0.21287	0.016988	0.16696	-0.027151	-0.0033719
1477	GS=7	-0.82662	0.034521	0.033642	1.1441	-0.20187	0.12377	0.0024848
1478	GS=7	0.92995	-0.36944	-0.34872	1.32	0.04992	0.12689	0.010506
1479	GS=7	-0.23378	0.19236	-0.089245	1.72e-06	-0.43137	0.12833	0.018497
1480	GS=7	0.92759	0.51859	0.088116	-0.11448	-0.2689	-0.026594	0.0027905
1481	GS=7	0.016531	0.49618	-0.11166	-0.086841	0.31384	-0.034275	-0.061976
1482	GS=7	0.29822	-0.29797	-0.07761	-0.018839	0.18359	0.098923	0.0042384
1483	GS=7	-0.6369	-1.6077	0.13709	3.7425	-0.79627	0.16136	-0.03266
1484	GS=7	0.7647	1.3194	-0.025554	0.43058	-0.21928	0.058634	-0.043025
1485	GS=7	1.72e-06	-0.21233	-0.20858	-0.1503	-0.042272	0.14684	-0.045049
1486	GS=7	0.66465	0.2147	0.27427	1.2265	-0.6064	0.021224	-0.0089615
1487	GS=7	0.88578	2.3292	0.4959	-0.13278	0.50927	-0.12121	-0.020357
1488	GS=7	-0.22078	0.47076	0.017257	0.63363	-0.53989	-0.12294	-0.044185
1489	GS=7	-1.0413	0.31772	0.25914	-0.10318	-0.35235	0.53896	0.0041571
1490	GS=7	0.02476	-0.067038	0.071887	-0.092081	-0.35952	-0.010954	-0.086545
1491	GS=7	-0.53875	-1.2314	0.20926	-0.16063	-0.37022	-0.00047139	-0.049931
1492	GS=7	-0.041586	-0.86342	0.22728	-0.11024	-0.092258	-0.072955	-0.14024
1493	GS=7	0.44542	0.68743	0.1773	-0.10578	-0.13646	-0.10497	-0.0040857
1494	GS=7	-0.271	-0.79625	0.056764	0.089763	-0.54251	0.0018345	-0.0040857
1495	GS=7	0.33044	0.44104	0.23716	-0.0040857	-0.29112	-0.057734	-0.0040857
1496	GS=7	0.37612	-0.14186	-0.09124	-0.0040857	0.49292	0.097365	-0.0040857
1497	GS=7	1.668	1.5472	0.7196	-0.10578	-0.72405	7.29e-05	-0.0040857
1498	GS=7	0.87976	0.70604	0.27189	0.74209	0.42032	-0.07362	-0.0040857
1499	GS=7	0.63081	-0.54365	-0.46804	-0.10578	-0.22515	0.29941	-0.0040857
1500	GS=7	-0.1906	-0.33002	-0.0749	-0.0040857	0.52645	0.035228	-0.0040857
1501	GS=7	0.94831	1.8766	-0.020384	0.8327	0.11048	0.031318	-0.0040857
1502	GS=7	1.1563	1.3053	-0.024942	0.18657	-0.13021	0.14144	-0.0040857
1503	GS=7	-0.0040857	0.31621	-0.10152	0.10571	0.33567	-0.05668	-0.0040857
1504	GS=7	0.19761	0.14868	-0.052796	-0.10578	-0.27568	-0.12376	-0.0040857
1505	GS=7	-0.34196	-0.90834	0.10631	-0.10578	0.41673	0.056704	-0.0040857
1506	GS=7	-0.14855	-0.97455	0.38922	0.50463	-0.30389	-0.072622	-0.0040857
1507	GS=7	-0.39673	-0.29176	-0.23002	-0.0040857	-0.0040857	-0.015441	-0.0040857
1508	GS=7	1.0941	-0.53943	0.10406	-0.0040857	0.44894	0.29437	-0.0040857
1509	GS=7	0.19084	0.63494	0.27425	-0.10578	-0.24574	0.12777	-0.0040857
1510	GS=7	0.16181	0.27037	-0.2783	0.12981	0.56654	0.022228	-0.0040857
1511	GS=7	0.40619	-0.17175	-0.16342	0.89819	0.65338	0.092588	-0.0040857
1512	GS=7	0.34203	1.245	-0.053861	-0.10578	-0.28844	0.1101	-0.0040857
1513	GS=7	-1.0039	-1.0006	0.097128	-0.0040857	-0.51115	0.22359	-0.0040857
1514	GS=7	-0.53499	-0.8273	0.3028	-0.0040857	0.30707	-0.064142	-0.0040857
1515	GS=7	-0.1994	-0.54313	-0.17719	-0.10578	0.24775	-0.13404	-0.0040857
1516	GS=7	-0.82653	0.10178	0.23976	-0.0040857	-0.32912	-0.10573	-0.0040857
1517	GS=7	0.67736	-1.0397	0.065883	-0.10578	0.5608	0.20365	-0.0040857
1518	GS=7	-0.51211	0.63599	-0.27902	-0.10578	0.41649	0.042493	-0.0040857
1519	GS=7	0.1021	0.55617	-0.28927	-0.0040857	0.46906	-0.049342	-0.0040857
1520	GS=7	-0.18865	-0.3728	-0.038938	-0.10568	0.6262	0.016319	-0.0040857
1521	GS=7	-0.22382	-0.39115	-0.13518	-0.10578	0.20528	-0.066044	-0.0040857
1522	GS=7	-0.81046	0.63843	-0.0057156	-0.0040857	0.22308	0.15174	-0.0040857
1523	GS=7	-0.87287	-0.8454	0.17232	0.18527	0.16116	0.0031553	-0.0040857
1524	GS=7	-0.94088	-0.1755	0.013785	0.9775	-0.21453	0.21434	-0.0040857
1525	GS=7	0.9201	-0.54365	-0.53163	1.5629	0.1061	0.089329	-0.0040857
1526	GS=7	-0.34249	0.13513	-0.024043	-0.0040857	-0.45042	0.13745	-0.0040857
1527	GS=7	0.95495	0.45347	0.005695	-0.0040857	-0.33047	0.002682	-0.0040857
1528	GS=7	-0.81046	-1.7583	0.20231	4.013	-0.8514	-0.046491	-0.0040857
1529	GS=7	0.24242	0.25677	0.00039328	1.1002	-0.66234	-0.057513	-0.0040857
1530	GS=7	0.77312	1.2301	-0.30308	0.39427	-0.26372	0.24328	-0.0040857
1531	GS=7	-0.19788	-0.4375	-0.23945	-0.10578	-0.11004	0.012284	-0.0040857
1532	GS=7	0.65527	-0.0040857	0.27431	1.5468	-0.65115	0.021245	-0.0040857
1533	GS=7	0.84338	2.1095	0.50143	-0.10578	0.55199	-0.12082	-0.0040857
1534	GS=7	1.1207	0.13053	0.48087	-0.0197	-0.078702	-0.17649	-0.13785
1535	GS=7	0.37914	-0.21468	-0.33631	0.13378	0.25764	0.071698	-0.058635
1536	GS=7	0.47751	-0.18741	-0.56728	-0.20673	9.75e-08	0.059577	9.75e-08
1537	GS=7	0.7788	0.3284	-0.41797	-0.18355	0.032892	0.057745	-0.03068
1538	GS=7	0.44787	0.082091	9.75e-08	0.044583	-0.442	0.29339	0.062963
1539	GS=7	-0.19509	-0.0072543	-0.46037	-0.13285	0.13758	0.23429	0.0054482
1540	GS=7	0.65602	-0.11001	0.032498	0.13189	-0.24118	0.029613	-0.096845
1541	GS=7	0.74092	-0.15799	-0.30583	-0.11436	0.17789	0.15409	-0.084123
1542	GS=7	-0.26845	-0.49522	0.78108	1.0017	0.12047	0.56116	-0.002345
1543	GS=7	0.036302	-0.074497	-0.47547	-1.0758	-0.20051	-0.037947	0.40308
1544	GS=7	0.25939	0.23389	0.70807	0.59402	-0.399	0.054367	-0.002345
1545	GS=7	-0.087031	-0.37657	0.55094	1.123	0.25614	-0.17517	0.19986
1546	GS=7	0.11943	0.12566	0.06711	0.066459	-0.41585	0.21402	-0.002345
1547	GS=7	-0.093101	-0.19539	-0.38654	-0.63839	-0.09342	-0.099947	-0.002345
1548	GS=7	0.073799	0.47537	0.087648	-1.5535	0.045148	0.34138	-0.002345
1549	GS=7	-0.096412	-0.073374	0.41504	0.59294	0.085704	-0.37749	0.23815
1550	GS=7	-0.090437	-0.17785	-0.87115	-0.89403	-0.33107	0.35046	-0.002345
1551	GS=7	-0.040546	-0.20238	0.38373	-0.80599	0.4088	-0.37749	-0.002345
1552	GS=7	1.1495	0.82604	-1.169	-0.55656	0.040224	-0.37749	-0.002345
1553	GS=7	0.54845	0.4478	-1.5	-0.087232	-0.33305	-0.077689	-0.002345
1554	GS=7	0.19522	-0.063344	-0.96391	-0.061697	0.11201	-0.37749	-0.002345
1555	GS=7	0.12702	0.2339	1.2583	0.46321	-0.38398	0.091532	0.49806
1556	GS=7	0.09514	-0.31564	-1.0191	0.87131	-0.076768	0.90265	0.24727
1557	GS=7	0.8895	0.88221	1.756	-0.17696	-0.063678	0.61767	-0.002345
1558	GS=7	0.32177	0.77483	0.42965	0.98696	0.27762	0.71303	-0.002345
1559	GS=7	0.33918	0.10903	0.095892	1.3463	-0.3467	0.91641	-0.002345
1560	GS=7	0.068827	-0.25217	-0.64854	-1.0703	0.35015	-0.37749	-0.002345
1561	GS=7	-0.10172	0.068134	-0.653	0.4117	0.09061	0.19516	-0.002345
1562	GS=7	0.70607	0.56822	0.22204	-0.83217	0.11969	0.19855	-0.002345
1563	GS=7	0.73225	0.82567	-0.040909	-1.4053	-0.3519	0.13788	-0.002345
1564	GS=7	-0.049044	0.11667	0.35181	0.046249	-0.252	-0.12753	-0.002345
1565	GS=7	-0.071657	-0.10223	-0.29019	-0.62537	-0.091162	-0.10289	-0.002345
1566	GS=7	-0.073261	-0.21713	-0.14132	-0.51972	0.53384	-0.37749	-0.002345
1567	GS=7	1.0379	1.4466	2.5184	0.83454	-0.31193	-0.064358	-0.002345
1568	GS=7	0.048829	-0.80746	-0.53238	-1.7607	0.8933	-0.37749	-0.002345
1569	GS=7	0.10815	-0.24221	0.27978	-0.064199	0.1508	0.11613	-0.002345
1570	GS=7	0.27042	0.47123	1.1659	-0.71992	-0.18484	0.25473	-0.002345
1571	GS=7	-0.15883	0.5601	-0.83506	0.64642	0.31713	-0.37749	-0.002345
1572	GS=7	-0.1139	-0.097561	-0.67945	1.773	0.48846	-0.37749	-0.002345
1573	GS=7	-0.099958	0.079518	-0.15633	-0.15703	-0.13664	0.94248	-0.002345
1574	GS=7	-0.11244	-0.57991	0.29492	0.14968	0.2435	-0.077887	-0.002345
1575	GS=7	-0.099677	0.21215	0.74857	2.0015	-0.3629	-0.063704	-0.002345
1576	GS=7	0.22397	0.39914	0.1591	-1.564	-0.12261	-0.067979	-0.002345
1577	GS=7	0.59187	0.027155	0.43329	0.87081	0.55534	-0.37749	-0.002345
1578	GS=7	-0.12012	-0.22589	-1.1283	0.64089	0.35562	-0.12147	-0.002345
1579	GS=7	0.049761	0.30786	0.10567	-0.63207	-0.35774	0.42894	-0.002345
1580	GS=7	-0.12987	0.051961	0.10833	0.35201	-0.042147	-0.045902	-0.002345
1581	GS=7	0.57319	-0.55516	-0.84903	0.1881	0.41385	0.22289	-0.002345
1582	GS=7	-0.26941	-0.10682	-0.15335	-0.079773	-0.25155	-0.37749	-0.002345
1583	GS=7	-0.28242	-0.0927	-0.59166	-1.9575	0.35087	0.15453	-0.002345
1584	GS=7	0.059457	-0.25472	0.50671	0.76003	0.20306	-0.37749	-0.002345
1585	GS=7	-0.15114	0.11911	-0.28926	0.39187	-0.36147	-0.37749	-0.002345
1586	GS=7	0.21345	-0.41324	-0.78525	-0.35759	0.92265	-0.37749	-0.002345
1587	GS=7	0.40968	1.0421	-1.5977	-0.18731	-0.2987	0.14485	-0.002345
1588	GS=7	0.61903	-0.3106	0.86079	0.43737	0.10804	0.070451	-0.002345
1589	GS=7	0.77063	0.029141	1.9906	1.3757	0.25631	-0.37749	-0.002345
1590	GS=7	0.13623	-0.78467	0.60236	-0.61077	-0.28825	-0.05542	-0.002345
1591	GS=7	0.043885	-0.96577	1.3525	-1.9248	0.2668	-0.057375	0.3734
1592	GS=7	-0.1646	0.1789	0.58416	-0.80209	-0.065717	0.089427	-0.002345
1593	GS=7	0.41407	0.34137	-0.079221	1.2843	0.029597	-0.15405	0.22573
1594	GS=7	0.25649	-0.17838	-0.64425	-0.22859	0.47896	-0.37749	-0.002345
1595	GS=7	0.2884	0.12698	-0.61375	1.8941	0.041465	0.54024	-0.002345
1596	GS=7	-0.11812	-0.10393	-0.88621	0.18853	0.14249	0.59079	-0.002345
1597	GS=7	0.15494	-0.67549	0.5117	-0.17196	0.34502	1.0499	-0.002345
1598	GS=7	0.05618	0.21864	0.1609	-0.30028	-0.21435	0.048443	-0.002345
1599	GS=7	0.17217	-0.69911	-2.2082	0.55517	0.46617	0.21095	-0.002345
1600	GS=7	0.57376	0.10033	0.27853	1.5523	0.44669	0.070451	-0.002345
1601	GS=7	-0.075826	-0.14178	0.82499	-0.042778	-0.093764	-0.046442	-0.002345
1602	GS=7	0.31162	-0.15136	-0.32605	-0.41733	0.30338	0.10506	-0.002345
1603	GS=7	0.097135	-0.5033	0.4597	1.253	0.63868	-0.13663	-0.002345
1604	GS=7	0.37998	0.051652	1.0784	1.0224	-0.19	0.42815	-0.002345
1605	GS=7	0.24624	0.59101	-0.60401	-0.30623	0.033333	0.72904	-0.002345
1606	GS=7	-0.049324	0.41995	-0.6761	-1.1685	-0.091709	-0.059168	-0.002345
1607	GS=7	0.20582	0.32746	-0.14259	0.026512	-0.13264	0.089626	0.49551
1608	GS=7	-0.085147	-0.24595	1.1157	0.063297	-0.4527	0.18256	-0.002345
1609	GS=7	0.49599	0.39725	-0.36953	0.40164	-0.056165	0.091	0.26478
1610	GS=7	0.58832	0.51238	1.1334	0.43089	-0.06017	-0.37749	-0.002345
1611	GS=7	-0.084393	0.055924	-0.62576	-1.0108	-0.2312	0.54948	-0.002345
1612	GS=7	0.61279	0.06925	-0.39396	0.10079	-0.16374	-0.37749	-0.002345
1613	GS=7	0.092676	-0.13098	-0.52182	-0.56163	0.34839	0.16953	-0.002345
1614	GS=7	-0.048395	0.35519	0.11453	-0.55112	-0.3087	-0.37749	-0.002345
1615	GS=7	-0.21598	-0.24825	0.32114	0.14217	0.051558	-0.10486	-0.002345
1616	GS=7	0.075714	-0.52552	-0.77799	2.5684	0.34921	0.76787	-0.002345
1617	GS=7	0.02719	-0.21823	1.1761	-1.0239	0.05176	0.10517	-0.002345
1618	GS=7	0.038028	0.13832	-0.87801	0.16939	0.17929	-0.37749	-0.002345
1619	GS=7	0.19574	0.034811	-0.84296	-0.40012	-0.34923	-0.37749	-0.002345
1620	GS=7	0.51128	-0.078205	-0.075577	0.11608	0.59801	-0.37749	-0.002345
1621	GS=7	-0.11769	-0.24132	-1.1088	0.14766	-0.20813	-0.11509	0.2804
1622	GS=7	-0.44863	0.17229	-0.65163	0.66536	-0.61212	-0.37749	0.23791
1623	GS=7	-0.17366	-0.10699	0.27532	1.2408	-0.30403	-0.37749	0.34332
1624	GS=7	0.11298	-0.6128	-0.52884	-0.14593	-0.11244	0.62431	-0.002345
1625	GS=7	-0.25983	-0.083292	-0.10049	1.0288	-0.044213	0.076575	-0.002345
1626	GS=7	0.48872	0.050294	0.25554	0.51089	-0.21596	0.17014	-0.002345
1627	GS=7	0.074194	-0.080159	-1.4172	0.22955	-0.036686	0.1448	-0.002345
1628	GS=7	0.36974	-0.50402	-0.68424	-0.24339	0.15664	0.29826	-0.002345
1629	GS=7	0.082762	-0.1723	1.7998	0.85814	0.17686	-0.077132	-0.002345
1630	GS=7	0.79367	0.25672	0.66859	-0.17613	0.097234	0.076769	-0.002345
1631	GS=7	0.42311	0.25953	0.7982	-0.7585	-0.098534	0.46694	-0.002345
1632	GS=7	-0.17618	0.044385	-0.31978	-0.78011	-0.072866	-0.37749	-0.002345
1633	GS=7	0.62346	-0.066805	0.42523	-1.1987	0.034396	-0.37749	-0.002345
1634	GS=7	-0.10799	-0.26212	-1.4845	-0.67822	-0.19182	0.13321	-0.002345
1635	GS=7	0.74398	0.88778	-0.53402	-0.45242	0.17539	0.68365	-0.002345
1636	GS=7	-0.037835	0.05328	0.24871	-0.38939	-0.068986	0.56989	-0.002345
1637	GS=7	0.025777	-0.057482	-0.54688	0.60367	-0.10512	0.35392	-0.002345
1638	GS=7	-0.20845	-0.16044	-0.3173	-0.33278	0.37371	-0.37749	0.30399
1639	GS=7	-0.15045	-0.049706	0.98878	-0.3212	-0.1296	0.2955	-0.002345
1640	GS=7	0.074469	-0.27195	-0.29839	-0.17468	-0.10798	-0.074545	-0.002345
1641	GS=7	-0.23094	0.22273	0.43297	-0.56176	0.054503	0.31846	0.29482
1642	GS=7	-0.077041	-0.23106	0.050061	-0.96463	-0.069778	0.088607	-0.002345
1643	GS=7	-0.49425	-0.46297	0.20367	0.3021	0.39195	1.4159	-0.002345
1644	GS=7	0.94962	0.094195	1.6499	-0.11301	0.81164	-0.11902	-0.002345
1645	GS=7	0.39712	0.62409	0.034057	-0.46869	-0.10517	-0.37749	-0.002345
1646	GS=7	-0.10029	-0.22493	1.114	-1.1606	0.42185	-0.069885	-0.002345
1647	GS=7	-0.051523	-0.23004	-0.62276	-1.3661	0.2665	-0.37749	-0.002345
1648	GS=7	0.10107	0.38209	-0.42111	0.07939	-0.33601	-0.37749	0.27757
1649	GS=7	-0.31003	-0.14855	0.52283	-0.75998	0.27204	-0.10032	-0.002345
1650	GS=7	-0.13992	-0.06113	-0.04099	0.35705	-0.14709	-0.044888	0.20136
1651	GS=7	-0.1315	-0.45043	-0.41228	-0.07619	0.4058	-0.37749	-0.002345
1652	GS=7	-0.20295	-0.30066	-0.3143	-0.62281	0.22505	0.21206	-0.002345
1653	GS>7	-0.0014997	0.013741	0.19234	0.020556	0.047041	0.1814	0.081638
1654	GS>7	0.12896	-0.21387	0.22974	-0.025106	0.17941	0.61073	0.045491
1655	GS>7	0.07645	-0.0046072	0.25172	-0.072523	-0.21114	0.083966	0.025911
1656	GS>7	0.021711	0.74637	0.32863	0.13245	-0.015948	-0.52806	0.10644
1657	GS>7	0.5416	0.8851	0.14925	-0.31071	-0.23924	-0.52382	0.081638
1658	GS>7	0.27264	-0.2985	0.74185	-0.019828	-0.10225	-0.40987	0.039281
1659	GS>7	0.18144	0.071028	0.2593	0.014419	0.0062151	-0.44777	0.039779
1660	GS>7	0.08748	-0.031734	0.24517	0.22357	-0.036304	0.24449	0.10644
1661	GS>7	0.24132	0.13624	0.15142	-0.14085	-0.31396	-0.64392	-0.002345
1662	GS>7	0.44399	-0.068198	0.1601	-0.19342	-0.7299	0.12761	0.081638
1663	GS>7	0.10044	0.25813	0.069842	0.51697	0.32897	-0.34499	0.081638
1664	GS>7	-0.066963	0.37079	0.13151	-0.10046	0.356	-0.33441	-0.0082321
1665	GS>7	-0.039586	-0.33739	-0.096799	-0.37277	0.27787	0.11503	0.035321
1666	GS>7	-0.12411	-0.010288	-0.20182	0.18071	1.2014	0.15755	0.025198
1667	GS>7	0.019008	-0.017654	-0.064991	0.012737	0.089968	-0.26418	0.11259
1668	GS>7	0.14796	0.16839	0.18891	0.093785	0.12256	0.096843	0.10671
1669	GS>7	-0.13042	0.72729	-0.037958	-0.12288	0.31919	-0.029762	-0.013457
1670	GS>7	-0.25895	-0.019644	0.059797	0.025183	0.0066911	0.013896	0.046114
1671	GS>7	0.31288	-0.08783	-0.44308	-0.0095788	-0.54455	-0.098373	-0.033539
1672	GS>7	0.57652	-0.6579	0.041976	-0.14549	-0.061354	0.0069094	0.012329
1673	GS>7	1.6729	0.40096	0.24068	-0.079032	-0.072117	0.017022	-0.060114
1674	GS>7	-0.87272	-0.37574	0.89848	0.2942	-0.44353	-0.063451	0.25729
1675	GS>7	0.15135	-0.37646	-0.14565	-0.22043	-0.57422	-0.16648	-0.096092
1676	GS>7	1.5001	1.9837	0.090894	-0.064742	-0.08783	0.16016	-0.092678
1677	GS>7	-0.21181	0.44787	-0.39798	-0.10822	0.2087	-0.11153	-0.11008
1678	GS>7	-0.063965	0.51005	-0.05591	-0.13059	0.15035	-0.070276	-0.13394
1679	GS>7	-0.15636	-0.09626	-0.040831	-0.17686	0.10331	-0.10628	-0.082581
1680	GS>7	-0.51712	1.2938	-0.029134	-0.19198	-0.30565	-0.02737	-0.17861
1681	GS>7	-0.17698	-0.65589	0.20419	-0.11416	-0.10648	-0.1015	-0.09778
1682	GS>7	-0.042976	0.97294	-0.12622	-0.15163	-0.24375	-0.14941	-0.050778
1683	GS>7	0.5004	0.10716	-0.27393	-0.23934	0.028627	0.61313	-0.105
1684	GS>7	1.4661	0.39688	0.06743	2.0617	-0.73219	-0.13672	0.24632
1685	GS>7	0.75075	0.069856	-0.21936	0.6076	-0.43666	0.19003	0.081638
1686	GS>7	0.66756	0.062123	0.095007	1.493	-0.15595	0.68844	0.36731
1687	GS>7	-0.58385	-0.13055	0.35151	2.4218	-0.24751	-0.090073	-0.033636
1688	GS>7	1.7164	2.0308	-0.019495	0.82755	-0.11542	-0.078597	0.23316
1689	GS>7	-1.5568	1.9885	-1.8589	-0.66389	-0.47287	-1.1946	-0.20899
1690	GS>7	0.99208	0.38332	-0.013055	0.70145	-0.32728	0.018948	0.26419
1691	GS>7	2.1384	1.2837	-1.87e-07	-0.49706	-0.14459	0.45365	-0.0355
1692	GS>7	-0.39224	-0.24323	0.036593	2.0729	0.10487	0.018259	0.37133
1693	GS>7	-0.76733	0.061018	0.55863	0.79847	0.091153	0.6549	0.4883
1694	GS>7	-0.0041717	-0.25969	0.59542	2.3735	0.012659	0.038613	0.10641
1695	GS>7	-0.72291	-0.50368	0.68942	0.091356	0.27254	-0.32948	0.10644
1696	GS>7	-0.9622	0.14662	0.18647	0.091356	0.13584	0.11112	0.10644
1697	GS>7	0.24003	0.11701	0.27326	0.75994	-0.0022173	2.24e-07	0.062089
1698	GS>7	0.31263	0.20526	0.0029631	0.091356	2.24e-07	-0.12928	0.10644
1699	GS>7	-0.049726	0.34204	0.39017	0.091356	-0.099642	-0.24357	0.10644
1700	GS>7	0.32313	0.65931	0.046972	0.36336	-0.060968	-0.32544	0.046157
1701	GS>7	0.21003	0.2202	0.045892	0.091356	0.44668	-0.11181	0.10644
1702	GS>7	0.17123	0.52101	0.25974	0.091356	-1.3312	0.054027	0.10644
1703	GS>7	-0.13664	0.052751	0.23897	0.34925	0.18119	0.11949	0.094049
1704	GS>7	0.59228	0.031018	-1.5094	1.5887	1.3316	-0.50315	-0.002345
1705	GS>7	0.89991	0.22941	-1.4876	0.84188	0.58939	-0.6176	0.05191
1706	GS>7	0.29548	0.7631	-1.6228	0.84144	1.1484	-0.37374	0.051942
1707	GS>7	0.5042	0.25893	-1.5588	0.84166	1.28	-0.14328	0.051927
1708	GS>7	0.95646	0.25786	-1.6249	0.51952	1.7703	-0.62226	0.033819
1709	GS>7	0.0065807	-0.33844	-1.6669	1.5887	0.66488	0.0042756	-0.002345
1710	GS>7	0.78573	0.42537	-1.3186	0.84144	0.72187	-0.3433	0.051943
1711	GS>7	-0.20635	0.010053	-0.073631	0.091356	-0.21413	0.070698	0.10644
1712	GS>7	-0.11076	0.1917	-0.095853	0.091356	-0.39656	-0.03544	0.10644
1713	GS>7	-0.24904	-0.13631	0.10004	0.091356	0.038141	-0.0035121	0.10644
1714	GS>7	-0.58731	-0.54358	0.077596	0.091356	0.20436	0.2396	0.10644
1715	GS>7	-0.010776	0.086422	0.12858	0.091356	-0.03526	-0.23667	0.10644
1716	GS>7	-0.21023	-0.59626	-0.13257	0.091356	-0.10665	-0.10682	0.10644
1717	GS>7	-0.33406	-0.36218	-0.19733	0.091356	-0.16573	0.12295	0.10644
1718	GS>7	-0.20453	0.062507	0.15676	0.091356	-0.034389	0.36207	0.10644
1719	GS>7	-0.17627	-0.1085	0.10283	0.091356	-0.4838	0.40057	0.10644
1720	GS>7	-0.1027	-0.23111	-0.080711	0.091356	-0.68527	0.2192	0.10644
1721	GS>7	-0.071542	0.028317	0.11436	0.091356	-0.26662	-0.14115	0.10644
1722	GS>7	-0.10129	-0.90505	0.0014847	0.22107	0.075	0.12306	0.62123
1723	GS>7	0.038378	0.059935	-0.0058311	-0.24464	-0.096532	0.51772	-0.12202
1724	GS>7	2.0286	1.7918	0.042151	0.52403	-0.24817	-0.78043	0.044469
1725	GS>7	0.27369	1.2042	0.046271	-0.71204	-0.31791	-0.85603	-0.41959
1726	GS>7	0.70642	0.40035	-0.12635	0.15452	-0.081181	0.3186	0.70686
1727	GS>7	-0.68354	-0.77384	-0.071859	0.51809	0.15972	0.70176	0.22326
1728	GS>7	0.71958	0.52506	-0.063086	0.039	0.0077065	0.024651	0.18633
1729	GS>7	-0.54311	-0.038112	0.221	0.94058	0.088425	0.39364	1.2613
1730	GS>7	0.66943	0.016908	0.042151	1.816	-0.12391	-0.3131	-0.12681
1731	GS>7	-0.39469	-0.10093	0.21529	1.0503	0.74042	0.82976	1.5647
1732	GS>7	0.31054	1.1501	0.21389	1.0811	0.28504	0.9515	1.5572
1733	GS>7	0.74686	0.19349	4.5847	2.8566	0.80353	-0.015623	-0.015623
1734	GS>7	0.63286	1.0425	0.44252	0.080102	0.32684	-0.015623	-0.015623
1735	GS>7	0.48968	-0.015623	0.47914	-0.14099	0.2731	-0.015623	-0.015623
1736	GS>7	-0.35041	-0.48254	1.4757	-0.13025	0.091129	-0.015623	-0.015623
1737	GS>7	-0.341	0.67285	-1.1436	0.64304	0.67854	-0.015623	-0.015623
1738	GS>7	0.6579	1.3623	0.62951	0.084713	0.51615	-0.015623	-0.015623
1739	GS>7	0.19193	0.56287	1.4916	1.95	-0.30116	-0.015623	-0.015623
1740	GS>7	-0.15736	-0.91901	0.51785	-0.015623	0.86008	-0.015623	-0.015623
1741	GS>7	0.24052	-0.80266	1.6812	2.5438	-1.0298	-0.015623	0.084743
1742	GS>7	-0.96567	-0.78329	-1.1505	-0.015623	-0.34833	-0.015623	0.54334
1743	GS>7	0.08508	-0.28356	-0.34854	-0.14099	-0.47876	-0.015623	-0.015623
1744	GS>7	0.5728	0.1876	-0.68131	0.21163	0.16861	-0.015623	-0.015623
1745	GS>7	0.31236	-0.13099	-0.19104	0.08656	-0.86816	-0.015623	-0.015623
1746	GS>7	0.04234	-0.26538	0.22406	0.15751	-0.50371	-0.26812	-0.027188
1747	GS>7	-0.34547	-3.5795	-0.68251	0.48314	-1.2239	0.25676	0.14604
1748	GS>7	-2.2127	3.5034	1.1594	0.32194	0.060915	-0.18074	-0.02655
1749	GS>7	1.2896	0.74024	0.26469	0.13748	0.12839	-0.058744	0.26963
1750	GS>7	0.82879	2.1363	0.53773	-1.45e-18	-0.38382	-0.076737	0.041728
1751	GS>7	0.54191	0.80459	0.017544	0.21906	-0.45344	-0.31776	-0.25817
1752	GS>7	-0.45534	-0.67768	0.03393	0.73511	0.62085	-0.21254	-0.021768
1753	GS>7	-0.31877	-0.03045	0.36502	0.77876	0.010537	0.05006	0.16915
1754	GS>7	0.6554	0.79737	-0.17284	2.5668	0.041197	-0.020701	0.20989
1755	GS>7	-0.48339	-0.35509	-0.56412	0.60983	-0.17818	-0.04517	-0.035323
1756	GS>7	0.034844	0.31848	-0.45669	0.6509	-0.49363	-0.015296	0.19026
1757	GS>7	0.50366	0.42506	-0.18379	0.89192	0.96459	0.075771	-0.087697
1758	GS>7	1.0459	1.0623	0.16817	-0.32078	-0.53108	-0.01207	0.017507
1759	GS>7	0.67118	0.23817	-0.046766	-0.47777	0.00028247	0.38025	-0.027002
1760	GS>7	2.4151	0.37064	-0.062488	0.74257	-1.0879	0.381	-0.069305
1761	GS>7	-0.18504	-0.38232	-0.028361	-0.41383	0.93563	0.091047	0.12533
1762	GS>7	0.18677	-1.2153	-0.1153	1.5381	0.59751	0.063885	0.1594
1763	GS>7	1.8146	0.76851	0.46954	-0.19444	0.49023	0.15014	0.33396
1764	GS>7	1.105	1.3434	0.8761	0.31959	0.19001	-0.00066761	0.11538
1765	GS>7	0.99426	1.2051	-0.069697	-0.19113	0.94257	0.26349	-0.048864
1766	GS>7	-0.0033807	-0.87986	1.042	-0.045622	0.074166	0.0039826	0.040322
1767	GS>7	0.088342	-0.4517	1.528	-0.20763	0.1682	-0.0046585	0.033814
1768	GS>7	0.092298	0.43059	0.2448	-0.11487	-0.13745	-0.021989	0.02575
1769	GS>7	0.18649	0.37513	0.16042	-0.18054	0.40436	-0.073281	0.046114
1770	GS>7	0.58259	-0.038132	0.53888	0.12601	-0.0013285	-0.069909	0.10644
1771	GS>7	-0.53225	0.48099	-0.087677	-0.047369	0.22922	-0.11851	0.044856
1772	GS>7	-0.69609	0.018342	-0.66769	0.21707	1.1224	0.036005	0.025283
1773	GS>7	-0.24618	-1.9243	0.063376	0.32001	0.070115	0.16143	0.11337
1774	GS>7	-0.0037142	0.58455	0.73435	-0.0082771	-0.031957	0.0037907	0.10644
1775	GS>7	1.7929	0.83795	0.03759	-0.49688	-0.17888	-0.064979	0.081638
1776	GS>7	0.43775	-0.33659	1.7648	-0.10448	-0.076719	-0.36736	-0.002345
1777	GS>7	0.40693	0.033803	0.83051	-0.068924	0.021089	-0.28658	0.039641
1778	GS>7	0.55307	0.065177	0.0082278	-0.33315	-0.32372	0.41538	-0.002345
1779	GS>7	0.87422	-0.11805	0.050257	-0.38285	-0.74163	-0.071168	0.081638
1780	GS>7	0.27834	0.21437	-0.11559	0.35635	0.37149	-0.17558	0.081638
1781	GS>7	1.6974	1.8024	3.369	-0.71594	0.4126	0.10896	-0.20934
1782	GS>7	0.28062	1.4765	0.76708	0.84876	-0.10301	0.513	-0.006221
1783	GS>7	-0.33309	0.80306	0.64643	0.41696	-0.25093	0.31288	-0.096563
1784	GS>7	-0.024416	-0.14396	0.3356	0.41991	0.22947	0.11566	0.0052167
1785	GS>7	-0.28655	-0.65823	1.1919	2.2357	0.55261	1.0446	1.0072
1786	GS>7	0.68145	0.0011621	0.0015777	-0.61996	-0.27367	-0.036344	-0.18971
1787	GS>7	-0.031511	1.0521	0.10362	1.9964	1.0094	0.75983	0.085599
1788	GS>7	0.39859	-0.75013	0.20627	-0.24107	0.41807	-1.9e-07	-0.13303
1789	GS>7	0.59547	0.43285	-0.0025367	-0.79706	-0.17762	0.11086	0.047303
1790	GS>7	0.5245	-0.26422	-0.26485	0.7702	0.13624	0.12671	0.076389
1791	GS>7	0.48088	0.35219	-0.032786	-0.72407	-1.1033	-0.10916	0.01764
1792	GS>7	0.14713	-0.27188	-0.20695	0.48157	0.074558	-0.36388	-0.31233
1793	GS>7	1.7749	1.7985	1.0121	2.4338	-0.045177	0.2829	0.76139
1794	GS>7	0.22387	-0.48563	0.77667	0.62402	-0.61807	-0.22705	-0.84479
1795	GS>7	0.1021	0.96995	0.085982	0.34532	-0.18027	0.88465	0.083012
1796	GS>7	0.0047594	0.10651	1.8644	-0.0011213	-0.029797	-0.065847	-0.31905
1797	GS>7	-0.17499	3.5837	1.8566	2.2674	1.482	-0.1384	1.6269
1798	GS>7	-0.52772	-0.23929	0.090259	0.38705	0.54496	-0.1474	0.5425
1799	GS>7	-0.036582	-0.12742	-0.17435	-0.31247	0.024402	-0.031213	0.090547
1800	GS>7	0.23866	0.32309	-0.071431	-0.26377	-0.13305	0.078945	-0.055397
1801	GS>7	0.5226	-0.5403	0.17979	-0.086388	-0.064624	0.061769	-0.23041
1802	GS>7	0.17369	-0.28146	-0.29985	-0.20502	0.28773	-0.32762	-0.61082
1803	GS>7	1.0717	-0.49652	0.35039	-0.18027	-0.11695	-0.011616	0.3104
1804	GS>7	0.22901	0.21364	-0.0319	0.00043793	-0.055201	-0.14998	0.079819
1805	GS>7	0.17235	-0.064656	0.73795	-0.069541	-0.013588	0.094609	0.072452
1806	GS>7	0.28389	0.022612	1.2811	0.18302	0.54231	-0.012964	0.026936
1807	GS>7	-0.080459	-0.028924	0.14828	0.050586	-0.084284	-0.044204	0.48761
1808	GS>7	0.27229	-0.13971	-0.1681	-0.20197	0.25536	0.087927	-0.38093
1809	GS>7	-0.13847	0.004269	-0.086412	0.39913	1.2891	0.06513	0.22795
1810	GS>7	0.58883	0.159	0.32962	0.059277	0.088293	-0.27207	0.058071
1811	GS>7	-0.052105	0.23967	0.034104	-0.059679	-0.28383	0.38443	0.069027
1812	GS>7	-0.13558	0.43004	-0.61108	0.69467	-0.40138	0.062425	-0.057142
1813	GS>7	-0.0087681	-0.0084871	0.65415	-0.19879	-0.71445	-0.14613	-0.062762
1814	GS>7	-0.24217	-0.13625	-0.22168	0.065995	-0.98208	0.2367	0.43345
1815	GS>7	1.0871	-0.1247	-0.0021389	1.273	-0.39769	0.066621	0.85061
1816	GS>7	0.0030992	-0.084582	-0.55048	-0.087936	0.58344	-0.045768	-0.55158
1817	GS>7	0.18791	-0.19837	-0.40309	-0.062646	-0.020788	-0.093539	-0.0053165
1818	GS>7	-0.60708	-0.87887	-0.084256	1.2908	-0.35742	0.041399	-0.035099
1819	GS>7	0.30002	0.4906	0.21017	0.62283	0.04992	0.0318	0.045082
1820	GS>7	-0.97141	0.36626	0.22315	0.0021266	-0.38344	0.071916	0.019805
1821	GS>7	-0.7509	-1.0914	-0.084144	1.3937	-0.39305	0.041865	-0.0040857
1822	GS>7	0.20649	0.32888	0.21074	0.87176	0.12098	0.031614	-0.0040857
1823	GS>7	-1.0663	0.24997	0.22366	0.14504	-0.43719	0.071825	-0.0040857
1824	GS>7	0.68383	-0.085414	0.058633	0.091356	-0.22735	0.18726	0.10644
1825	GS>7	0.32249	0.4001	-0.34351	-0.42845	-0.12132	-0.37749	-0.002345
1826	GS>7	0.50885	0.14241	0.61884	0.86824	-0.070677	1.04	-0.002345
1827	GS>7	-0.3667	0.21509	0.52561	0.60759	0.28169	-0.088701	-0.002345
1828	GS>7	-0.19678	-0.35488	-0.7342	0.85106	0.031036	0.3316	0.30158
1829	GS>7	0.66819	0.4107	0.9493	2.8274	-0.10963	0.48287	-0.002345
1830	GS>7	0.262	0.4426	0.53893	-0.69331	0.024626	0.83832	0.3992
1831	GS>7	-0.14808	0.1534	0.42189	2.7915	-0.37398	-0.1167	-0.002345
1832	GS>7	-0.043109	0.40874	0.48846	1.2901	-0.58683	0.078704	-0.002345
1833	GS>7	0.18197	0.77577	0.45844	1.0292	-0.3631	0.11746	-0.002345
1834	GS>7	-0.082727	-0.48302	0.9244	-0.062629	0.056633	-0.37749	-0.002345
1835	GS>7	0.35372	-0.49393	1.1134	-0.51321	0.42272	0.51839	-0.002345
1836	GS>7	0.50149	0.85669	0.16583	1.3933	0.40238	1.2848	-0.002345
1837	GS>7	0.41288	-0.071476	-0.2862	1.5887	0.33142	0.59009	-0.002345
1838	GS>7	1.0852	0.55923	-0.40402	-0.57214	-0.74459	0.67278	-0.002345
1839	GS>7	0.07317	0.13659	-0.82969	2.7822	-0.042907	0.45761	-0.002345
1840	GS>7	0.28161	0.047507	-0.084291	-0.13299	0.25672	0.72136	-0.002345
1841	GS>7	0.99309	0.93681	0.92315	1.0421	0.35921	1.0688	-0.002345
1842	GS>7	0.09309	0.3222	1.5226	0.10963	-0.40323	-0.092227	-0.002345
1843	GS>7	-0.38628	0.10097	-0.62802	-0.81968	0.17354	-0.37749	-0.002345
1844	GS>7	0.89617	1.1023	-0.64744	2.9043	-0.19128	0.12195	0.29128
1845	GS>7	0.76168	0.057446	-0.07588	1.7198	0.74764	-0.05186	-0.002345
1846	GS>7	-0.19937	-0.05994	-0.87248	-0.12504	0.42066	-0.37749	-0.002345
1847	GS>7	-0.23404	-0.40412	0.06352	0.11292	0.075216	0.041819	-0.002345
1848	GS>7	1.237	1.5701	2.0376	0.64531	-0.15708	0.5663	0.43161
1849	GS>7	0.45146	-0.052233	1.6848	1.2623	0.54651	0.94142	-0.002345
1850	GS>7	-0.59541	0.23739	1.9139	1.6329	-0.10845	0.5873	-0.002345
1851	GS>7	0.81689	0.46856	-1.1142	-0.47781	-0.51128	1.0506	-0.002345
1852	GS>7	0.039865	-0.31629	-0.10105	1.3384	-0.21944	0.51307	-0.002345
1853	GS>7	-0.1122	0.5272	1.0514	-0.99469	-0.09615	0.44652	-0.002345
1854	GS>7	0.36098	0.31136	0.72729	1.2873	0.094143	-0.11041	-0.002345
1855	GS>7	-0.086391	-0.42652	0.14623	-0.13048	0.10616	-0.086138	-0.002345
1856	m/CRPC	0.4972	0.097886	0.35702	0.51932	-0.42507	1.0276	9.97e-08
1857	m/CRPC	0.62279	-0.0953	0.67052	1.1585	0.043378	0.77803	9.97e-08
1858	m/CRPC	0.028181	0.062482	0.46682	-0.068058	-0.052145	0.38079	0.12186
1859	m/CRPC	0.62231	-0.94136	0.28439	0.11989	1.249	0.28134	9.97e-08
1860	m/CRPC	0.64789	0.96728	0.079027	0.64075	0.10876	-0.5535	0.017288
1861	m/CRPC	0.77824	-0.50609	0.64349	-0.034453	0.20286	-0.6166	0.015829
1862	m/CRPC	0.4113	0.26511	0.63425	-0.1233	2.5089	0.10676	0.10549
1863	m/CRPC	-0.19144	2.1508	0.43368	-0.083303	-0.01122	0.47034	0.01981
1864	m/CRPC	0.31518	1.382	0.50978	0.080389	0.65484	-0.68433	9.97e-08
1865	m/CRPC	0.91756	1.1878	0.18149	0.0031864	0.19648	-1.1496	-0.40321
1866	m/CRPC	-0.55098	-0.56478	-0.11863	0.5945	0.26717	0.16903	0.074371
1867	m/CRPC	-0.1146	-0.10034	-0.024866	2.5892	-0.0087491	0.73211	0.26242
1868	m/CRPC	3.6805	0.28073	-0.1174	2.2542	0.24834	0.69011	-0.018196
1869	m/CRPC	0.79655	-0.85078	0.43743	-0.23982	-0.18236	-0.041553	-0.094492
1870	m/CRPC	0.011709	1.5042	0.08003	-0.034305	-0.68606	-0.11284	-0.52611
1871	m/CRPC	1.4923	2.4558	-0.15782	0.081287	0.18443	-0.11727	-0.79868
1872	m/CRPC	-0.98761	0.80636	0.37825	0.63231	0.14979	0.25697	0.72533
1873	m/CRPC	-2.1523	0.3134	-0.25798	1.2097	0.78799	0.76982	0.30715
1874	m/CRPC	-0.30247	0.5718	0.34364	0.42623	0.053316	0.60434	0.35794
1875	m/CRPC	-0.91314	-1.512	-0.0036755	2.0062	0.54154	0.77462	0.53199
1876	m/CRPC	4.1139	0.83173	0.25488	0.014754	0.20536	0.11471	0.56002
1877	m/CRPC	-0.21266	-0.092353	-2.02e-07	0.54505	0.075132	0.33039	0.30152
1878	m/CRPC	-1.3461	-0.48165	0.31985	1.8996	0.43831	1.095	1.9465
1879	m/CRPC	1.6089	2.7259	0.4048	0.18503	1.4544	1.2408	-0.13342
1880	m/CRPC	0.037863	-0.68758	0.17188	1.095	0.043833	0.46809	-0.8247
1881	m/CRPC	1.8876	1.1019	0.4081	1.446	-0.025889	-0.34678	-0.17866
1882	m/CRPC	0.90472	3.6079	0.61298	0.66563	0.41386	0.10803	1.4618
1883	m/CRPC	0.89055	0.26555	0.20668	0.68613	-0.11117	-0.23094	-0.20917
1884	m/CRPC	1.9632	1.4759	0.6857	1.9192	0.81184	0.26733	0.10005
1885	m/CRPC	-1.9351	0.25145	-0.18429	0.87539	0.35006	-0.2339	0.18885
1886	m/CRPC	0.91994	0.73063	0.3007	0.2676	0.14295	7.19e-07	-0.069003
1887	m/CRPC	1.2673	1.3278	1.4204	1.4047	-0.31127	0.064371	-0.073139
1888	m/CRPC	-0.0063543	-0.95784	-0.20459	1.3118	-0.5827	0.046567	-0.00080913
1889	m/CRPC	0.45294	0.71218	-0.3317	0.43078	0.69369	-0.032258	0.10668
1890	m/CRPC	-0.63963	-0.66981	1.669	-0.5525	0.38102	-0.12494	-0.12192
1891	m/CRPC	0.21077	0.44886	-0.34735	0.5536	-0.18722	-0.17573	-0.065825
1892	m/CRPC	0.20741	-0.041112	-0.11979	-1.2517	0.0011286	0.01521	-0.23689
1893	m/CRPC	-1.2744	-0.45426	-0.36155	1.2325	-0.023729	-0.1568	0.066544
1894	m/CRPC	0.24529	0.5958	-0.13973	1.0118	2.2331	-0.12682	0.00082259
1895	m/CRPC	0.46929	1.5513	0.25428	-2.9543	0.094899	0.13309	-0.0049573
1896	m/CRPC	-0.75572	-1.2029	0.2879	-0.13068	0.26308	0.26095	-0.35441
1897	m/CRPC	0.032685	-0.067766	0.74158	1.5797	0.42712	0.1489	0.06808
1898	m/CRPC	-0.02377	1.9505	0.13362	1.1157	-0.072311	0.11761	0.14631
1899	m/CRPC	0.89687	-0.65753	-0.13775	-2.3136	-0.18941	0.27781	-0.11836
1900	m/CRPC	-0.43474	-0.5453	0.22221	0.17456	0.59	0.16576	-0.0236
1901	m/CRPC	-2.1746	0.18516	-0.050529	-0.46213	-0.60895	0.41082	0.29579
1902	m/CRPC	-0.80192	-0.067939	2.8463	-0.057937	0.53257	-0.00039635	0.10984
1903	m/CRPC	-0.085829	0.79155	-0.1825	-1.0349	-0.60571	-0.22857	0.040462
1904	m/CRPC	0.016103	0.28161	0.83828	-4.4164	0.77504	-0.32512	0.68192
1905	m/CRPC	-1.2366	-2.8319	0.12068	0.24293	-0.60243	-0.19662	-0.082237
1906	m/CRPC	-0.15737	-0.33646	0.45197	0.21325	0.045432	-0.18613	-0.034835
1907	m/CRPC	-0.96522	0.96434	0.13362	0.9608	-0.0011339	0.09911	0.36959
1908	m/CRPC	0.0063349	-0.1629	-0.00080913	-1.6517	-0.14325	-0.1568	0.057408
1909	m/CRPC	0.82578	0.95754	-0.29057	-1.1774	-0.22959	0.21032	-0.17618
1910	m/CRPC	0.18215	-0.31791	-0.040665	-4.1267	-2.1131	-0.14659	-0.27772
1911	m/CRPC	1.3682	1.8772	0.12878	-1.7735	-0.18631	-0.25404	-0.074055
1912	m/CRPC	0.47484	-0.12484	-0.010256	-1.1506	-0.67311	0.00043558	-0.046372
1913	m/CRPC	-0.97757	0.73851	-0.13032	0.057544	1.0887	0.076533	0.0019996
1914	m/CRPC	-1.6198	0.040931	0.38881	-0.50601	0.20529	-0.088686	0.089503
1915	m/CRPC	1.2948	0.97308	-0.20053	0.38421	0.2832	0.26704	-0.129
1916	m/CRPC	-0.78424	-0.76357	0.00082259	1.7901	-0.044967	-0.073181	0.027807
1917	m/CRPC	0.31679	0.81508	0.39912	0.97351	1.5948	0.10574	0.10668
1918	m/CRPC	-0.12692	1.2217	0.39359	-0.31935	0.21484	-0.030197	-0.067118
1919	m/CRPC	-0.0030401	-0.30458	0.35354	0.79882	-0.57347	-0.064985	0.096796
1920	m/CRPC	0.16953	-0.17255	0.5449	0.46672	-0.48892	0.0062505	0.13135
1921	m/CRPC	1.1939	2.2047	-0.030344	1.75e-06	0.93034	-0.1204	0.055674
1922	m/CRPC	-0.71657	-0.30766	-0.14538	4.4317	0.48287	-0.066769	-0.17744
1923	m/CRPC	1.0159	0.32582	0.15807	2.8948	-0.3893	-0.054832	0.16382
1924	m/CRPC	-0.20033	1.026	-0.34681	0.51605	-0.48046	-0.10937	-0.11837
1925	m/CRPC	0.13137	1.0449	0.66367	1.1829	1.3774	-0.00011125	-0.013142
1926	m/CRPC	0.16688	2.5449	0.34237	0.073687	-1.0174	-0.097719	0.10829
1927	m/CRPC	0.83639	0.65203	0.33808	0.55328	1.4698	-0.077705	-0.041811
1928	m/CRPC	0.011614	-0.29332	-0.15575	2.0716	0.73498	-0.10317	-0.014875
1929	m/CRPC	1.5581	1.3326	0.33206	-0.0055762	-0.65363	-0.10369	-0.020932
1930	m/CRPC	-0.99345	0.08662	-0.012373	0.0067999	-0.55564	-0.0035319	0.10103
1931	m/CRPC	-0.18661	1.0299	-0.1612	0.080506	0.18873	-0.08993	0.12065
1932	m/CRPC	0.038274	0.18692	-0.0080541	0.093061	-0.54752	0.0005639	0.12186
1933	m/CRPC	-0.10915	0.15998	0.86262	-0.2904	-0.29536	0.021921	-0.087384
1934	m/CRPC	0.82043	0.68547	0.33874	0.95665	0.95095	-0.098423	-0.059364
1935	m/CRPC	-1.0488	0.61438	0.080819	2.0431	0.96529	-0.11987	-0.053204
1936	m/CRPC	0.72046	2.5509	-0.0098286	0.1468	0.87904	-0.14493	0.13844
1937	m/CRPC	-0.6389	-0.099848	0.3446	-0.038196	0.17585	-0.083711	-0.033325
1938	m/CRPC	0.84636	2.2663	-0.0054423	1.6668	0.342	-0.1605	-0.092975
1939	m/CRPC	-0.5256	-0.26801	-0.1407	-0.066958	0.023515	-0.11073	-0.086072
1940	m/CRPC	0.061052	0.14599	0.14261	0.92646	0.51179	-0.030066	0.051918
1941	m/CRPC	1.75e-06	-0.3258	0.00082259	0.067619	-0.50797	-0.098236	0.11818
1942	m/CRPC	0.15465	1.1277	-0.056441	1.7257	-0.47111	-0.035085	0.014942
1943	m/CRPC	-0.010711	-0.27995	0.068506	3.4086	-0.5225	0.17184	0.16032
1944	m/CRPC	-0.23518	-0.33711	-0.42262	2.2628	-0.77576	-0.10857	-0.062022
1945	m/CRPC	-0.012865	-0.28058	0.068506	0.42093	-0.44789	0.024645	0.14611
1946	m/CRPC	0.0095262	-0.29657	-0.26318	-0.23341	-0.6199	-0.010236	-0.068276
1947	m/CRPC	-1.0585	1.5277	-0.37711	3.5524	0.11246	1.8503	-0.0097461
1948	m/CRPC	-0.95099	1.9072	1.7141	2.6595	0.34797	3.9481	-0.0097461
1949	m/CRPC	0.70202	1.2637	0.74918	1.4438	0.10992	0.53988	-0.0097461
1950	m/CRPC	0.42648	0.1113	0.38879	2.7866	0.30193	-0.1459	-0.0097461
1951	m/CRPC	-0.0097461	1.4166	0.78379	2.8699	0.13169	2.6376	-0.0097461
1952	m/CRPC	-0.5796	1.5221	0.54683	2.743	-0.14984	2.5992	-0.0097461
1953	m/CRPC	2.024	1.4024	0.93391	2.1104	0.75031	0.47308	0.051563
1954	m/CRPC	-0.72471	0.3799	0.13528	0.97228	0.33994	0.05324	0.1274
1955	m/CRPC	1.0042	0.73518	0.54265	0.32767	0.18595	0.23743	-0.0768
1956	m/CRPC	1.3516	1.4271	1.7456	1.5796	-0.10665	0.27555	-0.080908
1957	m/CRPC	1.1583	0.72378	0.53795	2.3209	-0.10207	-0.1035	-0.071239
1958	m/CRPC	-0.28973	0.51431	-0.17942	1.6464	0.13812	-0.050105	0.03674
1959	m/CRPC	0.59231	0.47296	-0.19186	0.46043	-0.12691	0.22356	-0.054216
1960	m/CRPC	0.43907	0.021779	0.92698	0.7101	0.014693	0.099968	9.97e-08
1961	m/CRPC	0.59653	0.95218	0.96814	2.6201	0.31147	-0.093897	-0.10063
1962	m/CRPC	-0.50128	-0.2317	2.3106	0.94417	0.97033	-0.21376	-0.095301
1963	m/CRPC	0.12504	1.0145	-0.22569	0.22036	-0.10665	-0.11961	0.099235
1964	m/CRPC	-0.22693	-0.37369	1.5312	1.3074	1.1625	0.050081	0.095287
1965	m/CRPC	0.82728	0.81949	1.2415	0.90745	1.5319	-0.054587	0.023986
1966	m/CRPC	0.92243	1.2365	2.4975	0.57314	0.59322	-0.009708	0.0094035
1967	m/CRPC	0.18465	0.46532	0.63633	0.51883	0.73975	0.11499	0.12671
1968	m/CRPC	0.48482	-0.17585	2.5168	-0.29629	0.027181	1.12	0.055848
1969	m/CRPC	0.19924	0.77774	0.8391	0.83634	0.65772	0.16775	-0.10645
1970	m/CRPC	0.0082157	0.42741	-0.22991	3.1863	0.7415	-0.037653	0.012294
1971	m/CRPC	0.44623	1.4541	2.8745	1.6601	0.16888	0.1832	-0.066446
1972	m/CRPC	1.5205	0.71194	2.3356	0.014427	1.237	0.14053	0.39198
1973	m/CRPC	-0.22354	0.0025485	-0.26767	-0.16385	1.8621	0.052539	0.0015604
1974	m/CRPC	0.87113	0.45191	-0.12417	0.72472	1.5195	-0.15995	0.16352
1975	m/CRPC	0.38125	0.16645	0.03367	0.82438	0.75999	-0.13305	-0.023016
1976	m/CRPC	0.7471	0.76675	0.87652	-0.082654	0.97201	-0.10475	-0.0080806
1977	m/CRPC	-0.27466	-0.25081	-0.31062	0.41566	0.045608	0.81776	0.12413
1978	m/CRPC	-0.31497	0.68632	0.0084041	0.54464	-0.30858	0.25152	0.016529
1979	m/CRPC	0.87515	0.43768	9.97e-08	0.32402	0.021191	0.47721	0.20797
1980	m/CRPC	-0.615	0.19714	2.5914	0.36682	-1.6897	0.69254	0.73727
1981	m/CRPC	0.26026	1.0847	0.67959	0.40245	-0.61237	1.0118	0.67078
1982	m/CRPC	-0.70924	0.13182	1.2705	0.41701	-0.38784	0.62257	0.62122
1983	m/CRPC	-1.6553	0.62743	0.67714	0.45063	-0.0056181	0.74548	0.55867
1984	m/CRPC	-2.4582	0.91237	0.34426	0.32962	-0.38457	0.69169	0.58582
1985	m/CRPC	-0.97996	-0.80515	2.6359	0.31773	-0.70704	0.11862	-0.022327
1986	m/CRPC	-0.81017	-1.129	2.1963	1.1652	-1.3068	0.35299	-0.032009
1987	m/CRPC	0.070869	-0.85596	2.8193	1.1132	-0.16358	-0.27419	0.086886
1988	m/CRPC	1.1407	1.8258	-0.50383	2.807	0.25116	0.25499	0.13248
1989	m/CRPC	1.2509	1.5293	-1.0683	0.33928	0.57056	0.29647	-0.063086
1990	m/CRPC	1.1894	1.6385	-0.89321	1.0554	0.22599	0.14673	-1.13e-06
1991	m/CRPC	0.96875	1.1833	2.2904	0.57519	-0.62707	-0.12798	0.059711
1992	m/CRPC	1.2608	0.060016	0.29224	-0.092281	0.20816	-0.16392	-0.015735
1993	m/CRPC	1.1057	0.16867	0.22112	-0.16831	-0.01359	0.21846	-0.052701
1994	m/CRPC	1.1852	0.15556	0.33005	0.022048	0.11406	0.028393	0.13848
1995	m/CRPC	0.17668	0.19432	-0.46569	0.68207	0.58902	0.4542	0.11077
1996	m/CRPC	0.63717	1.2958	1.36	0.36571	-0.15318	-0.10928	0.039057
1997	m/CRPC	-1.13e-06	0.43395	2.4958	0.93696	0.028145	0.04471	-0.13077
1998	m/CRPC	-0.48473	-1.13e-06	1.4737	0.44782	0.65101	0.23105	0.082056
1999	m/CRPC	0.77791	0.43285	-0.38776	-0.27728	0.021015	-0.045216	-0.058357
[truncated: 116 more rows]

## Sheet: Fig.1c
Group	Freq_AMP	Freq_GAIN	AmpGain_Sum	Other			No change	Gain+Amp
GS<7	2.5	9.8	12.3	87.7		GS<7	239	34
GS=7	2.8	21.1	23.9	76.1		GS=7	262	84
GS>7	6.1	43.9	50	50		GS>7	94	98
mCRPC	18.2	46.4	64.6	35.4		mCRPC	126	220
							No change	Gain+Amp
						GS_low	501	118
						GS_high	220	318
						Chi-Square Test
						Groups		p-value	Cramer's V
						GS_low	GS_high	2.2e-16	0.4122
						GS<7	mCRPC	2.2e-16	0.5161
						GS<7	GS=7	0.0002006	0.1495
						GS<7	GS>7	2.2e-16	0.4214
						GS=7	GS>7	3.258e-10	0.271
						GS=7	mCRPC	2.2e-16	0.396
						GS>7	mCRPC	0.004585	0.1222

## Sheet: Fig.1d
Group	Percentage (Z>2)			Normal	Benign	GS<7	GS=7	GS>7	m/CRPC	zScore_Normal	zScore_Benign	zScore_GS<7	zScore_GS=7	zScore_GS>7	zScore_m/CRPC
Normal	0.8			-0.22802	-0.067752	-0.053945	-0.28013	1.6729	4.1139	0.0781877	0.583523	0.627058	-0.0861186	6.07192	13.7686			Counts				Results
Benign	6.8			-0.24112	0.11978	-0.23481	0.28091	-0.039586	3.6805	0.0368825	1.17482	0.0567784	1.68288	0.672333	12.402			Groups	Z>2	Z<=2		Groups		p-value	Cramer's V
GS<7	23.2			NA	-0.04242	-0.55393	0.45418	NA	2.0464		0.663397	-0.949428	2.22921		7.24959			Normal	1	120		Normal	Benign	0.009922	0.09151
GS=7	26.2			-0.22199	-0.46014	1.4374	-1.2314	0.82879	2.024	0.0972007	-0.653702	5.32937	-3.08554	3.41038	7.17896			Benign	46	627		Normal	Primary	3.189e-10	0.1829
GS>7	33			NA	-0.04242	-0.41692	0.45772	NA	1.9832		0.663397	-0.517427	2.24037		7.05031			GS<7	76	252		Normal	m/CRPC	2.2e-16	0.4476
mCRPC	45.4			-0.23989	-0.17403	0.10629	0.14357	-0.17698	1.9632	0.0407608	0.248422	1.13229	1.24984	0.23912	6.98725			GS=7	139	391		Benign	Primary	2.2e-16	0.2457
				NA	0.8174	0.33475	0.31309	-0.080459	1.9016		3.37447	1.85264	1.78434	0.543457	6.79302			GS>7	67	136		Benign	m/CRPC	2.2e-16	0.4541
				-0.30289	-0.19383	1.3366	6.49e-06	-0.063965	1.8876	-0.157882	0.185991	5.01154	0.797171	0.595464	6.74888			m/CRPC	118	142		GS<7	GS7	0.3155	0.03427
				0.091945	0.0051664	0.20681	0.54293	1.5001	1.6089	1.08706	0.81344	1.44924	2.50904	5.52707	5.87012							GS<7	GS>7	0.01305	0.1077
				-0.88162	-0.54746	0.7059	-0.3012	0.70642	1.5581	-1.98266	-0.929028	3.0229	-0.152554	3.02454	5.70994							GS<7	mCRPC	1.273e-08	0.2346
				-0.22627	0.76847	-1.1893	-0.37512	0.18649	1.5205	0.0837056	3.22019	-2.95279	-0.385628	1.38517	5.59139			Counts				GS=7	GS>7	0.0677	0.06748
				-0.28479	0.0086546	-0.029362	-0.072544	0.14796	1.4923	-0.100812	0.824439	0.70457	0.568414	1.26368	5.50247			Groups	Z>2	Z<=2		GS=7	mCRPC	6.632e-08	0.1922
				NA	1.025	-0.072063	0.018588	NA	1.4258		4.02904	0.569931	0.855759		5.29279			Primary	282	779		GS>7	mCRPC	0.006965	0.1254
				-0.58782	-0.4524	0.64226	0.71416	0.95646	1.3682	-1.05629	-0.629298	2.82224	3.04894	3.81293	5.11118			GS_low	215	643		GS_low	GS_high	1.877e-08	0.1547
				-0.23301	-0.74489	0.0016522	0.093291	-0.31877	1.3516	0.0624539	-1.55154	0.80236	1.0913	-0.207953	5.05884			GS_high	185	278		Normal+benign	Primary	2.2e-16	0.2676
				-0.27484	-0.4682	0.23724	0.12248	-0.11076	1.2948	-0.0694389	-0.679116	1.54518	1.18334	0.447916	4.87974			Normal+benign	47	747		Normal+benign	m/CRPC	2.2e-16	0.4682
				-0.3194	-0.27129	0.24226	0.15673	1.4661	1.2673	-0.20994	-0.0582455	1.56101	1.29133	5.41986	4.79303			Primary	282	779		Primary	m/CRPC	3.325e-09	0.1627
				NA	-0.70238	0.58734	0.7661	0.59547	1.2608		-1.4175	2.64907	3.21271	2.67471	4.77254			GS_low	215	643
				NA	-1.4607	-0.23678	0.11053	0.68145	1.2509		-3.80854	0.0505668	1.14566	2.94581	4.74132			GS_high	185	278
				NA	-0.041198	0.37353	2.1867	0.27229	1.2348		0.66725	1.97492	7.69196	1.6557	4.69056			GS_low : GS<= 7
				-0.1411	0.24128	0.24897	-0.22897	-0.20453	1.1939	0.352252	1.55792	1.58217	0.0751923	0.152253	4.5616			GS_high: GS>7 & m/CRPC
				NA	-0.24003	-0.26186	0.044382	NA	1.1916		0.0403194	-0.0285121	0.937089		4.55434
				NA	-0.04242	0.19823	0.76874	NA	1.1897		0.663397	1.42218	3.22104		4.54835
				NA	-0.97829	-0.38648	0.16255	-0.031511	1.1894		-2.28746	-0.421447	1.30968	0.697794	4.54741
				NA	-1.0249	0.15282	0.07491	0.48088	1.1852		-2.43443	1.279	1.03335	2.3134	4.53417
				-0.17811	-0.19796	0.29174	0.04647	0.6554	1.1583	0.235557	0.172969	1.71703	0.943673	2.86367	4.44935
				NA	-1.8855	0.54827	0.27135	-0.28655	1.1407		-5.14796	2.52588	1.65273	-0.106361	4.39385
				NA	-1.33	0.43908	0.25953	0.5245	1.1057		-3.39643	2.1816	1.61547	2.45093	4.2835
				NA	0.66043	0.96744	-1.6669	NA	1.0823		2.87953	3.84755	-4.4587		4.20971
				NA	0.16352	-0.45404	-0.26763	NA	1.0595		1.31274	-0.634469	-0.0467053		4.13782
				NA	0.073755	0.82755	1.5253	-0.17499	1.039		1.0297	3.40647	5.60652	0.245395	4.07319
				0.028602	0.076689	0.45307	0.031464	-0.1027	1.0159	0.887334	1.03896	2.22571	0.896358	0.47333	4.00035
				-0.36454	-0.76211	-0.70456	-2.02e-07	-0.45534	1.0042	-0.352269	-1.60583	-1.42437	0.797149	-0.638568	3.96346
				NA	-0.2399	0.4143	0.059012	-0.1122	0.98587		0.0407293	2.10347	0.983219	0.443376	3.90566
				NA	0.020723	-0.67127	-0.17623	0.39859	0.96875		0.862491	-1.31941	0.241485	2.05393	3.85168
				NA	-1.3754	0.67208	0.50165	NA	0.93176		-3.53958	2.91626	2.37889		3.73505
				0.18471	-0.2697	0.77137	-0.49998	1.8146	0.92243	1.37955	-0.0532321	3.22933	-0.77932	6.51871	3.70563
				0.33869	-0.048536	-0.34813	-0.1074	0.5004	0.91994	1.86506	0.644113	-0.300527	0.458511	2.37494	3.69778
				-0.0021328	0.29716	0.17928	-0.22683	0.44399	0.91756	0.790425	1.73412	1.36243	0.0819398	2.19708	3.69028
				NA	-0.4212	0.034069	0.69999	NA	0.91523		-0.530922	0.904572	3.00427		3.68293
				-0.29702	-0.13455	-0.17784	0.40654	-0.15636	0.90472	-0.139374	0.372905	0.236409	2.079	0.304136	3.64979
				-0.48871	0.37779	0.18565	0.38914	-0.9622	0.89687	-0.743785	1.98835	1.38252	2.02413	-2.23673	3.62504
				-0.50915	-0.071038	-0.94826	0.12911	-0.51712	0.89055	-0.808234	0.573162	-2.19278	1.20424	-0.833364	3.60511
				NA	-0.04242	0.15599	-0.89401	NA	0.88252		0.663397	1.289	-2.02172		3.57979
				NA	-0.43853	-0.05146	3.3586	0.43775	0.87515		-0.585564	0.634893	11.387	2.17741	3.55656
				-0.034403	-0.30023	0.63588	-0.89282	-0.53225	0.87113	0.688675	-0.149495	2.80212	-2.01797	-0.88107	3.54388
				NA	-0.40459	0.073331	-0.15959	NA	0.86757		-0.478549	1.02837	0.293952		3.53266
				NA	0.0024097	0.089404	-0.064217	NA	0.85757		0.804748	1.07905	0.59467		3.50113
				-0.93691	-0.27237	-0.11307	0.15906	0.48968	0.84636	-2.15699	-0.0616508	0.440633	1.29868	2.34114	3.46578
				-0.082251	0.26101	0.84901	0.65734	2.0286	0.83639	0.537807	1.62013	3.47414	2.86979	7.19346	3.43434
				-0.00066363	0.21959	-0.049088	0.06473	0.18677	0.82728	0.795058	1.48953	0.642372	1.00125	1.38605	3.40562
				-0.14896	-0.89058	0.21116	0.059222	0.29548	0.82578	0.327469	-2.01091	1.46295	0.983881	1.72882	3.40089
				-0.43409	0.10289	-0.19892	0.40121	-0.39469	0.82043	-0.571565	1.12157	0.169942	2.06219	-0.447334	3.38402
				-0.62252	-0.12334	0.025514	-0.019797	-0.12411	0.79655	-1.1657	0.408251	0.877597	0.734729	0.405823	3.30873
				-0.31927	-0.1282	-0.009299	-0.10796	0.27264	0.77824	-0.20953	0.392927	0.76783	0.456745	1.6568	3.25099
				NA	0.4863	0.094684	-0.52102	0.0047594	0.77791		2.33049	1.0957	-0.845661	0.812157	3.24995
				NA	0.2459	0.29386	0.29625	NA	0.77687		1.57249	1.72371	1.73125		3.24667
				NA	-0.44022	0.79215	-0.56466	NA	0.76785		-0.590893	3.29485	-0.983261		3.21823
				NA	-0.04242	0.2442	-0.18607	NA	0.76686		0.663397	1.56713	0.210459		3.21511
				NA	-0.04242	1.0413	0.28188	NA	0.75555		0.663397	4.08044	1.68594		3.17945
				-0.46954	-0.56585	0.18177	1.231	-0.24618	0.7471	-0.683341	-0.987013	1.37028	4.67858	0.020928	3.15281
				NA	-0.44622	-0.11671	-0.2723	0.81689	0.72495		-0.609812	0.429156	-0.0614301	3.37286	3.08297
				-0.64577	0.40849	-0.6456	-0.060119	0.74686	0.72046	-1.23901	2.08515	-1.23847	0.607591	3.15205	3.06881
				-0.85329	-0.2168	2.24e-07	-1.0744	0.04234	0.70202	-1.89333	0.113565	0.797151	-2.59051	0.930651	3.01067
				NA	-2.1591	1.317	-0.14171	-0.3667	0.68834		-6.01064	4.94974	0.350329	-0.35908	2.96753
				NA	0.20715	-0.056451	0.034844	NA	0.66707		1.45031	0.619156	0.907016		2.90047
				NA	-0.77563	-0.093984	-0.75141	NA	0.66677		-1.64846	0.500812	-1.5721		2.89952
				NA	-0.33065	0.14226	-0.24268	0.36098	0.6655		-0.245412	1.24571	0.0319637	1.93534	2.89552
				NA	0.93584	0.23001	-0.51327	-0.082727	0.66209		3.74792	1.52239	-0.821225	0.536306	2.88476
				0.093572	-0.31211	0.04193	-0.25748	0.5416	0.64789	1.09219	-0.186954	0.929358	-0.0147017	2.50485	2.83999
				NA	-0.65441	0.55977	0.13715	1.7749	0.63717		-1.26625	2.56214	1.22959	6.39353	2.80619
				-0.19166	0.23324	0.038799	-0.183	0.12896	0.62279	0.192833	1.53257	0.919486	0.220139	1.20377	2.76085
				-0.045557	-0.052313	-0.023733	0.05891	0.021711	0.62231	0.653506	0.632204	0.722318	0.982897	0.865606	2.75934
				NA	0.19999	-0.18902	0.32804	NA	0.61236		1.42773	0.201157	1.83148		2.72796
				NA	-1.1519	0.024651	0.46998	-0.52772	0.60151		-2.83487	0.874876	2.27903	-0.866787	2.69375
				-0.43114	-0.18657	0.027357	-0.55215	1.0459	0.59653	-0.562263	0.208882	0.883409	-0.943816	4.09494	2.67805
				0.02397	-0.73172	0.82289	-0.2723	0.034844	0.59231	0.872729	-1.51001	3.39178	-0.0614301	0.907016	2.66474
				NA	-1.692	-0.0636	0.79622	NA	0.58015		-4.53784	0.596615	3.30769		2.6264
				NA	-1.2278	0.1035	0.11669	-0.036582	0.56212		-3.07419	1.12349	1.16508	0.681805	2.56955
				NA	0.0094923	0.06473	0.045216	1.0871	0.55072		0.82708	1.00125	0.939719	4.22485	2.53361
				NA	-0.084102	0.41604	-0.058789	0.50885	0.5293		0.531971	2.10895	0.611784	2.40159	2.46607
				NA	0.20949	-0.39902	0.60947	-0.97141	0.52751		1.45769	-0.460987	2.71885	-2.26577	2.46042
				NA	-0.30356	0.50885	0.31724	NA	0.51815		-0.159995	2.40159	1.79743		2.43091
				NA	-0.041621	-0.76352	0.57276	0.50149	0.50968		0.665916	-1.61028	2.6031	2.37838	2.40421
				NA	-0.04242	0.46924	0.61667	NA	0.50106		0.663397	2.2767	2.74155		2.37703
				NA	-0.04242	0.12983	0.25294	NA	0.49814		0.663397	1.20651	1.59469		2.36782
				NA	-0.063534	-1.3876	0.12221	0.23866	0.49748		0.596823	-3.57805	1.18249	1.54966	2.36574
				-0.056525	-0.084102	-0.0071893	-0.14875	-0.0014997	0.4972	0.618923	0.531971	0.774482	0.328131	0.792421	2.36486
				NA	-1.0219	-0.77165	-0.3216	0.09309	0.49002		-2.42497	-1.63591	-0.216876	1.09067	2.34222
				NA	-0.046003	-0.65998	-0.11915	0.18197	0.4883		0.6521	-1.28381	0.421462	1.37091	2.33679
				NA	-0.26042	0.086238	-0.086422	NA	0.48737		-0.0239717	1.06906	0.524656		2.33386
				-0.015602	-0.056901	0.52497	-0.072514	0.99426	0.48482	0.747956	0.617737	2.45242	0.568509	3.93212	2.32582
				NA	-0.59706	0.14525	-0.10986	0.5226	0.47908		-1.08542	1.25513	0.450754	2.44494	2.30772
				-0.34528	-0.45146	-0.70218	0.083118	0.0065807	0.47484	-0.291541	-0.626334	-1.41687	1.05923	0.817899	2.29435
				NA	-1.6991	0.94395	0.19017	-0.14808	0.47397		-4.56023	3.77349	1.39677	0.330244	2.29161
				NA	-0.46625	-0.042304	-0.34474	NA	0.47392		-0.672967	0.663763	-0.289838		2.29145
				NA	-0.45984	-1.0716	0.56927	0.07317	0.47268		-0.652756	-2.58168	2.5921	1.02786	2.28754
				-0.35607	-0.087754	-0.54573	-1.0802	-0.39224	0.46929	-0.325563	0.520456	-0.923573	-2.60879	-0.439609	2.27685
				NA	0.84036	-0.22763	0.21079	NA	0.46801		3.44686	0.0794174	1.46179		2.27282
				NA	0.0036554	0.25689	0.072136	NA	0.46702		0.808676	1.60714	1.0246		2.2697
				NA	-0.51282	0.088896	0.23504	NA	0.45824		-0.819806	1.07745	1.53825		2.24201
				NA	-1.2884	-0.45567	1.382	0.66819	0.45764		-3.26526	-0.639608	5.15469	2.904	2.24012
				NA	-0.055174	-0.127	0.51048	-0.043109	0.45754		0.623183	0.396711	2.40673	0.661224	2.2398
				-0.50181	-0.20389	-0.10574	-0.10623	0.66756	0.45294	-0.785091	0.154271	0.463745	0.4622	2.90201	2.2253
				-0.49109	0.057477	0.80688	2.0564	0.092298	0.44623	-0.75129	0.978379	3.3413	7.28112	1.08817	2.20414
				NA	-0.04242	0.09635	0.023449	NA	0.44075		0.663397	1.10095	0.871086		2.18686
				-0.092538	0.53087	-0.2444	0.0093098	0.50366	0.43907	0.505372	2.47102	0.0265405	0.826504	2.38522	2.18157
				NA	-0.04242	0.1884	0.43333	NA	0.43874		0.663397	1.39119	2.16347		2.18053
				NA	0.071881	0.4054	-0.24268	-0.59541	0.42831		1.0238	2.0754	0.0319637	-1.08022	2.14764
				-0.64543	-0.80859	-2.935	1.1092	-0.34547	0.42648	-1.23793	-1.75239	-8.4571	4.29453	-0.29214	2.14187
				NA	-0.4212	0.47906	0.34378	NA	0.41797		-0.530922	2.30766	1.88111		2.11504
				-0.044794	-0.27553	0.22334	-0.19201	0.18144	0.4113	0.655912	-0.0716145	1.50136	0.19173	1.36924	2.09401
				NA	-0.98652	0.0027524	-0.0045253	-1.0663	0.40463		-2.31341	0.805829	0.782881	-2.56497	2.07298
				NA	-2.5522	-0.96304	0.76519	0.28161	0.38994		-7.25011	-2.23938	3.20985	1.68509	2.02666
				NA	0.59506	0.22219	1.4226	0.32249	0.38915		2.67341	1.49773	5.2827	1.81398	2.02417
				NA	-0.75316	-0.60446	0.47538	0.262	0.38653		-1.57761	-1.10875	2.29606	1.62325	2.01591
				NA	-0.29549	0.158	-0.081523	0.41288	0.38375		-0.13455	1.29533	0.540103	2.09899	2.00714
				NA	-0.10993	-1.7706	0.85151	0.68383	0.38188		0.450533	-4.78567	3.48202	2.95331	2.00124
				0.011823	-0.43409	0.38624	-0.43082	-0.69609	0.38125	0.834429	-0.571565	2.01499	-0.561254	-1.39767	1.99926
				NA	-0.36336	-0.34561	0.21869	0.99309	0.35374		-0.348548	-0.292581	1.48669	3.92843	1.91252
				NA	-1.7817	-0.43675	0.13073	-0.19678	0.34942		-4.82067	-0.579952	1.20935	0.17669	1.89889
				NA	0.12527	-0.15047	1.1191	-0.7509	0.33848		1.19213	0.322708	4.32575	-1.57049	1.8644
				NA	-1.581	-0.32256	0.11572	0.35372	0.326		-4.18785	-0.219903	1.16202	1.91245	1.82505
				NA	0.17729	-0.67163	-0.085265	NA	0.3208		1.35616	-1.32054	0.528304		1.80865
				NA	-0.04242	-0.05651	0.52123	NA	0.31709		0.663397	0.61897	2.44062		1.79696
				-0.16643	0.10458	0.051755	0.52493	-0.58731	0.31679	0.272385	1.1269	0.960337	2.45229	-1.05468	1.79601
				-0.68182	0.23324	0.18786	0.13701	0.24132	0.31518	-1.35267	1.53257	1.38949	1.22915	1.55805	1.79093
				NA	0.59426	-0.37534	-1.8581	NA	0.30345		2.67089	-0.386322	-5.06156		1.75395
				NA	-0.64278	0.027311	-0.34229	NA	0.28558		-1.22958	0.883263	-0.282113		1.6976
				0.027929	0.0013693	-0.84436	-0.62563	2.1384	0.24529	0.885212	0.801468	-1.86517	-1.1755	7.53967	1.57057
				NA	-0.04242	0.181	0.52558	NA	0.24271		0.663397	1.36786	2.45434		1.56243
				NA	7.19e-07	0.025879	0.88304	-0.13558	0.24146		0.797152	0.878748	3.58143	0.369657	1.55849
				NA	-0.41786	0.80349	-0.14209	1.0717	0.23163		-0.520391	3.33061	0.349131	4.17629	1.52749
				-0.44587	-0.31383	0.023537	-0.91873	1.7164	0.21077	-0.608708	-0.192377	0.871364	-2.09967	6.20907	1.46172
				-0.060503	-0.19307	0.27473	0.74185	-1.5568	0.20741	0.60638	0.188387	1.66339	3.13625	-4.11154	1.45113
				0.11744	0.076178	0.64964	-0.29316	-0.0033807	0.19924	1.16745	1.03734	2.84551	-0.127203	0.78649	1.42537
				NA	-0.04242	0.11143	0.34123	NA	0.19909		0.663397	1.1485	1.87307		1.42489
				NA	0.46249	0.019866	-0.44309	NA	0.19509		2.25541	0.859789	-0.599942		1.41228
				-0.36056	-0.4071	-0.44662	-0.25798	1.105	0.18465	-0.33972	-0.486464	-0.611073	-0.0162782	4.28129	1.37936
				NA	-0.35611	-0.029579	0.39413	0.58883	0.18397		-0.325689	0.703885	2.03987	2.65377	1.37722
				-0.27018	-0.16461	-0.85163	-0.33058	0.5042	0.18215	-0.0547456	0.278124	-1.8881	-0.245191	2.38693	1.37148
				NA	-0.19254	0.52145	-0.29168	0.14713	0.17668		0.190059	2.44132	-0.122537	1.26106	1.35423
				-0.15636	0.089186	-0.89584	0.85799	-0.33406	0.16953	0.304136	1.07836	-2.02749	3.50245	-0.256164	1.33169
				-0.24042	0.52037	0.27946	-0.064219	0.038378	0.16688	0.0390897	2.43791	1.67831	0.594663	0.918158	1.32333
				NA	-0.46104	-1.3636	1.9722	-0.0087681	0.16602		-0.65654	-3.50237	7.01563	0.769504	1.32062
				-0.29602	-0.045245	-0.078924	-0.26996	0.19193	0.15465	-0.136221	0.65449	0.548297	-0.0540519	1.40232	1.28477
				-0.099246	0.16347	-0.83173	0.4444	-0.10129	0.13137	0.484221	1.31258	-1.82535	2.19837	0.477776	1.21137
				-0.22409	-0.41219	0.56148	-0.24268	2.4151	0.12504	0.0905792	-0.502513	2.56753	0.0319637	8.41212	1.19141
				NA	-1.1043	0.047939	-0.17129	NA	0.1087		-2.68478	0.948305	0.257061		1.13989
				NA	-0.04242	-0.14913	0.17597	NA	0.10112		0.663397	0.326933	1.352		1.11599
				NA	-0.04242	0.46351	-0.63706	NA	0.095928		0.663397	2.25863	-1.21154		1.09962
				NA	-0.14383	0.016033	-0.19565	0.28389	0.077898		0.343644	0.847703	0.180252	1.69227	1.04277
				NA	0.98054	-0.0077384	-0.049497	NA	0.073183		3.88886	0.77275	0.641083		1.0279
				NA	3.44e-07	0.40278	-0.3216	0.76168	0.072051		0.797151	2.06714	-0.216876	3.19878	1.02433
				NA	-1.1468	0.51413	-0.77538	-0.024416	0.070869		-2.81879	2.41824	-1.64768	0.720165	1.0206
				-0.31316	0.0028808	0.10077	0.15748	-0.341	0.061052	-0.190264	0.806233	1.11488	1.2937	-0.278046	0.989651
				NA	0.1342	-0.023804	-0.28441	NA	0.039221		1.22029	0.722094	-0.0996138		0.920817
				-0.44661	0.78441	0.50313	-0.19386	-0.54311	0.038274	-0.611041	3.27045	2.38355	0.185896	-0.915312	0.917831
				0.16512	-0.15659	0.14081	-0.12524	-0.21181	0.037863	1.31778	0.303411	1.24113	0.40226	0.129299	0.916535
				NA	0.13045	-0.42188	0.36961	0.20649	0.036135		1.20847	-0.533066	1.96256	1.44823	0.911086
				NA	-0.77589	1.0586	-0.13482	NA	0.036069		-1.64928	4.13499	0.372054		0.910878
				NA	-0.04242	0.24146	-0.60024	NA	0.035635		0.663397	1.55849	-1.09545		0.90951
				-0.34863	-0.16954	-0.99047	0.53137	-0.0041717	0.032685	-0.302104	0.262579	-2.32587	2.4726	0.783996	0.900208
				NA	-0.58075	0.29764	1.2788	0.17369	0.028244		-1.03399	1.73563	4.82929	1.34481	0.886205
				-0.40942	0.094045	0.048213	0.051514	0.07645	0.028181	-0.493779	1.09368	0.949169	0.959577	1.0382	0.886007
				NA	-0.36303	0.04056	0.39303	NA	0.018273		-0.347508	0.925038	2.0364		0.854766
				-0.60763	-0.58996	0.70652	-1.0944	0.21003	0.016103	-1.11875	-1.06303	3.02486	-2.65357	1.45939	0.847924
				NA	-0.34346	0.69483	3.1377	1.0852	0.01572		-0.285802	2.988	10.6905	4.21886	0.846716
				NA	0.36955	-0.66498	-0.54745	NA	0.013127		1.96237	-1.29958	-0.928997		0.83854
				-0.070846	-0.1629	0.003562	0.046018	0.019008	0.011709	0.573768	0.283515	0.808381	0.942248	0.857084	0.834069
				-0.27553	0.36833	0.49885	-0.89946	0.27369	0.011614	-0.0716145	1.95852	2.37006	-2.03891	1.66011	0.83377
				-0.049845	-0.97318	0.056383	0.47831	0.08508	0.0095262	0.639985	-2.27135	0.974929	2.30529	1.06541	0.827187
				-0.42647	0.62692	0.14011	-0.090897	0.088342	0.0082157	-0.547538	2.77387	1.23893	0.510546	1.0757	0.823055
				-0.072837	0.20624	0.039218	0.40989	0.89991	0.0063349	0.56749	1.44744	0.920807	2.08956	3.63463	0.817124
				-0.37171	-0.10459	-0.093988	-0.64474	0.6579	1.75e-06	-0.374877	0.467371	0.5008	-1.23576	2.87155	0.797156
				NA	0.017348	0.18508	0.3303	NA	9.75e-08		0.851849	1.38072	1.83861		0.79715
				NA	-0.52657	-0.51261	-0.43661	0.50477	-1.13e-06		-0.863161	-0.819144	-0.579511	2.38872	0.797146
				-0.26693	0.012281	0.27746	0.75515	-0.21023	-0.0030401	-0.0444982	0.835873	1.672	3.17819	0.134281	0.787564
				-0.28808	0.0020376	0.40605	-0.62502	0.75075	-0.0063543	-0.111186	0.803575	2.07745	-1.17358	3.16432	0.777115
				NA	0.1705	-0.094808	-0.2242	NA	-0.0072764		1.33475	0.498214	0.0902324		0.774207
				-0.36718	-0.51605	-0.89514	0.36097	-2.2127	-0.0097461	-0.360593	-0.82999	-2.02529	1.93531	-6.17964	0.76642
				-0.74186	-1.2736	0.051209	-0.031757	-0.15736	-0.010711	-1.54198	-3.2186	0.958615	0.697018	0.300983	0.763378
				0.025648	-0.35187	0.015084	-0.035247	-0.96567	-0.012865	0.87802	-0.31232	0.844711	0.686014	-2.24767	0.756586
				NA	-1.2998	0.84565	-0.2723	-0.086391	-0.013159		-3.30121	3.46354	-0.0614301	0.524753	0.755659
				NA	0.16806	0.11991	-0.92689	NA	-0.017309		1.32705	1.17523	-2.1254		0.742574
				-0.16666	-0.44899	-0.13531	-1.4761	-0.72291	-0.02377	0.27166	-0.618546	0.370509	-3.85709	-1.48223	0.722202
				NA	-0.056829	-0.97606	-0.12819	0.0030992	-0.033266		0.617964	-2.28043	0.392958	0.806922	0.69226
				NA	-0.31271	-0.15099	1.0347	0.22901	-0.061552		-0.188846	0.321068	4.05963	1.51923	0.603072
				-0.49526	-0.80747	-0.28513	1.3e-07	0.32313	-0.085829	-0.764438	-1.74886	-0.101884	0.79715	1.816	0.526525
				NA	-0.26276	-1.5179	0.68774	0.30002	-0.095553		-0.0313499	-3.98889	2.96564	1.74313	0.495865
				0.032643	0.78441	-0.13021	1.1898	0.66943	-0.10915	0.900076	3.27045	0.386589	4.54867	2.90791	0.452993
				-0.32231	-0.083939	0.039858	0.070138	-0.066963	-0.1146	-0.219115	0.532485	0.922825	1.0183	0.586011	0.435809
				-0.45462	0.04662	0.0057425	-0.16366	-0.010776	-0.12692	-0.636297	0.944146	0.815257	0.281119	0.763173	0.396963
				NA	-0.027768	-0.40807	2.1235	0.45146	-0.13383		0.709596	-0.489522	7.49269	2.22063	0.375175
				NA	-0.72988	-0.062667	0.8974	NA	-0.15366		-1.50421	0.599557	3.62671		0.31265
				NA	-0.35892	-0.22624	-1.45e-18	0.17235	-0.15695		-0.334549	0.0838001	0.79715	1.34058	0.302276
				-0.096566	0.32016	0.39284	0.51701	-0.13664	-0.15737	0.492671	1.80664	2.0358	2.42732	0.366315	0.300952
				NA	0.016561	-0.69199	0.87184	-0.19937	-0.16002		0.849368	-1.38474	3.54612	0.168523	0.292596
				NA	-0.75107	-0.58125	-0.12819	0.89617	-0.17824		-1.57102	-1.03557	0.392958	3.62283	0.235147
				NA	-0.85093	-0.41016	0.058644	0.039865	-0.18064		-1.88589	-0.496112	0.982059	0.922847	0.22758
				NA	0.96676	-0.11354	1.579	-0.13847	-0.18203		3.84541	0.439151	5.77584	0.360545	0.223197
				NA	-0.4212	-0.12987	-0.33106	NA	-0.18595		-0.530922	0.387661	-0.246704		0.210837
				-1.9628	-0.14149	-0.032406	-0.65058	0.71958	-0.18661	-5.39169	0.351023	0.694972	-1.25417	3.06603	0.208756
				-0.70242	-0.084102	0.44177	0.27376	0.08748	-0.19144	-1.41763	0.531971	2.19008	1.66033	1.07298	0.193527
				-0.34206	0.22768	0.24347	-0.14662	-0.071542	-0.20033	-0.281388	1.51504	1.56483	0.334847	0.571573	0.165496
				-0.52952	-0.14817	-0.074414	-0.065972	-0.87272	-0.21266	-0.872462	0.32996	0.562518	0.589136	-1.95459	0.126619
				NA	-0.55617	-0.2571	0.45124	-0.38628	-0.22274		-0.956491	-0.0135035	2.21994	-0.420817	0.0948359
				0.055102	0.021579	0.8195	0.073461	0.58259	-0.22354	0.97089	0.86519	3.38109	1.02878	2.6341	0.0923134
				NA	-0.10027	0.51412	0.20552	-0.23404	-0.22586		0.480992	2.4182	1.44517	0.0592062	0.0849983
				0.32849	-0.17467	0.6915	-0.0043315	-0.18504	-0.22693	1.8329	0.246404	2.9775	0.783493	0.213707	0.0816245
				-0.014846	-0.41636	-0.061689	0.28147	0.24052	-0.23518	0.75034	-0.515661	0.60264	1.68464	1.55553	0.0556117
				NA	-0.92235	-0.19906	-0.4114	0.55307	-0.25677		-2.11108	0.169501	-0.500022	2.54102	-0.012463
				NA	-0.37575	-0.15156	0.29634	-0.0037142	-0.27466		-0.387615	0.319271	1.73153	0.785439	-0.0688714
				NA	-0.14216	-0.11242	0.15854	1.237	-0.28212		0.34891	0.442682	1.29704	4.69749	-0.0923932
				0.072616	-0.52976	0.32312	0.4863	-0.48339	-0.28973	1.02611	-0.873219	1.81597	2.33049	-0.727011	-0.116388
				-0.095036	-0.30601	-0.071156	-0.38406	0.31288	-0.30247	0.497495	-0.16772	0.57279	-0.413817	1.78368	-0.156558
				NA	0.3433	0.87532	-1.2718	1.7929	-0.31497		1.8796	3.55709	-3.21292	6.45028	-0.195971
				NA	-1.1639	-0.21205	-0.36097	-0.052105	-0.32932		-2.8727	0.128542	-0.341013	0.632859	-0.241218
				NA	-0.04242	0.093138	0.24393	NA	-0.33569		0.663397	1.09082	1.56628		-0.261303
				-0.1615	-0.048729	1.0605	-0.47906	0.24003	-0.43474	0.28793	0.643504	4.14098	-0.713358	1.55398	-0.573614
				NA	-0.09004	0.86578	1.7515	0.18791	-0.4555		0.513248	3.52701	6.31975	1.38964	-0.639072
				NA	-0.73283	0.10076	-0.50485	0.1021	-0.48473		-1.51351	1.11485	-0.794676	1.11908	-0.731236
				0.22038	-0.074691	1.7283	-0.91381	0.67118	-0.50128	1.49202	0.561644	6.2466	-2.08415	2.91343	-0.783419
				0.30058	-0.26288	-0.061689	-0.31271	-0.35041	-0.5256	1.7449	-0.0317282	0.60264	-0.188846	-0.307716	-0.860102
				-1.87e-07	-0.037901	-0.021734	0.30272	0.10044	-0.55098	0.797149	0.677646	0.728621	1.75165	1.11384	-0.940127
				-0.16659	0.43497	0.82102	0.012905	1.2896	-0.5796	0.271881	2.16864	3.38588	0.83784	4.86335	-1.03037
				0.27501	0.96281	-0.041159	-0.2199	0.63286	-0.6389	1.66428	3.83295	0.667373	0.103791	2.7926	-1.21734
				-0.21746	-0.35947	0.022709	0.36336	-0.58385	-0.63963	0.111484	-0.336283	0.868753	1.94285	-1.04377	-1.21965
				NA	-0.55046	-0.41102	-0.23099	NA	-0.66249		-0.938487	-0.498824	0.0688231		-1.29173
				NA	-0.79828	0.1272	1.4278	NA	-0.68599		-1.71988	1.19822	5.2991		-1.36582
				-0.5792	-0.14519	-0.33548	0.27861	-0.17627	-0.71657	-1.02911	0.339356	-0.260641	1.67563	0.241359	-1.46224
				-0.13515	-0.94174	0.38746	0.32979	0.54191	-0.72471	0.371013	-2.17222	2.01884	1.837	2.50583	-1.48791
				NA	0.71399	-0.90323	0.55726	-0.60708	-0.72875		3.04841	-2.05079	2.55423	-1.11701	-1.50065
				-0.086898	-0.28985	-0.35631	4.2217	-0.76733	-0.75572	0.523155	-0.116766	-0.326319	14.1085	-1.62229	-1.58569
				-0.18483	-0.10066	-0.033636	0.0043373	-0.24904	-0.78424	0.214369	0.479762	0.691093	0.810826	0.0119102	-1.67561
				0.05397	0.33919	0.10355	-0.025972	-0.049726	-0.80192	0.967321	1.86664	1.12365	0.715259	0.640361	-1.73136
				NA	-1.076	-0.61292	0.23574	-0.33309	-0.81017		-2.59555	-1.13543	1.54045	-0.253105	-1.75737
				NA	-0.68562	-0.5384	0.82638	NA	-0.88315		-1.36466	-0.900461	3.40278		-1.98748
				-0.27644	0.041666	0.05543	-0.2726	0.57652	-0.91314	-0.0744838	0.928526	0.971925	-0.062376	2.61496	-2.08204
				-0.1896	-1.4931	0.005577	-0.013844	0.31236	-0.95099	0.199329	-3.91069	0.814735	0.753499	1.78204	-2.20139
				-0.091896	-0.30143	1.0248	0.24603	0.59228	-0.96522	0.507396	-0.153279	4.02841	1.5729	2.66465	-2.24625
				NA	-1.1336	-0.445	0.071215	-0.24217	-0.97385		-2.77717	-0.605965	1.0217	0.0335718	-2.27346
				-0.53601	-0.27239	-0.37152	0.010595	0.78573	-0.97757	-0.892925	-0.0617139	-0.374277	0.830557	3.27461	-2.28519
				NA	-1.5354	1.8065	0.74329	0.28062	-0.97996		-4.04407	6.49317	3.14079	1.68196	-2.29273
				-0.50601	-0.17272	0.10922	0.16107	-0.13042	-0.98761	-0.798333	0.252552	1.14153	1.30501	0.385927	-2.31685
				-0.91385	0.17483	0.36193	0.077231	-0.68354	-0.99345	-2.08428	1.3484	1.93834	1.04066	-1.3581	-2.33526
				-0.63171	0.48509	-0.34314	0.35705	0.31054	-1.0488	-1.19467	2.32667	-0.284793	1.92295	1.7763	-2.50979
				0.041297	-0.26203	0.086076	0.37996	0.5728	-1.0585	0.927362	-0.0290481	1.06855	1.99519	2.60323	-2.54037
				NA	0.18588	0.51579	-0.40366	0.40693	-1.2197		1.38324	2.42347	-0.475617	2.08023	-3.04865
				0.071102	-0.64645	0.53516	-0.0089941	0.17123	-1.2366	1.02134	-1.24115	2.48455	0.768791	1.33705	-3.10193
				-0.523	-0.06748	0.60623	1.0584	0.99208	-1.2744	-0.851904	0.584381	2.70863	4.13436	3.92524	-3.22112
				NA	-0.0066638	1.2533	-1.2679	NA	-1.3148		0.776139	4.74889	-3.20062		-3.3485
				-0.82325	0.050352	-0.0025954	0.34567	0.15135	-1.3461	-1.79861	0.955913	0.788967	1.88707	1.27437	-3.44719
				NA	-0.25605	-0.62596	-0.98095	0.87422	-1.3736		-0.0101928	-1.17654	-2.29585	3.55362	-3.5339
				-0.18084	-0.75458	-0.056776	-0.06102	-0.20635	-1.6198	0.226949	-1.58209	0.618132	0.60475	0.146515	-4.31019
				0.43991	-0.14354	-0.1265	0.51105	-0.042976	-1.9351	2.18422	0.344559	0.398287	2.40853	0.661644	-5.30435
				NA	-0.83293	0.93958	0.12794	0.27834	-2.1397		-1.82913	3.75971	1.20055	1.67477	-5.94947
				-0.2932	0.021758	0.072142	-0.13169	-0.25895	-2.1523	-0.127329	0.865754	1.02462	0.381923	-0.0193367	-5.9892
				-0.066092	-0.43718	-0.28691	0.92143	0.31263	-2.1746	0.588758	-0.581308	-0.107496	3.70248	1.78289	-6.05951
				NA	-0.87184	0.10026	0.16269	1.6974	-2.9693		-1.95182	1.11328	1.31012	6.14917	-8.56525
				NA	-0.93705	NA	1.7609	NA	NA		-2.15743		6.34939
				NA	0.54694	NA	1.668	NA	NA		2.52169		6.05647
				NA	0.66222	0.093933	1.5033	NA	NA		2.88517	1.09333	5.53716
				NA	-0.6586	0.15499	1.437	NA	NA		-1.27946	1.28584	5.32811
				NA	0.23324	NA	1.1931	NA	NA		1.53257		4.55907
				NA	-0.10952	NA	1.1563	NA	NA		0.451826		4.44304
				NA	0.23324	NA	1.1514	NA	NA		1.53257		4.42759
				NA	0.2305	NA	1.1495	NA	NA		1.52393		4.4216
				NA	-0.71719	-0.19354	1.1462	NA	NA		-1.4642	0.186905	4.4112
				NA	-0.12057	NA	1.1207	NA	NA		0.416985		4.33079
				NA	-0.35122	-0.10717	1.096	NA	NA		-0.31027	0.459236	4.25291
				NA	-0.96631	NA	1.0941	NA	NA		-2.24969		4.24692
				NA	0.23046	NA	1.0379	NA	NA		1.52381		4.06972
				NA	-2.0605	-0.042082	1.0236	NA	NA		-5.69974	0.664463	4.02463
				NA	0.23533	0.41153	0.99828	NA	NA		1.53916	2.09473	3.94479
				NA	-1.4573	0.10506	0.99128	NA	NA		-3.79781	1.12841	3.92272
				NA	0.25728	NA	0.95495	NA	NA		1.60837		3.80817
				NA	-0.24828	NA	0.94962	NA	NA		0.0143066		3.79137
				NA	-0.42834	NA	0.94831	NA	NA		-0.553435		3.78724
				NA	0.041277	NA	0.92995	NA	NA		0.927299		3.72934
				NA	0.52864	NA	0.92759	NA	NA		2.46399		3.7219
				NA	-1.9e-07	NA	0.9201	NA	NA		0.797149		3.69829
				NA	0.23046	NA	0.8895	NA	NA		1.52381		3.6018
				NA	0.082987	NA	0.88578	NA	NA		1.05881		3.59007
				NA	-1.0427	0.5645	0.88386	NA	NA		-2.49055	2.57706	3.58402
				NA	-0.21825	NA	0.87976	NA	NA		0.108993		3.57109
				NA	0.070832	NA	0.84338	NA	NA		1.02049		3.45638
				NA	-0.13425	NA	0.79367	NA	NA		0.373851		3.29964
				NA	-0.41822	NA	0.7788	NA	NA		-0.521526		3.25276
				NA	-0.1037	NA	0.77312	NA	NA		0.470177		3.23485
				NA	-0.01332	NA	0.77063	NA	NA		0.755151		3.227
				NA	-0.13663	NA	0.7647	NA	NA		0.366346		3.2083
				NA	-0.27553	NA	0.75429	NA	NA		-0.0716145		3.17548
				NA	-0.375	NA	0.74398	NA	NA		-0.38525		3.14297
				NA	-0.46598	NA	0.74092	NA	NA		-0.672116		3.13332
				NA	0.23324	NA	0.73225	NA	NA		1.53257		3.10598
				NA	-0.3222	NA	0.70607	NA	NA		-0.218768		3.02344
				NA	-0.12886	0.11579	0.69846	NA	NA		0.390846	1.16224	2.99944
				NA	-0.33777	NA	0.67736	NA	NA		-0.267861		2.93291
				NA	-0.10842	NA	0.66465	NA	NA		0.455295		2.89284
				NA	-0.10221	NA	0.65602	NA	NA		0.474875		2.86563
				NA	-0.0016069	NA	0.65527	NA	NA		0.792083		2.86326
				NA	0.018235	NA	0.63081	NA	NA		0.854646		2.78614
				NA	-0.60962	-0.057136	0.62467	NA	NA		-1.12502	0.616996	2.76678
				NA	-0.14204	NA	0.62346	NA	NA		0.349288		2.76296
				NA	-0.13951	NA	0.61903	NA	NA		0.357266		2.74899
				NA	0.18627	NA	0.61279	NA	NA		1.38447		2.72932
				NA	0.23324	NA	0.61175	NA	NA		1.53257		2.72604
				NA	0.19113	NA	0.59187	NA	NA		1.3998		2.66336
				NA	-0.94556	0.026213	0.5907	NA	NA		-2.18426	0.879801	2.65967
				NA	-0.00028227	NA	0.58832	NA	NA		0.79626		2.65216
				NA	-0.026428	NA	0.57376	NA	NA		0.713821		2.60625
				NA	0.074003	NA	0.57319	NA	NA		1.03049		2.60446
				NA	0.23324	NA	0.54845	NA	NA		1.53257		2.52645
				NA	-0.024097	NA	0.51128	NA	NA		0.721171		2.40925
				NA	-0.063586	NA	0.49599	NA	NA		0.596659		2.36104
				NA	-0.5043	-0.36003	0.48976	NA	NA		-0.792942	-0.338049	2.3414
				NA	-0.052501	NA	0.48872	NA	NA		0.631611		2.33812
				NA	0.011958	NA	0.47972	NA	NA		0.834854		2.30974
				NA	-0.31815	NA	0.47751	NA	NA		-0.205998		2.30277
				NA	-2.5993	0.1175	0.47679	NA	NA		-7.39862	1.16764	2.3005
				NA	-0.63658	-0.5056	0.46714	NA	NA		-1.21003	-0.797041	2.27007
				NA	-0.31869	NA	0.44787	NA	NA		-0.207701		2.20931
				NA	-0.69578	NA	0.44542	NA	NA		-1.39669		2.20159
				NA	-0.062691	NA	0.42311	NA	NA		0.599481		2.13124
				NA	-0.70779	NA	0.42036	NA	NA		-1.43456		2.12257
				NA	-0.014943	NA	0.41407	NA	NA		0.750034		2.10274
				NA	-0.12834	NA	0.41352	NA	NA		0.392485		2.10101
				NA	-0.04795	NA	0.40968	NA	NA		0.64596		2.0889
				NA	0.46012	NA	0.40619	NA	NA		2.24794		2.07789
				NA	-0.0392	NA	0.39712	NA	NA		0.67355		2.0493
				NA	-2.3797	0.46231	0.38668	NA	NA		-6.7062	2.25484	2.01638
				NA	-0.070798	NA	0.37998	NA	NA		0.573919		1.99525
				NA	0.002239	NA	0.37914	NA	NA		0.80421		1.9926
				NA	-0.014476	NA	0.37612	NA	NA		0.751506		1.98308
				NA	-0.12585	NA	0.36974	NA	NA		0.400337		1.96297
				NA	-1.224	0.22878	0.34664	NA	NA		-3.0622	1.51851	1.89013
				NA	-0.094096	NA	0.3463	NA	NA		0.500459		1.88906
				NA	-1.2176	NA	0.34203	NA	NA		-3.04202		1.87559
				NA	0.23324	NA	0.33918	NA	NA		1.53257		1.86661
				NA	-0.25275	NA	0.33044	NA	NA		0.00021234		1.83905
				NA	-1.8984	0.10988	0.32214	NA	NA		-5.18863	1.14361	1.81288
				NA	0.12291	NA	0.32177	NA	NA		1.18469		1.81171
				NA	0.15645	0.4787	0.31313	NA	NA		1.29045	2.30652	1.78447
				NA	-0.32565	-0.29281	0.31273	NA	NA		-0.229646	-0.1261	1.78321
				NA	-0.16035	NA	0.31162	NA	NA		0.291556		1.77971
				NA	-0.12033	NA	0.29822	NA	NA		0.417741		1.73746
				NA	-0.033475	0.65653	0.29168	NA	NA		0.691601	2.86723	1.71684
				NA	-0.22409	NA	0.2884	NA	NA		0.0905792		1.70649
				NA	0.12002	NA	0.27042	NA	NA		1.17558		1.6498
				NA	-0.21122	-0.81046	0.26609	NA	NA		0.131159	-1.75828	1.63615
				NA	0.44301	NA	0.25939	NA	NA		2.19399		1.61502
				NA	-0.21335	NA	0.25649	NA	NA		0.124443		1.60588
				NA	0.050591	NA	0.24624	NA	NA		0.956667		1.57356
				NA	2.163	NA	0.24242	NA	NA		7.61723		1.56152
				NA	-0.3201	-0.057824	0.23741	NA	NA		-0.212147	0.614827	1.54572
				NA	-0.69818	0.014482	0.23349	NA	NA		-1.40426	0.842813	1.53336
				NA	0.11409	NA	0.22397	NA	NA		1.15688		1.50334
				NA	-0.68747	0.30193	0.22396	NA	NA		-1.37049	1.74916	1.50331
				NA	-1.6683	-0.26314	0.22339	NA	NA		-4.46311	-0.032548	1.50151
				NA	-0.07821	NA	0.21352	NA	NA		0.550549		1.47039
				NA	-0.22147	NA	0.21345	NA	NA		0.0988403		1.47017
				NA	-0.068313	NA	0.20582	NA	NA		0.581755		1.44611
				NA	-0.025128	NA	0.19761	NA	NA		0.71792		1.42023
				NA	0.058066	NA	0.19574	NA	NA		0.980236		1.41433
				NA	0.23045	NA	0.19522	NA	NA		1.52377		1.41269
				NA	-0.22699	NA	0.19084	NA	NA		0.0814353		1.39888
				NA	-0.12144	NA	0.18766	NA	NA		0.414242		1.38885
				NA	-0.31875	NA	0.18439	NA	NA		-0.20789		1.37854
				NA	0.69476	NA	0.17217	NA	NA		2.98777		1.34001
				NA	0.23324	NA	0.16181	NA	NA		1.53257		1.30735
				NA	0.66288	NA	0.15494	NA	NA		2.88726		1.28569
				NA	0.2132	0.19694	0.1382	NA	NA		1.46938	1.41812	1.2329
				NA	-1.1023	-0.019701	0.13722	NA	NA		-2.67848	0.735031	1.22981
				NA	-0.93705	NA	0.13623	NA	NA		-2.15743		1.22669
				NA	-0.11454	-0.2417	0.12801	NA	NA		0.435998	0.0350537	1.20077
				NA	0.23324	NA	0.12755	NA	NA		1.53257		1.19932
				NA	0.18438	NA	0.12702	NA	NA		1.37851		1.19765
				NA	-0.020093	NA	0.11943	NA	NA		0.733795		1.17372
				NA	-0.37575	NA	0.11348	NA	NA		-0.387615		1.15496
				NA	-0.0061382	NA	0.11298	NA	NA		0.777796		1.15338
				NA	0.23324	NA	0.10815	NA	NA		1.53257		1.13815
				NA	-1.0428	-0.052225	0.10757	NA	NA		-2.49087	0.632481	1.13633
				NA	-0.14091	NA	0.1021	NA	NA		0.352851		1.11908
				NA	-0.55628	NA	0.10107	NA	NA		-0.956838		1.11583
				NA	0.15131	NA	0.097135	NA	NA		1.27424		1.10342
				NA	0.23324	NA	0.09514	NA	NA		1.53257		1.09713
				NA	0.093944	NA	0.092676	NA	NA		1.09336		1.08936
				NA	-0.74632	-0.053203	0.090583	NA	NA		-1.55605	0.629397	1.08276
				NA	-0.27438	NA	0.082762	NA	NA		-0.0679885		1.0581
				NA	-0.97318	NA	0.082146	NA	NA		-2.27135		1.05616
				NA	0.47291	NA	0.075714	NA	NA		2.28827		1.03588
				NA	-0.26804	NA	0.074469	NA	NA		-0.0479981		1.03196
				NA	-0.092459	NA	0.074194	NA	NA		0.505621		1.03109
				NA	0.23048	NA	0.073799	NA	NA		1.52387		1.02984
				NA	0.23324	NA	0.068827	NA	NA		1.53257		1.01417
				NA	0.16154	NA	0.059457	NA	NA		1.3065		0.984622
				NA	-0.60149	0.42946	0.058644	NA	NA		-1.09939	2.15127	0.982059
				NA	0.038503	NA	0.05618	NA	NA		0.918553		0.974289
				NA	0.23045	NA	0.049761	NA	NA		1.52377		0.95405
				NA	0.18413	NA	0.048829	NA	NA		1.37772		0.951111
				NA	-0.045221	NA	0.043885	NA	NA		0.654565		0.935522
				NA	0.55469	NA	0.038028	NA	NA		2.54612		0.917055
				NA	-0.76349	NA	0.036302	NA	NA		-1.61019		0.911613
				NA	-0.060165	NA	0.02719	NA	NA		0.607446		0.882882
				NA	-0.1262	NA	0.025777	NA	NA		0.399233		0.878427
				NA	-0.061199	NA	0.02476	NA	NA		0.604186		0.87522
				NA	-0.83631	-0.45498	0.016917	NA	NA		-1.83979	-0.637432	0.85049
				NA	0.059381	NA	0.016531	NA	NA		0.984382		0.849273
				NA	-0.37772	-0.096911	0.0052052	NA	NA		-0.393826	0.491583	0.813562
				NA	-0.3856	0.75803	0.005154	NA	NA		-0.418673	3.18727	0.813401
				NA	-2.0091	0.58062	0.00028452	NA	NA		-5.53768	2.62788	0.798047
				NA	0.32491	NA	1.72e-06	NA	NA		1.82161		0.797155
				NA	0.0045128	-0.2705	-0.00058258	NA	NA		0.811379	-0.0557546	0.795313
				NA	-1.7046	NA	-0.0040857	NA	NA		-4.57757		0.784268
				NA	-0.067302	-0.052537	-0.0057898	NA	NA		0.584942	0.631497	0.778894
				NA	0.353	-0.16325	-0.013017	NA	NA		1.91018	0.282412	0.756107
				NA	-0.3222	-0.22545	-0.014111	NA	NA		-0.218768	0.0862911	0.752657
				NA	-1.8082	0.31067	-0.021393	NA	NA		-4.90423	1.77671	0.729696
				NA	-0.90681	-0.061476	-0.030108	NA	NA		-2.06208	0.603312	0.702218
				NA	-0.63963	0.6034	-0.031498	NA	NA		-1.21965	2.69971	0.697835
				NA	-1.2825	0.6662	-0.032008	NA	NA		-3.24666	2.89772	0.696227
				NA	-0.0097461	0.058036	-0.037622	NA	NA		0.76642	0.980141	0.678525
				NA	0.03431	NA	-0.037835	NA	NA		0.905332		0.677854
				NA	-1.0673	0.073088	-0.040268	NA	NA		-2.56812	1.0276	0.670182
				NA	0.030682	NA	-0.040546	NA	NA		0.893892		0.669306
				NA	-0.082702	NA	-0.041586	NA	NA		0.536385		0.666027
				NA	-0.45819	-0.26274	-0.048344	NA	NA		-0.647554	-0.0312868	0.644718
				NA	-0.048344	NA	-0.048395	NA	NA		0.644718		0.644557
				NA	-0.3222	NA	-0.049044	NA	NA		-0.218768		0.642511
				NA	-0.0055133	NA	-0.049324	NA	NA		0.779766		0.641628
				NA	-0.22437	NA	-0.049794	NA	NA		0.0896964		0.640146
				NA	0.0057718	NA	-0.051523	NA	NA		0.815349		0.634695
				NA	-1.7655	0.14491	-0.054389	NA	NA		-4.76959	1.25406	0.625658
				NA	-0.25996	-0.13811	-0.057458	NA	NA		-0.0225213	0.36168	0.615981
				NA	-0.96107	0.60263	-0.060516	NA	NA		-2.23317	2.69728	0.606339
				NA	-0.17786	NA	-0.071657	NA	NA		0.236346		0.571211
				NA	0.23048	NA	-0.073261	NA	NA		1.52387		0.566153
				NA	-0.24814	NA	-0.075826	NA	NA		0.014748		0.558066
				NA	-0.69366	NA	-0.077041	NA	NA		-1.39001		0.554235
				NA	-0.22147	0.54683	-0.080485	NA	NA		0.0988403	2.52134	0.543375
				NA	-0.43843	NA	-0.084393	NA	NA		-0.585249		0.531053
				NA	0.28325	NA	-0.085147	NA	NA		1.69026		0.528676
				NA	-0.64751	NA	-0.087031	NA	NA		-1.24449		0.522735
				NA	0.18358	NA	-0.090437	NA	NA		1.37599		0.511996
				NA	0.18423	NA	-0.093101	NA	NA		1.37804		0.503596
				NA	-0.25899	0.18904	-0.093977	NA	NA		-0.0194628	1.39321	0.500834
				NA	0.62303	-0.22575	-0.096003	NA	NA		2.76161	0.0853452	0.494446
				NA	0.23049	NA	-0.096412	NA	NA		1.5239		0.493157
				NA	-0.0097461	-0.13826	-0.09687	NA	NA		0.76642	0.361207	0.491712
				NA	0.17892	NA	-0.099677	NA	NA		1.3613		0.482862
				NA	0.19076	NA	-0.099958	NA	NA		1.39863		0.481976
				NA	0.63807	NA	-0.10029	NA	NA		2.80903		0.480929
				NA	-0.28704	NA	-0.10172	NA	NA		-0.107906		0.47642
				NA	-1.3754	0.65023	-0.107	NA	NA		-3.53958	2.84737	0.459772
				NA	-0.1709	NA	-0.10799	NA	NA		0.258291		0.45665
				NA	0.18351	NA	-0.11244	NA	NA		1.37577		0.442619
				NA	0.211	NA	-0.1139	NA	NA		1.46245		0.438016
				NA	-0.0066019	NA	-0.116	NA	NA		0.776334		0.431394
				NA	-0.19162	NA	-0.11769	NA	NA		0.192959		0.426066
				NA	-0.056161	NA	-0.11812	NA	NA		0.620071		0.42471
				NA	0.1837	NA	-0.12012	NA	NA		1.37637		0.418404
				NA	-0.90494	-0.11687	-0.12534	NA	NA		-2.05619	0.428651	0.401945
				NA	0.17889	NA	-0.12987	NA	NA		1.3612		0.387661
				NA	0.12526	NA	-0.1315	NA	NA		1.1921		0.382522
				NA	-0.12452	NA	-0.13992	NA	NA		0.40453		0.355973
				NA	-0.36732	NA	-0.14855	NA	NA		-0.361035		0.328762
				NA	-0.63059	NA	-0.15045	NA	NA		-1.19114		0.322771
				NA	-0.4071	NA	-0.15114	NA	NA		-0.486464		0.320595
				NA	-1.6491	-0.36804	-0.15432	NA	NA		-4.40257	-0.363305	0.310569
				NA	0.017382	NA	-0.15883	NA	NA		0.851957		0.296348
				NA	-0.07429	NA	-0.15887	NA	NA		0.562909		0.296222
				NA	-1.7712	-0.24734	-0.16043	NA	NA		-4.78756	0.0172704	0.291303
				NA	0.51906	NA	-0.1646	NA	NA		2.43378		0.278155
				NA	0.073508	NA	-0.17366	NA	NA		1.02893		0.249588
				NA	-0.20334	NA	-0.17618	NA	NA		0.156005		0.241643
				NA	-0.42955	NA	-0.18865	NA	NA		-0.55725		0.202324
				NA	-0.70791	NA	-0.1906	NA	NA		-1.43494		0.196175
				NA	-0.11526	NA	-0.19509	NA	NA		0.433728		0.182018
				NA	-1.4541	NA	-0.19788	NA	NA		-3.78772		0.173221
				NA	-0.1799	NA	-0.1994	NA	NA		0.229913		0.168428
				NA	-0.26387	NA	-0.20295	NA	NA		-0.0348498		0.157235
				NA	-0.44717	NA	-0.20845	NA	NA		-0.612807		0.139893
				NA	-2.0732	0.084165	-0.21214	NA	NA		-5.73979	1.06253	0.128258
				NA	0.44041	NA	-0.21598	NA	NA		2.18579		0.116151
				NA	-0.36494	0.24744	-0.21931	NA	NA		-0.35353	1.57734	0.105651
				NA	0.19035	NA	-0.22078	NA	NA		1.39734		0.101016
				NA	-0.26358	NA	-0.22382	NA	NA		-0.0339354		0.0914306
				NA	-0.40696	NA	-0.23094	NA	NA		-0.486022		0.0689807
				NA	0.084292	NA	-0.23378	NA	NA		1.06293		0.060026
				NA	-1.517	-0.20671	-0.24509	NA	NA		-3.98605	0.14538	0.0243648
				NA	-0.007828	NA	-0.24702	NA	NA		0.772468		0.0182794
				NA	-0.21231	0.67219	-0.24728	NA	NA		0.127722	2.91661	0.0174596
				NA	-0.025288	NA	-0.25983	NA	NA		0.717415		-0.0221114
				NA	-0.23414	NA	-0.26845	NA	NA		0.0588909		-0.0492908
				NA	0.22768	NA	-0.26941	NA	NA		1.51504		-0.0523178
				NA	-1.3304	NA	-0.271	NA	NA		-3.39769		-0.0573311
				NA	0.23324	NA	-0.28242	NA	NA		1.53257		-0.0933392
				NA	0.49157	NA	-0.31003	NA	NA		2.3471		-0.180395
				NA	-0.24838	NA	-0.32597	NA	NA		0.0139912		-0.230655
				NA	-0.10927	NA	-0.34196	NA	NA		0.452614		-0.281073
				NA	0.022682	NA	-0.34249	NA	NA		0.868668		-0.282744
				NA	-1.7182	NA	-0.39673	NA	NA		-4.62045		-0.453766
				NA	-1.8533	0.17134	-0.40465	NA	NA		-5.04643	1.3374	-0.478739
				NA	-0.5976	NA	-0.40733	NA	NA		-1.08712		-0.487189
				NA	-0.14233	NA	-0.40901	NA	NA		0.348374		-0.492486
				NA	-0.60085	NA	-0.44863	NA	NA		-1.09737		-0.61741
				NA	-0.13939	NA	-0.49425	NA	NA		0.357644		-0.761253
				NA	0.19695	NA	-0.51211	NA	NA		1.41815		-0.817567
				NA	0.41798	NA	-0.53499	NA	NA		2.11507		-0.889709
				NA	0.003663	NA	-0.53875	NA	NA		0.8087		-0.901565
				NA	-2.4647	-0.62343	-0.54652	NA	NA		-6.97421	-1.16857	-0.926064
				NA	0.21203	NA	-0.57175	NA	NA		1.46569		-1.00562
				NA	0.10884	0.00058327	-0.6043	NA	NA		1.14033	0.798989	-1.10825
				NA	0.12629	NA	-0.6369	NA	NA		1.19535		-1.21104
				NA	-0.70161	-0.10976	-0.65679	NA	NA		-1.41507	0.451069	-1.27375
				NA	0.06105	NA	-0.69988	NA	NA		0.989645		-1.40962
				NA	-0.031612	NA	-0.72373	NA	NA		0.697475		-1.48482
				NA	0.0026654	NA	-0.81046	NA	NA		0.805554		-1.75828
				NA	-0.30741	NA	-0.81046	NA	NA		-0.172134		-1.75828
				NA	-0.032653	NA	-0.82653	NA	NA		0.694193		-1.80895
				NA	1.4841	NA	-0.82662	NA	NA		5.47662		-1.80924
				NA	-0.079025	NA	-0.85958	NA	NA		0.547979		-1.91316
				NA	0.3226	NA	-0.87287	NA	NA		1.81433		-1.95507
				NA	-0.020977	NA	-0.94088	NA	NA		0.731008		-2.16951
				NA	-0.48266	0.50344	-0.98835	NA	NA		-0.724709	2.38453	-2.31918
				NA	-1.3193	-0.5217	-0.99863	NA	NA		-3.36269	-0.847805	-2.3516
				NA	0.19763	NA	-1.0039	NA	NA		1.42029		-2.36821
				NA	-0.2295	NA	-1.0413	NA	NA		0.0735212		-2.48614
				NA	-0.098394	0.24224	-1.6234	NA	NA		0.486907	1.56095	-4.32154
				NA	1.3336	NA	NA	NA	NA		5.00208
				NA	0.59256	NA	NA	NA	NA		2.66553
				NA	0.47021	NA	NA	NA	NA		2.27975
				NA	0.45667	NA	NA	NA	NA		2.23706
				NA	0.45177	NA	NA	NA	NA		2.22161
				NA	0.41234	NA	NA	NA	NA		2.09729
				NA	0.38349	NA	NA	NA	NA		2.00632
				NA	0.32392	NA	NA	NA	NA		1.81849
				NA	0.27983	NA	NA	NA	NA		1.67947
				NA	0.26044	NA	NA	NA	NA		1.61833
				NA	0.2484	NA	NA	NA	NA		1.58037
				NA	0.13085	NA	NA	NA	NA		1.20973
				NA	0.10685	NA	NA	NA	NA		1.13406
				NA	0.074727	NA	NA	NA	NA		1.03277
				NA	0.058305	NA	NA	NA	NA		0.98099
				NA	0.051473	NA	NA	NA	NA		0.959448
				NA	0.045955	NA	NA	NA	NA		0.942049
				NA	0.040925	NA	NA	NA	NA		0.926189
				NA	0.026865	NA	NA	NA	NA		0.881857
				NA	-0.0065082	NA	NA	NA	NA		0.776629
				NA	-0.019122	NA	NA	NA	NA		0.736857
				NA	-0.024951	NA	NA	NA	NA		0.718478
				NA	-0.033681	NA	NA	NA	NA		0.690952
				NA	-0.03535	NA	NA	NA	NA		0.685689
				NA	-0.03632	NA	NA	NA	NA		0.682631
				NA	-0.06349	NA	NA	NA	NA		0.596962
				NA	-0.066925	NA	NA	NA	NA		0.586131
				NA	-0.066957	NA	NA	NA	NA		0.58603
				NA	-0.067651	NA	NA	NA	NA		0.583842
				NA	-0.070315	NA	NA	NA	NA		0.575442
				NA	-0.074402	NA	NA	NA	NA		0.562556
				NA	-0.077656	NA	NA	NA	NA		0.552295
				NA	-0.079182	NA	NA	NA	NA		0.547484
				NA	-0.082923	NA	NA	NA	NA		0.535688
				NA	-0.09429	NA	NA	NA	NA		0.499847
				NA	-0.10301	NA	NA	NA	NA		0.472353
				NA	-0.10981	NA	NA	NA	NA		0.450912
				NA	-0.11615	NA	NA	NA	NA		0.430921
				NA	-0.12076	NA	NA	NA	NA		0.416386
				NA	-0.12529	NA	NA	NA	NA		0.402102
				NA	-0.12765	NA	NA	NA	NA		0.394661
				NA	-0.13137	NA	NA	NA	NA		0.382932
				NA	-0.13492	NA	NA	NA	NA		0.371738
				NA	-0.13721	NA	NA	NA	NA		0.364518
				NA	-0.13727	NA	NA	NA	NA		0.364329
				NA	-0.13765	NA	NA	NA	NA		0.36313
				NA	-0.15419	NA	NA	NA	NA		0.310979
				NA	-0.15648	NA	NA	NA	NA		0.303758
				NA	-0.168	NA	NA	NA	NA		0.267435
				NA	-0.16854	NA	NA	NA	NA		0.265732
				NA	-0.17628	NA	NA	NA	NA		0.241327
				NA	-0.1814	NA	NA	NA	NA		0.225184
				NA	-0.18702	NA	NA	NA	NA		0.207463
				NA	-0.18906	NA	NA	NA	NA		0.201031
				NA	-0.18957	NA	NA	NA	NA		0.199423
				NA	-0.19896	NA	NA	NA	NA		0.169816
				NA	-0.21285	NA	NA	NA	NA		0.12602
				NA	-0.21782	NA	NA	NA	NA		0.110349
				NA	-0.22206	NA	NA	NA	NA		0.09698
				NA	-0.22583	NA	NA	NA	NA		0.0850929
				NA	-0.23227	NA	NA	NA	NA		0.0647872
				NA	-0.23467	NA	NA	NA	NA		0.0572198
				NA	-0.23532	NA	NA	NA	NA		0.0551703
				NA	-0.23937	NA	NA	NA	NA		0.0424004
				NA	-0.24412	NA	NA	NA	NA		0.0274233
				NA	-0.2445	NA	NA	NA	NA		0.0262251
				NA	-0.24516	NA	NA	NA	NA		0.0241441
				NA	-0.24765	NA	NA	NA	NA		0.016293
				NA	-0.24838	NA	NA	NA	NA		0.0139912
				NA	-0.25444	NA	NA	NA	NA		-0.00511634
				NA	-0.25774	NA	NA	NA	NA		-0.0155215
				NA	-0.27739	NA	NA	NA	NA		-0.0774792
				NA	-0.2899	NA	NA	NA	NA		-0.116924
				NA	-0.30069	NA	NA	NA	NA		-0.150946
				NA	-0.3007	NA	NA	NA	NA		-0.150977
				NA	-0.30169	NA	NA	NA	NA		-0.154099
				NA	-0.30374	NA	NA	NA	NA		-0.160563
				NA	-0.33478	NA	NA	NA	NA		-0.258434
				NA	-0.34428	NA	NA	NA	NA		-0.288388
				NA	-0.34709	NA	NA	NA	NA		-0.297248
				NA	-0.35221	NA	NA	NA	NA		-0.313392
				NA	-0.35548	NA	NA	NA	NA		-0.323702
				NA	-0.35683	NA	NA	NA	NA		-0.327959
				NA	-0.36486	NA	NA	NA	NA		-0.353278
				NA	-0.36677	NA	NA	NA	NA		-0.3593
				NA	-0.37207	NA	NA	NA	NA		-0.376012
				NA	-0.37244	NA	NA	NA	NA		-0.377178
				NA	-0.37568	NA	NA	NA	NA		-0.387394
				NA	-0.38018	NA	NA	NA	NA		-0.401583
				NA	-0.38109	NA	NA	NA	NA		-0.404452
				NA	-0.38242	NA	NA	NA	NA		-0.408646
				NA	-0.38421	NA	NA	NA	NA		-0.41429
				NA	-0.38715	NA	NA	NA	NA		-0.42356
				NA	-0.39327	NA	NA	NA	NA		-0.442857
				NA	-0.39711	NA	NA	NA	NA		-0.454964
				NA	-0.39768	NA	NA	NA	NA		-0.456762
				NA	-0.40137	NA	NA	NA	NA		-0.468396
				NA	-0.40609	NA	NA	NA	NA		-0.483279
				NA	-0.41263	NA	NA	NA	NA		-0.5039
				NA	-0.43524	NA	NA	NA	NA		-0.575191
				NA	-0.43724	NA	NA	NA	NA		-0.581497
				NA	-0.4379	NA	NA	NA	NA		-0.583578
				NA	-0.43999	NA	NA	NA	NA		-0.590168
				NA	-0.4505	NA	NA	NA	NA		-0.623307
				NA	-0.4529	NA	NA	NA	NA		-0.630874
				NA	-0.46644	NA	NA	NA	NA		-0.673567
				NA	-0.4787	NA	NA	NA	NA		-0.712223
				NA	-0.48441	NA	NA	NA	NA		-0.730227
				NA	-0.49321	NA	NA	NA	NA		-0.757974
				NA	-0.49885	NA	NA	NA	NA		-0.775757
				NA	-0.50191	NA	NA	NA	NA		-0.785406
				NA	-0.50552	NA	NA	NA	NA		-0.796788
				NA	-0.52162	NA	NA	NA	NA		-0.847553
				NA	-0.52266	NA	NA	NA	NA		-0.850832
				NA	-0.53878	NA	NA	NA	NA		-0.901659
				NA	-0.54613	NA	NA	NA	NA		-0.924834
				NA	-0.5479	NA	NA	NA	NA		-0.930415
				NA	-0.55332	NA	NA	NA	NA		-0.947505
				NA	-0.56447	NA	NA	NA	NA		-0.982662
				NA	-0.57879	NA	NA	NA	NA		-1.02781
				NA	-0.59527	NA	NA	NA	NA		-1.07978
				NA	-0.60047	NA	NA	NA	NA		-1.09617
				NA	-0.61167	NA	NA	NA	NA		-1.13149
				NA	-0.61263	NA	NA	NA	NA		-1.13451
				NA	-0.62537	NA	NA	NA	NA		-1.17468
				NA	-0.62838	NA	NA	NA	NA		-1.18417
				NA	-0.63698	NA	NA	NA	NA		-1.21129
				NA	-0.64136	NA	NA	NA	NA		-1.2251
				NA	-0.65649	NA	NA	NA	NA		-1.27281
				NA	-0.68621	NA	NA	NA	NA		-1.36652
				NA	-0.69511	NA	NA	NA	NA		-1.39458
				NA	-0.71905	NA	NA	NA	NA		-1.47006
				NA	-0.73084	NA	NA	NA	NA		-1.50724
				NA	-0.77392	NA	NA	NA	NA		-1.64307
				NA	-0.86354	NA	NA	NA	NA		-1.92565
				NA	-0.97669	NA	NA	NA	NA		-2.28242
				NA	-1.0275	NA	NA	NA	NA		-2.44263
				NA	-1.0775	NA	NA	NA	NA		-2.60028
				NA	-1.082	NA	NA	NA	NA		-2.61447
				NA	-1.1155	NA	NA	NA	NA		-2.7201
				NA	-1.1178	NA	NA	NA	NA		-2.72735
				NA	-1.1223	NA	NA	NA	NA		-2.74154
				NA	-1.1396	NA	NA	NA	NA		-2.79609

## Sheet: Fig.1e
Normal	GS6	GS7	GS8	GS9	zScore_Normal	zScore_GS6	zScore_GS7	zScore_GS8	zScore_GS9			Normal	GS6	GS7	GS8	GS9		Counts				Chi Square Test
13.73	18.66	29.18		83.7	-1.48723	-0.728706	0.889898		9.27833		Total	188	195	71	14	105		Groups	Z>2	Z<=2		Groups		p-value	Cramer's V
22.36	33.37	33.59		77.89	-0.159425	1.53457	1.56842		8.38441		Z>2	7	15	8	3	28		Normal	7	181		Normal	GS6	0.09516	0.08527
27.63	23.23	27.21		77.19	0.651416	-0.0255669	0.586795		8.2767		Percentage	3.7234	7.69231	11.2676	21.4286	26.6667		GS6	15	180		Normal	GS7	0.02042	0.1441
11	24.03	28.54		57.8	-1.90727	0.0975209	0.791428		5.29336									GS7	8	63		Normal	GS8	0.003217	0.2073
20.64	21.48	29.17		53.64	-0.424064	-0.294821	0.88836		4.65331									GS8	3	11		Normal	GS9	6.377e-09	0.3392
20.84	30.22			50.76	-0.393292	1.04991			4.21019									GS9	28	77		GS6	GS7	0.3587	0.05627
17.55	14.78			48.87	-0.89949	-1.32568			3.9194													GS6	GS8	0.0768	0.1224
12.63	15.38	25.24		48.62	-1.65648	-1.23337	0.283691		3.88093													GS6	GS9	7.698e-06	0.2583
20.71	16.04	37.29		47.27	-0.413293	-1.13182	2.1377		3.67322									Counts				GS7	GS8	0.30006	0.1123
26.94	21.29	18.44		47.25	0.545253	-0.324055	-0.762555		3.67014									Groups	Z>2	Z<=2		GS7	GS9	0.01297	0.1873
25.54	23.96	21.13		46.95	0.329849	0.0867507	-0.348672		3.62399									Primary	54	331		GS8	GS9	0.6749	0.03845
24.64	18.25	35.23		46.18	0.191375	-0.791788	1.82075		3.50551									GS_low	23	243		Normal	Primary	0.0001738	0.1568
16.53	48.88	19.59		45.33	-1.05643	3.92094	-0.585616		3.37473									GS_high	31	88		GS_low	GS_high	5.509e-06	0.2316
13.62	28.15	26.81		45.13	-1.50416	0.731423	0.525251		3.34396									GS_low : GS 6&7				Normal	GS_low	0.03753	0.09762
28.2	20.61	30.92		45.09	0.739116	-0.428679	1.15761		3.33781									GS_high: GS 8&9				Normal	GS_high	7.148e-09	0.3303
23.59	54.83	25.04		44.37	0.0298226	4.8364	0.252919		3.22703
25.65	33.89	37.34		43.88	0.346774	1.61458	2.14539		3.15164
37.1	25.29	23.53		42.71	2.10847	0.291384	0.020591		2.97162
32.47	25.02			42.36	1.3961	0.249842			2.91777
28.88	23.81	28.74		40.94	0.843741	0.0636717	0.8222		2.69929
28.88	13.46	44.51		40.85	0.843741	-1.52878	3.24857		2.68544
22.52	19.82	22.91		40.38	-0.134807	-0.550229	-0.074802		2.61313
22.44	41.14			40.37	-0.147116	2.73006			2.61159
20.04	19.71	27.12		38.68	-0.516379	-0.567153	0.572947		2.35157
21.78	19.65	35.64		38.6	-0.248664	-0.576385	1.88383		2.33926
39.86	28.57	33.54		37.04	2.53312	0.796044	1.56073		2.09924
22.54	21.51	20.23		36.6	-0.13173	-0.290206	-0.487146		2.03154
25.98	17.88	20.19	49.9	36.54	0.397547	-0.848716	-0.4933	4.07787	2.02231
25.15	12.49	29.08		34.88	0.269844	-1.67802	0.874512		1.7669
29.78	49.32			34.79	0.982214	3.98863			1.75305
34.36	35.06			32.93	1.68689	1.79459			1.46687
23.02	57.15			32.58	-0.0578774	5.19335			1.41302
27.99	23.57	28.3	31.38	31.88	0.706805	0.0267454	0.754502	1.22839	1.30532
21.68	24.34			31.57	-0.264049	0.145217			1.25762
21.84	22.31	17.56		31.51	-0.239432	-0.167118	-0.897952		1.24839
12.91	26.92			31.49	-1.6134	0.542175			1.24531
29.77	22.76	20.86	40.83	31.34	0.980676	-0.097881	-0.390214	2.68236	1.22224
20.8	24.39			31.24	-0.399446	0.15291			1.20685
29.22	14.12	34.91		31.12	0.896053	-1.42723	1.77151		1.18839
23.53	27.21	19.25	22.64	31.05	0.020591	0.586795	-0.637929	-0.116344	1.17762
27.67	34.19	21.96		30.85	0.65757	1.66074	-0.220969		1.14684
27.95	29.28	30.6		30.21	0.700651	0.905284	1.10838		1.04837
28.52	23.04			29.64	0.788351	-0.0548003			0.960674
32.79	31.26	30.12		29.48	1.44533	1.20993	1.03453		0.936056
11.8	17.1	31.97		28.47	-1.78418	-0.968727	1.31917		0.780658
13.78	16.8	33.4		28.16	-1.47954	-1.01488	1.53919		0.732962
25.16	16.18			27.94	0.271382	-1.11028			0.699112
36	13.57	36.34		27.75	1.93922	-1.51185	1.99153		0.669879
23.09	19.81			27.65	-0.0471073	-0.551767			0.654493
23.4	23.85	19.2		27.44	0.00058925	0.0698261	-0.645622		0.622183
19.06	35.52			27.38	-0.667162	1.86537			0.612951
15.3	16.4	30.04		27.01	-1.24567	-1.07643	1.02222		0.556023
22.63	51.07			26.72	-0.117883	4.25789			0.511404
28.07	13.16	35.82		26.49	0.719114	-1.57493	1.91153		0.476016
23.69	15.43	40.02		26.42	0.0452086	-1.22567	2.55774		0.465246
22.75	20.12	16.97	29.14	26.05	-0.0994196	-0.504071	-0.988729	0.883744	0.408318
21.88	17.38	18.08		25.99	-0.233278	-0.925646	-0.817944		0.399086
12.77	16.22	24.38		25.8	-1.63494	-1.10412	0.151372		0.369853
21.28	19.01	55.53	27.43	25.52	-0.325593	-0.674855	4.9441	0.620644	0.326772
41.84	22.82			25.48	2.83776	-0.0886494			0.320617
16.44	18.8	17.3		24.47	-1.07027	-0.707165	-0.937955		0.165219
29.14	33.91			24.38	0.883744	1.61765			0.151372
21.12	35.16	19.87	24.04	24.24	-0.350211	1.80998	-0.542536	0.0990595	0.129831
34.74	25.19	29.3	29.59	24.08	1.74536	0.275998	0.908362	0.952981	0.105214
20.55	18.16			23.94	-0.437911	-0.805636			0.0836735
24.33	15.16	18.75		23.63	0.143679	-1.26721	-0.714858		0.035977
19.82	21.28	30.72		22.88	-0.550229	-0.325593	1.12684		-0.0794178
16.5	15.71			22.39	-1.06104	-1.18259			-0.154809
14.37	22.26	63.89		22.19	-1.38876	-0.174811	6.23037		-0.185581
36.07	47.07			22	1.94999	3.64245			-0.214814
25.92	20.55			21.52	0.388316	-0.437911			-0.288667
21.48	30.51			21.46	-0.294821	1.09453			-0.297899
18.58	22.05	24.33		21.33	-0.741015	-0.207121	0.143679		-0.3179
28.74	24.72	20.59		21.11	0.8222	0.203684	-0.431757		-0.35175
22.26	16.86	26.5		20.86	-0.174811	-1.00565	0.477554		-0.390214
23.45	13.47	32.01		20.5	0.00828224	-1.52724	1.32532		-0.445604
23.46	15.39	23.34		19.46	0.00982083	-1.23183	-0.00864233		-0.605618
19.92	13.82	21.92		19.42	-0.534843	-1.47339	-0.227123		-0.611772
17.83	16.26	26.15		19.19	-0.856409	-1.09797	0.423703		-0.64716
22.52	19.62			18.78	-0.134807	-0.581001			-0.710243
28.21	27.63			18.72	0.740655	0.651416			-0.719474
24.4	26.98			18.55	0.154449	0.551407			-0.74563
20.12	18.95	25.23	28.9	18.41	-0.504071	-0.684087	0.282153	0.846818	-0.767171
27.49	15.43	36.12		18.08	0.629876	-1.22567	1.95768		-0.817944
21.32	12.77			17.5	-0.319439	-1.63494			-0.907183
38.49	13.22	34.37		17.43	2.32233	-1.5657	1.68843		-0.917953
29.93	35.33			17.37	1.00529	1.83614			-0.927185
10.35	27.98	30.74		17.18	-2.00728	0.705267	1.12992		-0.956418
23.34	31.45	22.62	40.22	16.66	-0.00864233	1.23916	-0.119421	2.58851	-1.03643
22.63	31.79			16.62	-0.117883	1.29147			-1.04258
42.44	24.97	25.12	23.26	16.01	2.93008	0.242149	0.265228	-0.0209511	-1.13643
15.06	36.29			15.94	-1.2826	1.98384			-1.1472
27.53	27.12	25.59		15.9	0.63603	0.572947	0.337542		-1.15336
35.89	18.64	24.19		15.34	1.9223	-0.731783	0.122138		-1.23952
9.35	33.97	36.73		15.18	-2.16114	1.62689	2.05154		-1.26414
14.34	31.65			15	-1.39338	1.26993			-1.29183
21.28	48.49			14.91	-0.325593	3.86093			-1.30568
25.37	13.48			14.28	0.303693	-1.5257			-1.40261
30.21	15.09	33.66		13.72	1.04837	-1.27799	1.57919		-1.48877
19.91	13.55			13.57	-0.536381	-1.51493			-1.51185
24.35	12.9			13.02	0.146756	-1.61494			-1.59647
23.6	18.91	17.44	19.99	12.88	0.0313612	-0.690241	-0.916415	-0.524072	-1.61802
21.36	17.69	18.15	24.83	11.9	-0.313285	-0.87795	-0.807174	0.220609	-1.7688
19.32	13.26	28.45	25.76	11.57	-0.627158	-1.55955	0.777581	0.363698	-1.81957
29.45	15.63	36.72		10.74	0.931441	-1.1949	2.05		-1.94727
21.96	49.84				-0.220969	4.06864
20.45	45.21				-0.453297	3.35627
15.9	44.49				-1.15336	3.24549
22.7	39.96				-0.107113	2.54851
22.13	39.75				-0.194813	2.5162
15.16	39.28				-1.26721	2.44388
22.18	37.93				-0.18712	2.23617
21.31	35.07				-0.320978	1.79613
20.64	34.37				-0.424064	1.68843
21.27	34.33				-0.327132	1.68228
32.7	33.88				1.43148	1.61304
16.81	32.62				-1.01335	1.41918
27.68	31.92				0.659109	1.31147
37.47	31.84				2.1654	1.29917
11.55	31.54				-1.82265	1.25301
26	30.03				0.400625	1.02068
25.04	29.83				0.252919	0.989907
21.9	29.81				-0.2302	0.98683
14.7	29.42				-1.33799	0.926825
22.95	29.29				-0.0686476	0.906823
16.76	29.14				-1.02104	0.883744
19.72	28.98				-0.565615	0.859127
27.82	28.03				0.680649	0.71296
23.35	27.8				-0.00710374	0.677572
41.22	27.79				2.74237	0.676033
14.98	27.57				-1.29491	0.642184
14.75	27.55				-1.3303	0.639107
25.56	27.52				0.332926	0.634491
30.56	27.45				1.10222	0.623721
20.5	27.27				-0.445604	0.596026
22.88	27.1				-0.0794178	0.56987
	26.98					0.551407
35.3	26.7				1.83152	0.508326
17.91	26.46				-0.844101	0.4714
	26.43					0.466784
30.22	26.27				1.04991	0.442167
15.51	25.7				-1.21336	0.354467
25.08	25.32				0.259074	0.296
28.56	25.18				0.794505	0.27446
22.96	25.15				-0.067109	0.269844
17.6	25.12				-0.891797	0.265228
13.83	25.02				-1.47185	0.249842
27.9	25				0.692958	0.246765
21.57	24.99				-0.280974	0.245226
21.21	24.9				-0.336364	0.231379
17.5	24.79				-0.907183	0.214454
22.51	24.62				-0.136346	0.188298
	24.58					0.182144
26.35	24.43				0.454475	0.159065
	24.16					0.117523
13.84	24.07				-1.47031	0.103675
27.17	23.92				0.58064	0.0805963
25.12	23.56				0.265228	0.0252068
34.31	23.29				1.6792	-0.0163353
11.44	23.15				-1.83957	-0.0378757
	22.87					-0.0809564
15.52	22.68				-1.21183	-0.11019
22.44	22.25				-0.147116	-0.176349
22.58	22.24				-0.125576	-0.177888
28.34	22.01				0.760656	-0.213276
25.21	21.69				0.279075	-0.262511
25.37	21.29				0.303693	-0.324055
24.52	21				0.172912	-0.368674
31.88	20.71				1.30532	-0.413293
27.68	20.68				0.659109	-0.417909
18.92	19.97				-0.688702	-0.52715
35.71	19.63				1.8946	-0.579462
13.9	18.95				-1.46108	-0.684087
21.56	18.92				-0.282513	-0.688702
	18.72					-0.719474
	17.94					-0.839485
28.21	17.78				0.740655	-0.864102
28.13	17.77				0.728346	-0.865641
24.48	16.97				0.166758	-0.988729
21.1	16.97				-0.353288	-0.988729
25.36	16.39				0.302154	-1.07797
20.29	15.04				-0.477914	-1.28568
19.81	14.95				-0.551767	-1.29953
18.78	14.83				-0.710243	-1.31799
19.08	14.29				-0.664085	-1.40107
27.15	14.16				0.577563	-1.42107
24.21	14.08				0.125216	-1.43338
25.48	13.85				0.320617	-1.46877
13.2	13.32				-1.56878	-1.55032
23.42	13				0.00366644	-1.59955
17.89	12.62				-0.847178	-1.65802
19.96	12.48				-0.528688	-1.67956
31.08	12.34				1.18223	-1.7011
24.97	11.84				0.242149	-1.77803
21.01	10.5				-0.367135	-1.9842

## Sheet: Fig.1f
Cell Line	RIPK2/beta-actin			pVal
RWPE2	0.00296812		Non-Met vs Met	1.1263e-05
RWPE2	0.0409833
RWPE2	0.207478
RWPE1	0.036282
RWPE1	0.0059503
RWPE1	0.0437568
LNCaP	0.569198
LNCaP	0.223643
LNCaP	1.02727
22Rv1	0.980501
22Rv1	1.00041
22Rv1	1.58568
DU145	0.687107
DU145	0.513399
DU145	0.868773
PC3	1.30097
PC3	1.42383
PC3	1.61374

## Sheet: Fig.1g
Group	RIPK2			pVal (rank-sum)			Group	RIPK2			pVal (rank-sum)
PCS1	-2.4582		PCS1 vs PCS2&3	1.36e-13			Basal	0.44177		LumB vs Basal&LumA	<2.2E-16
PCS1	-2.2127						Basal	0.18786
PCS1	-1.8581						Basal	-0.074414
PCS1	-1.6553						Basal	0.20681
PCS1	-1.6198						Basal	0.14081
PCS1	-1.3148						Basal	-0.94826
PCS1	-1.0663						Basal	0.10629
PCS1	-1.0585						Basal	0.40605
PCS1	-1.0488						Basal	-0.10574
PCS1	-0.99863						Basal	-0.13531
PCS1	-0.99345						Basal	0.18565
PCS1	-0.98761						Basal	-0.28691
PCS1	-0.97996						Basal	0.10355
PCS1	-0.97757						Basal	0.039218
PCS1	-0.97141						Basal	-0.37152
PCS1	-0.95099						Basal	-0.056776
PCS1	-0.91873						Basal	0.051755
PCS1	-0.88315						Basal	0.27746
PCS1	-0.87272						Basal	-0.33548
PCS1	-0.85163						Basal	-0.83173
PCS1	-0.81017						Basal	0.49885
PCS1	-0.72875						Basal	-0.13021
PCS1	-0.72471						Basal	-0.19892
PCS1	-0.72291						Basal	-0.34314
PCS1	-0.71657						Basal	-0.6456
PCS1	-0.68599						Basal	-0.041159
PCS1	-0.67163						Basal	-0.11307
PCS1	-0.6456						Basal	-0.061689
PCS1	-0.6389						Basal	0.10077
PCS1	-0.6043						Basal	-0.093988
PCS1	-0.59541						Basal	-0.078924
PCS1	-0.58731						Basal	0.051209
PCS1	-0.5796						Basal	-0.061689
PCS1	-0.56466						Basal	0.015084
PCS1	-0.5384						Basal	0.056383
PCS1	-0.5256						Basal	0.005577
PCS1	-0.51327						Basal	2.24e-07
PCS1	-0.48473						Basal	-2.935
PCS1	-0.48339						Basal	-0.70456
PCS1	-0.4555						Basal	-0.2444
PCS1	-0.40465						Basal	-0.44662
PCS1	-0.39673						Basal	-1.1893
PCS1	-0.3667						Basal	0.63588
PCS1	-0.36097						Basal	-0.62596
PCS1	-0.35041						Basal	-0.23678
PCS1	-0.34547						Basal	-0.67127
PCS1	-0.34314						Basal	-0.51261
PCS1	-0.341						Basal	0.1035
PCS1	-0.33569						Basal	-1.3876
PCS1	-0.33309						Basal	-0.11354
PCS1	-0.32597						Basal	-1.3636
PCS1	-0.31497						Basal	0.86578
PCS1	-0.30247						Basal	-0.90323
PCS1	-0.28973						Basal	-1.5179
PCS1	-0.27466						Basal	-1.7706
PCS1	-0.26845						Basal	0.41604
PCS1	-0.24904						Basal	-0.43675
PCS1	-0.24702						Basal	-0.45567
PCS1	-0.24217						Basal	-0.60446
PCS1	-0.23518						Basal	-0.65998
PCS1	-0.2242						Basal	-1.0716
PCS1	-0.22382						Basal	-0.96304
PCS1	-0.22354						Basal	-0.77165
PCS1	-0.22274						Basal	-0.58125
PCS1	-0.21266						Basal	-0.69199
PCS1	-0.20033						Basal	-0.11242
PCS1	-0.19678						Basal	0.4054
PCS1	-0.19144						Basal	0.047939
PCS1	-0.18661						Basal	-0.45404
PCS1	-0.18607						Basal	1.0413
PCS1	-0.18595						Basal	-0.18902
PCS1	-0.18203						Basal	-0.22763
PCS1	-0.17824						Basal	0.12983
PCS1	-0.17618						Basal	-0.05651
PCS1	-0.17499						Basal	-0.41692
PCS1	-0.15695						Basal	0.19823
PCS1	-0.15636						Basal	0.15599
PCS1	-0.15366						Basal	-0.057136
PCS1	-0.15099						Basal	-0.061476
PCS1	-0.14808						Basal	-0.2705
PCS1	-0.14662						Basal	-0.10976
PCS1	-0.13042						Basal	-0.62343
PCS1	-0.13021						Basal	0.75803
PCS1	-0.12692						Basal	-0.11687
PCS1	-0.12012						Basal	-0.13826
PCS1	-0.116						Basal	0.18904
PCS1	-0.1146						Basal	-0.81046
PCS1	-0.10915						Basal	0.67219
PCS1	-0.10172						Basal	-0.22545
PCS1	-0.090897						Basal	-0.2417
PCS1	-0.085829						Basal	-0.36804
PCS1	-0.084393						Basal	-0.26314
PCS1	-0.077041						Basal	-0.042082
PCS1	-0.075826						Basal	0.1175
PCS1	-0.071657						Basal	-0.019797
PCS1	-0.061552						Basal	0.046018
PCS1	-0.058789						Basal	6.49e-06
PCS1	-0.052225						Basal	0.40654
PCS1	-0.049497						Basal	0.12911
PCS1	-0.043109						Basal	0.51105
PCS1	-0.031511						Basal	-0.1074
PCS1	-0.030108						Basal	-0.10623
PCS1	-0.02377						Basal	0.36336
PCS1	-0.017309						Basal	-0.91873
PCS1	-0.0097461						Basal	-1.0802
PCS1	-0.0072764						Basal	-1.4761
PCS1	-0.0037142						Basal	1.3e-07
PCS1	-0.0033807						Basal	-1.0944
PCS1	-0.0014997						Basal	0.40989
PCS1	-1.13e-06						Basal	-0.33058
PCS1	9.75e-08						Basal	-0.06102
PCS1	0.0063349						Basal	-0.16366
PCS1	0.0082157						Basal	-0.22897
PCS1	0.011709						Basal	-0.14662
PCS1	0.013127						Basal	-0.89946
PCS1	0.015084						Basal	-0.3012
PCS1	0.01572						Basal	0.077231
PCS1	0.021711						Basal	-0.65058
PCS1	0.023449						Basal	-0.19386
PCS1	0.028181						Basal	0.40121
PCS1	0.028244						Basal	0.35705
PCS1	0.036135						Basal	-0.060119
PCS1	0.037863						Basal	-0.2199
PCS1	0.038274						Basal	0.15906
PCS1	0.039221						Basal	-0.31271
PCS1	0.05618						Basal	-0.031757
PCS1	0.056383						Basal	0.012905
PCS1	0.070869						Basal	-1.2314
PCS1	0.072051						Basal	-0.2723
PCS1	0.07317						Basal	-0.55215
PCS1	0.073183						Basal	-0.91381
PCS1	0.073799						Basal	-0.24268
PCS1	0.074194						Basal	-0.0043315
PCS1	0.07645						Basal	-0.25798
PCS1	0.077898						Basal	-0.89282
PCS1	0.082146						Basal	-0.43082
PCS1	0.086076						Basal	0.29634
PCS1	0.08748						Basal	-1.2718
PCS1	0.092298						Basal	-0.40366
PCS1	0.09309						Basal	-0.4114
PCS1	0.09514						Basal	0.23574
PCS1	0.095928						Basal	-0.77538
PCS1	0.10112						Basal	-0.17623
PCS1	0.1021						Basal	0.07491
PCS1	0.10506						Basal	0.52828
PCS1	0.10629						Basal	-0.52102
PCS1	0.11298						Basal	-1.45e-18
PCS1	0.11572						Basal	1.1191
PCS1	0.11943						Basal	-0.081523
PCS1	0.12504						Basal	0.45124
PCS1	0.13137						Basal	-0.12819
PCS1	0.14081						Basal	0.15854
PCS1	0.14357						Basal	-0.086422
PCS1	0.14713						Basal	-0.34474
PCS1	0.16269						Basal	-0.13482
PCS1	0.16688						Basal	0.32804
PCS1	0.17217						Basal	0.018588
PCS1	0.17668						Basal	0.034844
PCS1	0.18197						Basal	-0.15959
PCS1	0.18465						Basal	-0.63706
PCS1	0.18508						Basal	-0.18607
PCS1	0.19193						Basal	-1.8581
PCS1	0.19509						Basal	-0.44309
PCS1	0.19823						Basal	0.34123
PCS1	0.19909						Basal	-0.89401
PCS1	0.20649						Basal	-0.33106
PCS1	0.20741						Basal	0.46714
PCS1	0.21077						Basal	0.69846
PCS1	0.21869						Basal	-1.6234
PCS1	0.22397						Basal	0.10757
PCS1	0.23163						Basal	0.34664
PCS1	0.24052						Basal	-0.34202
PCS1	0.24146						Basal	-0.54652
PCS1	0.24242						Basal	-0.037622
PCS1	0.24271						Basal	-0.080485
PCS1	0.24624						Basal	0.1382
PCS1	0.26026						Basal	0.29168
PCS1	0.262						Basal	-0.057458
PCS1	0.27264						Basal	0.00028452
PCS1	0.27376						Basal	0.99128
PCS1	0.28161						Basal	-0.32597
PCS1	0.28188						Basal	-0.85958
PCS1	0.28389						Basal	-0.40901
PCS1	0.28558						Basal	-0.049794
PCS1	0.2884						Basal	-0.69988
PCS1	0.29822						Basal	-0.116
PCS1	0.30002						Basal	-0.57175
PCS1	0.30345						Basal	-0.72373
PCS1	0.31236						Basal	-0.82662
PCS1	0.31518						Basal	-0.23378
PCS1	0.31679						Basal	0.016531
PCS1	0.31709						Basal	-0.6369
PCS1	0.3208						Basal	-1.0413
PCS1	0.32249						Basal	0.02476
PCS1	0.326						Basal	-0.53875
PCS1	0.36098						Basal	-0.041586
PCS1	0.36193						Basal	0.19761
PCS1	0.37998						Basal	-0.39673
PCS1	0.38125						Basal	-1.0039
PCS1	0.38188						Basal	-0.1994
PCS1	0.38668						Basal	-0.82653
PCS1	0.38914						Basal	-0.22382
PCS1	0.39413						Basal	-0.81046
PCS1	0.39712						Basal	-0.87287
PCS1	0.39859						Basal	-0.94088
PCS1	0.40619						Basal	-0.34249
PCS1	0.40968						Basal	-0.81046
PCS1	0.4113						Basal	0.47751
PCS1	0.41407						Basal	0.74092
PCS1	0.41797						Basal	-0.26845
PCS1	0.42311						Basal	0.11943
PCS1	0.42648						Basal	0.068827
PCS1	0.42831						Basal	-0.10172
PCS1	0.42946						Basal	-0.049044
PCS1	0.43775						Basal	-0.071657
PCS1	0.43874						Basal	0.10815
PCS1	0.43907						Basal	-0.11244
PCS1	0.44075						Basal	-0.12987
PCS1	0.44623						Basal	0.57319
PCS1	0.45146						Basal	-0.15114
PCS1	0.45824						Basal	0.2884
PCS1	0.46231						Basal	-0.11812
PCS1	0.46351						Basal	-0.075826
PCS1	0.46801						Basal	-0.21598
PCS1	0.46924						Basal	0.19574
PCS1	0.47392						Basal	-0.44863
PCS1	0.47484						Basal	-0.17366
PCS1	0.47906						Basal	-0.17618
PCS1	0.47908						Basal	-0.49425
PCS1	0.47972						Basal	0.10107
PCS1	0.48737						Basal	-0.13992
PCS1	0.48968						Basal	-0.1315
PCS1	0.49599						Basal	-0.066963
PCS1	0.4972						Basal	0.019008
PCS1	0.49748						Basal	0.14796
PCS1	0.49814						Basal	-0.25895
PCS1	0.50106						Basal	-0.17698
PCS1	0.50149						Basal	-1.5568
PCS1	0.50313						Basal	-0.39224
PCS1	0.51128						Basal	-0.72291
PCS1	0.51815						Basal	0.21003
PCS1	0.5226						Basal	-0.20635
PCS1	0.5245						Basal	-0.11076
PCS1	0.52751						Basal	-0.24904
PCS1	0.5293						Basal	-0.58731
PCS1	0.53137						Basal	-0.21023
PCS1	0.5416						Basal	-0.33406
PCS1	0.54191						Basal	-0.20453
PCS1	0.54293						Basal	-0.071542
PCS1	0.56212						Basal	-0.10129
PCS1	0.5728						Basal	-0.68354
PCS1	0.57376						Basal	-0.96567
PCS1	0.58259						Basal	-2.2127
PCS1	0.58832						Basal	-0.48339
PCS1	0.58883						Basal	0.50366
PCS1	0.59187						Basal	0.67118
PCS1	0.59231						Basal	2.4151
PCS1	0.59547						Basal	-0.0033807
PCS1	0.59653						Basal	-0.24618
PCS1	0.60151						Basal	-0.33309
PCS1	0.60623						Basal	0.5245
PCS1	0.60947						Basal	0.48088
PCS1	0.61236						Basal	1.7749
PCS1	0.62279						Basal	0.22387
PCS1	0.63286						Basal	0.1021
PCS1	0.63588						Basal	-0.17499
PCS1	0.63717						Basal	-0.52772
PCS1	0.64789						Basal	-0.080459
PCS1	0.65023						Basal	0.58883
PCS1	0.65527						Basal	-0.60708
PCS1	0.6579						Basal	-0.7509
PCS1	0.66209						Basal	0.50885
PCS1	0.66465						Basal	0.262
PCS1	0.6655						Basal	0.07317
PCS1	0.66707						Basal	-0.23404
PCS1	0.66819						Basal	1.237
PCS1	0.66943						Basal	-0.086391
PCS1	0.67736						Basal	0.4113
PCS1	0.69483						Basal	-0.19144
PCS1	0.69999						Basal	-2.1523
PCS1	0.70202						Basal	-1.3461
PCS1	0.70642						Basal	0.89055
PCS1	0.72046						Basal	-1.9351
PCS1	0.74185						Basal	0.20741
PCS1	0.74329						Basal	-0.02377
PCS1	0.74398						Basal	-0.43474
PCS1	0.7471						Basal	-2.1746
PCS1	0.75429						Basal	-0.085829
PCS1	0.76168						Basal	0.82578
PCS1	0.7647						Basal	1.3682
PCS1	0.76686						Basal	0.47484
PCS1	0.76785						Basal	-0.97757
PCS1	0.77063						Basal	1.2948
PCS1	0.77312						Basal	-0.78424
PCS1	0.77687						Basal	0.31679
PCS1	0.77791						Basal	0.16953
PCS1	0.77824						Basal	-0.71657
PCS1	0.79367						Basal	1.0159
PCS1	0.79622						Basal	0.84636
PCS1	0.81689						Basal	-0.5256
PCS1	0.82043						Basal	1.75e-06
PCS1	0.82578						Basal	-0.010711
PCS1	0.82728						Basal	-0.23518
PCS1	0.83639						Basal	-0.012865
PCS1	0.84636						Basal	-1.0585
PCS1	0.85757						Basal	-0.95099
PCS1	0.87113						Basal	-0.72471
PCS1	0.87515						Basal	-0.50128
PCS1	0.87976						Basal	-0.22693
PCS1	0.88252						Basal	0.18465
PCS1	0.88386						Basal	-0.22354
PCS1	0.8895						Basal	0.87113
PCS1	0.89055						Basal	-0.31497
PCS1	0.89617						Basal	-0.15695
PCS1	0.90472						Basal	0.24146
PCS1	0.91994						Basal	-0.033266
PCS1	0.92243						Basal	-0.4555
PCS1	0.92995						Basal	-0.72875
PCS1	0.94831						Basal	0.45764
PCS1	0.96875						Basal	0.45754
PCS1	0.99309						Basal	0.01572
PCS1	0.99426						Basal	0.35374
PCS1	1.0042						Basal	-0.16002
PCS1	1.0236						Basal	-0.22586
PCS1	1.0379						Basal	-0.28212
PCS1	1.039						Basal	-0.13383
PCS1	1.0459						Basal	-0.18064
PCS1	1.0595						Basal	0.6655
PCS1	1.0823						Basal	0.28558
PCS1	1.0871						Basal	0.45824
PCS1	1.096						Basal	0.1087
PCS1	1.105						Basal	0.66677
PCS1	1.1057						Basal	0.013127
PCS1	1.1583						Basal	-0.017309
PCS1	1.1852						Basal	0.58015
PCS1	1.1897						Basal	-0.15366
PCS1	1.1898						Basal	-0.66249
PCS1	1.1916						Basal	0.073183
PCS1	1.1939						LumA	-0.0071893
PCS1	1.2348						LumA	0.17928
PCS1	1.237						LumA	0.039858
PCS1	1.2533						LumA	-0.23481
PCS1	1.2608						LumA	0.025514
PCS1	1.2673						LumA	0.10922
PCS1	1.2948						LumA	0.072142
PCS1	1.3516						LumA	-0.1265
PCS1	1.3682						LumA	-0.34813
PCS1	1.382						LumA	0.24226
PCS1	1.4258						LumA	0.022709
PCS1	1.4923						LumA	0.023537
PCS1	1.5001						LumA	-0.84436
PCS1	1.5205						LumA	-0.35631
PCS1	1.5253						LumA	-0.99047
PCS1	1.5581						LumA	-0.28513
PCS1	1.6089						LumA	0.39284
PCS1	1.668						LumA	0.21116
PCS1	1.6974						LumA	0.64226
PCS1	1.7164						LumA	-0.70218
PCS1	1.7515						LumA	-0.033636
PCS1	1.7609						LumA	0.0057425
PCS1	1.7749						LumA	-0.89584
PCS1	1.7929						LumA	0.24347
PCS1	1.8146						LumA	0.27946
PCS1	1.8876						LumA	0.84901
PCS1	1.9016						LumA	-0.032406
PCS1	1.9632						LumA	-0.89514
PCS1	1.9722						LumA	0.82102
PCS1	1.9832						LumA	1.4374
PCS1	2.024						LumA	0.38746
PCS1	2.0464						LumA	0.0016522
PCS1	2.1235						LumA	0.29174
PCS1	2.4151						LumA	0.32312
PCS1	3.1377						LumA	0.82289
PCS1	3.3586						LumA	0.027357
PCS1	3.6805						LumA	1.7283
PCS1	4.1139						LumA	0.6915
PCS1	4.2217						LumA	-0.049088
PCS2	-1.6669						LumA	0.52497
PCS2	-0.98095						LumA	0.64964
PCS2	-0.97606						LumA	0.80688
PCS2	-0.76352						LumA	0.8195
PCS2	-0.66498						LumA	0.18177
PCS2	-0.65998						LumA	-0.15156
PCS2	-0.65679						LumA	0.87532
PCS2	-0.62502						LumA	-0.05146
PCS2	-0.55215						LumA	0.51579
PCS2	-0.55098						LumA	1.8065
PCS2	-0.54745						LumA	0.54827
PCS2	-0.53225						LumA	-0.38648
PCS2	-0.51712						LumA	0.58734
PCS2	-0.45498						LumA	0.43908
PCS2	-0.45404						LumA	-0.22624
PCS2	-0.41102						LumA	-0.029579
PCS2	-0.40733						LumA	-0.21205
PCS2	-0.38648						LumA	0.025879
PCS2	-0.34813						LumA	-0.97606
PCS2	-0.3216						LumA	-0.15047
PCS2	-0.3216						LumA	-0.42188
PCS2	-0.31877						LumA	0.0027524
PCS2	-0.29281						LumA	-0.127
PCS2	-0.2723						LumA	0.23001
PCS2	-0.2723						LumA	-0.32256
PCS2	-0.26996						LumA	-0.76352
PCS2	-0.26763						LumA	0.158
PCS2	-0.26186						LumA	-0.34561
PCS2	-0.24728						LumA	-0.2571
PCS2	-0.24509						LumA	0.40278
PCS2	-0.23481						LumA	-0.40807
PCS2	-0.22624						LumA	-0.41016
PCS2	-0.22575						LumA	0.027311
PCS2	-0.21181						LumA	-0.66498
PCS2	-0.20671						LumA	0.11991
PCS2	-0.19788						LumA	0.1884
PCS2	-0.19565						LumA	-0.14913
PCS2	-0.19509						LumA	-0.0077384
PCS2	-0.19354						LumA	0.47906
PCS2	-0.19201						LumA	0.79215
PCS2	-0.18504						LumA	0.09635
PCS2	-0.183						LumA	-0.056451
PCS2	-0.17129						LumA	0.2442
PCS2	-0.1646						LumA	-0.37534
PCS2	-0.16325						LumA	-0.094808
PCS2	-0.15883						LumA	-0.023804
PCS2	-0.15736						LumA	0.11143
PCS2	-0.15432						LumA	0.29386
PCS2	-0.15114						LumA	0.24146
PCS2	-0.15047						LumA	-0.55393
PCS2	-0.14913						LumA	0.1272
PCS2	-0.14875						LumA	-0.26186
PCS2	-0.14209						LumA	0.00058327
PCS2	-0.14171						LumA	-0.052537
PCS2	-0.13811						LumA	-0.10717
PCS2	-0.13664						LumA	0.026213
PCS2	-0.13558						LumA	-0.5056
PCS2	-0.13169						LumA	0.50344
PCS2	-0.12987						LumA	-0.19354
PCS2	-0.12819						LumA	-0.053203
PCS2	-0.1265						LumA	0.24224
PCS2	-0.12411						LumA	-0.16325
PCS2	-0.11915						LumA	-0.5217
PCS2	-0.1122						LumA	0.60263
PCS2	-0.10799						LumA	0.24744
PCS2	-0.10796						LumA	-0.26274
PCS2	-0.10717						LumA	-0.22575
PCS2	-0.099677						LumA	0.058036
PCS2	-0.096003						LumA	-0.096911
PCS2	-0.094808						LumA	0.54683
PCS2	-0.093984						LumA	0.19694
PCS2	-0.093977						LumA	-0.36003
PCS2	-0.093101						LumA	-0.29281
PCS2	-0.090437						LumA	-0.13811
PCS2	-0.087031						LumA	0.14491
PCS2	-0.085265						LumA	-0.24734
PCS2	-0.082727						LumA	0.31067
PCS2	-0.081523						LumA	0.073088
PCS2	-0.074414						LumA	-0.20671
PCS2	-0.072544						LumA	0.5645
PCS2	-0.072063						LumA	0.4787
PCS2	-0.071156						LumA	0.05891
PCS2	-0.065972						LumA	-0.22683
PCS2	-0.064219						LumA	0.28091
PCS2	-0.064217						LumA	-0.072544
PCS2	-0.063965						LumA	0.16107
PCS2	-0.0636						LumA	-0.13169
PCS2	-0.062667						LumA	-0.2726
PCS2	-0.057824						LumA	-0.28013
PCS2	-0.053945						LumA	0.34567
PCS2	-0.053203						LumA	0.15673
PCS2	-0.052105						LumA	-0.62502
PCS2	-0.049794						LumA	0.74185
PCS2	-0.049324						LumA	-0.62563
PCS2	-0.048395						LumA	-0.47906
PCS2	-0.042976						LumA	0.92143
PCS2	-0.042304						LumA	-0.025972
PCS2	-0.040268						LumA	-0.0089941
PCS2	-0.039586						LumA	0.010595
PCS2	-0.035247						LumA	0.0043373
PCS2	-0.033636						LumA	0.75515
PCS2	-0.032406						LumA	0.27861
PCS2	-0.032008						LumA	0.031464
PCS2	-0.029579						LumA	0.15748
PCS2	-0.029362						LumA	-0.64474
PCS2	-0.024416						LumA	-0.26996
PCS2	-0.023733						LumA	0.28147
PCS2	-0.021734						LumA	-0.035247
PCS2	-0.019701						LumA	0.47831
PCS2	-0.014111						LumA	0.37996
PCS2	-0.013017						LumA	-0.013844
PCS2	-0.009299						LumA	1.1092
PCS2	-0.0089941						LumA	0.093291
PCS2	-0.0077384						LumA	0.4863
PCS2	-0.0071893						LumA	-0.29316
PCS2	-0.0063543						LumA	-0.37512
PCS2	-0.0057898						LumA	1.231
PCS2	-0.0045253						LumA	-0.98095
PCS2	-0.0025954						LumA	0.27135
PCS2	-2.02e-07						LumA	0.16255
PCS2	-1.45e-18						LumA	-0.29168
PCS2	1.72e-06						LumA	-0.50485
PCS2	0.00028452						LumA	1.5253
PCS2	0.00058327						LumA	0.12221
PCS2	0.0016522						LumA	-0.10986
PCS2	0.0027524						LumA	-0.14209
PCS2	0.0030992						LumA	1.0347
PCS2	0.003562						LumA	-0.19565
PCS2	0.0093098						LumA	0.045216
PCS2	0.010595						LumA	0.55726
PCS2	0.012905						LumA	0.68774
PCS2	0.016033						LumA	0.60947
PCS2	0.016531						LumA	0.13073
PCS2	0.018588						LumA	-0.11915
PCS2	0.025514						LumA	0.20552
PCS2	0.025777						LumA	2.1235
PCS2	0.025879						LumA	-0.24268
PCS2	0.026213						LumA	-0.34229
PCS2	0.027311						LumA	0.23504
PCS2	0.034069						LumA	-0.17129
PCS2	0.034844						LumA	-0.75141
PCS2	0.036302						LumA	-0.54745
PCS2	0.038378						LumA	0.24393
PCS2	0.038799						LumA	0.39303
PCS2	0.039218						LumA	-0.23099
PCS2	0.04056						LumA	0.52558
PCS2	0.04193						LumA	-0.60024
PCS2	0.04234						LumA	0.45772
PCS2	0.043885						LumA	0.82638
PCS2	0.044382						LumA	1.4278
PCS2	0.045216						LumA	0.3303
PCS2	0.046018						LumA	0.99828
PCS2	0.04647						LumA	0.058644
PCS2	0.047939						LumA	-0.0057898
PCS2	0.048213						LumA	0.23349
PCS2	0.049761						LumA	0.23741
PCS2	0.051514						LumA	1.437
PCS2	0.05543						LumA	0.13722
PCS2	0.058036						LumA	0.016917
PCS2	0.058644						LumA	-0.107
PCS2	0.058644						LumA	-0.031498
PCS2	0.05891						LumA	-0.013017
PCS2	0.059012						LumA	-0.65679
PCS2	0.059222						LumA	0.005154
PCS2	0.059457						LumA	-0.048344
PCS2	0.071215						LumA	-0.12534
PCS2	0.072142						LumA	-0.09687
PCS2	0.073331						LumA	0.0052052
PCS2	0.073461						LumA	0.26609
PCS2	0.082762						LumA	-0.24728
PCS2	0.083118						LumA	0.48976
PCS2	0.084165						LumA	0.31273
PCS2	0.086238						LumA	-0.16043
PCS2	0.088896						LumA	-0.021393
PCS2	0.089404						LumA	0.47679
PCS2	0.090583						LumA	-0.21214
PCS2	0.092676						LumA	0.31313
PCS2	0.093138						LumA	-0.24702
PCS2	0.093291						LumA	1.1514
PCS2	0.094684						LumA	0.18766
PCS2	0.09635						LumA	-0.40733
PCS2	0.097135						LumA	-0.15887
PCS2	0.10026						LumA	1.72e-06
PCS2	0.10044						LumA	0.88578
PCS2	0.10076						LumA	-0.22078
PCS2	0.1021						LumA	0.44542
PCS2	0.10355						LumA	-0.271
PCS2	0.10757						LumA	0.33044
PCS2	0.10815						LumA	0.37612
PCS2	0.10922						LumA	0.63081
PCS2	0.10988						LumA	-0.0040857
PCS2	0.11053						LumA	-0.34196
PCS2	0.11143						LumA	1.0941
PCS2	0.11348						LumA	0.16181
PCS2	0.11579						LumA	-0.53499
PCS2	0.11669						LumA	-0.51211
PCS2	0.11991						LumA	-0.18865
PCS2	0.12248						LumA	-0.19788
PCS2	0.1272						LumA	0.84338
PCS2	0.12983						LumA	-0.19509
PCS2	0.13073						LumA	0.25939
PCS2	0.13701						LumA	-0.093101
PCS2	0.14011						LumA	-0.096412
PCS2	0.14226						LumA	-0.090437
PCS2	0.14491						LumA	-0.040546
PCS2	0.14525						LumA	0.12702
PCS2	0.15135						LumA	0.70607
PCS2	0.15282						LumA	0.73225
PCS2	0.15673						LumA	-0.073261
PCS2	0.15748						LumA	0.048829
PCS2	0.158						LumA	0.27042
PCS2	0.15906						LumA	-0.15883
PCS2	0.16181						LumA	-0.1139
PCS2	0.17134						LumA	-0.099958
PCS2	0.17235						LumA	-0.26941
PCS2	0.17928						LumA	-0.28242
PCS2	0.18144						LumA	0.61903
PCS2	0.18177						LumA	0.13623
PCS2	0.18439						LumA	0.043885
PCS2	0.18649						LumA	-0.1646
PCS2	0.18766						LumA	0.25649
PCS2	0.18786						LumA	0.15494
PCS2	0.18791						LumA	0.31162
PCS2	0.1884						LumA	-0.049324
PCS2	0.19017						LumA	-0.085147
PCS2	0.19522						LumA	0.61279
PCS2	0.19574						LumA	0.075714
PCS2	0.19761						LumA	0.02719
PCS2	0.21079						LumA	0.038028
PCS2	0.21116						LumA	-0.11769
PCS2	0.21352						LumA	-0.25983
PCS2	0.22219						LumA	0.48872
PCS2	0.22339						LumA	0.62346
PCS2	0.22396						LumA	-0.037835
PCS2	0.22878						LumA	-0.20845
PCS2	0.22901						LumA	-0.15045
PCS2	0.23349						LumA	0.074469
PCS2	0.23724						LumA	-0.23094
PCS2	0.23741						LumA	0.94962
PCS2	0.23866						LumA	-0.10029
PCS2	0.24132						LumA	-0.051523
PCS2	0.24146						LumA	-0.31003
PCS2	0.24224						LumA	-0.20295
PCS2	0.24226						LumA	0.24132
PCS2	0.2442						LumA	0.44399
PCS2	0.24603						LumA	-0.039586
PCS2	0.25294						LumA	-0.12411
PCS2	0.25939						LumA	-0.13042
PCS2	0.25953						LumA	-0.21181
PCS2	0.26609						LumA	-0.58385
PCS2	0.27229						LumA	-0.76733
PCS2	0.27369						LumA	-0.9622
PCS2	0.27834						LumA	0.24003
PCS2	0.28062						LumA	0.31263
PCS2	0.28147						LumA	-0.049726
PCS2	0.29174						LumA	0.32313
PCS2	0.29625						LumA	0.17123
PCS2	0.29764						LumA	-0.13664
PCS2	0.30272						LumA	0.59228
PCS2	0.31273						LumA	0.89991
PCS2	0.31288						LumA	0.29548
PCS2	0.31309						LumA	0.5042
PCS2	0.31724						LumA	0.0065807
PCS2	0.32177						LumA	0.78573
PCS2	0.32214						LumA	-0.010776
PCS2	0.32979						LumA	-0.17627
PCS2	0.3303						LumA	-0.1027
PCS2	0.33475						LumA	0.038378
PCS2	0.33918						LumA	0.27369
PCS2	0.34203						LumA	-0.15736
PCS2	0.34378						LumA	0.04234
PCS2	0.34567						LumA	-0.34547
PCS2	0.35372						LumA	-0.45534
PCS2	0.36097						LumA	0.034844
PCS2	0.36961						LumA	-0.53225
PCS2	0.36974						LumA	-0.69609
PCS2	0.37353						LumA	0.55307
PCS2	0.37612						LumA	0.87422
PCS2	0.37914						LumA	0.68145
PCS2	0.37996						LumA	-0.036582
PCS2	0.38653						LumA	0.17369
PCS2	0.38746						LumA	0.22901
PCS2	0.38915						LumA	-0.13847
PCS2	0.39284						LumA	-0.0087681
PCS2	0.40278						LumA	-0.24217
PCS2	0.40463						LumA	0.35372
PCS2	0.4054						LumA	0.41288
PCS2	0.40693						LumA	-0.38628
PCS2	0.41352						LumA	-0.19937
PCS2	0.4143						LumA	0.039865
PCS2	0.42036						LumA	-0.1122
PCS2	0.43333						LumA	0.45294
PCS2	0.43908						LumA	-0.63963
PCS2	0.44177						LumA	0.24529
PCS2	0.44399						LumA	0.46929
PCS2	0.4444						LumA	-0.75572
PCS2	0.44542						LumA	0.032685
PCS2	0.44787						LumA	0.89687
PCS2	0.45124						LumA	-0.80192
PCS2	0.45294						LumA	0.016103
PCS2	0.45307						LumA	-1.2366
PCS2	0.45418						LumA	-0.15737
PCS2	0.45772						LumA	-0.96522
PCS2	0.46702						LumA	0.18215
PCS2	0.46929						LumA	-1.6198
PCS2	0.46998						LumA	0.061052
PCS2	0.47538						LumA	0.15465
PCS2	0.47679						LumA	0.0095262
PCS2	0.47751						LumA	0.18397
PCS2	0.47831						LumA	-0.32932
PCS2	0.4787						LumA	0.16602
PCS2	0.4863						LumA	-0.97385
PCS2	0.5004						LumA	0.55072
PCS2	0.50165						LumA	-0.095553
PCS2	0.50344						LumA	0.33848
PCS2	0.51048						LumA	-0.013159
PCS2	0.51413						LumA	0.46702
PCS2	0.51579						LumA	0.018273
PCS2	0.51701						LumA	0.91523
PCS2	0.52145						LumA	0.75555
PCS2	0.52497						LumB	0.038799
PCS2	0.53516						LumB	0.048213
PCS2	0.54683						LumB	-0.023733
PCS2	0.54827						LumB	0.04193
PCS2	0.54845						LumB	-0.009299
PCS2	0.55307						LumB	0.22334
PCS2	0.55977						LumB	-0.021734
PCS2	0.56148						LumB	0.003562
PCS2	0.5645						LumB	-0.029362
PCS2	0.57276						LumB	-0.071156
PCS2	0.58062						LumB	0.05543
PCS2	0.58734						LumB	-0.053945
PCS2	0.5907						LumB	-0.0025954
PCS2	0.60263						LumB	1.3366
PCS2	0.6034						LumB	-0.17784
PCS2	0.61175						LumB	0.27473
PCS2	0.61667						LumB	0.60623
PCS2	0.61903						LumB	-0.54573
PCS2	0.62231						LumB	1.0605
PCS2	0.62346						LumB	0.70652
PCS2	0.63081						LumB	0.53516
PCS2	0.64226						LumB	1.0248
PCS2	0.64964						LumB	-0.85163
PCS2	0.65602						LumB	0.23724
PCS2	0.65653						LumB	0.24897
PCS2	0.6662						LumB	0.45307
PCS2	0.66756						LumB	0.7059
PCS2	0.67208						LumB	0.36193
PCS2	0.6915						LumB	0.50313
PCS2	0.70607						LumB	0.086076
PCS2	0.70652						LumB	0.56148
PCS2	0.71416						LumB	0.77137
PCS2	0.71958						LumB	0.14011
PCS2	0.73225						LumB	0.38624
PCS2	0.74092						LumB	-0.19906
PCS2	0.74686						LumB	0.93958
PCS2	0.75075						LumB	0.10026
PCS2	0.75515						LumB	-0.61292
PCS2	0.76519						LumB	0.51413
PCS2	0.77137						LumB	0.15282
PCS2	0.7788						LumB	0.52145
PCS2	0.79215						LumB	0.55977
PCS2	0.79655						LumB	0.10076
PCS2	0.80349						LumB	0.094684
PCS2	0.80688						LumB	0.82755
PCS2	0.8195						LumB	0.024651
PCS2	0.82102						LumB	0.14525
PCS2	0.82289						LumB	0.29764
PCS2	0.82638						LumB	0.80349
PCS2	0.82755						LumB	-0.15099
PCS2	0.82879						LumB	0.016033
PCS2	0.84565						LumB	0.33475
PCS2	0.85151						LumB	0.37353
PCS2	0.85799						LumB	-0.445
PCS2	0.86578						LumB	0.06473
PCS2	0.86757						LumB	-0.39902
PCS2	0.87184						LumB	0.22219
PCS2	0.87422						LumB	1.317
PCS2	0.87532						LumB	0.94395
PCS2	0.88304						LumB	0.69483
PCS2	0.88578						LumB	0.51412
PCS2	0.8974						LumB	-0.11671
PCS2	0.91523						LumB	0.4143
PCS2	0.91756						LumB	0.14226
PCS2	0.92143						LumB	0.84565
PCS2	0.92759						LumB	0.089404
PCS2	0.93958						LumB	0.088896
PCS2	0.94395						LumB	0.086238
PCS2	0.94962						LumB	-0.093984
PCS2	0.95495						LumB	0.25689
PCS2	0.96744						LumB	-0.0636
PCS2	0.98587						LumB	-0.062667
PCS2	0.99208						LumB	0.093138
PCS2	1.0248						LumB	0.04056
PCS2	1.0347						LumB	-0.41102
PCS2	1.0584						LumB	0.034069
PCS2	1.0586						LumB	-0.042304
PCS2	1.0605						LumB	0.50885
PCS2	1.0717						LumB	1.0586
PCS2	1.0852						LumB	-0.072063
PCS2	1.1092						LumB	-0.67163
PCS2	1.1191						LumB	0.96744
PCS2	1.1207						LumB	0.073331
PCS2	1.1407						LumB	0.46351
PCS2	1.1462						LumB	0.181
PCS2	1.1495						LumB	0.019866
PCS2	1.1563						LumB	0.46924
PCS2	1.1894						LumB	-0.12987
PCS2	1.1931						LumB	-0.5384
PCS2	1.231						LumB	1.2533
PCS2	1.2509						LumB	0.18508
PCS2	1.2788						LumB	0.67208
PCS2	1.2896						LumB	0.41153
PCS2	1.317						LumB	0.42946
PCS2	1.3366						LumB	0.014482
PCS2	1.4226						LumB	0.30193
PCS2	1.4278						LumB	-0.057824
PCS2	1.4374						LumB	0.15499
PCS2	1.4661						LumB	0.093933
PCS2	1.5033						LumB	0.11579
PCS2	1.579						LumB	-0.019701
PCS2	1.6729						LumB	-0.45498
PCS2	1.7283						LumB	-0.052225
PCS2	1.8065						LumB	0.65023
PCS2	2.0286						LumB	0.22878
PCS2	2.0564						LumB	0.6662
PCS2	2.1384						LumB	0.6034
PCS2	2.1867						LumB	0.65653
3PCS3	-2.935						LumB	0.58062
3PCS3	-2.1746						LumB	0.46231
3PCS3	-2.1523						LumB	0.10506
3PCS3	-1.9351						LumB	0.17134
3PCS3	-1.7706						LumB	0.10988
3PCS3	-1.6234						LumB	0.084165
3PCS3	-1.5568						LumB	-0.14875
3PCS3	-1.5179						LumB	-0.183
3PCS3	-1.4761						LumB	0.051514
3PCS3	-1.3876						LumB	-0.25748
3PCS3	-1.3636						LumB	-0.10796
3PCS3	-1.3461						LumB	-0.19201
3PCS3	-1.2744						LumB	0.27376
3PCS3	-1.2718						LumB	0.13701
3PCS3	-1.2679						LumB	0.30272
3PCS3	-1.2366						LumB	0.070138
3PCS3	-1.2314						LumB	-0.38406
3PCS3	-1.1893						LumB	-0.065972
3PCS3	-1.0944						LumB	0.54293
3PCS3	-1.0802						LumB	-0.12524
3PCS3	-1.0744						LumB	0.14357
3PCS3	-1.0716						LumB	1.0584
3PCS3	-1.0413						LumB	4.2217
3PCS3	-1.0039						LumB	0.53137
3PCS3	-0.99047						LumB	0.38914
3PCS3	-0.98835						LumB	0.51701
3PCS3	-0.97385						LumB	0.24603
3PCS3	-0.96567						LumB	0.059222
3PCS3	-0.96522						LumB	0.71416
3PCS3	-0.96304						LumB	0.083118
3PCS3	-0.9622						LumB	0.12248
3PCS3	-0.94826						LumB	0.52493
3PCS3	-0.94088						LumB	0.85799
3PCS3	-0.92689						LumB	0.4444
3PCS3	-0.91381						LumB	-0.064219
3PCS3	-0.91314						LumB	0.65734
3PCS3	-0.90323						LumB	1.1898
3PCS3	-0.89946						LumB	-1.0744
3PCS3	-0.89584						LumB	0.36097
3PCS3	-0.89514						LumB	0.32979
3PCS3	-0.89401						LumB	-2.02e-07
3PCS3	-0.89282						LumB	0.04647
3PCS3	-0.87287						LumB	0.0093098
3PCS3	-0.85958						LumB	0.06473
3PCS3	-0.84436						LumB	-0.49998
3PCS3	-0.83173						LumB	-0.072514
3PCS3	-0.82662						LumB	-0.090897
3PCS3	-0.82653						LumB	2.0564
3PCS3	-0.81046						LumB	0.073461
3PCS3	-0.81046						LumB	3.3586
3PCS3	-0.81046						LumB	0.12794
3PCS3	-0.80192						LumB	0.16269
3PCS3	-0.78424						LumB	0.74329
3PCS3	-0.77538						LumB	0.11053
3PCS3	-0.77165						LumB	0.7661
3PCS3	-0.76733						LumB	0.25953
3PCS3	-0.75572						LumB	-0.43661
3PCS3	-0.75141						LumB	0.46998
3PCS3	-0.7509						LumB	0.11669
3PCS3	-0.72373						LumB	1.2788
3PCS3	-0.70924						LumB	0.31309
3PCS3	-0.70456						LumB	2.1867
3PCS3	-0.70218						LumB	1.579
3PCS3	-0.69988						LumB	0.39413
3PCS3	-0.69609						LumB	-0.36097
3PCS3	-0.69199						LumB	0.88304
3PCS3	-0.68354						LumB	1.9722
3PCS3	-0.67127						LumB	0.071215
3PCS3	-0.66249						LumB	-0.12819
3PCS3	-0.65058						LumB	1.7515
3PCS3	-0.64474						LumB	0.36961
3PCS3	-0.63963						LumB	-0.0045253
3PCS3	-0.63706						LumB	0.85151
3PCS3	-0.6369						LumB	1.4226
3PCS3	-0.62596						LumB	-0.058789
3PCS3	-0.62563						LumB	-0.14171
3PCS3	-0.62343						LumB	1.382
3PCS3	-0.615						LumB	0.47538
3PCS3	-0.61292						LumB	0.19017
3PCS3	-0.60708						LumB	0.51048
3PCS3	-0.60446						LumB	-0.51327
3PCS3	-0.60024						LumB	0.11572
3PCS3	-0.58385						LumB	0.57276
3PCS3	-0.58125						LumB	3.1377
3PCS3	-0.57175						LumB	0.8871
3PCS3	-0.55393						LumB	0.76519
3PCS3	-0.54652						LumB	0.21869
3PCS3	-0.54573						LumB	-0.3216
3PCS3	-0.54311						LumB	-0.3216
3PCS3	-0.53875						LumB	0.87184
3PCS3	-0.53499						LumB	-0.24268
3PCS3	-0.52772						LumB	-0.2723
3PCS3	-0.5217						LumB	0.058644
3PCS3	-0.52102						LumB	0.059012
3PCS3	-0.51261						LumB	-0.2723
3PCS3	-0.51211						LumB	-0.064217
3PCS3	-0.5056						LumB	0.072136
3PCS3	-0.50485						LumB	-0.92689
3PCS3	-0.50128						LumB	0.79622
3PCS3	-0.49998						LumB	0.8974
3PCS3	-0.49425						LumB	0.43333
3PCS3	-0.47906						LumB	0.17597
3PCS3	-0.45567						LumB	-0.26763
3PCS3	-0.45534						LumB	0.69999
3PCS3	-0.44863						LumB	0.28188
3PCS3	-0.44662						LumB	-0.049497
3PCS3	-0.445						LumB	0.31724
3PCS3	-0.44309						LumB	0.34378
3PCS3	-0.43675						LumB	-0.56466
3PCS3	-0.43661						LumB	0.023449
3PCS3	-0.43474						LumB	-0.085265
3PCS3	-0.43082						LumB	-1.6669
3PCS3	-0.42188						LumB	0.21079
3PCS3	-0.41692						LumB	0.25294
3PCS3	-0.4114						LumB	-0.2242
3PCS3	-0.41016						LumB	-0.28441
3PCS3	-0.40901						LumB	0.52123
3PCS3	-0.40807						LumB	0.61667
3PCS3	-0.40366						LumB	0.29625
3PCS3	-0.39902						LumB	0.76874
3PCS3	-0.39469						LumB	0.45418
3PCS3	-0.39224						LumB	-1.2679
3PCS3	-0.38628						LumB	0.044382
3PCS3	-0.38406						LumB	0.50165
3PCS3	-0.37534						LumB	-0.6043
3PCS3	-0.37512						LumB	1.096
3PCS3	-0.37152						LumB	0.5907
3PCS3	-0.36804						LumB	0.22396
3PCS3	-0.36003						LumB	-0.98835
3PCS3	-0.35631						LumB	1.1462
3PCS3	-0.34561						LumB	0.090583
3PCS3	-0.34474						LumB	1.5033
3PCS3	-0.34249						LumB	0.62467
3PCS3	-0.34229						LumB	-0.030108
3PCS3	-0.34202						LumB	-0.032008
3PCS3	-0.34196						LumB	-0.99863
3PCS3	-0.33548						LumB	-0.060516
3PCS3	-0.33406						LumB	-0.21931
3PCS3	-0.33106						LumB	-0.096003
3PCS3	-0.33058						LumB	-0.093977
3PCS3	-0.32932						LumB	-0.014111
3PCS3	-0.32256						LumB	0.12801
3PCS3	-0.31271						LumB	-0.15432
3PCS3	-0.31003						LumB	0.22339
3PCS3	-0.3012						LumB	-0.054389
3PCS3	-0.29316						LumB	-0.040268
3PCS3	-0.29168						LumB	0.38668
3PCS3	-0.28691						LumB	-0.24509
3PCS3	-0.28655						LumB	-0.40465
3PCS3	-0.28513						LumB	0.88386
3PCS3	-0.28441						LumB	1.0236
3PCS3	-0.28242						LumB	0.32214
3PCS3	-0.28212						LumB	0.42036
3PCS3	-0.28013						LumB	1.7609
3PCS3	-0.2726						LumB	0.61175
3PCS3	-0.2723						LumB	0.12755
3PCS3	-0.271						LumB	1.1931
3PCS3	-0.2705						LumB	0.11348
3PCS3	-0.26941						LumB	0.21352
3PCS3	-0.26314						LumB	0.082146
3PCS3	-0.26274						LumB	0.3463
3PCS3	-0.25983						LumB	0.47972
3PCS3	-0.25895						LumB	0.41352
3PCS3	-0.25798						LumB	0.75429
3PCS3	-0.25748						LumB	0.18439
3PCS3	-0.2571						LumB	0.92995
3PCS3	-0.24734						LumB	0.92759
3PCS3	-0.24618						LumB	0.29822
3PCS3	-0.2444						LumB	0.7647
3PCS3	-0.24268						LumB	0.66465
3PCS3	-0.24268						LumB	1.668
3PCS3	-0.24268						LumB	0.87976
3PCS3	-0.2417						LumB	-0.1906
3PCS3	-0.23678						LumB	0.94831
3PCS3	-0.23404						LumB	1.1563
3PCS3	-0.23378						LumB	-0.14855
3PCS3	-0.23099						LumB	0.19084
3PCS3	-0.23094						LumB	0.40619
3PCS3	-0.22897						LumB	0.34203
3PCS3	-0.22763						LumB	0.67736
3PCS3	-0.22693						LumB	0.1021
3PCS3	-0.22683						LumB	0.9201
3PCS3	-0.22586						LumB	0.95495
3PCS3	-0.22545						LumB	0.24242
3PCS3	-0.22078						LumB	0.77312
3PCS3	-0.2199						LumB	0.65527
3PCS3	-0.21931						LumB	1.1207
3PCS3	-0.21598						LumB	0.37914
3PCS3	-0.21214						LumB	0.7788
3PCS3	-0.21205						LumB	0.44787
3PCS3	-0.21023						LumB	0.65602
3PCS3	-0.20845						LumB	0.036302
3PCS3	-0.20635						LumB	-0.087031
3PCS3	-0.20453						LumB	0.073799
3PCS3	-0.20295						LumB	1.1495
3PCS3	-0.1994						LumB	0.54845
3PCS3	-0.19937						LumB	0.19522
3PCS3	-0.19906						LumB	0.09514
3PCS3	-0.19892						LumB	0.8895
3PCS3	-0.19386						LumB	0.32177
3PCS3	-0.1906						LumB	0.33918
3PCS3	-0.18902						LumB	1.0379
3PCS3	-0.18865						LumB	-0.099677
3PCS3	-0.18064						LumB	0.22397
3PCS3	-0.17784						LumB	0.59187
3PCS3	-0.17698						LumB	-0.12012
3PCS3	-0.17627						LumB	0.049761
3PCS3	-0.17623						LumB	0.059457
3PCS3	-0.17366						LumB	0.21345
3PCS3	-0.16366						LumB	0.40968
3PCS3	-0.16043						LumB	0.77063
3PCS3	-0.16002						LumB	0.41407
3PCS3	-0.15959						LumB	0.05618
3PCS3	-0.15887						LumB	0.17217
3PCS3	-0.15737						LumB	0.57376
3PCS3	-0.15156						LumB	0.097135
3PCS3	-0.15045						LumB	0.37998
3PCS3	-0.14855						LumB	0.24624
3PCS3	-0.13992						LumB	0.20582
3PCS3	-0.13847						LumB	0.49599
3PCS3	-0.13826						LumB	0.58832
3PCS3	-0.13531						LumB	-0.084393
3PCS3	-0.13482						LumB	0.092676
3PCS3	-0.13383						LumB	-0.048395
3PCS3	-0.1315						LumB	0.51128
3PCS3	-0.12987						LumB	0.11298
3PCS3	-0.12819						LumB	0.074194
3PCS3	-0.127						LumB	0.36974
3PCS3	-0.12534						LumB	0.082762
3PCS3	-0.12524						LumB	0.79367
3PCS3	-0.11812						LumB	0.42311
3PCS3	-0.11769						LumB	-0.10799
3PCS3	-0.11687						LumB	0.74398
3PCS3	-0.11671						LumB	0.025777
3PCS3	-0.1139						LumB	-0.077041
3PCS3	-0.11354						LumB	0.39712
3PCS3	-0.11307						LumB	-0.0014997
3PCS3	-0.11244						LumB	0.12896
3PCS3	-0.11242						LumB	0.07645
3PCS3	-0.11076						LumB	0.021711
3PCS3	-0.10986						LumB	0.5416
3PCS3	-0.10976						LumB	0.27264
3PCS3	-0.1074						LumB	0.18144
3PCS3	-0.107						LumB	0.08748
3PCS3	-0.10623						LumB	0.10044
3PCS3	-0.10574						LumB	0.31288
3PCS3	-0.1027						LumB	0.57652
3PCS3	-0.10129						LumB	1.6729
3PCS3	-0.10029						LumB	-0.87272
3PCS3	-0.099958						LumB	0.15135
3PCS3	-0.096911						LumB	1.5001
3PCS3	-0.09687						LumB	-0.063965
3PCS3	-0.096412						LumB	-0.15636
3PCS3	-0.095553						LumB	-0.51712
3PCS3	-0.093988						LumB	-0.042976
3PCS3	-0.086422						LumB	0.5004
3PCS3	-0.086391						LumB	1.4661
3PCS3	-0.085147						LumB	0.75075
3PCS3	-0.080485						LumB	0.66756
3PCS3	-0.080459						LumB	1.7164
3PCS3	-0.078924						LumB	0.99208
3PCS3	-0.073261						LumB	2.1384
3PCS3	-0.072514						LumB	-0.0041717
3PCS3	-0.071542						LumB	0.95646
3PCS3	-0.066963						LumB	2.0286
3PCS3	-0.061689						LumB	0.70642
3PCS3	-0.061689						LumB	0.71958
3PCS3	-0.061476						LumB	-0.54311
3PCS3	-0.06102						LumB	0.66943
3PCS3	-0.060516						LumB	-0.39469
3PCS3	-0.060119						LumB	0.31054
3PCS3	-0.057458						LumB	0.74686
3PCS3	-0.057136						LumB	0.63286
3PCS3	-0.056776						LumB	0.48968
3PCS3	-0.05651						LumB	-0.35041
3PCS3	-0.056451						LumB	-0.341
3PCS3	-0.054389						LumB	0.6579
3PCS3	-0.052537						LumB	0.19193
3PCS3	-0.051523						LumB	0.24052
3PCS3	-0.05146						LumB	0.08508
3PCS3	-0.049726						LumB	0.5728
3PCS3	-0.049088						LumB	0.31236
3PCS3	-0.049044						LumB	1.2896
3PCS3	-0.048344						LumB	0.82879
3PCS3	-0.042082						LumB	0.54191
3PCS3	-0.041586						LumB	-0.31877
3PCS3	-0.041159						LumB	0.6554
3PCS3	-0.040546						LumB	1.0459
3PCS3	-0.037835						LumB	-0.18504
3PCS3	-0.037622						LumB	0.18677
3PCS3	-0.036582						LumB	1.8146
3PCS3	-0.033266						LumB	1.105
3PCS3	-0.031757						LumB	0.99426
3PCS3	-0.031498						LumB	0.088342
3PCS3	-0.025972						LumB	0.092298
3PCS3	-0.023804						LumB	0.18649
3PCS3	-0.021393						LumB	0.58259
3PCS3	-0.019797						LumB	-0.0037142
3PCS3	-0.013844						LumB	1.7929
3PCS3	-0.013159						LumB	0.43775
3PCS3	-0.012865						LumB	0.40693
3PCS3	-0.010776						LumB	0.27834
3PCS3	-0.010711						LumB	1.6974
3PCS3	-0.0087681						LumB	0.28062
3PCS3	-0.0043315						LumB	-0.024416
3PCS3	-0.0041717						LumB	-0.28655
3PCS3	-0.0040857						LumB	-0.031511
3PCS3	-0.0030401						LumB	0.39859
3PCS3	1.3e-07						LumB	0.59547
3PCS3	2.24e-07						LumB	0.14713
3PCS3	1.75e-06						LumB	0.0047594
3PCS3	6.49e-06						LumB	0.23866
3PCS3	0.0043373						LumB	0.5226
3PCS3	0.0047594						LumB	1.0717
3PCS3	0.005154						LumB	0.17235
3PCS3	0.0052052						LumB	0.28389
3PCS3	0.005577						LumB	0.27229
3PCS3	0.0057425						LumB	-0.052105
3PCS3	0.0065807						LumB	-0.13558
3PCS3	0.0095262						LumB	1.0871
3PCS3	0.011614						LumB	0.0030992
3PCS3	0.014482						LumB	0.18791
3PCS3	0.016103						LumB	0.30002
3PCS3	0.016917						LumB	-0.97141
3PCS3	0.018273						LumB	0.20649
3PCS3	0.019008						LumB	-1.0663
3PCS3	0.019866						LumB	0.68383
3PCS3	0.022709						LumB	0.32249
3PCS3	0.023537						LumB	-0.3667
3PCS3	0.024651						LumB	-0.19678
3PCS3	0.02476						LumB	0.66819
3PCS3	0.02719						LumB	-0.14808
3PCS3	0.027357						LumB	-0.043109
3PCS3	0.031464						LumB	0.18197
3PCS3	0.032685						LumB	-0.082727
3PCS3	0.034844						LumB	0.50149
3PCS3	0.035635						LumB	1.0852
3PCS3	0.036069						LumB	0.28161
3PCS3	0.038028						LumB	0.99309
3PCS3	0.039858						LumB	0.09309
3PCS3	0.039865						LumB	0.89617
3PCS3	0.048829						LumB	0.76168
3PCS3	0.051209						LumB	0.45146
3PCS3	0.051755						LumB	-0.59541
3PCS3	0.061052						LumB	0.81689
3PCS3	0.06473						LumB	0.36098
3PCS3	0.06473						LumB	0.4972
3PCS3	0.068827						LumB	0.62279
3PCS3	0.070138						LumB	0.028181
3PCS3	0.072136						LumB	0.62231
3PCS3	0.073088						LumB	0.64789
3PCS3	0.074469						LumB	0.77824
3PCS3	0.07491						LumB	0.31518
3PCS3	0.075714						LumB	0.91756
3PCS3	0.077231						LumB	-0.55098
3PCS3	0.08508						LumB	-0.1146
3PCS3	0.088342						LumB	3.6805
3PCS3	0.093933						LumB	0.79655
3PCS3	0.10077						LumB	0.011709
3PCS3	0.10107						LumB	1.4923
3PCS3	0.1035						LumB	-0.98761
3PCS3	0.1087						LumB	-0.30247
3PCS3	0.1175						LumB	-0.91314
3PCS3	0.12221						LumB	4.1139
3PCS3	0.12702						LumB	-0.21266
3PCS3	0.12755						LumB	1.6089
3PCS3	0.12794						LumB	0.037863
3PCS3	0.12801						LumB	1.8876
3PCS3	0.12896						LumB	0.90472
3PCS3	0.12911						LumB	1.9632
3PCS3	0.13623						LumB	0.91994
3PCS3	0.13722						LumB	1.2673
3PCS3	0.1382						LumB	-0.0063543
3PCS3	0.14796						LumB	0.21077
3PCS3	0.15465						LumB	-1.2744
3PCS3	0.15494						LumB	0.0063349
3PCS3	0.15499						LumB	-0.12692
3PCS3	0.15599						LumB	-0.0030401
3PCS3	0.15854						LumB	1.1939
3PCS3	0.16107						LumB	-0.20033
3PCS3	0.16255						LumB	0.13137
3PCS3	0.16602						LumB	0.16688
3PCS3	0.16953						LumB	0.83639
3PCS3	0.17123						LumB	0.011614
3PCS3	0.17369						LumB	1.5581
3PCS3	0.17597						LumB	-0.99345
3PCS3	0.181						LumB	-0.18661
3PCS3	0.18215						LumB	0.038274
3PCS3	0.18397						LumB	-0.10915
3PCS3	0.18565						LumB	0.82043
3PCS3	0.18677						LumB	-1.0488
3PCS3	0.18904						LumB	0.72046
3PCS3	0.19084						LumB	-0.6389
3PCS3	0.19694						LumB	0.70202
3PCS3	0.19924						LumB	0.42648
3PCS3	0.20552						LumB	-0.0097461
3PCS3	0.20582						LumB	-0.5796
3PCS3	0.20681						LumB	2.024
3PCS3	0.21003						LumB	1.0042
3PCS3	0.21345						LumB	1.3516
3PCS3	0.22334						LumB	1.1583
3PCS3	0.22387						LumB	-0.28973
3PCS3	0.23001						LumB	0.59231
3PCS3	0.23504						LumB	0.43907
3PCS3	0.23574						LumB	0.59653
3PCS3	0.24003						LumB	0.12504
3PCS3	0.24347						LumB	0.82728
3PCS3	0.24393						LumB	0.92243
3PCS3	0.24529						LumB	0.48482
3PCS3	0.24744						LumB	0.19924
3PCS3	0.24897						LumB	0.0082157
3PCS3	0.25649						LumB	0.44623
3PCS3	0.25689						LumB	1.5205
3PCS3	0.27042						LumB	0.38125
3PCS3	0.27135						LumB	0.7471
3PCS3	0.27473						LumB	-0.27466
3PCS3	0.27746						LumB	0.87515
3PCS3	0.27861						LumB	-0.615
3PCS3	0.27946						LumB	0.26026
3PCS3	0.28091						LumB	-0.70924
3PCS3	0.29168						LumB	-1.6553
3PCS3	0.29386						LumB	-2.4582
3PCS3	0.29548						LumB	-0.97996
3PCS3	0.29634						LumB	-0.81017
3PCS3	0.30193						LumB	0.070869
3PCS3	0.31054						LumB	1.1407
3PCS3	0.31067						LumB	1.2509
3PCS3	0.31162						LumB	1.1894
3PCS3	0.31263						LumB	0.96875
3PCS3	0.31313						LumB	1.2608
3PCS3	0.32312						LumB	1.1057
3PCS3	0.32313						LumB	1.1852
3PCS3	0.32804						LumB	0.17668
3PCS3	0.33044						LumB	0.63717
3PCS3	0.33848						LumB	-1.13e-06
3PCS3	0.34123						LumB	-0.48473
3PCS3	0.3463						LumB	0.77791
3PCS3	0.34664						LumB	1.039
3PCS3	0.34942						LumB	0.60151
3PCS3	0.35374						LumB	0.56212
3PCS3	0.35705						LumB	0.49748
3PCS3	0.36336						LumB	0.47908
3PCS3	0.38375						LumB	0.028244
3PCS3	0.38624						LumB	0.23163
3PCS3	0.38994						LumB	-0.061552
3PCS3	0.39303						LumB	0.077898
3PCS3	0.40121						LumB	1.9016
3PCS3	0.40605						LumB	1.2348
3PCS3	0.40654						LumB	-0.18203
3PCS3	0.40989						LumB	0.52751
3PCS3	0.41153						LumB	0.036135
3PCS3	0.41288						LumB	0.40463
3PCS3	0.41604						LumB	0.38188
3PCS3	0.45754						LumB	0.38915
3PCS3	0.45764						LumB	0.5293
3PCS3	0.46714						LumB	0.68834
3PCS3	0.47268						LumB	0.34942
3PCS3	0.47397						LumB	0.38653
3PCS3	0.48088						LumB	0.47397
3PCS3	0.48482						LumB	0.4883
3PCS3	0.4883						LumB	0.66209
3PCS3	0.48872						LumB	0.326
3PCS3	0.48976						LumB	0.50968
3PCS3	0.49002						LumB	0.38375
3PCS3	0.49885						LumB	0.47268
3PCS3	0.50366						LumB	0.38994
3PCS3	0.5042						LumB	0.49002
3PCS3	0.50885						LumB	-0.22274
3PCS3	0.50885						LumB	-0.17824
3PCS3	0.50968						LumB	0.072051
3PCS3	0.51105						LumB	0.42831
3PCS3	0.51412						LumB	0.72495
3PCS3	0.52123						LumB	0.98587
3PCS3	0.52493						LumB	0.85757
3PCS3	0.52558						LumB	0.48737
3PCS3	0.52828						LumB	-0.33569
3PCS3	0.55072						LumB	0.43874
3PCS3	0.55726						LumB	0.10112
3PCS3	0.57319						LumB	1.0595
3PCS3	0.57652						LumB	0.47392
3PCS3	0.58015						LumB	0.51815
3PCS3	0.59228						LumB	0.036069
3PCS3	0.61279						LumB	0.41797
3PCS3	0.62467						LumB	0.76785
3PCS3	0.6554						LumB	0.61236
3PCS3	0.65734						LumB	0.44075
3PCS3	0.66677						LumB	1.4258
3PCS3	0.67118						LumB	0.66707
3PCS3	0.67219						LumB	0.3208
3PCS3	0.68145						LumB	1.0823
3PCS3	0.68383						LumB	0.86757
3PCS3	0.68774						LumB	0.46801
3PCS3	0.68834						LumB	0.095928
3PCS3	0.69846						LumB	0.24271
3PCS3	0.7059						LumB	0.76686
3PCS3	0.72495						LumB	0.30345
3PCS3	0.75555						LumB	0.49814
3PCS3	0.75803						LumB	-0.0072764
3PCS3	0.7661						LumB	0.19509
3PCS3	0.76874						LumB	0.039221
3PCS3	0.78573						LumB	0.19909
3PCS3	0.84338						LumB	0.31709
3PCS3	0.84901						LumB	0.50106
3PCS3	0.8871						LumB	0.77687
3PCS3	0.89687						LumB	0.035635
3PCS3	0.89991						LumB	1.9832
3PCS3	0.9201						LumB	1.1897
3PCS3	0.93176						LumB	0.88252
3PCS3	0.95646						LumB	-0.18595
3PCS3	0.99128						LumB	2.0464
3PCS3	0.99828						LumB	-0.88315
3PCS3	1.0159						LumB	-0.68599
3PCS3	1.0413						LumB	-1.3148
3PCS3	1.0941						LumB	9.75e-08
3PCS3	1.1514						LumB	1.1916
3PCS3	1.437						LumB	0.93176

## Sheet: Fig.1h
SAMPLE_ID	RIPK2_mRNA	Status_PF	Status	Survival (Mon)
TCGA-KK-A6E8	2764.51	censored	1	58.1911
TCGA-ZG-A9LB	2434.34	censored	1	19.1669
TCGA-ZG-A9N3	2380.23	censored	1	11.4738
TCGA-HC-A8CY	2203.33	censored	1	9.53414
TCGA-V1-A9ZI	2159.45	censored	1	53.9172
TCGA-KK-A8IK	2143.18	censored	1	67.4623
TCGA-2A-A8VX	2059.71	censored	1	45.3036
TCGA-2A-A8W1	1986.54	censored	1	3.68215
TCGA-M7-A724	1909.32	censored	1	29.2271
TCGA-CH-5751	1848.91	deceased	2	11.9999
TCGA-CH-5767	1682.53	censored	1	15.0574
TCGA-YL-A8S9	1646.1	deceased	2	33.0736
TCGA-ZG-A9L9	1622.85	deceased	2	1.67669
TCGA-M7-A725	1598.89	censored	1	18.8381
TCGA-CH-5753	1571.6	censored	1	1.01917
TCGA-KK-A8IF	1543.1	deceased	2	21.3039
TCGA-EJ-7789	1495.06	censored	1	36.3284
TCGA-G9-7521	1428.1	censored	1	30.9695
TCGA-XK-AAIV	1396.53	censored	1	37.2489
TCGA-HC-A4ZV	1378.38	censored	1	0.756156
TCGA-G9-6366	1365.03	censored	1	64.0103
TCGA-FC-A5OB	1327.68	censored	1	22.3559
TCGA-KK-A7AP	1325.97	censored	1	6.44376
TCGA-G9-A9S0	1312.13	deceased	2	13.9067
TCGA-QU-A6IL	1290.34	censored	1	3.18901
TCGA-CH-5761	1289.17	censored	1	0.920538
TCGA-KK-A7AZ	1283.91	censored	1	49.9392
TCGA-CH-5750	1280.13	censored	1	13.019
TCGA-HC-A6AO	1235.59	censored	1	17.4245
TCGA-EJ-8469	1235.21	deceased	2	63.287
TCGA-YL-A9WK	1214.09	deceased	2	33.1722
TCGA-HC-7213	1186.61	deceased	2	5.58898
TCGA-HC-8216	1178.4	censored	1	22.4217
TCGA-EJ-7123	1159.62	censored	1	84.558
TCGA-KC-A7FD	1135.54	censored	1	8.87662
TCGA-G9-6496	1132.18	censored	1	56.7446
TCGA-YJ-A8SW	1130.58	censored	1	4.8657
TCGA-EJ-5518	1121.32	deceased	2	69.1718
TCGA-J9-A52E	1115.45	censored	1	10.6191
TCGA-J4-AATZ	1112.52	deceased	2	2.59723
TCGA-J9-A8CN	1105.59	censored	1	40.668
TCGA-HC-7742	1101.31	censored	1	30.838
TCGA-HC-A632	1099.97	censored	1	2.00546
TCGA-EJ-5511	1088.22	censored	1	48.5255
TCGA-G9-6494	1059.91	censored	1	58.224
TCGA-YL-A8SO	1054.4	censored	1	114.377
TCGA-V1-A8ML	1046.66	censored	1	14.7286
TCGA-V1-A9Z7	1041.22	censored	1	28.7339
TCGA-HC-A6AL	1035.98	censored	1	2.20272
TCGA-ZG-A9LM	1035.8	censored	1	12.4273
TCGA-J9-A8CP	1032.23	censored	1	12.6903
TCGA-FC-A4JI	1024.04	censored	1	28.8326
TCGA-HI-7171	1020.04	deceased	2	43.6927
TCGA-V1-A8MM	1015.21	deceased	2	32.5476
TCGA-V1-A9OH	1010.3	censored	1	79.0019
TCGA-G9-6377	975.262	censored	1	31.4955
TCGA-KC-A7FA	974.27	censored	1	19.6601
TCGA-V1-A9O5	972.964	deceased	2	4.07667
TCGA-KK-A8IA	971.87	censored	1	63.4842
TCGA-HC-7749	970.902	censored	1	23.8025
TCGA-EJ-A46G	969.565	censored	1	21.9614
TCGA-G9-6333	964.728	censored	1	81.0402
TCGA-KK-A8I8	959.016	censored	1	31.7914
TCGA-ZG-A9L0	958.169	censored	1	11.6711
TCGA-KC-A4BV	954.503	deceased	2	43.6598
TCGA-X4-A8KQ	949.47	censored	1	45.468
TCGA-V1-A8MF	945.631	censored	1	47.6378
TCGA-HC-7078	945.295	censored	1	65.2596
TCGA-KC-A7F5	943.606	censored	1	2.99175
TCGA-EJ-5532	941.889	censored	1	60.098
TCGA-ZG-A9ND	936.538	censored	1	13.4793
TCGA-KK-A6E0	935.082	deceased	2	30.9366
TCGA-HC-7080	928.33	deceased	2	29.3915
TCGA-G9-6373	927.799	censored	1	26.6627
TCGA-V1-A9O7	922.148	deceased	2	26.9257
TCGA-FC-7961	920.753	censored	1	15.419
TCGA-EJ-5517	919.71	censored	1	62.1034
TCGA-YL-A8SR	915.583	censored	1	8.97524
TCGA-CH-5739	906.2	censored	1	22.06
TCGA-J9-A8CL	900.785	deceased	2	4.33968
TCGA-2A-A8VV	893.752	censored	1	22.06
TCGA-V1-A8X3	887.896	censored	1	6.64102
TCGA-G9-6369	875.03	censored	1	39.9448
TCGA-XK-AAJA	874.679	censored	1	30.575
TCGA-HI-7168	872.928	deceased	2	82.3553
TCGA-EJ-5525	866.918	deceased	2	17.9505
TCGA-VN-A88M	866.9	censored	1	6.21363
TCGA-MG-AAMC	866.013	censored	1	5.68761
TCGA-KK-A5A1	862.803	deceased	2	6.6739
TCGA-EJ-7784	862.314	censored	1	25.6764
TCGA-KK-A8I4	862.212	deceased	2	38.2023
TCGA-YL-A8SC	857.75	deceased	2	4.99721
TCGA-HC-7737	856.264	censored	1	35.8352
TCGA-HC-7738	855.159	deceased	2	13.8081
TCGA-EJ-8472	852.787	deceased	2	6.44376
TCGA-G9-6371	847.958	censored	1	40.3064
TCGA-V1-A9OL	846.784	deceased	2	3.45202
TCGA-VP-A875	844.525	censored	1	75.9115
TCGA-TP-A8TV	844.468	censored	1	20.0546
TCGA-YL-A9WJ	839.6	deceased	2	48.5255
TCGA-YL-A9WY	836.158	deceased	2	25.1504
TCGA-ZG-A9LU	835.413	censored	1	19.0354
TCGA-HC-7077	834.64	censored	1	69.5335
TCGA-KK-A59Z	833.72	censored	1	86.3991
TCGA-V1-A8WW	830.37	censored	1	35.4407
TCGA-EJ-A65D	829.291	censored	1	12.9204
TCGA-XK-AAJP	829.124	censored	1	41.3913
TCGA-V1-A8MJ	826.322	censored	1	58.8815
TCGA-EJ-5519	825.895	censored	1	64.5034
TCGA-VN-A943	809.327	censored	1	16.3067
TCGA-EJ-5504	803.73	censored	1	46.9146
TCGA-EJ-A8FS	802.851	deceased	2	7.10129
TCGA-HC-7736	796.949	censored	1	36.2626
TCGA-EJ-8470	796.132	censored	1	38.1037
TCGA-G9-7510	795.985	censored	1	38.9585
TCGA-KK-A8ID	795.536	censored	1	69.2705
TCGA-J4-A83I	795.397	censored	1	22.5203
TCGA-HC-8262	794.504	censored	1	22.323
TCGA-CH-5788	793.651	censored	1	26.9915
TCGA-V1-A8MG	786.382	censored	1	28.175
TCGA-VN-A88N	785.218	censored	1	25.1833
TCGA-EJ-7781	784.243	censored	1	35.2763
TCGA-HC-8266	781.177	censored	1	15.5505
TCGA-EJ-A65G	773.596	censored	1	21.8957
TCGA-EJ-7125	772.017	censored	1	93.6976
TCGA-J4-8200	771.602	censored	1	40.0434
TCGA-V1-A9OF	767.953	censored	1	38.9256
TCGA-EJ-A65B	766.452	censored	1	23.3422
TCGA-H9-7775	765.111	censored	1	6.08213
TCGA-ZG-A9LS	763.371	censored	1	16.9642
TCGA-EJ-5514	759.205	censored	1	60.1308
TCGA-ZG-A9LY	756.986	censored	1	12.1643
TCGA-M7-A722	756.337	deceased	2	18.3779
TCGA-XJ-A83H	755.975	censored	1	42.0817
TCGA-VN-A88R	754.322	deceased	2	16.8327
TCGA-G9-6499	754.199	censored	1	50.7282
TCGA-YL-A8SQ	752.747	deceased	2	10.8163
TCGA-KK-A8IJ	745.13	deceased	2	10.093
TCGA-HC-7211	744.618	censored	1	40.142
TCGA-EJ-8468	741.44	censored	1	77.1608
TCGA-EJ-7325	734.043	censored	1	35.1777
TCGA-CH-5772	733.597	censored	1	15.9779
TCGA-G9-6362	733.279	censored	1	47.4406
TCGA-EJ-7318	730.447	deceased	2	12.493
TCGA-VN-A88P	729.963	censored	1	41.4242
TCGA-YL-A9WH	728.249	censored	1	14.0382
TCGA-HC-7817	728.236	censored	1	30.5093
TCGA-KK-A7B3	727.656	deceased	2	9.66565
TCGA-KK-A8IB	726.649	censored	1	2.72874
TCGA-G9-6361	726.538	censored	1	46.52
TCGA-4L-AA1F	724.989	censored	1	11.5067
TCGA-KK-A59V	722.958	censored	1	113.095
TCGA-YL-A8HM	719.436	deceased	2	48.4269
TCGA-G9-6363	718.397	censored	1	45.3036
TCGA-EJ-A65E	712.89	censored	1	13.7094
TCGA-EJ-5509	712.423	censored	1	48.131
TCGA-YL-A8SP	709.691	deceased	2	66.9363
TCGA-HC-8265	708.395	censored	1	15.8793
TCGA-KK-A59X	708.002	deceased	2	73.4129
TCGA-HC-A631	705.293	censored	1	1.77532
TCGA-CH-5763	701.601	censored	1	11.9999
TCGA-EJ-A65M	700.631	censored	1	7.56156
TCGA-KK-A6E4	697.628	censored	1	115.133
TCGA-CH-5769	696.541	censored	1	2.03833
TCGA-KK-A59Y	696.37	censored	1	64.7007
TCGA-EJ-5527	694.898	censored	1	58.4542
TCGA-G9-7519	692.968	censored	1	27.912
TCGA-VP-A87J	691.991	censored	1	58.3226
TCGA-EJ-7788	686.72	censored	1	28.2408
TCGA-ZG-A9LZ	685.544	censored	1	22.7504
TCGA-KK-A7B4	685.54	deceased	2	20.9422
TCGA-EJ-A65J	683.938	censored	1	14.8272
TCGA-HC-8256	682.84	censored	1	28.2737
TCGA-XJ-A83G	682.284	censored	1	48.0324
TCGA-M7-A723	682.183	censored	1	25.0847
TCGA-ZG-A9NI	681.601	censored	1	4.33968
TCGA-HC-A6HY	681.319	censored	1	4.40543
TCGA-G9-6339	681.094	deceased	2	53.72
TCGA-XK-AAJR	680.902	deceased	2	4.3068
TCGA-HC-A6AN	677.43	censored	1	1.61094
TCGA-KK-A6E6	677.172	censored	1	113.325
TCGA-HC-7233	676.478	censored	1	44.5475
TCGA-J9-A52D	674.483	censored	1	6.96979
TCGA-ZG-A9L1	673.513	censored	1	42.805
TCGA-J4-A83M	672.783	deceased	2	17.1286
TCGA-CH-5748	672.227	censored	1	1.01917
TCGA-HC-8264	669.153	censored	1	1.57806
TCGA-V1-A9OQ	667.065	censored	1	12.1971
TCGA-G9-A9S7	665.85	censored	1	23.934
TCGA-VP-A87H	665.752	censored	1	21.797
TCGA-G9-6343	665.193	censored	1	80.5471
TCGA-KK-A8IL	661.283	censored	1	20.6463
TCGA-FC-A6HD	661.061	censored	1	25.9394
TCGA-EJ-7331	660.045	censored	1	24.3943
TCGA-KK-A6E1	659.493	censored	1	72.2622
TCGA-J4-A67M	658.633	censored	1	30.9366
TCGA-KK-A8I7	657.594	deceased	2	35.7695
TCGA-Y6-A9XI	655.886	censored	1	17.293
TCGA-VP-AA1N	654.617	censored	1	44.8762
TCGA-CH-5764	653.784	censored	1	1.01917
TCGA-CH-5766	653.435	censored	1	1.01917
TCGA-KK-A8I6	652.896	censored	1	21.9614
TCGA-2A-A8W3	652.218	deceased	2	6.50952
TCGA-HC-A9TH	652.108	deceased	2	11.5396
TCGA-HC-A6AQ	647.303	censored	1	3.48489
TCGA-HC-7745	646.758	censored	1	23.7038
TCGA-HC-A76X	645.634	censored	1	4.93145
TCGA-VN-A88O	645.132	censored	1	15.8135
TCGA-EJ-5526	644.826	deceased	2	17.6546
TCGA-EJ-A7NM	641.836	censored	1	4.20817
TCGA-EJ-A46F	638.255	deceased	2	7.06842
TCGA-QU-A6IO	638.223	censored	1	122.169
TCGA-G9-7525	638.204	censored	1	32.6791
TCGA-HC-7209	637.631	censored	1	14.4656
TCGA-VP-A87B	636.465	deceased	2	81.3032
TCGA-V1-A8WL	635.216	censored	1	64.0431
TCGA-XA-A8JR	633.008	censored	1	12.3615
TCGA-VP-A878	632.766	deceased	2	3.22188
TCGA-KK-A8IG	630.542	censored	1	82.3553
TCGA-2A-A8VO	630.062	censored	1	55.9227
TCGA-EJ-8474	629.678	censored	1	25.1833
TCGA-VP-A87C	627.893	censored	1	55.561
TCGA-G9-6348	626.641	censored	1	49.8077
TCGA-HC-7820	626.093	censored	1	24.5586
TCGA-KK-A6E5	624.177	censored	1	68.1527
TCGA-M7-A71Y	619.92	censored	1	16.208
TCGA-XJ-A9DX	618.977	censored	1	31.9887
TCGA-HC-8213	618.623	censored	1	19.3642
TCGA-KK-A7B1	617.445	censored	1	34.9476
TCGA-KK-A8I5	616.803	censored	1	101.785
TCGA-HC-A48F	615.768	censored	1	22.3559
TCGA-G9-6364	614.09	censored	1	39.3859
TCGA-KK-A8I9	612.776	deceased	2	30.9038
TCGA-KC-A7F3	611.599	censored	1	21.8628
TCGA-EJ-7330	607.861	censored	1	6.27938
TCGA-EJ-A8FN	606.753	censored	1	10.8163
TCGA-ZG-A9L5	605.131	censored	1	29.8517
TCGA-HC-7210	604.274	censored	1	28.5367
TCGA-HC-A6AS	604.258	censored	1	1.44656
TCGA-CH-5762	602.721	censored	1	44.0214
TCGA-G9-6498	602.666	deceased	2	44.1201
TCGA-HI-7170	601.41	censored	1	82.9142
TCGA-2A-AAYO	598.846	censored	1	41.8187
TCGA-CH-5791	598.376	deceased	2	13.019
TCGA-KK-A6E3	597.355	censored	1	67.5938
TCGA-HC-8259	597.35	censored	1	30.3777
TCGA-Y6-A8TL	596.952	censored	1	32.6133
TCGA-HC-7075	596.183	censored	1	19.7587
TCGA-EJ-7314	594.992	censored	1	37.8078
TCGA-V1-A8WV	594.456	censored	1	22.5532
TCGA-XQ-A8TA	593.714	deceased	2	4.79995
TCGA-YL-A8SI	593.654	deceased	2	46.783
TCGA-CH-5768	592.865	censored	1	24.0326
TCGA-EJ-7794	590.072	censored	1	42.9365
TCGA-EJ-5521	587.297	censored	1	74.9252
TCGA-J9-A8CM	586.496	deceased	2	11.3095
TCGA-EJ-7315	585.838	censored	1	33.1394
TCGA-VP-A87E	584.662	censored	1	66.9691
TCGA-EJ-5524	584.34	deceased	2	8.71223
TCGA-HC-A76W	584.168	censored	1	7.00266
TCGA-EJ-7317	584.037	censored	1	25.3477
TCGA-EJ-7218	579.981	censored	1	83.5717
TCGA-EJ-7321	577.787	censored	1	27.0901
TCGA-CH-5737	576.724	censored	1	2.99175
TCGA-X4-A8KS	574.028	censored	1	32.1859
TCGA-G9-6338	571.429	censored	1	66.6732
TCGA-EJ-7328	570.506	censored	1	27.6819
TCGA-HC-7744	570.295	censored	1	17.4573
TCGA-EJ-5505	570	censored	1	30.312
TCGA-CH-5754	569.531	censored	1	2.03833
TCGA-HC-7748	569.464	censored	1	26.0381
TCGA-H9-A6BY	567.117	censored	1	3.68215
TCGA-HC-7750	566.18	censored	1	17.1615
TCGA-KK-A6E2	566.173	censored	1	165.171
TCGA-J4-A67L	566.117	censored	1	25.3148
TCGA-ZG-A8QY	565.771	censored	1	13.282
TCGA-KK-A7AW	565.611	censored	1	34.6517
TCGA-KC-A4BN	564.347	censored	1	59.6706
TCGA-ZG-A8QX	560.755	censored	1	14.5313
TCGA-HC-7231	559.015	censored	1	30.8709
TCGA-EJ-5522	556.496	censored	1	68.3499
TCGA-KK-A6E7	556.116	deceased	2	30.4106
TCGA-YL-A8SB	555.769	deceased	2	45.5009
TCGA-EJ-A8FU	554.662	censored	1	4.53694
TCGA-XJ-A83F	551.589	censored	1	37.0516
TCGA-EJ-5542	551.488	censored	1	49.7419
TCGA-HC-7752	550.778	censored	1	25.7093
TCGA-J4-A6M7	550.701	censored	1	16.8327
TCGA-YL-A8S8	549.07	deceased	2	22.323
TCGA-J4-A67T	548.843	censored	1	6.01637
TCGA-HC-A6AP	548.353	censored	1	2.33422
TCGA-G9-6332	546.971	deceased	2	38.7941
TCGA-J4-A67K	544.959	censored	1	33.0079
TCGA-G9-7523	543.891	censored	1	28.175
TCGA-M7-A721	543.108	censored	1	13.1505
TCGA-EJ-7786	542.512	censored	1	36.0325
TCGA-EJ-5496	541.188	censored	1	19.5614
TCGA-J4-A83L	539.7	censored	1	23.671
TCGA-2A-AAYF	539.474	censored	1	44.8433
TCGA-XK-AAIW	538.275	deceased	2	14.0382
TCGA-HC-7212	536.393	censored	1	28.6024
TCGA-EJ-5510	534.325	censored	1	62.0377
TCGA-EJ-5530	533.516	censored	1	60.2295
TCGA-2A-A8VL	533.471	censored	1	20.4162
TCGA-ZG-A9LN	533.109	censored	1	3.78078
TCGA-KK-A7AV	532.877	censored	1	27.0244
TCGA-EJ-7115	532.419	censored	1	88.3388
TCGA-G9-6336	530.669	censored	1	67.9883
TCGA-V1-A9OA	529.696	censored	1	20.9094
TCGA-CH-5738	529.551	censored	1	6.96979
TCGA-EJ-AB27	528.795	censored	1	4.76707
TCGA-EJ-7782	528.783	censored	1	38.3667
TCGA-EJ-A7NN	527.863	deceased	2	6.47664
TCGA-KK-A8II	526.659	deceased	2	20.5806
TCGA-V1-A9Z8	526.23	censored	1	27.1887
TCGA-ZG-A8QW	525.409	censored	1	3.09038
TCGA-EJ-5497	524.784	censored	1	13.3149
TCGA-EJ-7783	524.3	censored	1	25.8737
TCGA-EJ-5515	524.09	censored	1	60.2295
TCGA-EJ-5512	522.38	censored	1	56.9747
TCGA-EJ-A7NH	522.195	censored	1	15.5834
TCGA-XJ-A9DI	521.76	censored	1	48.0324
TCGA-J4-A83N	520.979	deceased	2	14.2355
TCGA-ZG-A9L4	519.959	censored	1	36.427
TCGA-TP-A8TT	519.671	censored	1	17.293
TCGA-SU-A7E7	517.257	censored	1	18.1149
TCGA-V1-A9Z9	517.089	censored	1	17.7532
TCGA-YL-A8SH	515.328	censored	1	28.7668
TCGA-XQ-A8TB	508.514	censored	1	25.3148
TCGA-EJ-5499	507.372	censored	1	46.52
TCGA-G9-6378	506.224	censored	1	37.9722
TCGA-QU-A6IP	505.317	censored	1	86.136
TCGA-V1-A9OX	505.308	censored	1	37.2818
TCGA-EJ-5501	504.332	censored	1	44.8762
TCGA-2A-AAYU	504.02	censored	1	20.219
TCGA-G9-6354	503.982	censored	1	67.9225
TCGA-CH-5740	503.454	censored	1	1.01917
TCGA-ZG-A9MC	502.002	censored	1	14.9587
TCGA-FC-A66V	499.619	censored	1	17.2272
TCGA-KC-A7F6	499.53	censored	1	8.64648
TCGA-CH-5741	499.36	censored	1	12.9862
TCGA-EJ-7327	498.178	censored	1	30.3449
TCGA-VN-A88K	497.962	censored	1	25.512
TCGA-HC-7819	497.897	censored	1	17.8519
TCGA-CH-5745	497.625	censored	1	2.99175
TCGA-G9-6356	496.764	censored	1	47.1447
TCGA-XK-AAIR	496.339	censored	1	31.9558
TCGA-CH-5744	496.301	censored	1	1.97258
TCGA-CH-5790	493.951	censored	1	32.0216
TCGA-KK-A6DY	493.785	censored	1	141.204
TCGA-XJ-A9DQ	492.732	censored	1	2.99175
TCGA-EJ-7797	492.073	censored	1	32.3175
TCGA-KK-A8IH	491.628	censored	1	66.1801
TCGA-ZG-A9L2	490.159	deceased	2	5.91774
TCGA-G9-7522	489.796	censored	1	35.4407
TCGA-YL-A8HO	489.288	deceased	2	35.1119
TCGA-ZG-A8QZ	489.078	censored	1	10.1259
TCGA-EJ-5516	487.597	censored	1	62.1034
TCGA-G9-6351	487.559	censored	1	67.3308
TCGA-CH-5789	487.412	censored	1	9.99441
TCGA-HC-7747	487.19	censored	1	24.5915
TCGA-KK-A7AY	486.468	deceased	2	36.953
TCGA-EJ-5531	486.255	censored	1	41.8516
TCGA-CH-5765	482.155	censored	1	23.0134
TCGA-EJ-5506	479.487	censored	1	45.4022
TCGA-G9-6329	479.349	censored	1	41.6215
TCGA-VP-A872	478.617	censored	1	119.374
TCGA-HI-7169	478.376	censored	1	88.2401
TCGA-M7-A720	477.992	censored	1	12.6245
TCGA-EJ-7792	475.957	censored	1	45.8954
TCGA-CH-5771	475.683	censored	1	13.019
TCGA-YL-A9WI	474.668	censored	1	53.3583
TCGA-HC-7230	474.416	censored	1	32.9092
TCGA-YL-A8HL	471.5	censored	1	51.4515
TCGA-EJ-A6RC	469.364	censored	1	28.7011
TCGA-EJ-7791	468.272	censored	1	36.7558
TCGA-G9-6365	467.302	censored	1	44.8105
TCGA-EJ-A46D	463.287	censored	1	20.5806
TCGA-EJ-5502	462.335	censored	1	38.4982
TCGA-YL-A8SF	459.907	censored	1	45.1392
TCGA-J4-AAU2	458.678	censored	1	27.123
TCGA-V1-A9O9	458.345	censored	1	94.3551
TCGA-EJ-5495	457.736	censored	1	57.8624
TCGA-HC-7818	456.436	censored	1	30.838
TCGA-EJ-5508	456.069	censored	1	64.602
TCGA-YL-A8SA	455.818	censored	1	16.8327
TCGA-EJ-A7NJ	455.632	censored	1	6.47664
TCGA-YL-A8HJ	455.341	censored	1	52.9638
TCGA-VP-A87K	455.237	deceased	2	17.5231
TCGA-EJ-A6RA	454.774	deceased	2	11.6054
TCGA-ZG-A9KY	452.941	censored	1	4.27393
TCGA-EJ-A46B	452.925	censored	1	21.5998
TCGA-EJ-7793	451.893	censored	1	3.7479
TCGA-J4-AATV	451.627	censored	1	18.1806
TCGA-J9-A8CK	450.976	censored	1	10.5533
TCGA-J4-A67Q	449.493	censored	1	32.0544
TCGA-J4-A6G1	449.217	censored	1	25.2819
TCGA-J4-8198	448.753	censored	1	20.1861
TCGA-EJ-A65F	448.191	deceased	2	2.46573
TCGA-KK-A8IM	448.107	censored	1	62.9582
TCGA-YL-A9WX	444.079	deceased	2	49.5118
TCGA-HC-7079	443.82	deceased	2	12.493
TCGA-CH-5746	442.507	censored	1	24.0326
TCGA-HC-8261	441.379	censored	1	17.9505
TCGA-HC-8258	438.471	censored	1	27.8463
TCGA-J4-A6G3	437.869	deceased	2	20.3176
TCGA-EJ-A46I	437.608	censored	1	21.9614
TCGA-VN-A88I	435.632	censored	1	8.84374
TCGA-V1-A9OY	433.741	censored	1	35.0791
TCGA-HC-7821	432.072	censored	1	31.4298
TCGA-KC-A4BL	431.489	deceased	2	6.34514
TCGA-G9-6367	430.819	censored	1	40.1749
TCGA-HC-7740	429.054	censored	1	23.5723
TCGA-HC-A9TE	428.395	deceased	2	7.10129
TCGA-YL-A8SJ	428.178	deceased	2	24.723
TCGA-G9-6342	427.248	censored	1	55.7583
TCGA-G9-6385	426.398	censored	1	27.2874
TCGA-J4-A83K	426.364	censored	1	10.7834
TCGA-EJ-A8FO	424.935	censored	1	9.27113
TCGA-J4-A83J	424.476	censored	1	22.8819
TCGA-J4-A67S	424.114	deceased	2	23.2765
TCGA-V1-A8MU	423.825	censored	1	61.676
TCGA-CH-5743	422.851	deceased	2	13.9724
TCGA-KK-A8IC	419.609	deceased	2	34.8489
TCGA-FC-7708	415.733	censored	1	28.4052
TCGA-KC-A7FE	415.353	censored	1	11.5725
TCGA-CH-5792	414.314	censored	1	2.99175
TCGA-VP-A876	413.291	censored	1	109.577
TCGA-WW-A8ZI	412.985	censored	1	14.7615
TCGA-EJ-A7NF	411.936	censored	1	8.21909
TCGA-J4-A67O	410.872	censored	1	27.5833
TCGA-XJ-A9DK	407.992	censored	1	9.041
TCGA-V1-A8WS	405.53	censored	1	15.5834
TCGA-V1-A9ZK	404.284	censored	1	45.468
TCGA-V1-A9OT	404.255	deceased	2	9.59989
TCGA-G9-6384	403.564	censored	1	25.1504
TCGA-KK-A7AU	403.489	deceased	2	6.8054
TCGA-HC-8260	400.819	censored	1	22.5532
TCGA-CH-5794	400.185	censored	1	28.9969
TCGA-EJ-5498	399.786	censored	1	56.5473
TCGA-G9-7509	399.236	censored	1	52.9309
TCGA-VN-A88L	398.74	censored	1	24.5258
TCGA-HC-7081	397.722	censored	1	37.3475
TCGA-TK-A8OK	397.254	censored	1	0.887662
TCGA-HC-7232	396.73	deceased	2	25.1833
TCGA-ZG-A9M4	395.13	censored	1	17.9834
TCGA-G9-6353	394.97	censored	1	50.6953
TCGA-ZG-A9L6	392.128	deceased	2	21.8299
TCGA-XK-AAJT	391.426	censored	1	47.1447
TCGA-VP-A87D	386.026	deceased	2	39.2544
TCGA-G9-6370	384.371	censored	1	38.0051
TCGA-YL-A8SK	384.315	censored	1	46.2899
TCGA-QU-A6IN	383.452	censored	1	140.185
TCGA-V1-A8MK	379.109	censored	1	16.7012
TCGA-YL-A9WL	378.041	deceased	2	24.3285
TCGA-KK-A7B2	377.323	deceased	2	22.7504
TCGA-J4-A67N	375.894	deceased	2	14.5313
TCGA-HC-A8D1	372.755	censored	1	18.8381
TCGA-EJ-A7NG	371.317	censored	1	14.2026
TCGA-J9-A52C	370.831	censored	1	5.85199
TCGA-KK-A7B0	369.533	deceased	2	19.9231
TCGA-HC-A6HX	364.96	censored	1	1.2493
TCGA-EJ-5507	363.636	censored	1	47.9008
TCGA-J4-A67R	363.164	censored	1	29.9175
TCGA-2A-A8VT	362.5	censored	1	45.1392
TCGA-YL-A8HK	362.171	deceased	2	45.2379
TCGA-HC-8257	358.51	censored	1	23.8682
TCGA-V1-A8WN	357.259	censored	1	30.3777
TCGA-EJ-5503	356.532	censored	1	45.731
TCGA-KC-A4BR	355.038	deceased	2	33.5996
TCGA-G9-6379	354.61	censored	1	58.4542
TCGA-J9-A52B	352.324	deceased	2	1.87395
TCGA-V1-A9ZR	343.849	censored	1	44.7447
TCGA-YL-A8SL	336.241	censored	1	32.449
TCGA-VP-A879	335.661	censored	1	23.934
TCGA-EJ-7785	334.443	censored	1	38.6955
TCGA-QU-A6IM	329.66	censored	1	40.9968
TCGA-EJ-A46E	328.401	censored	1	17.2272
TCGA-EJ-A46H	320	censored	1	23.8025
TCGA-EJ-A8FP	319.819	deceased	2	3.84653
TCGA-EJ-5494	319.68	censored	1	48.5584
TCGA-FC-A8O0	317.003	censored	1	20.2518
TCGA-XK-AAJU	309.729	censored	1	51.8131
TCGA-CH-5752	289.813	censored	1	31.0024
TCGA-EJ-A7NK	285.795	censored	1	15.6491
TCGA-V1-A9ZG	276.596	censored	1	49.8734
TCGA-G9-6347	276.581	censored	1	68.6787
TCGA-VN-A88Q	264.253	censored	1	44.9091
TCGA-KK-A7AQ	260.834	deceased	2	40.0105
TCGA-HC-A8D0	257.16	censored	1	25.4792
TCGA-H9-A6BX	239.467	censored	1	30.9366
TCGA-M7-A71Z	235.324	censored	1	21.1395
TCGA-EJ-AB20	197.159	censored	1	4.3068

## Sheet: Fig.1i
RIPK2_mRNA	Event	Survival (Mon)
8.3857	0	81
8.074	0	103
7.9195	0	109
7.767	0	96
7.7579	0	76
7.6777	0	67
7.6745	0	80
7.5439	0	78
7.4896	0	105
7.4426	0	79
7.4301	0	78
7.4291	0	94
7.29	0	36
7.1325	1	76
7.1052	0	89
7.1006	0	95
7.0939	0	72
7.0714	0	87
7.0623	0	94
7.0264	0	81
7.0185	0	101
7.011	0	102
6.9659	0	116
6.9129	1	26
6.8807	0	108
6.839	0	115
6.8297	0	82
6.8195	1	56
6.7793	0	22
6.7523	0	86
6.7423	0	80
6.7418	0	83
6.7237	0	65
6.6945	0	92
6.6823	0	103
6.678	0	87
6.6604	0	91
6.6583	0	55
6.6244	1	88
6.6237	0	112
6.5798	0	79
6.5594	0	99
6.5448	0	108
6.5442	0	28
6.539	1	79
6.5361	0	82
6.4849	1	86
6.4784	0	106
6.4748	0	106
6.4681	0	12
6.4572	0	70
6.4569	0	80
6.4451	0	75
6.4451	1	67
6.4395	0	78
6.4323	0	80
6.4316	0	29
6.4272	0	76
6.4222	0	108
6.4024	0	103
6.398	0	21
6.3937	0	74
6.3903	0	84
6.388	1	50
6.3762	0	66
6.3696	0	74
6.3655	0	79
6.3594	1	98
6.3478	0	101
6.3053	1	68
6.2679	0	33
6.257	0	19
6.2412	1	88
6.2366	0	78
6.2338	0	77
6.2074	0	94
6.206	0	93
6.1675	0	83
6.1623	0	96
6.1351	0	81
6.1306	0	89
6.1241	0	77
6.1197	0	94
6.1086	0	113
6.1041	0	11
6.1039	0	56
6.0975	0	115
6.0972	1	42
6.0924	0	85
6.0854	0	96
6.0663	0	98
6.0655	0	87
6.0596	0	108
6.0476	0	111
6.0406	0	117
6.0344	0	74
6.0066	0	62
6.0052	0	86
6.0002	0	101
5.9964	0	81
5.9726	0	91
5.9678	0	80
5.9672	0	66
5.9651	0	70
5.9622	0	111
5.9523	0	109
5.9498	0	15
5.9484	0	78
5.9464	0	84
5.9004	0	83
5.8757	0	95
5.8694	0	113
5.8228	0	112
5.8212	0	63
5.8181	0	82
5.8157	0	96
5.7996	0	75
5.7756	0	35
5.7739	0	79
5.7739	0	79
5.7689	1	66
5.7639	0	73
5.7639	0	96
5.7331	0	77
5.7275	0	91
5.7254	0	94
5.7236	0	112
5.7162	0	94
5.7002	0	78
5.6986	0	30
5.6926	0	77
5.6814	1	38
5.6801	0	90
5.6728	1	97
5.6672	0	26
5.6593	0	79
5.6548	0	89
5.6422	0	78
5.6158	0	113
5.6103	0	68
5.6101	0	101
5.585	0	93
5.5815	0	61
5.5791	0	79
5.5723	0	112
5.5715	0	106
5.5678	0	98
5.5571	0	96
5.5037	0	56
5.5008	0	77
5.4938	0	114
5.4889	1	53
5.4801	0	94
5.4682	0	92
5.4623	0	70
5.4484	1	86
5.4182	0	81
5.4154	0	102
5.3961	0	75
5.378	0	34
5.3352	0	79
5.3273	0	117
5.2975	0	90
5.2946	0	104
5.2944	0	117
5.2513	0	80
5.2496	0	73
5.2464	0	100
5.2406	0	94
5.2303	0	94
5.21	0	89
5.2005	0	119
5.1948	0	100
5.1835	0	84
5.1795	0	126
5.1795	0	84
5.1069	0	64
5.0973	0	76
5.0958	0	66
5.0794	0	85
5.0705	0	111
5.0561	0	80
5.0551	0	91
5.0352	0	104
5.0244	0	74
5.0073	1	87
4.9915	0	76
4.9884	0	69
4.9687	0	128
4.9678	0	93
4.9213	0	102
4.837	0	82
4.7837	0	79
4.7561	0	103
4.7465	0	71
4.7291	0	116
4.716	0	85
4.7044	0	106
4.6877	0	92
4.6411	1	101
4.6362	0	84
4.6094	0	88
4.587	0	92
4.5355	0	122
4.5314	0	104
4.5154	0	113
4.5095	0	105
4.472	0	102
4.4628	0	65
4.38	1	45
4.3531	0	107
4.3432	0	89
4.2974	0	107
4.2142	0	109
4.2128	0	100
4.2106	0	90
4.1793	1	95
4.0225	0	110
3.9106	0	61
3.905	0	82
3.8888	0	113
3.8007	0	91
3.7882	0	110
3.7239	0	100
3.7068	0	95
3.6798	0	98
3.6738	0	54
3.6422	0	45
3.5706	0	77
3.4372	0	98
3.4233	0	102
3.414	0	80
3.3952	0	98
3.3682	0	106
3.2938	0	125
3.2064	0	85
3.1684	0	75
3.0909	0	86
3.089	0	91
3.0773	0	95
2.9849	0	114
2.883	0	88
2.8678	1	10
2.8564	0	38
2.8485	0	96
2.7055	0	74
2.675	0	111
2.4314	0	83

[truncated: 110 more sheets: Fig.2a, Fig.2b, Fig.2c, Fig.2d, Fig.2e, Fig.2f, Fig.2g, Fig.2h, Fig.2j, Fig.3c, Fig.3d, Fig.3f, Fig.4a, Fig.4b, Fig.4c, Fig.4f, Fig.4g, Fig.4h, Fig.4i, Fig.4j …]
